# Supplementary material for: Mongolian medicine Wulanwendusu-11 alleviates myocardial ischemia-reperfusion injury by modulating the intestinal microbiota and associated metabolic pathways
Source: Front Microbiol. 2026 Jan 9;16:1693472. doi: 10.3389/fmicb.2025.1693472 (PMC12828672; doi:10.3389/fmicb.2025.1693472)
Supplement: Supplementary file 2 [file Data_Sheet_2.XLSX]

## Sheet: Supplementary Table 2
	rt	mz	rsd	name	cas id
IS1	229.5	152.06	0.06	L-Glutamic-2.4.4-d3 Acid	202468-31-3
IS2	159.4	133.106	0.0191	L-Leucine-d3 (methyl-d3)	87828-86-2
IS3	98.4	183.082	0.0131	N-Benzoyl-d5-glycine	53518-98-2
IS4	222.4	110.108	0.0804	4-Aminobutyric-2¸2¸3¸3¸4¸4-d6 Acid	70607-85-1
IS5	163.1	127.143	0.0079	N-(Carboxymethyl)-N,N,N-trimethyl-d9-ammonium Chloride	285979-85-3
IS6	28.2	127.08	0.0267	Nicotinamide-2¸4¸5¸6-[d4]	347841-88-7

## Sheet: Supplementary Table 3
ID	MS2 name	MS2 score	level	MS1 name	MS1 ppm	mz	rt	type	Formula	HMDB	Chinese.Name	CAS	KEGG COMPOUND ID	Super.Class	Superclass.Chinese	Class	Class.Chinese	Sub.Class	Subclass.Chinese	INCHIKEY	I2_10xue	I2_11xue	I2_12xue	I2_7xue	I2_8xue	I2_9xue	MEAN I	H6_10xue	H6_11xue	H6_12xue	H6_7xue	H6_8xue	H6_9xue	MEAN H	VIP	P-Value	Q-Value	Fold_Change	Log_Foldchange
4	Glycerophosphocholine	3.99	level1			258.11	229.9	POS	C8H20NO6P	HMDB0000086	甘磷酸胆碱	28319-77-9	C00670	Lipids and lipid-like molecules	脂质和类脂分子	Glycerophospholipids	甘油磷脂类	Glycerophosphocholines	甘油磷酸胆碱	SUHOQUVVVLNYQR-MRVPVSSYSA-N	0.000694895	0.000533336	0.000528482	0.00058121	0.000570705	0.000675778	0.000597401	0.00021748	0.00022308	0.000220838	0.00025043	0.000245862	0.000255607	0.00023555	2.07193	3.35602e-05	0.00281181	0.394291	-1.34267
7	Alanine	3.99	level1			90.055	206.5	POS	C3H7NO2	HMDB0000161	丙氨酸	56-41-7	C00041	Organic acids and derivatives	有机酸及其衍生物	Carboxylic acids and derivatives	羧酸及衍生物	Amino acids, peptides, and analogues	氨基酸、肽和类似物	QNAYBMKLOCPYGJ-REOHCLBHSA-N	0.000236	0.00025487	0.000249941	0.000234509	0.000324854	0.000230129	0.000255051	0.000312118	0.000268369	0.000287098	0.000375492	0.000267846	0.000319811	0.000305122	1.28782	0.0465074	0.191696	1.19632	0.258603
13	Adenosine	3.99	level1			268.104	76.1	POS	C10H13N5O4	HMDB0000050	腺苷	58-61-7	C00212	Nucleosides, nucleotides, and analogues	核苷、核苷酸和类似物	Purine nucleosides	嘌呤核苷类	Purine nucleosides	嘌呤核苷类	OIRDTQYFTABQOQ-UHFFFAOYSA-N	1.003e-05	2.79667e-05	0.0001606	1.02857e-05	8.31174e-06	1.40639e-05	3.8543e-05	0.000700124	0.00641158	0.000921366	0.0072733	0.000989125	0.00357024	0.00331096	1.8667	0.0415731	0.179714	85.9029	6.42463
15	6-Methylnicotinamide	3.99	level1			137.071	24.1	POS	C7H8N2O		6 -甲基烟酰胺	6960-22-1		Organoheterocyclic compounds	有机杂环化合物	Pyridines and derivatives	吡啶及衍生物	Pyridinecarboxylic acids and derivatives	吡啶羧酸及衍生物	IJXDURUAYOKSIS-UHFFFAOYSA-N	1.56915e-05	1.12893e-05	1.82998e-05	1.00235e-05	1.08683e-05	9.32484e-06	1.25829e-05	5.38832e-06	7.91769e-06	6.80733e-06	6.53166e-06	5.25765e-06	5.9202e-06	6.30381e-06	1.80634	0.00662882	0.063153	0.500983	-0.997168
17	Pyroglutamic acid	3.99	level1			128.035	177	NEG	C5H7NO3	HMDB0000267	L-焦谷氨酸	98-79-3	C01879	Organic acids and derivatives	有机酸及其衍生物	Carboxylic acids and derivatives	羧酸及衍生物	Amino acids, peptides, and analogues	氨基酸、肽和类似物	ODHCTXKNWHHXJC-VKHMYHEASA-N	0.000209352	0.000246765	0.000201924	0.0002205	0.000229324	0.000220697	0.000221427	0.000156475	0.000146849	0.000155438	0.000166335	0.000146606	0.000127264	0.000149828	1.88989	6.61116e-06	0.00122012	0.676646	-0.563526
18	Pantothenic acid	3.99	level1			218.103	158.1	NEG	C9H17NO5	HMDB0000210	泛酸	79-83-4	C00864	Organic oxygen compounds	有机含氧化合物	Organooxygen compounds	有机氧化合物	Alcohols and polyols	乙醇和多元醇	GHOKWGTUZJEAQD-ZETCQYMHSA-N	0.000101687	0.000123686	0.000118491	0.000102028	0.000155839	0.000140132	0.000123644	0.000298288	0.000165323	0.000163393	0.000180584	0.000161346	0.000179078	0.000191335	1.67274	0.015835	0.104872	1.54747	0.629912
20	Phenylpropionylglycine	3.99	level1			206.082	74.4	NEG	C11H13NO3	HMDB0002042	2-( ( 3 -氧代- 3 -苯基丙基))氨基 )乙酸	20989-69-9		Organic oxygen compounds	有机含氧化合物	Organooxygen compounds	有机氧化合物	Carbonyl compounds	羰基化合物	XHSURMJJKAFELI-UHFFFAOYSA-N	9.56808e-06	2.79583e-05	7.8526e-07	1.6377e-05	1.8426e-05	1.51051e-05	1.47033e-05	6.28172e-05	3.98345e-05	2.57974e-05	2.63285e-05	2.8062e-05	5.14613e-05	3.90501e-05	1.25078	0.00744089	0.0670773	2.65588	1.40919
41	Cytidine	3.98	level1			244.093	138	POS	C9H13N3O5	HMDB0000089	胞苷	65-46-3	C00475	Nucleosides, nucleotides, and analogues	核苷、核苷酸和类似物	Pyrimidine nucleosides	嘧啶核苷类	Pyrimidine nucleosides	嘧啶核苷类	UHDGCWIWMRVCDJ-XVFCMESISA-N	3.46621e-05	3.05941e-05	3.53959e-05	3.96722e-05	4.479e-05	4.10661e-05	3.76967e-05	2.13122e-05	2.48364e-05	1.69461e-05	2.63443e-05	2.41211e-05	2.53658e-05	2.31543e-05	1.89386	0.000182873	0.0072187	0.614226	-0.703159
42	5-Methylcytidine	3.98	level1			258.109	127.4	POS	C10H15N3O5	HMDB0000982	5 -甲基胞苷	2140-61-6		Nucleosides, nucleotides, and analogues	核苷、核苷酸和类似物	Pyrimidine nucleosides	嘧啶核苷类	Pyrimidine nucleosides	嘧啶核苷类	ZAYHVCMSTBRABG-JXOAFFINSA-N	5.00562e-06	4.25432e-06	4.42288e-06	4.71971e-06	4.83407e-06	4.2615e-06	4.58301e-06	2.75513e-06	3.85199e-06	2.94016e-06	3.93246e-06	3.77221e-06	3.34754e-06	3.43325e-06	1.81455	0.000763531	0.0172016	0.749124	-0.416723
47	Daltogen	3.98	level1			150.113	64.7	POS	C6H15NO3	HMDB0032538	三乙醇胺	102-71-6	C06771	Organic nitrogen compounds	有机含氮化合物	Organonitrogen compounds	有机氮化合物	Amines	胺	GSEJCLTVZPLZKY-UHFFFAOYSA-N	9.15211e-05	0.000304484	0.000128062	0.000101735	0.000130504	0.000185216	0.00015692	0.000436251	0.00115601	0.0012584	0.00090877	0.000659391	0.00253098	0.0011583	1.80584	0.0207031	0.122938	7.38145	2.8839
50	Proline	3.98	level1			116.071	185.6	POS	C5H9NO2	HMDB0000162	脯氨酸	147-85-3	C00148	Organic acids and derivatives	有机酸及其衍生物	Carboxylic acids and derivatives	羧酸及衍生物	Amino acids, peptides, and analogues	氨基酸、肽和类似物	ONIBWKKTOPOVIA-BYPYZUCNSA-N	0.000924923	0.00089203	0.00105545	0.0011121	0.00145728	0.00102689	0.00107811	0.00212124	0.00134399	0.00186238	0.00203868	0.00134325	0.00145653	0.00169434	1.74023	0.00419338	0.0476534	1.57159	0.652221
54	1,5-Anhydroglucitol	3.98	level1			163.061	100.7	NEG	C6H12O5	HMDB0002712	1,5-脱水葡萄糖醇	154-58-5	C07326	Organic oxygen compounds	有机含氧化合物	Organooxygen compounds	有机氧化合物	Carbohydrates and carbohydrate conjugates	碳水化合物和碳水化合物结合物	MPCAJMNYNOGXPB-SLPGGIOYSA-N	0.000258072	0.000235917	0.000296656	0.000311227	0.00023278	0.000275437	0.000268348	0.000160218	0.000137243	0.00019839	0.000176942	0.000215924	0.000217199	0.00018432	1.7105	0.00106201	0.0205586	0.686867	-0.541897
61	Cholesteryl sulfate	3.98	level1			465.305	13.9	NEG	C27H46O4S	HMDB0000653	胆固醇硫酸酯	1256-86-6	C18043	Lipids and lipid-like molecules	脂质和类脂分子	Steroids and steroid derivatives	甾类和甾类衍生物	Cholestane steroids	胆甾烷类固醇	BHYOQNUELFTYRT-DPAQBDIFSA-N	0.0062566	0.00592888	0.00573332	0.00577372	0.00519769	0.0052885	0.00569645	0.00689584	0.0083298	0.00705116	0.00780546	0.00760192	0.0069131	0.00743288	1.79727	0.000122641	0.00581752	1.30483	0.383858
63	N-Methylnicotinamide	3.97	level1			137.071	24.1	POS	C7H8N2O	HMDB0003152	N-甲基烟酰胺	114-33-0		Organoheterocyclic compounds	有机杂环化合物	Pyridines and derivatives	吡啶及衍生物	Pyridinecarboxylic acids and derivatives	吡啶羧酸及衍生物	ZYVXHFWBYUDDBM-UHFFFAOYSA-N	1.56915e-05	1.12893e-05	1.82998e-05	1.00235e-05	1.08683e-05	9.32484e-06	1.25829e-05	5.38832e-06	7.91769e-06	6.80733e-06	6.53166e-06	5.25765e-06	5.9202e-06	6.30381e-06	1.80634	0.00662882	0.063153	0.500983	-0.997168
64	2-Methylnicotinamide	3.97	level1			137.071	24.1	POS	C7H8N2O	HMDB0059711	2 -甲基烟酰胺	58539-65-4		Organoheterocyclic compounds	有机杂环化合物	Pyridines and derivatives	吡啶及衍生物	Pyridinecarboxylic acids and derivatives	吡啶羧酸及衍生物	JRYYVMDEUJQWRO-UHFFFAOYSA-N	1.56915e-05	1.12893e-05	1.82998e-05	1.00235e-05	1.08683e-05	9.32484e-06	1.25829e-05	5.38832e-06	7.91769e-06	6.80733e-06	6.53166e-06	5.25765e-06	5.9202e-06	6.30381e-06	1.80634	0.00662882	0.063153	0.500983	-0.997168
65	N-Acetylphenylalanine	3.97	level1			206.082	74.4	NEG	C11H13NO3	HMDB0000512	N -乙酰- L -苯丙氨酸	2018-61-3	C03519	Organic acids and derivatives	有机酸及其衍生物	Carboxylic acids and derivatives	羧酸及衍生物	Amino acids, peptides, and analogues	氨基酸、肽和类似物	CBQJSKKFNMDLON-JTQLQIEISA-N	9.56808e-06	2.79583e-05	7.8526e-07	1.6377e-05	1.8426e-05	1.51051e-05	1.47033e-05	6.28172e-05	3.98345e-05	2.57974e-05	2.63285e-05	2.8062e-05	5.14613e-05	3.90501e-05	1.25078	0.00744089	0.0670773	2.65588	1.40919
69	Phenylalanine	3.97	level1			166.086	156.9	POS	C9H11NO2	HMDB0000159	苯丙氨酸	63-91-2	C00079	Organic acids and derivatives	有机酸及其衍生物	Carboxylic acids and derivatives	羧酸及衍生物	Amino acids, peptides, and analogues	氨基酸、肽和类似物	COLNVLDHVKWLRT-QMMMGPOBSA-N	0.000608827	0.000660307	0.000770359	0.000741838	0.000970524	0.000684488	0.000739391	0.00123348	0.000819576	0.00104967	0.00095033	0.000889089	0.000917672	0.000976636	1.61823	0.0135061	0.0951915	1.32087	0.401484
70	Leu-Val	3.97	level1			231.17	106.8	POS	C11H22N2O3	HMDB0028942	L-亮氨酰基L -缬氨酸	13588-95-9		Organic acids and derivatives	有机酸及其衍生物	Carboxylic acids and derivatives	羧酸及衍生物	Amino acids, peptides, and analogues	氨基酸、肽和类似物	MDSUKZSLOATHMH-IUCAKERBSA-N	1.34365e-06	4.61844e-06	6.17406e-06	1.43971e-06	2.27365e-06	3.08288e-06	3.1554e-06	9.63105e-06	4.7514e-06	9.72987e-06	4.76975e-06	8.73515e-06	6.29058e-06	7.31797e-06	1.61072	0.00703499	0.0653836	2.31919	1.21362
71	Ile-Leu	3.97	level1			245.186	98.2	POS	C12H24N2O3	HMDB0028911	异亮氨酸-亮氨酸	26462-22-6		Organic acids and derivatives	有机酸及其衍生物	Carboxylic acids and derivatives	羧酸及衍生物	Amino acids, peptides, and analogues	氨基酸、肽和类似物	JWBXCSQZLLIOCI-GUBZILKMSA-N	1.46171e-06	3.13611e-06	3.28447e-06	1.66309e-06	4.51673e-06	3.26807e-06	2.88836e-06	9.36299e-06	4.95535e-06	7.6755e-06	5.55714e-06	4.56811e-06	5.49232e-06	6.26857e-06	1.73021	0.00352827	0.042396	2.17028	1.11788
72	Leu-Ile	3.97	level1			245.186	98.2	POS	C12H24N2O3	HMDB0028932		36077-41-5		Organic acids and derivatives	有机酸及其衍生物	Carboxylic acids and derivatives	羧酸及衍生物	Amino acids, peptides, and analogues	氨基酸、肽和类似物	AZLASBBHHSLQDB-GUBZILKMSA-N	1.46171e-06	3.13611e-06	3.28447e-06	1.66309e-06	4.51673e-06	3.26807e-06	2.88836e-06	9.36299e-06	4.95535e-06	7.6755e-06	5.55714e-06	4.56811e-06	5.49232e-06	6.26857e-06	1.73021	0.00352827	0.042396	2.17028	1.11788
74	Sphingosine	3.97	level1			300.29	31.5	POS	C18H37NO2	HMDB0000252	鞘氨醇	123-78-4	C00319	Organic nitrogen compounds	有机含氮化合物	Organonitrogen compounds	有机氮化合物	Amines	胺	WWUZIQQURGPMPG-KRWOKUGFSA-N	3.70134e-05	4.02143e-05	5.08246e-05	4.70333e-05	6.37236e-05	5.76583e-05	4.94112e-05	2.30631e-05	1.483e-05	1.98158e-05	2.25745e-05	3.98747e-05	2.75544e-05	2.46187e-05	1.70758	0.00103735	0.0203606	0.498242	-1.00508
79	Acetylglycine	3.97	level1			116.035	163.7	NEG	C4H7NO3	HMDB0000532	N-乙酰甘氨酸	543-24-8		Organic acids and derivatives	有机酸及其衍生物	Carboxylic acids and derivatives	羧酸及衍生物	Amino acids, peptides, and analogues	氨基酸、肽和类似物	OKJIRPAQVSHGFK-UHFFFAOYSA-N	3.19985e-05	3.35065e-05	2.89667e-05	3.24038e-05	3.09751e-05	5.12528e-05	3.48506e-05	1.59834e-05	1.83347e-05	1.59979e-05	2.93517e-05	2.72801e-05	1.9636e-05	2.10973e-05	1.67171	0.00725254	0.0662959	0.605365	-0.724123
80	3-Amino-4-methylpentanoic acid	3.97	level1			130.087	159.6	NEG	C6H13NO2	HMDB0245808	3 -氨基- 4 -甲基戊酸	5699-54-7		Organic acids and derivatives	有机酸及其衍生物	Carboxylic acids and derivatives	羧酸及衍生物	Amino acids, peptides, and analogues	氨基酸、肽和类似物	GLUJNGJDHCTUJY-UHFFFAOYSA-N	0.000476423	0.000559326	0.000520884	0.000473417	0.000990692	0.000581602	0.000600391	0.000866094	0.000678364	0.000792155	0.000900126	0.000773204	0.000910629	0.000820095	1.42835	0.0315264	0.154623	1.36594	0.44989
81	3-Methylcrotonylglycine	3.97	level1			156.067	106.5	NEG	C7H11NO3	HMDB0000459	3 -甲基巴豆酰甘氨酸	33008-07-0	C20828	Organic acids and derivatives	有机酸及其衍生物	Carboxylic acids and derivatives	羧酸及衍生物	Amino acids, peptides, and analogues	氨基酸、肽和类似物	PFWQSHXPNKRLIV-UHFFFAOYSA-N	1.86885e-05	1.99467e-05	1.76456e-05	2.89225e-05	2.95276e-05	3.88749e-05	2.5601e-05	1.48338e-05	1.30381e-05	1.44637e-05	1.1711e-05	1.44814e-05	1.96402e-05	1.46947e-05	1.57584	0.0221485	0.127588	0.57399	-0.800901
82	Uridine	3.97	level1			243.062	67.5	NEG	C9H12N2O6	HMDB0000296	尿苷	58-96-8	C00299	Nucleosides, nucleotides, and analogues	核苷、核苷酸和类似物	Pyrimidine nucleosides	嘧啶核苷类	Pyrimidine nucleosides	嘧啶核苷类	DRTQHJPVMGBUCF-XVFCMESISA-N	0.000235497	0.000315951	0.0002578	0.000228726	0.000142119	0.000300742	0.000246806	0.000107717	0.000162769	7.63386e-05	0.000135148	0.000130892	0.000141667	0.000125755	1.76478	0.00155158	0.0259688	0.509532	-0.972756
83	2'-Deoxyuridine	3.97	level1			227.067	41.1	NEG	C9H12N2O5	HMDB0000012	2′-脱氧尿苷	951-78-0	C00526	Nucleosides, nucleotides, and analogues	核苷、核苷酸和类似物	Pyrimidine nucleosides	嘧啶核苷类	Pyrimidine 2'-deoxyribonucleosides	嘧啶 2'-脱氧核糖核苷	MXHRCPNRJAMMIM-SHYZEUOFSA-N	0.000432634	0.000441251	0.000394929	0.00039549	0.000393001	0.000488498	0.0004243	0.000359323	0.000307648	0.000344465	0.000305295	0.000356167	0.000240031	0.000318822	1.53126	0.00136683	0.0238279	0.751405	-0.412337
85	Oleic acid	3.97	level1			281.248	19.3	NEG	C18H34O2	HMDB0000207	油酸	112-80-1	C00712	Lipids and lipid-like molecules	脂质和类脂分子	Fatty Acyls	脂肪酰类	Fatty acids and conjugates	脂肪酸和聚合物	ZQPPMHVWECSIRJ-KTKRTIGZSA-N	0.0285096	0.0267489	0.0264808	0.0291824	0.0219565	0.0251949	0.0263455	0.00484708	0.0108588	0.00697226	0.00666661	0.0194856	0.00877195	0.00960038	1.88582	3.7084e-05	0.0029826	0.364403	-1.45639
94	Adenosine monophosphate (AMP)	3.96	level1			348.071	252.3	POS	C10H14N5O7P	HMDB0000045	磷酸腺苷	61-19-8	C00020	Nucleosides, nucleotides, and analogues	核苷、核苷酸和类似物	Purine nucleotides	嘌呤核苷酸类	Purine ribonucleotides	嘌呤核糖核苷酸	UDMBCSSLTHHNCD-KQYNXXCUSA-N	1.49626e-05	1.39369e-05	4.39324e-06	3.55584e-06	3.22435e-06	1.58645e-06	6.94324e-06	0.000251086	0.000339113	0.000186544	0.000285311	0.000350059	0.000411541	0.000303942	1.97016	0.000254959	0.00880845	43.7753	5.45205
97	3-Hydroxybutyrylcarnitine (Car(4:0-O))	3.96	level1			248.149	194.1	POS	C11H21NO5	HMDB0013127	3 -羟基丁酰基- L -肉碱	1469900-92-2		Lipids and lipid-like molecules	脂质和类脂分子	Fatty Acyls	脂肪酰类	Fatty acid esters	脂肪酸酯	UEFRDQSMQXDWTO-BDAKNGLRSA-N	0.000247448	0.000214676	0.00018391	0.000214953	0.000291738	0.000274283	0.000237835	9.56729e-05	0.00012697	0.000139905	0.000173201	0.000159619	0.000181146	0.000146086	1.75603	0.00145878	0.0247986	0.614232	-0.703144
99	Betaine	3.96	level1			118.086	163	POS	C5H11NO2	HMDB0000043	甜菜碱	107-43-7	C00719	Organic acids and derivatives	有机酸及其衍生物	Carboxylic acids and derivatives	羧酸及衍生物	Amino acids, peptides, and analogues	氨基酸、肽和类似物	KWIUHFFTVRNATP-UHFFFAOYSA-N	0.00425133	0.00430911	0.00427679	0.00410289	0.00496437	0.00383613	0.0042901	0.00504733	0.00488417	0.00503466	0.0049625	0.00447421	0.00439803	0.00480015	1.45883	0.024508	0.134171	1.11889	0.162067
100	Stachydrine	3.96	level1			144.102	162.4	POS	C7H13NO2	HMDB0004827	水苏碱	4136-37-2	C10172	Organic acids and derivatives	有机酸及其衍生物	Carboxylic acids and derivatives	羧酸及衍生物	Amino acids, peptides, and analogues	氨基酸、肽和类似物	CMUNUTVVOOHQPW-LURJTMIESA-N	0.000254928	0.000232428	0.000262162	0.000221649	0.000203478	0.000188898	0.000227257	0.000367642	0.000313921	0.000314063	0.000197719	0.000233103	0.000318738	0.000290864	1.2405	0.047633	0.194034	1.27989	0.356021
102	5-Methylcytosine	3.96	level1			126.066	103.5	POS	C5H7N3O	HMDB0002894	5-甲基胞嘧啶	554-01-8	C02376	Organoheterocyclic compounds	有机杂环化合物	Diazines	二氮杂苯	Pyrimidines and pyrimidine derivatives	嘧啶类和嘧啶类衍生物	LRSASMSXMSNRBT-UHFFFAOYSA-N	2.9743e-05	2.83764e-05	3.04635e-05	2.46524e-05	3.08231e-05	2.60868e-05	2.83575e-05	5.13204e-05	3.24852e-05	3.89239e-05	3.5761e-05	2.99141e-05	3.90742e-05	3.79131e-05	1.62539	0.0245995	0.134382	1.33697	0.418966
106	1-Methylinosine	3.96	level1			283.104	58	POS	C11H14N4O5	HMDB0002721	1-甲基肌苷	2140-73-0		Nucleosides, nucleotides, and analogues	核苷、核苷酸和类似物	Purine nucleosides	嘌呤核苷类	Purine nucleosides	嘌呤核苷类	WJNGQIYEQLPJMN-IOSLPCCCSA-N	9.65355e-06	9.86226e-06	1.03289e-05	1.00095e-05	1.11278e-05	1.12138e-05	1.0366e-05	9.72802e-06	8.18036e-06	9.33408e-06	7.2251e-06	9.74023e-06	8.37972e-06	8.76459e-06	1.34351	0.00861901	0.0729473	0.845514	-0.2421
107	2'-O-Methylinosine	3.96	level1			283.104	58	POS	C11H14N4O5			3881-21-8		Nucleosides, nucleotides, and analogues	核苷、核苷酸和类似物	Purine nucleosides	嘌呤核苷类	Purine nucleosides	嘌呤核苷类	HPHXOIULGYVAKW-UHFFFAOYSA-N	9.65355e-06	9.86226e-06	1.03289e-05	1.00095e-05	1.11278e-05	1.12138e-05	1.0366e-05	9.72802e-06	8.18036e-06	9.33408e-06	7.2251e-06	9.74023e-06	8.37972e-06	8.76459e-06	1.34351	0.00861901	0.0729473	0.845514	-0.2421
108	Nicotinamide	3.96	level1			123.055	28.1	POS	C6H6N2O	HMDB0001406	烟酰胺	98-92-0	C00153	Organoheterocyclic compounds	有机杂环化合物	Pyridines and derivatives	吡啶及衍生物	Pyridinecarboxylic acids and derivatives	吡啶羧酸及衍生物	DFPAKSUCGFBDDF-UHFFFAOYSA-N	0.000180469	0.000211668	0.00018558	0.000224711	0.000341404	0.000234262	0.000229682	0.000389602	0.000318799	0.00029322	0.000328825	0.000243212	0.000250248	0.000303984	1.38158	0.0464049	0.191457	1.3235	0.404358
111	PC(16:0/16:0)	3.96	level1			734.569	19.5	POS	C40H80NO8P	HMDB0000564	棕榈胆磷	63-89-8		Lipids and lipid-like molecules	脂质和类脂分子	Glycerophospholipids	甘油磷脂类	Glycerophosphocholines	甘油磷酸胆碱	KILNVBDSWZSGLL-KXQOOQHDSA-N	0.00024893	0.000232602	0.000270835	0.000276729	0.000207724	0.00019983	0.000239442	0.000160163	0.000212163	0.000174074	0.000184705	0.000246529	0.000187668	0.000194217	1.41642	0.0316383	0.154931	0.811124	-0.302006
113	Turanose	3.96	level1			341.109	214.9	NEG	C12H22O11		松二糖	547-25-1		Organic oxygen compounds	有机含氧化合物	Organooxygen compounds	有机氧化合物	Carbohydrates and carbohydrate conjugates	碳水化合物和碳水化合物结合物	SEWFWJUQVJHATO-UHFFFAOYSA-N	2.61886e-05	1.22644e-05	1.48056e-05	7.12677e-06	1.52429e-05	1.18004e-05	1.45715e-05	2.26427e-05	2.22544e-05	2.12988e-05	2.40359e-05	2.90304e-05	1.70626e-05	2.27208e-05	1.36976	0.0235342	0.13122	1.55927	0.640868
118	N-Acetylmethionine	3.96	level1			190.054	103.1	NEG	C7H13NO3S	HMDB0011745	N -乙酰- L -蛋氨酸	65-82-7	C02712	Organic acids and derivatives	有机酸及其衍生物	Carboxylic acids and derivatives	羧酸及衍生物	Amino acids, peptides, and analogues	氨基酸、肽和类似物	XUYPXLNMDZIRQH-LURJTMIESA-N	0.000150616	0.000171804	0.000179299	0.00014554	0.000170794	0.000164097	0.000163691	0.00030028	0.000198831	0.00021028	0.000202097	0.00014964	0.000246537	0.000217944	1.43256	0.0470122	0.192707	1.33143	0.41298
120	Pyruvate	3.96	level1			87.0088	41.8	NEG	C3H4O3	HMDB0000243	丙酮酸	127-17-3	C00022	Organic acids and derivatives	有机酸及其衍生物	Keto acids and derivatives	酮酸及衍生物	Alpha-keto acids and derivatives	Alpha-酮酸及衍生物	LCTONWCANYUPML-UHFFFAOYSA-N	0.00838408	0.019498	0.0104259	0.0159442	0.0200013	0.0184584	0.015452	0.0254667	0.0258743	0.0220121	0.0255232	0.0224503	0.0130339	0.0223934	1.26823	0.0342143	0.161358	1.44922	0.535281
122	Uracil	3.96	level1			111.02	34.5	NEG	C4H4N2O2	HMDB0000300	尿嘧啶	66-22-8	C00106	Organoheterocyclic compounds	有机杂环化合物	Diazines	二氮杂苯	Pyrimidines and pyrimidine derivatives	嘧啶类和嘧啶类衍生物	ISAKRJDGNUQOIC-UHFFFAOYSA-N	0.000477794	0.000445825	0.000456836	0.000485732	0.000809463	0.000589419	0.000544178	0.000347187	0.000260529	0.000302232	0.000386127	0.00035948	0.000421477	0.000346172	1.60144	0.0093566	0.0766186	0.636137	-0.652591
123	3-Hydroxydecanoic acid	3.96	level1			169.123	25.9	NEG	C10H20O3	HMDB0002203	( 3S ) - 3 -羟基癸酸	19526-23-9		Organic acids and derivatives	有机酸及其衍生物	Hydroxy acids and derivatives	羟基酸及衍生物	Medium-chain hydroxy acids and derivatives	中链羟基酸及衍生物	FYSSBMZUBSBFJL-VIFPVBQESA-N	5.50178e-05	7.37091e-05	6.88144e-05	6.19361e-05	0.000115482	4.81298e-05	7.05149e-05	9.99227e-06	6.91428e-05	1.81434e-05	2.26497e-05	4.71092e-05	4.71787e-05	3.57027e-05	1.48167	0.026399	0.140259	0.506314	-0.981895
125	Heptadecanoic acid	3.96	level1			269.249	19.3	NEG	C17H34O2	HMDB0002259	十七烷酸	506-12-7		Lipids and lipid-like molecules	脂质和类脂分子	Fatty Acyls	脂肪酰类	Fatty acids and conjugates	脂肪酸和聚合物	KEMQGTRYUADPNZ-UHFFFAOYSA-N	0.000284921	0.000193206	0.000220844	0.000178553	0.000162968	0.000186346	0.000204473	6.89802e-05	0.000108291	9.21849e-05	0.000101429	0.000149896	0.000127704	0.000108081	1.84621	0.00108187	0.0208081	0.528583	-0.919799
128	alpha-Linolenic acid	3.96	level1			277.217	19.2	NEG	C18H30O2	HMDB0001388	亚麻酸	463-40-1	C06427	Lipids and lipid-like molecules	脂质和类脂分子	Fatty Acyls	脂肪酰类	Lineolic acids and derivatives	亚油酸及衍生物	DTOSIQBPPRVQHS-PDBXOOCHSA-N	0.00176685	0.00189857	0.00189888	0.00170649	0.00138128	0.00169012	0.0017237	0.000307409	0.000706919	0.000433311	0.000414961	0.00123377	0.000732485	0.000638142	1.87438	4.40716e-05	0.00334602	0.370217	-1.43356
129	Eicosapentaenoic acid	3.96	level1			301.217	19.2	NEG	C20H30O2	HMDB0001999	二十碳五烯酸	10417-94-4	C06428	Lipids and lipid-like molecules	脂质和类脂分子	Fatty Acyls	脂肪酰类	Fatty acids and conjugates	脂肪酸和聚合物	JAZBEHYOTPTENJ-JLNKQSITSA-N	0.000661768	0.000603326	0.00057732	0.000687433	0.000604185	0.000614502	0.000624756	0.000212525	0.000403986	0.000270431	0.000305639	0.000446677	0.000289621	0.00032148	1.93305	1.67728e-05	0.00185608	0.514569	-0.958564
130	Arachidonic acid (AA)	3.96	level1			303.233	19.2	NEG	C20H32O2	HMDB0001043	花生四烯酸	506-32-1	C00219	Lipids and lipid-like molecules	脂质和类脂分子	Fatty Acyls	脂肪酰类	Fatty acids and conjugates	脂肪酸和聚合物	YZXBAPSDXZZRGB-DOFZRALJSA-N	0.00613183	0.00556406	0.00536978	0.00678097	0.00671064	0.00583368	0.00606516	0.00323659	0.00380761	0.00366087	0.00434709	0.00514589	0.00387768	0.00401262	1.87327	0.000201127	0.00767616	0.661586	-0.595999
131	cis-11.14-Eicosadienoic acid	3.96	level1			307.264	19.2	NEG	C20H36O2	HMDB0005060	二十碳二烯酸	2091-39-6	C16525	Lipids and lipid-like molecules	脂质和类脂分子	Fatty Acyls	脂肪酰类	Fatty acids and conjugates	脂肪酸和聚合物	XSXIVVZCUAHUJO-HZJYTTRNSA-N	0.000483393	0.000469933	0.00045926	0.000502012	0.000407265	0.00040462	0.000454414	0.000144168	0.000268108	0.000175245	0.000160039	0.000381045	0.000174001	0.000217101	1.82901	0.000166424	0.00687019	0.47776	-1.06564
132	Docosahexaenoic acid (DHA)	3.96	level1			327.233	19.2	NEG	C22H32O2	HMDB0002183		6217-54-5	C06429	Lipids and lipid-like molecules	脂质和类脂分子	Fatty Acyls	脂肪酰类	Fatty acids and conjugates	脂肪酸和聚合物	MBMBGCFOFBJSGT-UHFFFAOYSA-N	0.00419557	0.0037145	0.00361605	0.0038515	0.00434686	0.00375082	0.00391255	0.00122395	0.00193383	0.00123001	0.00154636	0.00294285	0.00179848	0.00177925	1.925	2.21709e-05	0.00224234	0.454754	-1.13684
138	Tauroursodeoxycholic acid	3.96	level1			498.29	53.7	NEG	C26H45NO6S	HMDB0000874	牛磺熊去氧胆酸	14605-22-2	C16868	Lipids and lipid-like molecules	脂质和类脂分子	Steroids and steroid derivatives	甾类和甾类衍生物	Bile acids, alcohols and derivatives	胆汁酸类、醇类及其衍生物	BHTRKEVKTKCXOH-LBSADWJPSA-N	1.7686e-05	1.97661e-05	2.59829e-05	2.5832e-05	3.05355e-05	2.47242e-05	2.40878e-05	8.75869e-05	4.96866e-05	0.000103279	4.6597e-05	2.86195e-05	4.10275e-05	5.9466e-05	1.75134	0.030722	0.152105	2.46872	1.30376
143	Taurohyodeoxycholic acid	3.95	level1			498.29	53.7	NEG	C26H45NO6S	HMDB0247202	牛磺猪去氧胆酸	386523		Lipids and lipid-like molecules	脂质和类脂分子	Steroids and steroid derivatives	甾类和甾类衍生物	Bile acids, alcohols and derivatives	胆汁酸类、醇类及其衍生物	HMXPOCDLAFAFNT-BHYUGXBJSA-N	1.7686e-05	1.97661e-05	2.59829e-05	2.5832e-05	3.05355e-05	2.47242e-05	2.40878e-05	8.75869e-05	4.96866e-05	0.000103279	4.6597e-05	2.86195e-05	4.10275e-05	5.9466e-05	1.75134	0.030722	0.152105	2.46872	1.30376
144	Guanosine 5'-monophosphate (GMP)	3.95	level1			364.066	268.7	POS	C10H14N5O8P	HMDB0001397		85-32-5	C00144	Nucleosides, nucleotides, and analogues	核苷、核苷酸和类似物	Purine nucleotides	嘌呤核苷酸类	Purine ribonucleotides	嘌呤核糖核苷酸	RQFCJASXJCIDSX-UUOKFMHZSA-N	1.12581e-06	2.10705e-06	3.10458e-06	5.59711e-07	1.04817e-07	6.07812e-07	1.2683e-06	1.53117e-05	1.65375e-05	9.10218e-06	1.67026e-05	1.93127e-05	2.0865e-05	1.63053e-05	1.80476	0.000156636	0.00662604	12.856	3.68437
146	Prolylhydroxyproline	3.95	level1			229.119	246.4	POS	C10H16N2O4	HMDB0006695		18684-24-7		Organic acids and derivatives	有机酸及其衍生物	Carboxylic acids and derivatives	羧酸及衍生物	Amino acids, peptides, and analogues	氨基酸、肽和类似物	ONPXCLZMBSJLSP-CSMHCCOUSA-N	5.48543e-05	3.94835e-05	3.53277e-05	4.42221e-05	5.01308e-05	4.84101e-05	4.54048e-05	3.13065e-05	2.89124e-05	2.37403e-05	2.31042e-05	3.47519e-05	3.28144e-05	2.9105e-05	1.75861	0.00095568	0.0194006	0.641011	-0.641579
147	3-Methylglutarylcarnitine	3.95	level1			290.16	230.5	POS	C13H23NO6	HMDB0000552	3 -甲基戊二酰肉碱	102673-95-0		Lipids and lipid-like molecules	脂质和类脂分子	Fatty Acyls	脂肪酰类	Fatty acid esters	脂肪酸酯	HFCPFJNSBPQJDP-UHFFFAOYSA-N	1.53255e-05	1.56279e-05	1.53568e-05	1.43247e-05	2.17016e-05	2.04946e-05	1.71385e-05	8.98325e-06	8.14759e-06	9.49363e-06	1.10401e-05	1.10834e-05	9.55188e-06	9.71665e-06	1.86316	0.00130877	0.0231645	0.566948	-0.818711
152	Biopterin	3.95	level1			238.094	148.2	POS	C9H11N5O3	HMDB0000468		22150-76-1	C06313	Organoheterocyclic compounds	有机杂环化合物	Pteridines and derivatives	蝶啶及衍生物	Pterins and derivatives	蝶呤和衍生物	LHQIJBMDNUYRAM-DZSWIPIPSA-N	3.46237e-06	3.00304e-06	3.15539e-06	3.06387e-06	3.52317e-06	3.48994e-06	3.28296e-06	2.29443e-06	3.02492e-06	2.24993e-06	3.06952e-06	2.53279e-06	3.35876e-06	2.75506e-06	1.47743	0.0309738	0.15284	0.839199	-0.252915
154	1-Methylguanosine	3.95	level1			298.115	102.4	POS	C11H15N5O5	HMDB0001563	1-甲基鸟苷	2140-65-0		Nucleosides, nucleotides, and analogues	核苷、核苷酸和类似物	Purine nucleosides	嘌呤核苷类	Purine nucleosides	嘌呤核苷类	UTAIYTHAJQNQDW-KQYNXXCUSA-N	4.62086e-05	4.80131e-05	4.99379e-05	4.16439e-05	4.73015e-05	4.91517e-05	4.70428e-05	4.55187e-05	3.54506e-05	4.47288e-05	3.49192e-05	4.18323e-05	3.72862e-05	3.9956e-05	1.27452	0.0106773	0.0826601	0.849354	-0.235563
162	Glutamate	3.95	level1			146.046	229.5	NEG	C5H9NO4	HMDB0000148	谷氨酸	56-86-0	C00025	Organic acids and derivatives	有机酸及其衍生物	Carboxylic acids and derivatives	羧酸及衍生物	Amino acids, peptides, and analogues	氨基酸、肽和类似物	WHUUTDBJXJRKMK-VKHMYHEASA-N	1.72487e-05	2.09366e-05	1.92188e-05	1.46377e-05	1.87705e-05	2.13319e-05	1.86907e-05	1.04128e-05	9.88696e-06	1.02982e-05	1.21815e-05	8.68754e-06	1.36996e-05	1.08611e-05	1.87938	9.27978e-05	0.00491204	0.581096	-0.783151
164	Vigabatrin	3.95	level1			128.072	186.4	NEG	C6H11NO2	HMDB0015212	氨己烯酸	60643-86-9	C07500	Organic acids and derivatives	有机酸及其衍生物	Carboxylic acids and derivatives	羧酸及衍生物	Amino acids, peptides, and analogues	氨基酸、肽和类似物	PJDFLNIOAUIZSL-UHFFFAOYSA-N	5.2386e-06	7.91163e-06	5.62839e-06	5.70086e-06	5.0698e-06	7.09358e-06	6.10715e-06	7.79353e-06	9.97906e-06	7.75876e-06	7.33073e-06	7.34422e-06	6.3902e-06	7.76608e-06	1.34612	0.0335182	0.159744	1.27164	0.346689
172	cis-9-Palmitoleic acid	3.95	level1			253.218	19.3	NEG	C16H30O2	HMDB0003229	棕榈油酸	373-49-9	C08362	Lipids and lipid-like molecules	脂质和类脂分子	Fatty Acyls	脂肪酰类	Fatty acids and conjugates	脂肪酸和聚合物	SECPZKHBENQXJG-FPLPWBNLSA-N	0.00507853	0.00465948	0.00398953	0.00478914	0.00332739	0.00408992	0.00432233	0.000498403	0.00196624	0.00089001	0.00089412	0.00313339	0.00114548	0.00142127	1.8266	0.000114937	0.00557345	0.328821	-1.60462
173	cis-11-Eicosenoic acid	3.95	level1			309.28	19.2	NEG	C20H38O2	HMDB0002231	二十碳-11-烯酸	26764-41-0	C16526	Lipids and lipid-like molecules	脂质和类脂分子	Fatty Acyls	脂肪酰类	Fatty acids and conjugates	脂肪酸和聚合物	BITHHVVYSMSWAG-KTKRTIGZSA-N	0.00107506	0.00110492	0.00108693	0.00110722	0.000807408	0.000873496	0.00100917	0.000262441	0.000774524	0.00041359	0.000460253	0.000813858	0.000425985	0.000525108	1.73175	0.000950511	0.0193863	0.520335	-0.942488
177	Sucrose	3.94	level1			341.109	214.9	NEG	C12H22O11	HMDB0000258	蔗糖	57-50-1	C00089	Organic oxygen compounds	有机含氧化合物	Organooxygen compounds	有机氧化合物	Carbohydrates and carbohydrate conjugates	碳水化合物和碳水化合物结合物	CZMRCDWAGMRECN-UGDNZRGBSA-N	2.61886e-05	1.22644e-05	1.48056e-05	7.12677e-06	1.52429e-05	1.18004e-05	1.45715e-05	2.26427e-05	2.22544e-05	2.12988e-05	2.40359e-05	2.90304e-05	1.70626e-05	2.27208e-05	1.36976	0.0235342	0.13122	1.55927	0.640868
178	gamma-Linolenic acid	3.94	level1			277.217	19.2	NEG	C18H30O2	HMDB0003073	γ-亚麻酸	506-26-3	C06426	Lipids and lipid-like molecules	脂质和类脂分子	Fatty Acyls	脂肪酰类	Lineolic acids and derivatives	亚油酸及衍生物	VZCCETWTMQHEPK-QNEBEIHSSA-N	0.00176685	0.00189857	0.00189888	0.00170649	0.00138128	0.00169012	0.0017237	0.000307409	0.000706919	0.000433311	0.000414961	0.00123377	0.000732485	0.000638142	1.87438	4.40716e-05	0.00334602	0.370217	-1.43356
180	gamma-Glutamyllysine	3.94	level1			276.156	280.3	POS	C11H21N3O5	HMDB0029154	谷氨酰-赖氨酸			Organic acids and derivatives	有机酸及其衍生物	Carboxylic acids and derivatives	羧酸及衍生物	Amino acids, peptides, and analogues	氨基酸、肽和类似物	LNLLNTMHVMIMOG-SFYZADRCSA-N	1.69197e-05	1.8691e-05	1.70705e-05	1.54568e-05	1.57245e-05	1.82141e-05	1.70128e-05	1.07431e-05	1.22872e-05	8.34655e-06	1.309e-05	9.36596e-06	1.25536e-05	1.10644e-05	1.88454	8.6384e-05	0.0047135	0.650359	-0.620691
181	Anserine	3.94	level1			241.13	243.8	POS	C10H16N4O3	HMDB0000194	鹅肌肽	584-85-0	C01262	Organic acids and derivatives	有机酸及其衍生物	Peptidomimetics	拟肽类	Hybrid peptides	杂合肽	MYYIAHXIVFADCU-QMMMGPOBSA-N	2.93283e-05	3.2431e-05	3.22724e-05	3.43437e-05	3.39216e-05	3.28831e-05	3.253e-05	2.98858e-05	2.02047e-05	1.80574e-05	1.89023e-05	2.1726e-05	1.99918e-05	2.14613e-05	1.73324	0.000168834	0.00690442	0.659739	-0.600032
182	Pipecolic acid	3.94	level1			130.086	185	POS	C6H11NO2	HMDB0000716	L-哌啶甲酸	3105-95-1	C00408	Organic acids and derivatives	有机酸及其衍生物	Carboxylic acids and derivatives	羧酸及衍生物	Amino acids, peptides, and analogues	氨基酸、肽和类似物	HXEACLLIILLPRG-YFKPBYRVSA-N	5.93625e-05	7.5261e-05	6.23113e-05	6.39642e-05	6.2522e-05	6.8536e-05	6.53262e-05	9.52868e-05	9.50462e-05	8.98211e-05	7.87114e-05	8.64265e-05	6.20695e-05	8.45602e-05	1.63289	0.00676136	0.0638676	1.29443	0.372319
185	LPC(20:0)	3.94	level1			552.403	114.8	POS	C28H58NO7P	HMDB0010390	1-二十碳酰基-sn-甘油-3-磷酸胆碱	108341-80-6		Lipids and lipid-like molecules	脂质和类脂分子	Glycerophospholipids	甘油磷脂类	Glycerophosphocholines	甘油磷酸胆碱	UATOAILWGVYRQS-HHHXNRCGSA-N	0.00109842	0.00106157	0.00124787	0.00109544	0.00125747	0.00105054	0.00113522	0.000418635	0.00107194	0.000741698	0.00102354	0.000443206	0.000898467	0.000766248	1.46164	0.0229415	0.129315	0.674978	-0.567087
186	PC(P-16:0/0:0)	3.94	level1			480.345	112	POS	C24H50NO6P	HMDB0010407	1- ( 1Z -十六烯基) -sn-甘油-3 -磷酸胆碱	97802-53-4		Lipids and lipid-like molecules	脂质和类脂分子	Glycerophospholipids	甘油磷脂类	Glycerophosphocholines	甘油磷酸胆碱	HTZINLFNXLXRBC-CQLBIITFSA-N	0.000135533	0.00012725	0.000141837	0.000137546	0.000167356	0.000138824	0.000141391	9.12439e-05	0.0001011	0.000103285	0.000108095	9.56139e-05	0.000108161	0.00010125	1.93066	7.31542e-05	0.00431574	0.716096	-0.481775
189	Car(18:1)	3.94	level1			426.358	92.9	POS	C25H47NO4	HMDB0013337	油酰-L-肉碱	13962-05-5		Lipids and lipid-like molecules	脂质和类脂分子	Fatty Acyls	脂肪酰类	Fatty acid esters	脂肪酸酯	IPOLTUVFXFHAHI-WHIOSMTNSA-N	0.000324276	0.000250249	0.000247605	0.000537953	0.000538671	0.000382804	0.000380259	8.85144e-05	0.000209164	0.000200398	0.000181124	0.000296145	0.000130619	0.000184328	1.56808	0.00962653	0.0778682	0.484742	-1.04471
190	GlcCer(d18:1/16:0)	3.94	level1			700.572	27.9	POS	C40H77NO8	HMDB0004971	N-(十六碳酰)-1-β-葡萄糖酰-4-烯-鞘氨醇	74365-77-8		Lipids and lipid-like molecules	脂质和类脂分子	Sphingolipids	鞘脂类	Glycosphingolipids	糖鞘脂	VJLLLMIZEJJZTE-BFZYYLOBSA-N	9.77307e-05	7.40287e-05	7.48229e-05	9.24176e-05	8.10865e-05	5.80594e-05	7.9691e-05	0.000157038	0.000113106	0.000139627	8.01285e-05	0.000175459	0.000111609	0.000129495	1.58881	0.00861048	0.0729473	1.62496	0.700405
193	Uric acid	3.94	level1			167.021	195.6	NEG	C5H4N4O3	HMDB0000289	尿酸	69-93-2	C00366	Organoheterocyclic compounds	有机杂环化合物	Imidazopyrimidines	咪唑并嘧啶	Purines and purine derivatives	嘌呤和嘌呤衍生物	LEHOTFFKMJEONL-UHFFFAOYSA-N	1.51942e-06	1.87055e-06	2.05397e-06	1.44188e-06	1.10118e-06	2.66654e-06	1.77559e-06	8.25386e-07	9.14468e-07	4.36991e-07	9.94837e-07	9.74908e-07	1.32573e-06	9.12054e-07	1.64329	0.00669186	0.0634439	0.513662	-0.961108
194	Xanthosine	3.94	level1			283.068	184.8	NEG	C10H12N4O6	HMDB0000299	黄嘌呤核苷	146-80-5	C01762	Nucleosides, nucleotides, and analogues	核苷、核苷酸和类似物	Purine nucleosides	嘌呤核苷类	Purine nucleosides	嘌呤核苷类	UBORTCNDUKBEOP-UUOKFMHZSA-N	4.22088e-06	4.79613e-06	5.5425e-06	5.57295e-06	5.04063e-06	5.58528e-06	5.12639e-06	1.61976e-06	1.31002e-06	1.47095e-06	1.68849e-06	1.46259e-06	1.1254e-06	1.4462e-06	2.01361	2.91748e-06	0.000888388	0.282109	-1.82568
197	Isocaproic acid	3.94	level1			115.076	32.5	NEG	C6H12O2	HMDB0000689	4-甲基戊酸	646-07-1	C21399	Lipids and lipid-like molecules	脂质和类脂分子	Fatty Acyls	脂肪酰类	Fatty acids and conjugates	脂肪酸和聚合物	FGKJLKRYENPLQH-UHFFFAOYSA-N	1.82328e-05	2.70269e-05	2.57736e-05	3.20769e-05	2.98719e-05	2.52058e-05	2.63647e-05	1.17081e-05	2.69261e-05	1.39034e-05	1.57284e-05	2.21629e-05	1.83515e-05	1.81301e-05	1.47131	0.020975	0.123619	0.687665	-0.540221
198	12-Hydroxystearic acid	3.94	level1			299.259	25.8	NEG	C18H36O3	HMDB0061706	12－羟基硬脂酸	106-14-9		Lipids and lipid-like molecules	脂质和类脂分子	Fatty Acyls	脂肪酰类	Fatty acids and conjugates	脂肪酸和聚合物	ULQISTXYYBZJSJ-UHFFFAOYSA-N	0.000127631	0.000136361	0.000104278	0.000124774	0.000117106	0.000127307	0.000122909	6.22743e-05	0.000114319	7.6925e-05	7.62576e-05	0.000109704	9.64222e-05	8.93169e-05	1.63976	0.00566548	0.057754	0.726689	-0.460591
201	Palmitic acid	3.94	level1			255.233	21.9	NEG	C16H32O2	HMDB0000220	棕榈酸	57-10-3	C00249	Lipids and lipid-like molecules	脂质和类脂分子	Fatty Acyls	脂肪酰类	Fatty acids and conjugates	脂肪酸和聚合物	IPCSVZSSVZVIGE-UHFFFAOYSA-N	0.0220735	0.00501936	0.0177401	0.0211635	0.0193117	0.0217629	0.0178452	0.00932137	0.0132485	0.0108156	0.0105722	0.00343382	0.0126265	0.010003	1.0663	0.02649	0.140384	0.560544	-0.835101
202	Stearidonic acid	3.94	level1			275.201	19.3	NEG	C18H28O2	HMDB0006547	硬脂四烯酸	20290-75-9	C16300	Lipids and lipid-like molecules	脂质和类脂分子	Fatty Acyls	脂肪酰类	Lineolic acids and derivatives	亚油酸及衍生物	JIWBIWFOSCKQMA-LTKCOYKYSA-N	5.63839e-05	7.3677e-05	7.20307e-05	7.27482e-05	6.54389e-05	6.98162e-05	6.83492e-05	1.12553e-05	2.91766e-05	1.42743e-05	1.90894e-05	3.04382e-05	2.43306e-05	2.14274e-05	1.99669	5.49137e-07	0.000456274	0.313499	-1.67347
203	Pristanic acid	3.94	level1			297.279	19.2	NEG	C19H38O2	HMDB0000795	降植烷酸	1189-37-3		Lipids and lipid-like molecules	脂质和类脂分子	Prenol lipids	异戊烯醇脂类	Diterpenoids	二萜类	PAHGJZDQXIOYTH-UHFFFAOYSA-N	0.000100495	0.000100056	0.000105583	0.000117583	0.000104573	0.000114528	0.000107136	4.10829e-05	8.06501e-05	5.05945e-05	7.72893e-05	9.08465e-05	7.73369e-05	6.96334e-05	1.72773	0.00124151	0.0224616	0.649951	-0.621597
204	Nonadecanoic acid	3.94	level1			297.279	19.2	NEG	C19H38O2	HMDB0000772	十九烷酸	646-30-0	C16535	Lipids and lipid-like molecules	脂质和类脂分子	Fatty Acyls	脂肪酰类	Fatty acids and conjugates	脂肪酸和聚合物	ISYWECDDZWTKFF-UHFFFAOYSA-N	0.000100495	0.000100056	0.000105583	0.000117583	0.000104573	0.000114528	0.000107136	4.10829e-05	8.06501e-05	5.05945e-05	7.72893e-05	9.08465e-05	7.73369e-05	6.96334e-05	1.72773	0.00124151	0.0224616	0.649951	-0.621597
206	trans-Vaccenic acid	3.93	level1			281.248	19.3	NEG	C18H34O2	HMDB0003231	反异油酸	693-72-1	C08367	Lipids and lipid-like molecules	脂质和类脂分子	Fatty Acyls	脂肪酰类	Fatty acids and conjugates	脂肪酸和聚合物	UWHZIFQPPBDJPM-BQYQJAHWSA-N	0.0285096	0.0267489	0.0264808	0.0291824	0.0219565	0.0251949	0.0263455	0.00484708	0.0108588	0.00697226	0.00666661	0.0194856	0.00877195	0.00960038	1.88582	3.7084e-05	0.0029826	0.364403	-1.45639
209	Taurodeoxycholic acid	3.93	level1			498.29	53.7	NEG	C26H45NO6S	HMDB0000896	牛磺去氧胆酸	516-50-7	C05463	Lipids and lipid-like molecules	脂质和类脂分子	Steroids and steroid derivatives	甾类和甾类衍生物	Bile acids, alcohols and derivatives	胆汁酸类、醇类及其衍生物	AWDRATDZQPNJFN-VAYUFCLWSA-N	1.7686e-05	1.97661e-05	2.59829e-05	2.5832e-05	3.05355e-05	2.47242e-05	2.40878e-05	8.75869e-05	4.96866e-05	0.000103279	4.6597e-05	2.86195e-05	4.10275e-05	5.9466e-05	1.75134	0.030722	0.152105	2.46872	1.30376
211	2-Hydroxystearic acid	3.93	level1			299.259	25.8	NEG	C18H36O3	HMDB0062549	2 -羟基十八烷酸	26531-80-6	C03045	Lipids and lipid-like molecules	脂质和类脂分子	Fatty Acyls	脂肪酰类	Fatty acids and conjugates	脂肪酸和聚合物	KIHBGTRZFAVZRV-UHFFFAOYSA-N	0.000127631	0.000136361	0.000104278	0.000124774	0.000117106	0.000127307	0.000122909	6.22743e-05	0.000114319	7.6925e-05	7.62576e-05	0.000109704	9.64222e-05	8.93169e-05	1.63976	0.00566548	0.057754	0.726689	-0.460591
214	Carnosine	3.93	level1			227.114	247.4	POS	C9H14N4O3	HMDB0000033	肌肽	305-84-0	C00386	Organic acids and derivatives	有机酸及其衍生物	Peptidomimetics	拟肽类	Hybrid peptides	杂合肽	CQOVPNPJLQNMDC-ZETCQYMHSA-N	9.10074e-06	8.29757e-06	7.32957e-06	6.92359e-06	9.43012e-06	8.70448e-06	8.29768e-06	5.53215e-06	6.51886e-06	4.83399e-06	6.15696e-06	6.20243e-06	7.95263e-06	6.1995e-06	1.67553	0.00515843	0.0545284	0.747137	-0.420555
219	1-Methylhistamine	3.93	level1			126.103	208.7	POS	C6H11N3	HMDB0000898	1 -甲基组胺	501-75-7	C05127	Organic nitrogen compounds	有机含氮化合物	Organonitrogen compounds	有机氮化合物	Amines	胺	FHQDWPCFSJMNCT-UHFFFAOYSA-N	7.1531e-05	8.21418e-05	9.52495e-05	0.00011292	9.38863e-05	9.17116e-05	9.124e-05	0.000211228	0.000150517	0.000183324	8.71086e-05	0.000147918	0.000168086	0.00015803	1.67619	0.00971353	0.0783473	1.73203	0.792463
225	DMPO	3.93	level1			114.091	32.2	POS	C6H11NO	HMDB0246162	5，5 -二甲基- 1 -吡咯啉N -氧化物	3317-61-1		Organoheterocyclic compounds	有机杂环化合物	Pyrrolines	吡咯啉	Pyrrolines	吡咯啉	VCUVETGKTILCLC-UHFFFAOYSA-N	4.9673e-05	5.84585e-05	6.35621e-05	5.56746e-05	8.98388e-05	5.23651e-05	6.15954e-05	1.59879e-07	4.39897e-05	2.62982e-05	3.95867e-05	1.98543e-05	4.36354e-05	2.89207e-05	1.14599	0.00530472	0.0553716	0.469527	-1.09072
232	Threonic acid	3.93	level1			135.03	180.1	NEG	C4H8O5	HMDB0062620	L-苏糖酸	7306-96-9	C01620	Organic oxygen compounds	有机含氧化合物	Organooxygen compounds	有机氧化合物	Carbohydrates and carbohydrate conjugates	碳水化合物和碳水化合物结合物	JPIJQSOTBSSVTP-STHAYSLISA-N	3.96711e-05	4.18816e-05	3.64414e-05	4.42535e-05	5.76178e-05	5.97171e-05	4.65971e-05	3.1288e-05	3.33866e-05	2.78748e-05	4.33753e-05	2.92916e-05	3.77537e-05	3.38283e-05	1.48306	0.0200971	0.120553	0.725975	-0.462007
240	9-Oxo-10(E),12(E)-octadecadienoic acid	3.93	level1			293.212	25.2	NEG	C18H30O3	HMDB0004669	( 10E、12E) - 9 -氧代十八碳- 10，12 -二烯酸	54232-58-5	C14766	Lipids and lipid-like molecules	脂质和类脂分子	Fatty Acyls	脂肪酰类	Lineolic acids and derivatives	亚油酸及衍生物	LUZSWWYKKLTDHU-SIGMCMEVSA-N	5.15089e-05	6.63431e-05	6.07552e-05	6.12866e-05	4.66871e-05	5.06996e-05	5.62134e-05	3.13607e-05	4.48968e-05	3.38171e-05	2.53554e-05	5.93008e-05	5.14617e-05	4.10321e-05	1.37361	0.0335853	0.159822	0.729934	-0.454162
241	13(S)-HODE	3.93	level1			295.228	25.1	NEG	C18H32O3	HMDB0004667	( 9Z , 11E , 13S) - 13 -羟基十八碳- 9，11 -二烯酸	29623-28-7	C14762	Lipids and lipid-like molecules	脂质和类脂分子	Fatty Acyls	脂肪酰类	Lineolic acids and derivatives	亚油酸及衍生物	HNICUWMFWZBIFP-IRQZEAMPSA-N	0.00025458	0.000296436	0.000331687	0.000426159	0.000224146	0.000258151	0.000298526	0.000169708	0.000187969	0.000141473	9.86117e-05	0.000188958	0.000246048	0.000172128	1.61925	0.00560327	0.0575341	0.576592	-0.794376
242	3-Hydroxybutyric acid	3.93	level1			103.04	125.1	NEG	C4H8O3	HMDB0000011	( R ) - 3 -羟基丁酸	625-72-9	C01089	Organic acids and derivatives	有机酸及其衍生物	Hydroxy acids and derivatives	羟基酸及衍生物	Beta hydroxy acids and derivatives	Beta-羟基酸及衍生物	WHBMMWSBFZVSSR-GSVOUGTGSA-N	0.000986202	0.000803366	0.000712073	0.000878679	0.000899344	0.0010584	0.000889677	5.32637e-05	0.000163605	0.000377276	0.000190847	0.000404406	0.000326329	0.000252621	1.78568	7.6477e-06	0.00132058	0.283947	-1.81631
246	4-Hydroxyisoleucine	3.92	level1			128.072	186.4	NEG	C6H13NO3	HMDB0029449	4-羟基异亮氨酸	781658-23-9	C20802	Organic acids and derivatives	有机酸及其衍生物	Carboxylic acids and derivatives	羧酸及衍生物	Amino acids, peptides, and analogues	氨基酸、肽和类似物	OSCCDBFHNMXNME-DSDZBIDZSA-N	5.2386e-06	7.91163e-06	5.62839e-06	5.70086e-06	5.0698e-06	7.09358e-06	6.10715e-06	7.79353e-06	9.97906e-06	7.75876e-06	7.33073e-06	7.34422e-06	6.3902e-06	7.76608e-06	1.34612	0.0335182	0.159744	1.27164	0.346689
247	Caproic acid	3.92	level1			115.076	32.5	NEG	C6H12O2	HMDB0000535	己酸	142-62-1	C01585	Lipids and lipid-like molecules	脂质和类脂分子	Fatty Acyls	脂肪酰类	Fatty acids and conjugates	脂肪酸和聚合物	FUZZWVXGSFPDMH-UHFFFAOYSA-N	1.82328e-05	2.70269e-05	2.57736e-05	3.20769e-05	2.98719e-05	2.52058e-05	2.63647e-05	1.17081e-05	2.69261e-05	1.39034e-05	1.57284e-05	2.21629e-05	1.83515e-05	1.81301e-05	1.47131	0.020975	0.123619	0.687665	-0.540221
253	Acetylcarnitine (Car(2:0))	3.92	level1			204.123	186.4	POS	C9H17NO4	HMDB0000201	乙酰-L-肉碱	3040-38-8	C02571	Lipids and lipid-like molecules	脂质和类脂分子	Fatty Acyls	脂肪酰类	Fatty acid esters	脂肪酸酯	RDHQFKQIGNGIED-MRVPVSSYSA-N	0.0140131	0.0135994	0.0139475	0.0130118	0.0143511	0.0123936	0.0135527	0.00901649	0.0103126	0.0103778	0.0101421	0.0103658	0.0111793	0.0102324	1.98525	1.0847e-05	0.00149014	0.755003	-0.405446
256	LPC(16:0)	3.92	level1			496.339	121.4	POS	C24H50NO7P	HMDB0010382	1-棕榈酰-sn-甘油-3-磷酸胆碱	17364-16-8		Lipids and lipid-like molecules	脂质和类脂分子	Glycerophospholipids	甘油磷脂类	Glycerophosphocholines	甘油磷酸胆碱	ASWBNKHCZGQVJV-HSZRJFAPSA-N	0.05859	0.0603077	0.0631856	0.0663479	0.0666399	0.0712851	0.0643927	0.0463089	0.0519952	0.050188	0.0531962	0.0494002	0.0650571	0.0526909	1.69186	0.0049726	0.053381	0.818275	-0.289342
258	5,6-Dihydrouridine	3.92	level1			247.093	72.4	POS	C9H14N2O6	HMDB0000497	5，6 -二氢尿苷	5627-05-4		Organic oxygen compounds	有机含氧化合物	Organooxygen compounds	有机氧化合物	Carbohydrates and carbohydrate conjugates	碳水化合物和碳水化合物结合物	ZPTBLXKRQACLCR-XVFCMESISA-N	6.57252e-06	5.87649e-06	7.1528e-06	6.92905e-06	7.58084e-06	7.6612e-06	6.96215e-06	6.36454e-06	5.01715e-06	5.24289e-06	5.72207e-06	6.45576e-06	6.96238e-06	5.9608e-06	1.27641	0.0357267	0.165453	0.856172	-0.224027
261	Taurochenodeoxycholic acid	3.92	level1			500.305	45.9	POS	C26H45NO6S	HMDB0000951	牛磺鹅去氧胆酸	516-35-8	C05465	Lipids and lipid-like molecules	脂质和类脂分子	Steroids and steroid derivatives	甾类和甾类衍生物	Bile acids, alcohols and derivatives	胆汁酸类、醇类及其衍生物	BHTRKEVKTKCXOH-BJLOMENOSA-N	1.52506e-06	1.62318e-06	2.04066e-06	1.45108e-06	1.50368e-06	2.59832e-06	1.79033e-06	1.31681e-05	6.07768e-06	1.91224e-05	4.10821e-06	5.94202e-06	2.88823e-06	8.55111e-06	1.84665	0.0462823	0.191259	4.77628	2.25589
263	2'-Deoxyguanosine 5'-monophosphate (dGMP)	3.92	level1			346.057	252.5	NEG	C10H14N5O7P	HMDB0001044		902-04-5	C00362	Nucleosides, nucleotides, and analogues	核苷、核苷酸和类似物	Purine nucleotides	嘌呤核苷酸类	Purine deoxyribonucleotides	嘌呤脱氧核糖核苷酸	LTFMZDNNPPEQNG-KVQBGUIXSA-N	5.30562e-06	3.89858e-06	1.28224e-06	8.89301e-07	9.56944e-07	5.30121e-07	2.1438e-06	7.94069e-05	0.000111051	6.77628e-05	0.000103459	0.000122435	0.000132298	0.000102735	1.97295	0.000170028	0.00691815	47.9221	5.58262
271	Cholest-4-en-26-oic acid, 7alpha-hydroxy-3-oxo	3.92	level1			429.302	28.5	NEG	C27H42O4	HMDB0012458	7α-羟基- 3 -氧代- 4 -胆甾烯酸	115538-85-7	C17337	Lipids and lipid-like molecules	脂质和类脂分子	Steroids and steroid derivatives	甾类和甾类衍生物	Bile acids, alcohols and derivatives	胆汁酸类、醇类及其衍生物	SATGKQGFUDXGAX-SLTBQWEQSA-N	2.04528e-05	2.40661e-05	1.92053e-05	1.8688e-05	2.27613e-05	1.4499e-05	1.99454e-05	5.85065e-05	3.33141e-05	3.63371e-05	2.61605e-05	4.21585e-05	3.57601e-05	3.87061e-05	1.83851	0.00732699	0.0665896	1.9406	0.956504
275	Pentadecanoic acid	3.92	level1			241.218	23.2	NEG	C15H30O2	HMDB0000826	十五烷酸	1002-84-2	C16537	Lipids and lipid-like molecules	脂质和类脂分子	Fatty Acyls	脂肪酰类	Fatty acids and conjugates	脂肪酸和聚合物	WQEPLUUGTLDZJY-UHFFFAOYSA-N	0.000141568	0.000163724	0.000166999	0.000188716	0.000196613	0.000160686	0.000169718	6.82083e-05	9.23094e-05	8.13851e-05	8.32062e-05	0.000115097	0.00010391	9.0686e-05	1.96232	2.31758e-05	0.00229481	0.534334	-0.904186
277	Aspartate	3.91	level1			134.045	236.1	POS	C4H7NO4	HMDB0000191	天冬氨酸	56-84-8	C00049	Organic acids and derivatives	有机酸及其衍生物	Carboxylic acids and derivatives	羧酸及衍生物	Amino acids, peptides, and analogues	氨基酸、肽和类似物	CKLJMWTZIZZHCS-REOHCLBHSA-N	5.68167e-06	5.33799e-06	6.69299e-06	4.66283e-06	5.4106e-06	5.08558e-06	5.47861e-06	3.36821e-06	3.27092e-06	3.33285e-06	4.36866e-06	3.21233e-06	4.00967e-06	3.59377e-06	1.86385	0.00025587	0.00881488	0.655964	-0.608311
278	Glycerophosphoethanolamine	3.91	level1			216.063	232.1	POS	C5H14NO6P	HMDB0059660	磷脂酰乙醇胺	1190-00-7	C01233	Lipids and lipid-like molecules	脂质和类脂分子	Glycerophospholipids	甘油磷脂类	Glycerophosphoethanolamines	磷脂酰乙醇胺	JZNWSCPGTDBMEW-YFKPBYRVSA-N	4.61895e-06	3.96511e-06	4.89329e-06	4.29479e-06	4.42095e-06	4.77222e-06	4.49422e-06	1.79088e-06	2.16546e-06	2.04213e-06	2.86306e-06	2.11982e-06	2.57335e-06	2.25912e-06	2.03065	9.33845e-07	0.000587679	0.502672	-0.992311
280	Hexanoylcarnitine (Car(6:0))	3.91	level1			260.186	139.2	POS	C13H25NO4	HMDB0000756	己酰肉碱	6418-78-6		Lipids and lipid-like molecules	脂质和类脂分子	Fatty Acyls	脂肪酰类	Fatty acid esters	脂肪酸酯	VVPRQWTYSNDTEA-UHFFFAOYSA-N	0.000188641	0.000179953	0.000183854	0.000162533	0.00022164	0.000172841	0.00018491	4.53869e-05	8.94922e-05	6.17931e-05	5.01646e-05	0.00013319	0.00010699	8.11696e-05	1.84224	8.72989e-05	0.00473991	0.438967	-1.18781
285	Myristoylcarnitine	3.91	level1			372.311	102.8	POS	C21H41NO4	HMDB0005066	十四烷酰基肉碱	25597-07-3		Organic nitrogen compounds	有机含氮化合物	Organonitrogen compounds	有机氮化合物	Quaternary ammonium salts	季铵盐	PSHXNVGSVNEJBD-LJQANCHMSA-O	0.00025879	0.000238758	0.000232477	0.000236055	0.000289519	0.000278995	0.000255766	7.16308e-05	0.000116364	9.80095e-05	0.000111151	0.000141621	0.000124557	0.000110556	2.01832	1.0462e-06	0.000599031	0.432254	-1.21005
290	Glycolate	3.91	level1			75.0088	151.5	NEG	C2H4O3	HMDB0000115	乙醇酸	79-14-1	C00160	Organic acids and derivatives	有机酸及其衍生物	Hydroxy acids and derivatives	羟基酸及衍生物	Alpha hydroxy acids and derivatives	Alpha-羟基酸及衍生物	AEMRFAOFKBGASW-UHFFFAOYSA-N	1.2054e-05	1.34143e-05	1.29157e-05	1.15472e-05	1.3204e-05	1.32075e-05	1.27238e-05	1.1227e-05	9.402e-06	9.9673e-06	9.74337e-06	1.22401e-05	1.03746e-05	1.04924e-05	1.59477	0.00181233	0.0284026	0.824628	-0.278184
291	Fructose	3.91	level1			179.056	147.3	NEG	C6H12O6	HMDB0000660	β-D-呋喃果糖	53188-23-1	C02336	Organic oxygen compounds	有机含氧化合物	Organooxygen compounds	有机氧化合物	Carbohydrates and carbohydrate conjugates	碳水化合物和碳水化合物结合物	RFSUNEUAIZKAJO-ARQDHWQXSA-N	2.49567e-05	3.06424e-05	2.73297e-05	2.91422e-05	3.23444e-05	2.93991e-05	2.89691e-05	2.71907e-05	2.3734e-05	2.34692e-05	2.73408e-05	2.12961e-05	2.34202e-05	2.44085e-05	1.39228	0.00974711	0.0785465	0.842571	-0.24713
293	3'-O-Methylguanosine	3.91	level1			296.1	104.4	NEG	C11H15N5O5	HMDB0006038		10300-27-3		Nucleosides, nucleotides, and analogues	核苷、核苷酸和类似物	Purine nucleosides	嘌呤核苷类	Purine nucleosides	嘌呤核苷类	UYARPHAXAJAZLU-KQYNXXCUSA-N	1.93208e-05	1.94999e-05	1.89846e-05	1.74224e-05	1.75654e-05	2.26022e-05	1.92326e-05	1.95495e-05	1.58188e-05	1.66778e-05	1.60684e-05	1.75297e-05	1.50725e-05	1.67861e-05	1.1753	0.0348032	0.162813	0.872796	-0.196283
297	16-Hydroxypalmitic acid	3.91	level1			271.228	25.8	NEG	C16H32O3	HMDB0006294	16 -羟基十六烷酸	506-13-8	C18218	Lipids and lipid-like molecules	脂质和类脂分子	Fatty Acyls	脂肪酰类	Fatty acids and conjugates	脂肪酸和聚合物	UGAGPNKCDRTDHP-UHFFFAOYSA-N	0.000281641	0.000308175	0.000279963	0.000300957	0.000255859	0.000294617	0.000286869	8.55098e-05	0.000203602	0.000105391	9.91427e-05	0.000218699	0.000184755	0.000149517	1.79034	0.00164748	0.0266906	0.521203	-0.940083
298	Capric acid	3.91	level1			171.139	25.2	NEG	C10H20O2	HMDB0000511	癸酸	334-48-5	C01571	Lipids and lipid-like molecules	脂质和类脂分子	Fatty Acyls	脂肪酰类	Fatty acids and conjugates	脂肪酸和聚合物	GHVNFZFCNZKVNT-UHFFFAOYSA-N	2.61169e-05	2.9598e-05	2.66043e-05	4.47719e-05	5.6891e-05	2.6596e-05	3.50964e-05	6.97396e-06	2.00024e-05	1.26149e-05	1.27051e-05	2.74269e-05	1.2849e-05	1.54287e-05	1.65796	0.00836502	0.0714597	0.43961	-1.1857
301	2-Hydroxypalmitic acid	3.9	level1			271.228	25.8	NEG	C16H32O3	HMDB0031057	2 -羟基十六烷酸	764-67-0		Lipids and lipid-like molecules	脂质和类脂分子	Fatty Acyls	脂肪酰类	Fatty acids and conjugates	脂肪酸和聚合物	JGHSBPIZNUXPLA-UHFFFAOYSA-N	0.000281641	0.000308175	0.000279963	0.000300957	0.000255859	0.000294617	0.000286869	8.55098e-05	0.000203602	0.000105391	9.91427e-05	0.000218699	0.000184755	0.000149517	1.79034	0.00164748	0.0266906	0.521203	-0.940083
305	Hexanoylglycine	3.9	level1			174.113	91.5	POS	C8H15NO3	HMDB0000701	己酰甘氨酸	24003-67-6		Organic acids and derivatives	有机酸及其衍生物	Carboxylic acids and derivatives	羧酸及衍生物	Amino acids, peptides, and analogues	氨基酸、肽和类似物	UPCKIPHSXMXJOX-UHFFFAOYSA-N	3.56355e-06	3.76633e-06	3.58485e-06	3.88311e-06	3.77708e-06	5.53519e-06	4.01835e-06	2.73227e-06	8.33566e-07	2.77781e-06	9.47794e-07	1.3586e-06	1.86318e-06	1.7522e-06	1.54113	0.000655371	0.015784	0.43605	-1.19743
307	Sph(d18:0)	3.9	level1			302.305	40.6	POS	C18H39NO2	HMDB0000269	二羟神经鞘氨醇	764-22-7	C00836	Organic nitrogen compounds	有机含氮化合物	Organonitrogen compounds	有机氮化合物	Amines	胺	OTKJDMGTUTTYMP-ZWKOTPCHSA-N	3.7197e-05	4.41245e-05	4.79768e-05	2.93891e-05	4.26725e-05	4.04982e-05	4.03097e-05	1.74553e-05	1.43461e-05	1.50484e-05	1.59386e-05	2.31847e-05	1.68304e-05	1.71339e-05	1.93901	1.31608e-05	0.00161342	0.425057	-1.23427
310	2-Hydroxyoctanoic acid	3.9	level1			159.103	38.4	NEG	C8H16O3	HMDB0000711	2 -羟基辛酸	617-73-2		Lipids and lipid-like molecules	脂质和类脂分子	Fatty Acyls	脂肪酰类	Fatty acids and conjugates	脂肪酸和聚合物	JKRDADVRIYVCCY-UHFFFAOYSA-N	8.81695e-05	0.000106065	0.000115395	0.000103592	0.000134731	0.000128666	0.00011277	3.51021e-05	5.05673e-05	5.99732e-05	2.99083e-05	7.6756e-05	5.93562e-05	5.19438e-05	1.79211	0.000115615	0.0055872	0.460619	-1.11835
313	N6-Methyllysine	3.89	level1			161.129	306.8	POS	C7H16N2O2	HMDB0002038	N ( 6 ) -甲基赖氨酸	1188-07-4	C02728	Organic acids and derivatives	有机酸及其衍生物	Carboxylic acids and derivatives	羧酸及衍生物	Amino acids, peptides, and analogues	氨基酸、肽和类似物	PQNASZJZHFPQLE-LURJTMIESA-N	9.07168e-05	8.88684e-05	8.42799e-05	5.10166e-05	7.99814e-05	8.00316e-05	7.91491e-05	0.000151125	0.000104093	0.000100423	0.000102588	8.239e-05	9.76976e-05	0.000106386	1.39411	0.0351893	0.16401	1.34412	0.426663
315	Octanoylcarnitine (Car(8:0))	3.89	level1			288.217	126	POS	C15H29NO4	HMDB0000791	辛酰肉碱	3671-77-0	C02838	Lipids and lipid-like molecules	脂质和类脂分子	Fatty Acyls	脂肪酰类	Fatty acid esters	脂肪酸酯	CXTATJFJDMJMIY-UHFFFAOYSA-N	4.89802e-05	5.3311e-05	4.6571e-05	4.21853e-05	5.39496e-05	5.01819e-05	4.91965e-05	1.45095e-05	2.50001e-05	1.84207e-05	1.48635e-05	3.81443e-05	3.48639e-05	2.43003e-05	1.78959	0.000270272	0.00917726	0.493944	-1.01758
316	1-Myristoyl-sn-glycero-3-phosphocholine (LPC(14:0/0:0))	3.89	level1			468.309	124.7	POS	C22H46NO7P	HMDB0010379	1 -肉豆蔻酰- sn -甘油-3 -磷酸胆碱	20559-16-4		Lipids and lipid-like molecules	脂质和类脂分子	Glycerophospholipids	甘油磷脂类	Glycerophosphocholines	甘油磷酸胆碱	VXUOFDJKYGDUJI-OAQYLSRUSA-N	0.000582825	0.000505776	0.000479254	0.00048463	0.000533071	0.000537734	0.000520548	0.000447704	0.000457984	0.000420118	0.000428676	0.000471679	0.00042668	0.00044214	1.73263	0.00137253	0.0238457	0.849374	-0.235529
317	LPE(18:1(9Z)/0:0)	3.89	level1			480.309	122.7	POS	C23H46NO7P	HMDB0011506	1 - ( 9Z -十八烯酰基) - sn-甘油-3 -磷酸乙醇胺	89576-29-4		Lipids and lipid-like molecules	脂质和类脂分子	Glycerophospholipids	甘油磷脂类	Glycerophosphoethanolamines	磷脂酰乙醇胺	PYVRVRFVLRNJLY-MZMPXXGTSA-N	0.000168341	0.000147747	0.000153591	0.000163949	0.00016507	0.000139556	0.000156376	0.000130755	0.000158039	0.000128197	0.000124302	0.000152308	0.000120295	0.000135649	1.36945	0.0251872	0.136669	0.867457	-0.205135
318	cis-4-Decenoylcarnitine	3.89	level1			314.232	118.4	POS	C17H31NO4	HMDB0240585	cis-4-癸烯酰肉碱	98930-66-6		Lipids and lipid-like molecules	脂质和类脂分子	Fatty Acyls	脂肪酰类	Fatty acid esters	脂肪酸酯	OQWOHRPOYAVIOK-UHFFFAOYSA-N	2.95247e-05	3.66986e-05	4.04434e-05	2.84435e-05	4.26222e-05	3.07386e-05	3.47452e-05	1.50406e-05	2.28886e-05	1.16315e-05	6.56858e-06	2.72205e-05	3.13071e-05	1.91095e-05	1.45966	0.00693981	0.0647108	0.549989	-0.862525
319	Lauroylcarnitine	3.89	level1			344.28	109.4	POS	C19H37NO4	HMDB0002250	月桂酰肉碱	25518-54-1		Lipids and lipid-like molecules	脂质和类脂分子	Fatty Acyls	脂肪酰类	Fatty acid esters	脂肪酸酯	FUJLYHJROOYKRA-QGZVFWFLSA-N	7.67001e-05	7.03063e-05	7.08131e-05	6.41588e-05	8.53722e-05	7.65396e-05	7.39817e-05	2.21565e-05	3.66122e-05	2.3277e-05	2.08742e-05	4.3798e-05	4.21321e-05	3.1475e-05	1.93299	1.03248e-05	0.00145466	0.425443	-1.23296
321	Glucose 6-phosphate	3.89	level1			259.023	270.8	NEG	C6H13O9P	HMDB0001401	6 -磷酸葡萄糖	56-73-5	C00092	Organic oxygen compounds	有机含氧化合物	Organooxygen compounds	有机氧化合物	Carbohydrates and carbohydrate conjugates	碳水化合物和碳水化合物结合物	NBSCHQHZLSJFNQ-GASJEMHNSA-N	4.13548e-06	4.71184e-06	3.75456e-06	4.44598e-06	4.78798e-06	5.78152e-06	4.60289e-06	2.99345e-06	3.37606e-06	2.64592e-06	4.90227e-06	2.57499e-06	4.3157e-06	3.46807e-06	1.39159	0.0393046	0.174325	0.753454	-0.408409
322	sn-Glycerol 3-phosphate	3.89	level1			171.007	254.1	NEG	C3H9O6P	HMDB0000126	Sn - 3 -磷酸甘油	17989-41-2|57-03-4	C00093	Lipids and lipid-like molecules	脂质和类脂分子	Glycerophospholipids	甘油磷脂类	Glycerophosphates	磷酸甘油	AWUCVROLDVIAJX-GSVOUGTGSA-N	6.86331e-06	7.23437e-06	6.78117e-06	6.42639e-06	7.04489e-06	7.33258e-06	6.94712e-06	3.8535e-06	4.00083e-06	3.44084e-06	4.23802e-06	3.58644e-06	4.40218e-06	3.9203e-06	2.05713	3.63983e-08	0.000131193	0.564306	-0.825449
327	2'-O-Methylguanosine	3.88	level1			296.1	104.4	NEG	C11H15N5O5			2140-71-8		Nucleosides, nucleotides, and analogues	核苷、核苷酸和类似物	Purine nucleosides	嘌呤核苷类	Purine nucleosides	嘌呤核苷类	OVYNGSFVYRPRCG-KQYNXXCUSA-N	1.93208e-05	1.94999e-05	1.89846e-05	1.74224e-05	1.75654e-05	2.26022e-05	1.92326e-05	1.95495e-05	1.58188e-05	1.66778e-05	1.60684e-05	1.75297e-05	1.50725e-05	1.67861e-05	1.1753	0.0348032	0.162813	0.872796	-0.196283
329	1-Methylnicotinamide	3.88	level1			137.071	191.3	POS	C7H9N2O	HMDB0000699	1-甲基烟酰胺	3106-60-3	C02918	Organoheterocyclic compounds	有机杂环化合物	Pyridines and derivatives	吡啶及衍生物	Pyridinecarboxylic acids and derivatives	吡啶羧酸及衍生物	LDHMAVIPBRSVRG-UHFFFAOYSA-O	5.21789e-05	5.89891e-05	5.80788e-05	6.94585e-05	8.22901e-05	8.93503e-05	6.8391e-05	0.000231908	0.000116356	0.000111337	9.93154e-05	0.000114531	0.000122107	0.000132592	1.7573	0.0227663	0.129	1.93874	0.955119
330	Choline	3.88	level1			104.107	169.4	POS	C5H14NO	HMDB0000097	胆碱	62-49-7	C00114	Organic nitrogen compounds	有机含氮化合物	Organonitrogen compounds	有机氮化合物	Quaternary ammonium salts	季铵盐	OEYIOHPDSNJKLS-UHFFFAOYSA-N	0.00685747	0.00708258	0.00748763	0.00660897	0.00766775	0.00691046	0.00710248	0.00451392	0.00489175	0.00436942	0.0052624	0.00503209	0.0055672	0.00493946	2.00823	5.20706e-06	0.00111419	0.695456	-0.523968
331	Serotonin	3.88	level1			177.102	148.7	POS	C10H12N2O	HMDB0000259	血清素	50-67-9	C00780	Organoheterocyclic compounds	有机杂环化合物	Indoles and derivatives	吲哚和衍生物	Tryptamines and derivatives	色胺及衍生物	QZAYGJVTTNCVMB-UHFFFAOYSA-N	5.79234e-05	6.76476e-05	5.37125e-05	4.0538e-05	6.04413e-05	6.78837e-05	5.80244e-05	9.54184e-05	0.000105943	5.4821e-05	9.0391e-05	9.86384e-05	0.000119994	9.4201e-05	1.45117	0.00429303	0.0483589	1.62347	0.699083
336	Homocarnosine	3.88	level1			239.115	244.1	NEG	C10H16N4O3	HMDB0000745	高肌肽	3650-73-5	C00884	Organic acids and derivatives	有机酸及其衍生物	Peptidomimetics	拟肽类	Hybrid peptides	杂合肽	CCLQKVKJOGVQLU-QMMMGPOBSA-N	2.21226e-06	2.83242e-06	2.88565e-06	2.46328e-06	2.46879e-06	3.02898e-06	2.64856e-06	2.91654e-06	1.87259e-06	2.15314e-06	1.91792e-06	2.14458e-06	1.96898e-06	2.16229e-06	1.13028	0.0379681	0.171377	0.816402	-0.292649
337	Asparagine	3.88	level1			131.046	224.1	NEG	C4H8N2O3	HMDB0000168	天冬酰胺	70-47-3	C00152	Organic acids and derivatives	有机酸及其衍生物	Carboxylic acids and derivatives	羧酸及衍生物	Amino acids, peptides, and analogues	氨基酸、肽和类似物	DCXYFEDJOCDNAF-REOHCLBHSA-N	9.4075e-06	1.46119e-05	1.22485e-05	9.43071e-06	1.32328e-05	1.5909e-05	1.24734e-05	2.0896e-05	1.75474e-05	1.58458e-05	2.65173e-05	1.70049e-05	2.00139e-05	1.96376e-05	1.6224	0.00388037	0.0449625	1.57436	0.654762
339	Hydroxyphenyllactic acid	3.88	level1			181.051	93.5	NEG	C9H10O4	HMDB0000755	2 -羟基- 3 - ( 4 -羟基苯基)丙酸	306-23-0	C03672	Phenylpropanoids and polyketides	苯丙素类和聚酮类	Phenylpropanoic acids	苯丙酸类	Phenylpropanoic acids	苯丙酸类	JVGVDSSUAVXRDY-UHFFFAOYSA-N	0.000173223	0.000213337	0.000215564	0.000175989	0.000172581	0.000206092	0.000192798	0.000199094	0.000131704	0.000120403	0.00012249	0.000101846	0.000149401	0.00013749	1.45324	0.00679717	0.064075	0.713129	-0.487764
340	3-Hydroxycinnamic acid	3.88	level1			163.04	79.6	NEG	C9H8O3	HMDB0001713	3 ' -羟基肉桂酸	14755-02-3	C12621	Phenylpropanoids and polyketides	苯丙素类和聚酮类	Cinnamic acids and derivatives	肉桂酸及其衍生物	Hydroxycinnamic acids and derivatives	羟基肉桂酸及其衍生物	KKSDGJDHHZEWEP-SNAWJCMRSA-N	2.14401e-05	2.47662e-05	6.51113e-06	2.11517e-05	4.00714e-05	1.76336e-05	2.1929e-05	0.00012693	1.34982e-05	9.48812e-05	5.08861e-05	6.5593e-05	8.50073e-05	7.27993e-05	1.4723	0.0228946	0.129136	3.31977	1.73108
344	Echinocystic acid	3.88	level1			471.348	31.8	NEG	C30H48O4		刺囊酸	510-30-5	C08942	Lipids and lipid-like molecules	脂质和类脂分子	Prenol lipids	异戊烯醇脂类	Triterpenoids	三萜类	YKOPWPOFWMYZJZ-PRIAQAIDSA-N	1.65269e-06	2.42546e-06	3.59269e-06	3.82071e-06	5.04366e-06	1.64654e-06	3.03029e-06	1.84e-06	1.72598e-06	1.41456e-06	1.06427e-06	1.36711e-06	9.26527e-07	1.38974e-06	1.41089	0.030213	0.150608	0.458616	-1.12464
347	Adenosine 3'-monophosphate	3.87	level1			348.071	252.3	POS	C10H14N5O7P	HMDB0003540	3 ' -腺苷酸	84-21-9	C01367	Nucleosides, nucleotides, and analogues	核苷、核苷酸和类似物	Ribonucleoside 3'-phosphates	核糖核苷 3'-磷酸	Ribonucleoside 3'-phosphates	核糖核苷 3'-磷酸	LNQVTSROQXJCDD-KQYNXXCUSA-N	1.49626e-05	1.39369e-05	4.39324e-06	3.55584e-06	3.22435e-06	1.58645e-06	6.94324e-06	0.000251086	0.000339113	0.000186544	0.000285311	0.000350059	0.000411541	0.000303942	1.97016	0.000254959	0.00880845	43.7753	5.45205
350	2-Methylguanosine	3.87	level1			296.1	104.4	NEG	C11H15N5O5	HMDB0005862		2140-77-4		Nucleosides, nucleotides, and analogues	核苷、核苷酸和类似物	Purine nucleosides	嘌呤核苷类	Purine nucleosides	嘌呤核苷类	SLEHROROQDYRAW-KQYNXXCUSA-N	1.93208e-05	1.94999e-05	1.89846e-05	1.74224e-05	1.75654e-05	2.26022e-05	1.92326e-05	1.95495e-05	1.58188e-05	1.66778e-05	1.60684e-05	1.75297e-05	1.50725e-05	1.67861e-05	1.1753	0.0348032	0.162813	0.872796	-0.196283
351	Pomolic acid	3.87	level1			471.348	31.8	NEG	C30H48O4		坡模酸	13849-91-7		Lipids and lipid-like molecules	脂质和类脂分子	Prenol lipids	异戊烯醇脂类	Triterpenoids	三萜类	ZZTYPLSBNNGEIS-OPAXANQDSA-N	1.65269e-06	2.42546e-06	3.59269e-06	3.82071e-06	5.04366e-06	1.64654e-06	3.03029e-06	1.84e-06	1.72598e-06	1.41456e-06	1.06427e-06	1.36711e-06	9.26527e-07	1.38974e-06	1.41089	0.030213	0.150608	0.458616	-1.12464
352	Decanoylcarnitine (Car(10:0))	3.87	level1			316.248	116.7	POS	C17H33NO4	HMDB0000651	O -癸酰基- L -肉碱	1492-27-9	C03299	Lipids and lipid-like molecules	脂质和类脂分子	Fatty Acyls	脂肪酰类	Fatty acid esters	脂肪酸酯	LZOSYCMHQXPBFU-OAHLLOKOSA-N	2.67561e-05	2.61566e-05	2.48547e-05	2.22316e-05	3.48126e-05	2.24276e-05	2.62065e-05	7.05779e-06	1.3316e-05	5.69227e-06	7.74447e-06	2.30852e-05	1.74031e-05	1.23831e-05	1.69332	0.002155	0.0317685	0.472521	-1.08155
353	PC(16:0/18:1(9Z))	3.87	level1			760.581	19.5	POS	C42H82NO8P	HMDB0007972	2 -油酰基- 1 -棕榈酰基- sn -甘油-3 -磷酸胆碱		C13875	Lipids and lipid-like molecules	脂质和类脂分子	Glycerophospholipids	甘油磷脂类	Glycerophosphocholines	甘油磷酸胆碱	WTJKGGKOPKCXLL-RYDYYDTQSA-N	0.00616358	0.0050888	0.00562055	0.00564311	0.00563339	0.00478906	0.00548975	0.00359989	0.00532002	0.00371388	0.00431962	0.00424962	0.0038316	0.00417244	1.73721	0.0023046	0.032829	0.760042	-0.395849
357	Hexadecanedioic acid	3.87	level1			285.207	95.8	NEG	C16H30O4	HMDB0000672	十六烷二酸	505-54-4	C19615	Lipids and lipid-like molecules	脂质和类脂分子	Fatty Acyls	脂肪酰类	Fatty acids and conjugates	脂肪酸和聚合物	QQHJDPROMQRDLA-UHFFFAOYSA-N	1.90822e-05	1.93919e-05	1.8272e-05	1.63736e-05	2.19337e-05	2.33564e-05	1.97349e-05	1.40017e-05	1.82032e-05	1.47961e-05	1.38744e-05	1.97946e-05	1.62191e-05	1.61482e-05	1.37832	0.0306973	0.152085	0.818253	-0.289381
362	Arabinono-1,4-lactone	3.87	level1			147.03	33.8	NEG	C5H8O5	HMDB0001900	L-阿拉伯糖-1,4-内酯	51532-86-6	C01114	Organic oxygen compounds	有机含氧化合物	Organooxygen compounds	有机氧化合物	Carbohydrates and carbohydrate conjugates	碳水化合物和碳水化合物结合物	CUOKHACJLGPRHD-YVZJFKFKSA-N	2.54237e-05	3.54779e-05	2.45458e-05	2.23145e-05	2.13192e-05	4.67775e-05	2.93098e-05	2.97403e-05	6.04694e-05	3.91003e-05	5.24348e-05	3.21073e-05	4.92476e-05	4.385e-05	1.14976	0.046677	0.192017	1.49609	0.581194
369	LPS(18:1)	3.86	level1			524.299	151.9	POS	C24H46NO9P	HMDB0061694		326589-90-6		Lipids and lipid-like molecules	脂质和类脂分子	Glycerophospholipids	甘油磷脂类	Glycerophosphoserines	甘油磷酸丝氨酸	JZWNYZVVZXZRRH-UHFFFAOYSA-N	5.71471e-07	7.35398e-07	6.81893e-07	6.33131e-07	8.22351e-07	6.02292e-07	6.74423e-07	1.27486e-07	1.55421e-07	8.8087e-08	4.77473e-07	3.77155e-07	2.54588e-07	2.46701e-07	1.76725	0.000164941	0.00681894	0.365796	-1.45089
370	1-O-Hexadecyl-sn-glycero-3-phosphocholine (LPC(O-16:0/0:0))	3.86	level1			482.36	124.7	POS	C24H52NO6P	HMDB0243890	1 - O -十六烷基- sn -甘油-3 -磷酸胆碱	52691-62-0	C13903	Lipids and lipid-like molecules	脂质和类脂分子	Glycerophospholipids	甘油磷脂类	Glycerophosphocholines	甘油磷酸胆碱	VLBPIWYTPAXCFJ-XMMPIXPASA-N	0.000607791	0.000601684	0.000648543	0.000610871	0.000806539	0.000617516	0.000648824	0.000548825	0.000511618	0.000564309	0.000590817	0.000530337	0.000551982	0.000549648	1.43234	0.0262096	0.139674	0.847145	-0.239319
371	LacCer(d18:1/16:0)	3.86	level1			862.628	98.9	POS	C46H87NO13	HMDB0006750	β-D-半乳糖酰-(1->4)-β-D-葡萄糖酰-(1<->1)-N-十六碳酰鞘氨醇	4201-62-1		Lipids and lipid-like molecules	脂质和类脂分子	Sphingolipids	鞘脂类	Glycosphingolipids	糖鞘脂	HLIJNIKSBCIDGO-QKLMXXKVSA-N	4.65173e-06	4.68256e-06	9.09092e-06	5.53303e-06	6.86824e-06	7.08774e-06	6.31903e-06	7.99067e-06	9.45935e-06	1.09828e-05	6.4408e-06	1.22943e-05	1.01905e-05	9.55973e-06	1.42283	0.0150946	0.101768	1.51285	0.597267
372	Uridine 5'-monophosphate (UMP)	3.86	level1			323.029	255.8	NEG	C9H13N2O9P	HMDB0000288	尿苷-磷酸	58-97-9	C00105	Nucleosides, nucleotides, and analogues	核苷、核苷酸和类似物	Pyrimidine nucleotides	嘧啶核苷酸类	Pyrimidine ribonucleotides	嘧啶核糖核苷酸	DJJCXFVJDGTHFX-XVFCMESISA-N	3.20384e-07	4.16089e-07	8.4123e-07	2.18885e-07	1.9833e-07	2.22371e-07	3.69548e-07	5.74768e-06	7.23531e-06	4.89228e-06	6.89258e-06	7.17552e-06	7.55478e-06	6.58303e-06	2.00507	1.35768e-05	0.00163609	17.8137	4.15492
378	Caprolactam	3.85	level1			114.091	32.2	POS	C6H11NO	HMDB0062769	己内酰胺	105-60-2	C06593	Organoheterocyclic compounds	有机杂环化合物	Lactams	内酰胺	Caprolactams	己内酰胺	JBKVHLHDHHXQEQ-UHFFFAOYSA-N	4.9673e-05	5.84585e-05	6.35621e-05	5.56746e-05	8.98388e-05	5.23651e-05	6.15954e-05	1.59879e-07	4.39897e-05	2.62982e-05	3.95867e-05	1.98543e-05	4.36354e-05	2.89207e-05	1.14599	0.00530472	0.0553716	0.469527	-1.09072
380	2-Hydroxycinnamic acid	3.85	level1			163.04	79.6	NEG	C9H8O3	HMDB0002641	2 -羟基肉桂酸	583-17-5	C01772	Phenylpropanoids and polyketides	苯丙素类和聚酮类	Cinnamic acids and derivatives	肉桂酸及其衍生物	Hydroxycinnamic acids and derivatives	羟基肉桂酸及其衍生物	PMOWTIHVNWZYFI-AATRIKPKSA-N	2.14401e-05	2.47662e-05	6.51113e-06	2.11517e-05	4.00714e-05	1.76336e-05	2.1929e-05	0.00012693	1.34982e-05	9.48812e-05	5.08861e-05	6.5593e-05	8.50073e-05	7.27993e-05	1.4723	0.0228946	0.129136	3.31977	1.73108
391	Fructose 6-phosphate	3.84	level1			259.023	270.8	NEG	C6H13O9P	HMDB0003971	6-O-膦酰基-β-D-呋喃果糖	643-13-0	C05345	Organic oxygen compounds	有机含氧化合物	Organooxygen compounds	有机氧化合物	Carbohydrates and carbohydrate conjugates	碳水化合物和碳水化合物结合物	BGWGXPAPYGQALX-ARQDHWQXSA-N	4.13548e-06	4.71184e-06	3.75456e-06	4.44598e-06	4.78798e-06	5.78152e-06	4.60289e-06	2.99345e-06	3.37606e-06	2.64592e-06	4.90227e-06	2.57499e-06	4.3157e-06	3.46807e-06	1.39159	0.0393046	0.174325	0.753454	-0.408409
392	Fructose 1-phosphate	3.84	level1			259.023	270.8	NEG	C6H13O9P	HMDB0060467	果糖-1-磷酸	15978-08-2	C01094	Organic oxygen compounds	有机含氧化合物	Organooxygen compounds	有机氧化合物	Carbohydrates and carbohydrate conjugates	碳水化合物和碳水化合物结合物	ZKLLSNQJRLJIGT-UYFOZJQFSA-N	4.13548e-06	4.71184e-06	3.75456e-06	4.44598e-06	4.78798e-06	5.78152e-06	4.60289e-06	2.99345e-06	3.37606e-06	2.64592e-06	4.90227e-06	2.57499e-06	4.3157e-06	3.46807e-06	1.39159	0.0393046	0.174325	0.753454	-0.408409
393	4-Hydroxycinnamic acid	3.84	level1			163.04	79.6	NEG	C9H8O3	HMDB0002035	对香豆酸	7400-08-0	C00811	Phenylpropanoids and polyketides	苯丙素类和聚酮类	Cinnamic acids and derivatives	肉桂酸及其衍生物	Hydroxycinnamic acids and derivatives	羟基肉桂酸及其衍生物	NGSWKAQJJWESNS-ZZXKWVIFSA-N	2.14401e-05	2.47662e-05	6.51113e-06	2.11517e-05	4.00714e-05	1.76336e-05	2.1929e-05	0.00012693	1.34982e-05	9.48812e-05	5.08861e-05	6.5593e-05	8.50073e-05	7.27993e-05	1.4723	0.0228946	0.129136	3.31977	1.73108
394	3-Methyl-1H-pyrazole-4-carbaldehyde	3.84	level1			111.055	32	POS	C5H6N2O		3 -甲基- 1H -吡唑- 4 -甲醛	112758-40-4		Organic oxygen compounds	有机含氧化合物	Organooxygen compounds	有机氧化合物	Carbonyl compounds	羰基化合物	NWDMGTFNIOCVDU-UHFFFAOYSA-N	4.06541e-05	4.08685e-05	4.59433e-05	5.65804e-05	6.26565e-05	3.91334e-05	4.76394e-05	8.47861e-05	6.69616e-05	6.18701e-05	6.63105e-05	5.92493e-05	4.55478e-05	6.41209e-05	1.4423	0.0306808	0.152056	1.34597	0.428641
395	Glu-Gly	3.84	level1			203.068	242.3	NEG	C7H12N2O5	HMDB0028819	谷氨酸-甘氨酸	13716-89-7		Organic acids and derivatives	有机酸及其衍生物	Carboxylic acids and derivatives	羧酸及衍生物	Amino acids, peptides, and analogues	氨基酸、肽和类似物	LSPKYLAFTPBWIL-BYPYZUCNSA-N	1.24647e-06	1.04844e-06	1.04958e-06	9.43486e-07	7.97848e-07	1.25309e-06	1.05649e-06	7.09654e-07	8.22401e-07	6.98593e-07	8.13176e-07	6.30575e-07	7.76523e-07	7.4182e-07	1.73115	0.0023864	0.0334894	0.702158	-0.510131
398	4-Ethoxybenzoic acid	3.84	level1			165.056	37.8	NEG	C9H10O3		4-乙氧基苯甲酸	619-86-3		Benzenoids	苯环型化合物	Benzene and substituted derivatives	苯和取代衍生物	Benzoic acids and derivatives	苯甲酸及衍生物	SHSGDXCJYVZFTP-UHFFFAOYSA-N	4.35115e-05	6.78536e-05	0.000115603	6.22061e-05	9.12633e-05	7.41568e-05	7.57656e-05	0.000244116	8.75102e-05	0.000166035	0.000120227	9.7998e-05	0.00011906	0.000139158	1.56565	0.0338817	0.160451	1.83669	0.877105
402	Mannose 1-phosphate	3.83	level1			259.023	270.8	NEG	C6H13O9P	HMDB0006330	D -甘露糖- 1 -磷酸	27251-84-9	C00636	Organic oxygen compounds	有机含氧化合物	Organooxygen compounds	有机氧化合物	Carbohydrates and carbohydrate conjugates	碳水化合物和碳水化合物结合物	HXXFSFRBOHSIMQ-QTVWNMPRSA-N	4.13548e-06	4.71184e-06	3.75456e-06	4.44598e-06	4.78798e-06	5.78152e-06	4.60289e-06	2.99345e-06	3.37606e-06	2.64592e-06	4.90227e-06	2.57499e-06	4.3157e-06	3.46807e-06	1.39159	0.0393046	0.174325	0.753454	-0.408409
404	Glutathione disulfide	3.83	level1			613.16	276.3	POS	C20H32N6O12S2	HMDB0003337	氧化型谷胱甘肽	27025-41-8	C00127	Organic acids and derivatives	有机酸及其衍生物	Carboxylic acids and derivatives	羧酸及衍生物	Amino acids, peptides, and analogues	氨基酸、肽和类似物	YPZRWBKMTBYPTK-BJDJZHNGSA-N	1.39543e-06	1.27367e-06	1.50545e-06	9.43746e-07	6.37067e-07	1.3909e-06	1.19104e-06	6.14607e-07	6.47916e-07	4.69698e-07	6.14295e-07	3.97934e-07	1.06598e-06	6.35071e-07	1.58826	0.00735068	0.0667406	0.533206	-0.907235
405	gamma-Glutamylglutamic acid	3.83	level1			277.103	257.7	POS	C10H16N2O7	HMDB0011737	γ -谷氨酰谷氨酸	1116-22-9	C05282	Organic acids and derivatives	有机酸及其衍生物	Carboxylic acids and derivatives	羧酸及衍生物	Amino acids, peptides, and analogues	氨基酸、肽和类似物	OWQDWQKWSLFFFR-WDSKDSINSA-N	1.5894e-06	1.28311e-06	1.31367e-06	8.4694e-07	7.5243e-07	1.48746e-06	1.21217e-06	4.45859e-07	6.62125e-07	6.13434e-07	6.76719e-07	4.86764e-07	8.45554e-07	6.21742e-07	1.74277	0.00288734	0.0373935	0.512917	-0.963202
409	PC(18:0/14:0)	3.82	level1			734.57	93.9	POS	C40H80NO8P	HMDB0008031	1 -硬脂酰- 2 -肉豆蔻酰- sn -甘油-3 -磷酸胆碱	20664-02-2		Lipids and lipid-like molecules	脂质和类脂分子	Glycerophospholipids	甘油磷脂类	Glycerophosphocholines	甘油磷酸胆碱	MZWGYEJOZNRLQE-KXQOOQHDSA-N	1.46921e-05	1.74591e-05	1.32526e-05	1.36594e-05	1.00082e-05	1.61789e-05	1.42084e-05	8.66445e-06	1.09672e-05	9.09237e-06	7.55967e-06	9.91039e-06	1.24222e-05	9.76938e-06	1.62735	0.00584457	0.0587339	0.687579	-0.540402
419	Palmitoylcarnitine (Car(16:0))	3.8	level1			400.342	96.9	POS	C23H45NO4	HMDB0000222	L -棕榈酰肉碱	2364-67-2	C02990	Lipids and lipid-like molecules	脂质和类脂分子	Fatty Acyls	脂肪酰类	Fatty acid esters	脂肪酸酯	XOMRRQXKHMYMOC-OAQYLSRUSA-N	0.000717829	0.000635755	0.000619272	0.000766915	0.000930918	0.000825117	0.000749301	0.000254422	0.000410805	0.000394016	0.000483009	0.000508184	0.000423487	0.000412321	1.85869	0.000234132	0.00838228	0.550274	-0.861779
420	Allopurinol	3.8	level1			137.046	55.9	POS	C5H4N4O	HMDB0014581		315-30-0		Organoheterocyclic compounds	有机杂环化合物	Pyrazolopyrimidines	吡唑并嘧啶	Pyrazolo[3,4-d]pyrimidines	吡唑并[3,4-d]嘧啶	OFCNXPDARWKPPY-UHFFFAOYSA-N	8.50831e-06	8.63456e-06	1.02017e-05	8.50316e-06	8.97559e-06	8.58622e-06	8.90159e-06	7.45408e-06	7.96847e-06	6.28906e-06	8.05212e-06	7.03871e-06	6.32149e-06	7.18732e-06	1.64275	0.00206928	0.0309618	0.80742	-0.308609
424	cis-​9,​10-​Epoxystearic acid	3.8	level1			297.243	39.8	NEG	C18H34O3	HMDB0247617	9，10 -环氧硬脂酸	24560-98-3	C19418	Lipids and lipid-like molecules	脂质和类脂分子	Fatty Acyls	脂肪酰类	Lineolic acids and derivatives	亚油酸及衍生物	IMYZYCNQZDBZBQ-UHFFFAOYSA-N	2.8227e-05	3.28682e-05	3.35209e-05	2.99107e-05	2.64552e-05	3.12288e-05	3.03685e-05	1.58092e-05	2.21721e-05	1.45663e-05	1.33551e-05	2.16751e-05	1.95917e-05	1.78616e-05	1.88654	6.26781e-05	0.0040249	0.588161	-0.765716
428	Ethyl 3-hydroxybenzoate	3.79	level1			165.056	37.8	NEG	C9H10O3		3 -羟基苯甲酸乙酯	7781-98-8		Benzenoids	苯环型化合物	Benzene and substituted derivatives	苯和取代衍生物	Benzoic acids and derivatives	苯甲酸及衍生物	MWSMNBYIEBRXAL-UHFFFAOYSA-N	4.35115e-05	6.78536e-05	0.000115603	6.22061e-05	9.12633e-05	7.41568e-05	7.57656e-05	0.000244116	8.75102e-05	0.000166035	0.000120227	9.7998e-05	0.00011906	0.000139158	1.56565	0.0338817	0.160451	1.83669	0.877105
429	9-Oxooctadecanoic acid	3.79	level1			297.243	39.8	NEG	C18H34O3	HMDB0030979	9 -氧代十八烷酸	4114-74-3		Lipids and lipid-like molecules	脂质和类脂分子	Fatty Acyls	脂肪酰类	Fatty acids and conjugates	脂肪酸和聚合物	KNYQSFOUGYMRDE-UHFFFAOYSA-N	2.8227e-05	3.28682e-05	3.35209e-05	2.99107e-05	2.64552e-05	3.12288e-05	3.03685e-05	1.58092e-05	2.21721e-05	1.45663e-05	1.33551e-05	2.16751e-05	1.95917e-05	1.78616e-05	1.88654	6.26781e-05	0.0040249	0.588161	-0.765716
430	Glu-Arg	3.79	level1			304.162	277.9	POS	C11H21N5O5	HMDB0028813	谷氨酰精氨酸	7219-59-2		Organic acids and derivatives	有机酸及其衍生物	Carboxylic acids and derivatives	羧酸及衍生物	Amino acids, peptides, and analogues	氨基酸、肽和类似物	MPZWMIIOPAPAKE-BQBZGAKWSA-N	1.7817e-05	1.66648e-05	1.82466e-05	2.26562e-05	2.51551e-05	2.11385e-05	2.02797e-05	1.34911e-05	1.50377e-05	9.52735e-06	1.4026e-05	9.36685e-06	1.80222e-05	1.32452e-05	1.63669	0.0041722	0.04753	0.653126	-0.614567
431	Ethyl 4-hydroxybenzoate	3.78	level1			165.056	37.8	NEG	C9H10O3	HMDB0032573	对羟基苯甲酸乙酯	120-47-8	D01647	Benzenoids	苯环型化合物	Benzene and substituted derivatives	苯和取代衍生物	Benzoic acids and derivatives	苯甲酸及衍生物	NUVBSKCKDOMJSU-UHFFFAOYSA-N	4.35115e-05	6.78536e-05	0.000115603	6.22061e-05	9.12633e-05	7.41568e-05	7.57656e-05	0.000244116	8.75102e-05	0.000166035	0.000120227	9.7998e-05	0.00011906	0.000139158	1.56565	0.0338817	0.160451	1.83669	0.877105
432	2-Phenyllactic acid	3.78	level1			165.056	37.8	NEG	C9H10O3	HMDB0142137	苯基乳酸	515-30-0		Benzenoids	苯环型化合物	Benzene and substituted derivatives	苯和取代衍生物	Benzene and substituted derivatives	苯和取代衍生物	NWCHELUCVWSRRS-UHFFFAOYSA-N	4.35115e-05	6.78536e-05	0.000115603	6.22061e-05	9.12633e-05	7.41568e-05	7.57656e-05	0.000244116	8.75102e-05	0.000166035	0.000120227	9.7998e-05	0.00011906	0.000139158	1.56565	0.0338817	0.160451	1.83669	0.877105
435	Euscaphic acid	3.78	level1			487.344	39.8	NEG	C30H48O5	HMDB0036651	野鸦椿酸	53155-25-2	C17890	Lipids and lipid-like molecules	脂质和类脂分子	Prenol lipids	异戊烯醇脂类	Triterpenoids	三萜类	OXVUXGFZHDKYLS-QUFHAEKXSA-N	1.28653e-05	1.11497e-05	1.133e-05	9.1597e-06	2.38526e-05	1.20364e-05	1.3399e-05	1.30245e-05	3.78468e-06	6.20919e-06	7.53945e-06	2.21762e-06	6.70184e-06	6.57954e-06	1.28532	0.0270082	0.141991	0.491049	-1.02606
437	Hygric acid	3.77	level1			130.086	185	POS	C6H11NO2	HMDB0094696	N -甲基- L -脯氨酸	475-11-6	C22223	Organic acids and derivatives	有机酸及其衍生物	Carboxylic acids and derivatives	羧酸及衍生物	Amino acids, peptides, and analogues	氨基酸、肽和类似物	CWLQUGTUXBXTLF-YFKPBYRVSA-N	5.93625e-05	7.5261e-05	6.23113e-05	6.39642e-05	6.2522e-05	6.8536e-05	6.53262e-05	9.52868e-05	9.50462e-05	8.98211e-05	7.87114e-05	8.64265e-05	6.20695e-05	8.45602e-05	1.63289	0.00676136	0.0638676	1.29443	0.372319
449	Desaminotyrosine	3.74	level1			165.056	37.8	NEG	C9H10O3	HMDB0002199	根皮酸	501-97-3	C01744	Phenylpropanoids and polyketides	苯丙素类和聚酮类	Phenylpropanoic acids	苯丙酸类	Phenylpropanoic acids	苯丙酸类	NMHMNPHRMNGLLB-UHFFFAOYSA-N	4.35115e-05	6.78536e-05	0.000115603	6.22061e-05	9.12633e-05	7.41568e-05	7.57656e-05	0.000244116	8.75102e-05	0.000166035	0.000120227	9.7998e-05	0.00011906	0.000139158	1.56565	0.0338817	0.160451	1.83669	0.877105
450	1-Methylhistidine	3.74	level1			170.093	253.3	POS	C7H11N3O2	HMDB0000001	1 -甲基- L -组氨酸	332-80-9	C01152	Organic acids and derivatives	有机酸及其衍生物	Carboxylic acids and derivatives	羧酸及衍生物	Amino acids, peptides, and analogues	氨基酸、肽和类似物	BRMWTNUJHUMWMS-LURJTMIESA-N	4.27859e-05	3.44796e-05	3.29898e-05	3.2879e-05	5.11029e-05	4.23661e-05	3.94339e-05	0.000104197	6.56259e-05	4.0237e-05	6.04013e-05	0.000111725	6.73578e-05	7.4924e-05	1.55107	0.0237131	0.131672	1.89999	0.925993
459	2-Linoleoyl-1-palmitoyl-sn-glycero-3-phosphoethanolamine	3.74	level1			714.508	39.1	NEG	C39H74NO8P	HMDB0008928	1-十六碳酰-2-( 9Z , 12Z -十八碳二烯酰)-sn-甘油-3 -磷酸乙醇胺	26662-95-3		Lipids and lipid-like molecules	脂质和类脂分子	Glycerophospholipids	甘油磷脂类	Glycerophosphoethanolamines	磷脂酰乙醇胺	HBZNVZIRJWODIB-NHCUFCNUSA-N	0.000429395	0.00050802	0.000528248	0.000525379	0.000388231	0.000444996	0.000470712	0.000905929	0.000791228	0.000697559	0.00064591	0.000481387	0.000710343	0.000705393	1.66327	0.003859	0.0447881	1.49857	0.583584
461	Phenylpyruvic acid	3.74	level1			163.04	25.9	NEG	C9H8O3	HMDB0000205	苯丙酮酸	156-06-9	C00166	Benzenoids	苯环型化合物	Benzene and substituted derivatives	苯和取代衍生物	Phenylpyruvic acid derivatives	苯丙酮酸衍生物	BTNMPGBKDVTSJY-UHFFFAOYSA-N	3.7046e-05	5.48696e-05	6.95455e-05	7.82745e-05	0.00011602	8.02633e-05	7.26698e-05	0.000153703	0.000156579	0.000128225	0.000194796	7.17249e-05	0.000117047	0.000137013	1.48918	0.00986422	0.0791109	1.88541	0.914881
462	5-Hydroxyvalproic acid	3.73	level1			159.103	38.4	NEG	C8H16O3	HMDB0013898	5 -羟基丙戊酸	53660-23-4	C16650	Lipids and lipid-like molecules	脂质和类脂分子	Fatty Acyls	脂肪酰类	Fatty acids and conjugates	脂肪酸和聚合物	ZIWBCJXKYKOLJK-UHFFFAOYSA-N	8.81695e-05	0.000106065	0.000115395	0.000103592	0.000134731	0.000128666	0.00011277	3.51021e-05	5.05673e-05	5.99732e-05	2.99083e-05	7.6756e-05	5.93562e-05	5.19438e-05	1.79211	0.000115615	0.0055872	0.460619	-1.11835
466	Ala-Gly	3.73	level1			145.062	221.4	NEG	C5H10N2O3	HMDB0006899	L -丙氨酰甘氨酸	687-69-4		Organic acids and derivatives	有机酸及其衍生物	Carboxylic acids and derivatives	羧酸及衍生物	Amino acids, peptides, and analogues	氨基酸、肽和类似物	CXISPYVYMQWFLE-VKHMYHEASA-N	0.000280249	0.000329693	0.000250624	0.000200852	0.000266488	0.000288438	0.000269391	0.000391401	0.000393369	0.000345964	0.000477266	0.000418648	0.000348386	0.000395839	1.72013	0.000758181	0.0171356	1.46939	0.555214
468	1-Palmitoyllysophosphatidate	3.73	level1			409.236	113.4	NEG	C19H39O7P	HMDB0007853	1 -棕榈酰甘油- 3 -磷酸	22002-85-3	C04036	Lipids and lipid-like molecules	脂质和类脂分子	Glycerophospholipids	甘油磷脂类	Glycerophosphates	磷酸甘油	YNDYKPRNFWPPFU-UHFFFAOYSA-N	3.45581e-06	2.87698e-06	2.75395e-06	3.05895e-06	3.87857e-06	3.72191e-06	3.29103e-06	1.2752e-06	3.18587e-06	2.72183e-06	2.27442e-06	1.74105e-06	1.63595e-06	2.13905e-06	1.50725	0.00818252	0.0703677	0.649965	-0.621567
476	Citric acid	3.72	level1			191.02	270.3	NEG	C6H8O7	HMDB0000094	柠檬酸	77-92-9	C00158	Organic acids and derivatives	有机酸及其衍生物	Carboxylic acids and derivatives	羧酸及衍生物	Tricarboxylic acids and derivatives	三羧酸及衍生物	KRKNYBCHXYNGOX-UHFFFAOYSA-N	5.75899e-05	6.33953e-05	5.33352e-05	6.57703e-05	5.70486e-05	7.98389e-05	6.28297e-05	5.15293e-05	5.26891e-05	2.35233e-05	5.00805e-05	2.93838e-05	3.96065e-05	4.11354e-05	1.49678	0.00677215	0.0639308	0.654713	-0.611066
478	Prostaglandin F2alpha (PGF2a)	3.72	level1			353.233	34.5	NEG	C20H34O5	HMDB0001139	前列腺素F2a	551-11-1	C00639	Lipids and lipid-like molecules	脂质和类脂分子	Fatty Acyls	脂肪酰类	Eicosanoids	类花生酸	PXGPLTODNUVGFL-UAAPODJFSA-N	3.06094e-05	3.37074e-05	3.18054e-05	3.16955e-05	3.75981e-05	3.9674e-05	3.41816e-05	8.30283e-06	5.31236e-06	1.46707e-06	1.23879e-05	1.34117e-05	6.21487e-06	7.84945e-06	1.81038	5.96142e-07	0.000456274	0.22964	-2.12256
479	Diglycine	3.71	level1			131.046	224.1	NEG	C4H8N2O3	HMDB0011733	甘氨酰甘氨酸	556-50-3	C02037	Organic acids and derivatives	有机酸及其衍生物	Carboxylic acids and derivatives	羧酸及衍生物	Amino acids, peptides, and analogues	氨基酸、肽和类似物	YMAWOPBAYDPSLA-UHFFFAOYSA-N	9.4075e-06	1.46119e-05	1.22485e-05	9.43071e-06	1.32328e-05	1.5909e-05	1.24734e-05	2.0896e-05	1.75474e-05	1.58458e-05	2.65173e-05	1.70049e-05	2.00139e-05	1.96376e-05	1.6224	0.00388037	0.0449625	1.57436	0.654762
480	PC(8:0/8:0)	3.71	level1			492.309	123.4	POS	C24H48NO8P		1, 2 -二辛酰基- sn -甘油-3 -磷酸胆碱	19191-91-4		Lipids and lipid-like molecules	脂质和类脂分子	Glycerophospholipids	甘油磷脂类	Glycerophosphocholines	甘油磷酸胆碱	YHIXRNNWDBPKPW-JOCHJYFZSA-N	2.55103e-05	3.11364e-05	2.67899e-05	2.80856e-05	3.22794e-05	2.95955e-05	2.88995e-05	2.01855e-05	2.87237e-05	2.01463e-05	2.52874e-05	2.90183e-05	2.35208e-05	2.44803e-05	1.34422	0.0443789	0.186685	0.847085	-0.239422
485	Gly-Ala	3.7	level1			145.062	221.4	NEG	C5H10N2O3	HMDB0252875	甘氨酰- L -丙氨酸	3695-73-6		Organic acids and derivatives	有机酸及其衍生物	Carboxylic acids and derivatives	羧酸及衍生物	Amino acids, peptides, and analogues	氨基酸、肽和类似物	VPZXBVLAVMBEQI-VKHMYHEASA-N	0.000280249	0.000329693	0.000250624	0.000200852	0.000266488	0.000288438	0.000269391	0.000391401	0.000393369	0.000345964	0.000477266	0.000418648	0.000348386	0.000395839	1.72013	0.000758181	0.0171356	1.46939	0.555214
491	Galactinol	3.68	level1			341.109	214.9	NEG	C12H22O11	HMDB0005826	肌醇半乳糖苷	3687-64-7	C01235	Organic oxygen compounds	有机含氧化合物	Organooxygen compounds	有机氧化合物	Carbohydrates and carbohydrate conjugates	碳水化合物和碳水化合物结合物	VCWMRQDBPZKXKG-ZNVDUFQESA-N	2.61886e-05	1.22644e-05	1.48056e-05	7.12677e-06	1.52429e-05	1.18004e-05	1.45715e-05	2.26427e-05	2.22544e-05	2.12988e-05	2.40359e-05	2.90304e-05	1.70626e-05	2.27208e-05	1.36976	0.0235342	0.13122	1.55927	0.640868
503	4-Acetamidobutyric acid	3.65	level1			144.066	120.3	NEG	C6H11NO3	HMDB0003681	4 -乙酰氨基丁酸	3025-96-5	C02946	Organic acids and derivatives	有机酸及其衍生物	Carboxylic acids and derivatives	羧酸及衍生物	Amino acids, peptides, and analogues	氨基酸、肽和类似物	UZTFMUBKZQVKLK-UHFFFAOYSA-N	6.28232e-05	5.66537e-05	5.84561e-05	6.13408e-05	5.492e-05	7.92312e-05	6.22375e-05	2.90992e-05	3.03463e-05	2.51161e-05	1.67301e-05	2.89701e-05	3.48497e-05	2.75186e-05	1.92226	1.29514e-05	0.00159466	0.442155	-1.17738
513	SM(d36:2)	2.75	level2			729.591	104.7	POS	C41H81N2O6P											SHPISFZHCUNAIC-VSWYSSNSSA-N	0.000434168	0.00038157	0.000400554	0.000414175	0.000499433	0.000400958	0.00042181	0.000247097	0.000359459	0.000349246	0.000371383	0.00036818	0.000418686	0.000352342	1.38312	0.0365863	0.16757	0.83531	-0.259616
515	1-Palmitoyl-2-docosahexaenoyl-sn-glycero-3-phosphocholine	2.75	level2			806.569	354.2	POS	C46H80NO8P	HMDB0007991		59403-54-2		Lipids and lipid-like molecules	脂质和类脂分子	Glycerophospholipids	甘油磷脂类	Glycerophosphocholines	甘油磷酸胆碱	IESVDEZGAHUQJU-ZLBXKVHBSA-N	2.26393e-06	1.91761e-06	2.26655e-06	8.90138e-07	1.63759e-06	1.97191e-06	1.82462e-06	2.19284e-06	2.25722e-06	2.52242e-06	2.30601e-06	2.80952e-06	2.04495e-06	2.35549e-06	1.12574	0.0496052	0.197976	1.29095	0.368432
519	Propylenethiourea	2.75	level2			117.048	173.5	POS	C4H8N2S			2122-19-2		Organoheterocyclic compounds	有机杂环化合物	Azolidines	氮杂环戊烷	Imidazolidines	咪唑烷	NGZJXCFNBVJLQN-UHFFFAOYSA-N	5.84576e-06	5.55315e-06	6.80877e-06	5.90451e-06	9.11271e-06	5.42703e-06	6.44199e-06	1.25851e-05	7.07731e-06	1.11538e-05	8.56561e-06	7.32383e-06	8.27736e-06	9.16385e-06	1.54735	0.029049	0.147347	1.42252	0.508447
532	2,3-Dihydroxy-3-methylbutyric acid	2.75	level2			133.051	113	NEG	C5H10O4	HMDB0341247		1756-18-9	C04039	Lipids and lipid-like molecules	脂质和类脂分子	Fatty Acyls	脂肪酰类	Fatty acids and conjugates	脂肪酸和聚合物	JTEYKUFKXGDTEU-UHFFFAOYSA-N	3.44207e-05	3.91881e-05	3.9868e-05	4.18067e-05	3.82272e-05	3.81624e-05	3.86122e-05	4.8391e-05	4.50925e-05	5.62689e-05	4.09581e-05	4.01695e-05	5.19396e-05	4.71366e-05	1.54976	0.0115303	0.0864584	1.22077	0.287791
533	1-Stearoyl-2-linoleoyl-sn-glycero-3-phosphocholine	2.75	level2			786.601	112.8	POS	C44H84NO8P	HMDB0008039		27098-24-4		Lipids and lipid-like molecules	脂质和类脂分子	Glycerophospholipids	甘油磷脂类	Glycerophosphocholines	甘油磷酸胆碱	FORFDCPQKJHEBF-VPUSDGANSA-N	0.000173048	0.000136695	0.000139721	0.000128625	0.000203308	0.000118081	0.000149913	0.000148621	9.4115e-05	9.90654e-05	6.27065e-05	9.71141e-05	0.000135317	0.000106157	1.20719	0.0371464	0.169069	0.708122	-0.49793
538	7-Amino-4-methylcoumarin	2.75	level2			176.071	71.1	POS	C10H9NO2	HMDB0247230		26093-31-2	C01386	Phenylpropanoids and polyketides	苯丙素类和聚酮类	Coumarins and derivatives	香豆素类及其衍生物	Coumarins and derivatives	香豆素类及其衍生物	GLNDAGDHSLMOKX-UHFFFAOYSA-N	4.61611e-06	5.6027e-06	4.44131e-06	4.90626e-06	4.03857e-06	3.8222e-06	4.57119e-06	6.0704e-06	9.20353e-06	6.2845e-06	7.07927e-06	9.08987e-06	8.91e-06	7.77293e-06	1.6914	0.000605597	0.0150656	1.70042	0.765888
541	2,4,6-Trimethylpyridine	2.75	level2			122.096	46.7	POS	C8H11N	HMDB0245482				Organoheterocyclic compounds	有机杂环化合物	Pyridines and derivatives	吡啶及衍生物	Methylpyridines	甲基吡啶	BWZVCCNYKMEVEX-UHFFFAOYSA-N	1.50839e-05	2.35659e-05	2.50913e-05	2.6899e-05	1.28952e-05	2.29177e-05	2.10755e-05	3.2433e-05	2.43015e-05	3.21789e-05	2.75465e-05	2.97769e-05	2.45196e-05	2.84594e-05	1.34953	0.023028	0.129596	1.35036	0.433341
547	Pinolenic acid	2.75	level2			277.217	39.1	NEG	C18H30O2	HMDB0340922		16833-54-8		Lipids and lipid-like molecules	脂质和类脂分子	Fatty Acyls	脂肪酰类	Lineolic acids and derivatives	亚油酸及衍生物	HXQHFNIKBKZGRP-URPRIDOGSA-N	0.000100785	0.000103819	0.000111356	0.000103313	7.56834e-05	9.58516e-05	9.84681e-05	1.02397e-05	3.62933e-05	1.44514e-05	1.4311e-05	4.51665e-05	6.19904e-06	2.11102e-05	1.83193	2.54224e-06	0.000840713	0.214386	-2.22172
548	Neogrifolin	2.75	level2			327.233	39.1	NEG	C22H32O2	HMDB0030053		23665-96-5		Lipids and lipid-like molecules	脂质和类脂分子	Prenol lipids	异戊烯醇脂类	Sesquiterpenoids	倍半萜类	JWDIUXFSIWOGDP-VZRGJMDUSA-N	0.000127797	0.000123433	0.000107375	0.000111013	0.000116747	0.000129312	0.000119279	1.90881e-05	5.83378e-05	2.6713e-05	3.34386e-05	8.54725e-05	3.7822e-05	4.34787e-05	1.86523	0.000302194	0.00992787	0.364511	-1.45596
550	Diethyl 1,4-dihydro-2,4,6-trimethyl-3,5-pyridinedicarboxylate	2.75	level2			266.14	37.8	NEG	C14H21NO4	HMDB0247156		632-93-9		Organoheterocyclic compounds	有机杂环化合物	Pyridines and derivatives	吡啶及衍生物	Hydropyridines	氢化吡啶	CDVAIHNNWWJFJW-UHFFFAOYSA-N	3.53229e-05	3.88388e-05	3.60902e-05	3.70408e-05	2.61864e-05	4.56189e-05	3.65163e-05	1.95388e-05	2.33992e-05	2.59705e-05	2.64277e-05	3.39229e-05	2.64767e-05	2.5956e-05	1.577	0.00810828	0.0700779	0.710804	-0.492475
551	1-Hexadecyl-2-(5Z,8Z,11Z,14Z-eicosatetraenoyl)-sn-glycero-3-phosphocholine	2.75	level2			768.59	35.4	POS	C44H82NO7P			86288-11-1		Lipids and lipid-like molecules	脂质和类脂分子	Glycerophospholipids	甘油磷脂类	Glycerophosphocholines	甘油磷酸胆碱	DUUSFCFZBREELS-LXDDVLOTSA-N	0.000223594	0.000204977	0.000246973	0.00022218	0.000247356	0.00021165	0.000226122	0.000365493	0.000259535	0.000408029	0.000288243	0.000285867	0.000235406	0.000307096	1.66494	0.0288696	0.146963	1.3581	0.441588
557	3-(Aminocarbonyl)benzoic acid	2.75	level2			164.035	31.1	NEG	C8H7NO3			4481-28-1		Benzenoids	苯环型化合物	Benzene and substituted derivatives	苯和取代衍生物	Benzoic acids and derivatives	苯甲酸及衍生物	FVUKYCZRWSQGAS-UHFFFAOYSA-N	8.66228e-06	1.5394e-06	8.85127e-06	1.1607e-05	1.28997e-05	8.39722e-06	8.65948e-06	4.89274e-06	4.19094e-06	4.61419e-06	3.83929e-06	3.00555e-06	4.15676e-06	4.11658e-06	1.012	0.0363006	0.166937	0.475384	-1.07284
558	2-Hydroxymyristic acid	2.75	level2			243.197	27.8	NEG	C14H28O3	HMDB0002261		2507-55-3		Lipids and lipid-like molecules	脂质和类脂分子	Fatty Acyls	脂肪酰类	Fatty acids and conjugates	脂肪酸和聚合物	JYZJYKOZGGEXSX-UHFFFAOYSA-N	7.82054e-05	8.36282e-05	7.14658e-05	7.71591e-05	7.99449e-05	8.25869e-05	7.88317e-05	1.33711e-05	5.09185e-05	1.87161e-05	1.89281e-05	6.55277e-05	4.68195e-05	3.57135e-05	1.69853	0.00391445	0.0453017	0.453035	-1.14231
559	Dicyclohexyl(hydroxy)acetic acid	2.75	level2			239.165	27.2	NEG	C14H24O3			6313-70-8		Organic acids and derivatives	有机酸及其衍生物	Hydroxy acids and derivatives	羟基酸及衍生物	Alpha hydroxy acids and derivatives	Alpha-羟基酸及衍生物	LZEAYFSRBRGLSF-UHFFFAOYSA-N	0.000289031	0.000312737	0.000280245	0.000280448	0.000337359	0.000317377	0.000302866	7.41014e-05	0.000185741	0.000103897	7.82097e-05	0.000237915	0.000173257	0.000142187	1.76537	0.00126756	0.0227478	0.469471	-1.09089
560	4-(1-Pyrazolyl)benzaldehyde	2.75	level2			173.071	24.8	POS	C10H8N2O			99662-34-7		Organoheterocyclic compounds	有机杂环化合物	Azoles	吡咯类	Pyrazoles	吡唑	PPGRDLZPSDHBIC-UHFFFAOYSA-N	0.000728783	0.000929626	0.000765414	0.000877226	0.000967573	0.000647158	0.000819297	0.00123262	0.00115828	0.00125741	0.00102397	0.0014971	0.00148575	0.00127586	1.76299	0.000542001	0.0141388	1.55726	0.639008
563	4,6-Dinitro-o-cresol	2.75	level2			197.02	13.9	NEG	C7H6N2O5	HMDB0245221		534-52-1	C18653	Benzenoids	苯环型化合物	Phenols	酚类	Nitrophenols	硝基酚	ZXVONLUNISGICL-UHFFFAOYSA-N	6.64324e-05	7.22725e-05	7.11456e-05	5.65459e-05	5.45628e-05	6.69088e-05	6.46447e-05	1.76296e-05	1.87461e-05	1.64605e-05	2.99768e-05	8.28101e-06	1.31569e-05	1.73752e-05	1.91196	5.75654e-07	0.000456274	0.26878	-1.8955
568	Piperidine	2.75	level2			86.0965	159.5	POS	C5H11N	HMDB0034301		110-89-4	C01746	Organoheterocyclic compounds	有机杂环化合物	Piperidines	哌啶	Piperidines	哌啶	NQRYJNQNLNOLGT-UHFFFAOYSA-N	0.00026415	0.000272923	0.000288522	0.000290159	0.000405694	0.000284208	0.000300943	0.000421506	0.000329267	0.000495592	0.00040076	0.000400164	0.000302313	0.000391601	1.51411	0.0279813	0.144437	1.30125	0.379894
575	LPC(32:0)	2.75	level2			720.59	38.1	POS	C40H82NO7P											UNCMQZOMRTWPLO-LDLOPFEMSA-N	5.6479e-05	5.24513e-05	6.0901e-05	6.6632e-05	6.56038e-05	4.79308e-05	5.8333e-05	7.52569e-05	6.56259e-05	8.16238e-05	7.27397e-05	8.54417e-05	5.26671e-05	7.22259e-05	1.36117	0.0348881	0.163065	1.23817	0.308204
576	PC(P-32:0)	2.75	level2			718.575	37.9	POS	C40H80NO7P	HMDB0011206	1 - ( 1Z -十六烯基) - 2-十六碳酰基-甘油-3 -磷酸胆碱	126901-45-9		Lipids and lipid-like molecules	脂质和类脂分子	Glycerophospholipids	甘油磷脂类	Glycerophosphocholines	甘油磷酸胆碱	PEWXKAOBUSBJLD-MCBGMKGZSA-N	3.27753e-05	2.02493e-05	3.5525e-05	3.05647e-05	3.7156e-05	2.95064e-05	3.09628e-05	4.17565e-05	3.92068e-05	3.97968e-05	4.54458e-05	4.0216e-05	2.88175e-05	3.92066e-05	1.26874	0.0331186	0.158856	1.26625	0.340559
582	1-Stearoyl-2-arachidonyl-sn-glycero-3-phosphocholine	2.74	level2			810.6	355	POS	C46H84NO8P			35418-59-8		Lipids and lipid-like molecules	脂质和类脂分子	Glycerophospholipids	甘油磷脂类	Glycerophosphocholines	甘油磷酸胆碱	PSVRFUPOQYJOOZ-RYIOQAQXSA-N	1.92767e-06	1.8893e-06	1.98713e-06	8.16909e-07	1.2691e-06	1.78852e-06	1.6131e-06	2.00802e-06	1.91902e-06	2.06068e-06	2.23897e-06	2.4146e-06	2.14425e-06	2.13092e-06	1.17862	0.0298048	0.149309	1.32101	0.401639
584	1-Aminocyclopentanecarboxylic acid	2.74	level2			130.086	301.3	POS	C6H11NO2	HMDB0062225		52-52-8	C03969	Organic acids and derivatives	有机酸及其衍生物	Carboxylic acids and derivatives	羧酸及衍生物	Amino acids, peptides, and analogues	氨基酸、肽和类似物	NILQLFBWTXNUOE-UHFFFAOYSA-N	8.63027e-05	8.65617e-05	9.92413e-05	7.63629e-05	8.38641e-05	8.601e-05	8.63905e-05	0.000116973	0.00010177	9.0081e-05	0.00010383	8.8359e-05	9.07454e-05	9.86263e-05	1.3207	0.0480909	0.194861	1.14163	0.191101
585	Adenosine 2'-monophosphate	2.74	level2			348.071	284.6	POS	C10H14N5O7P			130-49-4								QDFHPFSBQFLLSW-CRKDRTNXSA-N	2.74006e-06	1.98804e-06	6.58141e-07	1.26765e-06	9.18466e-07	4.37206e-07	1.33493e-06	1.48166e-05	1.98088e-05	1.05343e-05	1.65815e-05	2.52489e-05	2.59896e-05	1.88299e-05	1.91677	0.000772609	0.0173509	14.1056	3.8182
597	2-[(2-Methylpropyl)amino]acetic acid	2.74	level2			132.102	190	POS	C6H13NO2			3182-85-2		Organic acids and derivatives	有机酸及其衍生物	Carboxylic acids and derivatives	羧酸及衍生物	Amino acids, peptides, and analogues	氨基酸、肽和类似物	VKZGJEWGVNFKPE-UHFFFAOYSA-N	6.53195e-05	6.64678e-05	8.22564e-05	7.72103e-05	9.8379e-05	7.25099e-05	7.70238e-05	3.71398e-05	5.68385e-05	4.77014e-05	5.09957e-05	4.17774e-05	5.954e-05	4.89988e-05	1.80768	0.00101071	0.0200981	0.636151	-0.652558
599	1H-1,2,4-Triazole, 5-(4-chlorophenyl)-1-(2,4-dichlorophenyl)-3-hexyl-	2.74	level2			408.079	180.1	POS	C20H20Cl3N3			611207-11-5		Organoheterocyclic compounds	有机杂环化合物	Azoles	吡咯类	Triazoles	三唑	USJFDADYVUDVAX-UHFFFAOYSA-N	3.387e-06	3.2278e-06	4.10604e-06	4.17313e-06	4.90823e-06	3.52829e-06	3.88842e-06	3.33446e-06	3.95104e-06	3.00247e-06	2.21171e-06	3.02916e-06	2.94737e-06	3.07937e-06	1.21034	0.0414156	0.179377	0.791934	-0.336549
602	6-Methylquinazolin-4(3H)-one	2.74	level2			161.071	175.4	POS	C9H8N2O			19181-53-4		Organoheterocyclic compounds	有机杂环化合物	Diazanaphthalenes	二氮杂萘	Benzodiazines	苯并二嗪	JUCDXPIFJIVICL-UHFFFAOYSA-N	1.26555e-05	1.51305e-05	1.24514e-05	1.18209e-05	1.23717e-05	1.14686e-05	1.26498e-05	2.00482e-05	2.10796e-05	1.91668e-05	1.8919e-05	2.40872e-05	2.0897e-05	2.06996e-05	1.95341	5.87679e-06	0.00118793	1.63636	0.710494
603	4-Amino-8-(trifluoromethyl)quinoline	2.74	level2			213.064	167.4	POS	C10H7F3N2			243977-15-3		Organoheterocyclic compounds	有机杂环化合物	Quinolines and derivatives	喹啉及衍生物	Aminoquinolines and derivatives	氨基喹啉及衍生物	JTMLOHYYNHRKTF-UHFFFAOYSA-N	8.74659e-06	7.99322e-06	8.15108e-06	1.30541e-05	1.70866e-05	8.82896e-06	1.06434e-05	2.78148e-05	2.11011e-05	1.49758e-05	1.52704e-05	1.73599e-05	1.61601e-05	1.87804e-05	1.62941	0.0089884	0.0746897	1.7645	0.819262
605	3,5-Dimethoxy-2,7-phenanthrenediol	2.74	level2			271.097	159.8	POS	C16H14O4	HMDB0031612		108352-70-1		Benzenoids	苯环型化合物	Phenanthrenes and derivatives	菲类及衍生物	Phenanthrols	菲酚	YKFWCNBTQYCJQV-UHFFFAOYSA-N	6.10476e-06	7.81447e-06	7.54354e-06	2.25234e-06	2.98617e-06	6.76299e-06	5.57738e-06	1.91934e-05	9.02645e-06	1.14742e-05	9.8755e-06	1.00842e-05	7.42465e-06	1.11797e-05	1.52871	0.0166525	0.107594	2.00447	1.00322
607	6-Acetylcodeine	2.74	level2			342.17	159.5	POS	C20H23NO4			6703-27-1		Alkaloids and derivatives	生物碱和衍生物	Morphinans	吗啡	Morphinans	吗啡	MFXFQKMUCYHPFQ-BKRJIHRRSA-N	6.95542e-06	7.54749e-06	8.4854e-06	2.5447e-06	7.16816e-06	8.41191e-06	6.85218e-06	2.55915e-05	1.196e-05	2.47674e-05	1.61217e-05	2.37461e-05	9.93616e-06	1.86871e-05	1.75454	0.00712202	0.0658037	2.72718	1.44741
608	Isopongaflavone	2.74	level2			335.128	158.4	POS	C21H18O4			64125-33-3		Phenylpropanoids and polyketides	苯丙素类和聚酮类	Flavonoids	黄酮类	Pyranoflavonoids	吡喃黄酮	DPAGRPSAFDXQDN-UHFFFAOYSA-N	8.59221e-06	1.03727e-05	1.15436e-05	3.26624e-06	4.83391e-06	1.05562e-05	8.19414e-06	2.32019e-05	1.47486e-05	2.13726e-05	1.83773e-05	1.73815e-05	1.40711e-05	1.81922e-05	1.68873	0.000572238	0.0145469	2.22015	1.15065
609	1-(4-Hydroxyphenyl)-2-methylaminoethanone	2.74	level2			164.072	157.3	NEG	C9H11NO2			21213-89-8		Organic oxygen compounds	有机含氧化合物	Organooxygen compounds	有机氧化合物	Carbonyl compounds	羰基化合物	MTQOKMDKQJVMSO-UHFFFAOYSA-N	0.000244313	0.000305627	0.00031213	0.000254628	0.000309286	0.00031351	0.000289916	0.000558236	0.00037848	0.000433414	0.000467709	0.000381719	0.000421379	0.000440156	1.89979	0.000554264	0.0143079	1.51822	0.602382
610	4-(4-Acetamidophenyl)-2-aminothiazole	2.74	level2			234.07	151.8	POS	C11H11N3OS			21674-96-4		Benzenoids	苯环型化合物	Benzene and substituted derivatives	苯和取代衍生物	Anilides	酰替苯胺	VBBNSESFUHRMJU-UHFFFAOYSA-N	4.64091e-06	3.75805e-06	2.79893e-06	3.10481e-06	3.51151e-06	3.89313e-06	3.61789e-06	3.52029e-06	5.14137e-06	3.8773e-06	5.1977e-06	6.40251e-06	6.14576e-06	5.04749e-06	1.15656	0.0251522	0.136556	1.39515	0.480416
611	8-Methylquinolin-2(1H)-one	2.74	level2			160.076	148.9	POS	C10H9NO			4053-36-5		Organoheterocyclic compounds	有机杂环化合物	Quinolines and derivatives	喹啉及衍生物	Quinolones and derivatives	喹诺酮及衍生物	XXPVCQMOIBCSDT-UHFFFAOYSA-N	7.99629e-05	9.4673e-05	7.47289e-05	5.0756e-05	7.53828e-05	9.2541e-05	7.80075e-05	0.000130819	0.000145548	7.28346e-05	0.000128109	0.000137331	0.000168073	0.000130452	1.42707	0.00462799	0.0509565	1.67231	0.74184
614	Harmanine	2.74	level2			199.087	136.3	POS	C12H10N2O	HMDB0035197		2506-09-4		Alkaloids and derivatives	生物碱和衍生物	Harmala alkaloids	骆驼蓬生物碱	Harmala alkaloids	骆驼蓬生物碱	TYHZEKKOYBCAAL-UHFFFAOYSA-N	1.79523e-06	1.82926e-06	1.50488e-06	1.61248e-06	1.50926e-06	1.5475e-06	1.6331e-06	2.75193e-06	2.73622e-06	2.01033e-06	2.712e-06	2.83132e-06	3.02759e-06	2.67823e-06	1.83824	4.66078e-05	0.00346427	1.63997	0.713666
631	N-(2-Hydroxy-3-methylbutanoyl)valine	2.74	level2			216.124	103.1	NEG	C10H19NO4			45158-23-4		Organic acids and derivatives	有机酸及其衍生物	Carboxylic acids and derivatives	羧酸及衍生物	Amino acids, peptides, and analogues	氨基酸、肽和类似物	AMBDHXBXGARDLW-UHFFFAOYSA-N	3.0436e-05	2.98026e-05	2.60051e-05	3.99299e-05	3.62752e-05	6.49872e-05	3.7906e-05	4.50029e-06	6.50037e-06	6.06196e-06	1.00108e-05	1.84828e-05	1.778e-05	1.0556e-05	1.85882	0.00146839	0.0249003	0.278479	-1.84436
634	1-Acetyl-4-piperidinecarboxylic acid	2.74	level2			170.082	94.7	NEG	C8H13NO3			25503-90-6		Organoheterocyclic compounds	有机杂环化合物	Piperidines	哌啶	Piperidinecarboxylic acids and derivatives	哌啶甲酸	WFCLWJHOKCQYOQ-UHFFFAOYSA-N	1.38383e-05	1.74447e-05	1.776e-05	2.47912e-05	2.11648e-05	2.74573e-05	2.04094e-05	3.07267e-06	1.64185e-05	6.49296e-06	8.24585e-06	1.0125e-05	1.54694e-05	9.97073e-06	1.61583	0.00548237	0.0566419	0.488536	-1.03346
638	4-[(Phenylcarbonyl)amino]butanoic acid	2.74	level2			206.082	90.8	NEG	C11H13NO3			35340-63-7		Organic acids and derivatives	有机酸及其衍生物	Carboxylic acids and derivatives	羧酸及衍生物	Amino acids, peptides, and analogues	氨基酸、肽和类似物	BOZHPKGNNJPZKV-UHFFFAOYSA-N	8.33224e-05	0.000103269	0.00011286	0.000114639	0.000112262	0.000107782	0.000105689	0.000240626	0.000170888	0.000150516	9.75597e-05	0.000123252	0.000184678	0.000161253	1.45895	0.0413191	0.179218	1.52573	0.609501
641	Maleic hydrazide	2.74	level2			113.035	67.4	POS	C4H4N2O2	HMDB0256963		123-33-1	C18474	Organoheterocyclic compounds	有机杂环化合物	Diazines	二氮杂苯	Pyridazines and derivatives	邻二氮杂苯及衍生物	BGRDGMRNKXEXQD-UHFFFAOYSA-N	3.5896e-05	4.34092e-05	3.82475e-05	3.65088e-05	2.32704e-05	4.24852e-05	3.66362e-05	1.50094e-05	2.36719e-05	1.25662e-05	1.86801e-05	1.9525e-05	1.95679e-05	1.81701e-05	1.8892	0.000260077	0.00893598	0.49596	-1.0117
646	Tributylamine	2.74	level2			186.222	56.3	POS	C12H27N	HMDB0259165		102-82-9		Organic nitrogen compounds	有机含氮化合物	Organonitrogen compounds	有机氮化合物	Amines	胺	IMFACGCPASFAPR-UHFFFAOYSA-N	5.03487e-05	5.24585e-05	2.37677e-05	2.0126e-05	4.21301e-05	2.49853e-05	3.5636e-05	5.45831e-05	5.29579e-05	0.000100031	5.0735e-05	5.55077e-05	5.0596e-05	6.07351e-05	1.46012	0.0289226	0.147125	1.70432	0.769192
648	Nipecotic acid	2.74	level2			130.086	50	POS	C6H11NO2	HMDB0255618		498-95-3		Organoheterocyclic compounds	有机杂环化合物	Piperidines	哌啶	Piperidinecarboxylic acids and derivatives	哌啶甲酸	XJLSEXAGTJCILF-UHFFFAOYSA-N	0.000274961	0.000290688	0.000342275	0.000208856	0.000354394	0.000270123	0.000290216	3.94188e-05	0.000183286	9.71174e-05	0.000163927	7.17868e-05	0.000209176	0.000127452	1.68421	0.000927785	0.0190879	0.439162	-1.18718
650	(3-Methylbutyl)(6-methylheptan-2-yl)amine	2.74	level2			200.237	48.6	POS	C13H29N			502-59-0		Organic nitrogen compounds	有机含氮化合物	Organonitrogen compounds	有机氮化合物	Amines	胺	RRWTWWBIHKIYTH-UHFFFAOYSA-N	1.78738e-06	1.85151e-06	1.74787e-06	1.884e-06	1.68814e-06	1.5328e-06	1.74862e-06	2.12805e-06	2.04104e-06	2.73623e-06	1.90837e-06	2.31277e-06	2.04335e-06	2.19497e-06	1.6603	0.00691291	0.0646094	1.25526	0.327984
655	2,3-Dihydroxy-2-methylbutanoic acid	2.74	level2			133.051	43.1	NEG	C5H10O4	HMDB0029576		14868-24-7		Lipids and lipid-like molecules	脂质和类脂分子	Fatty Acyls	脂肪酰类	Fatty acids and conjugates	脂肪酸和聚合物	AOWPAWLEXIYETE-UHFFFAOYSA-N	0.000100184	0.000112599	0.000106907	8.131e-05	6.43721e-05	7.39045e-05	8.98796e-05	0.000210019	0.000239332	0.000304183	0.000240884	0.0001006	0.000320708	0.000235954	1.72487	0.00524657	0.0550041	2.62523	1.39244
658	(12Z)-9,10,11-Trihydroxyoctadec-12-enoic acid	2.74	level2			329.233	39.1	NEG	C18H34O5			406460-90-0		Lipids and lipid-like molecules	脂质和类脂分子	Fatty Acyls	脂肪酰类	Fatty acids and conjugates	脂肪酸和聚合物	JHGVFGJXFVIYSM-XFXZXTDPSA-N	1.18986e-05	1.81125e-05	2.25555e-05	1.48986e-05	1.94921e-05	1.40862e-05	1.68406e-05	2.9251e-05	2.36213e-05	2.55601e-05	1.35298e-05	4.32746e-05	2.43169e-05	2.65923e-05	1.30785	0.0456824	0.189745	1.57906	0.659065
661	1-(1Z-Octadecenyl)-2-(5Z,8Z,11Z,14Z-eicosatetraenoyl)-sn-glycero-3-phosphocholine	2.74	level2			794.606	34.7	POS	C46H84NO7P	HMDB0011253		97802-56-7		Lipids and lipid-like molecules	脂质和类脂分子	Glycerophospholipids	甘油磷脂类	Glycerophosphocholines	甘油磷酸胆碱	FHHVIBPVBBRLOR-IYACIECVSA-N	0.000275479	0.000289007	0.000284894	0.000270871	0.000297316	0.000256346	0.000278985	0.000433608	0.000330355	0.000422997	0.000319704	0.000373202	0.000309472	0.00036489	1.817	0.0100606	0.0799401	1.30792	0.38727
663	Clausenidin	2.74	level2			327.124	34.6	NEG	C19H20O5			28384-44-3		Phenylpropanoids and polyketides	苯丙素类和聚酮类	Coumarins and derivatives	香豆素类及其衍生物	Pyranocoumarins	吡喃香豆素	RDROOFQFFWIIDK-UHFFFAOYSA-N	8.69143e-06	1.05658e-05	1.07771e-05	9.16943e-06	7.6008e-06	4.68183e-06	8.58106e-06	0.000548125	0.000329818	0.000460626	0.000424884	0.000492335	0.000416364	0.000445359	2.07781	2.88271e-05	0.00261652	51.9002	5.69767
664	Ethyl 4-hydroxy-1,5-naphthyridine-3-carboxylate	2.74	level2			217.062	33.3	NEG	C11H10N2O3			13801-51-9		Organoheterocyclic compounds	有机杂环化合物	Diazanaphthalenes	二氮杂萘	Naphthyridines	萘啶	GVNBUTFPNJRLQV-UHFFFAOYSA-N	8.22207e-05	6.90076e-05	0.000118495	6.6081e-05	4.7952e-05	9.80501e-05	8.03011e-05	0.000105162	0.00013138	9.58423e-05	0.000110161	0.00016116	0.000115849	0.000119926	1.32335	0.0179529	0.112529	1.49345	0.57865
666	Dodemorph	2.74	level2			282.279	31.5	POS	C18H35NO			1593-77-7		Organoheterocyclic compounds	有机杂环化合物	Oxazinanes	恶嗪烷	Morpholines	吗啉	JMXKCYUTURMERF-UHFFFAOYSA-N	2.10035e-05	2.29664e-05	2.87002e-05	2.40996e-05	3.23559e-05	3.10159e-05	2.66902e-05	1.31385e-05	8.17242e-06	1.01137e-05	1.25005e-05	2.0659e-05	1.69582e-05	1.35904e-05	1.72406	0.000596897	0.0149456	0.509189	-0.973726
667	4-Amino-6-methoxy-3-quinolinecarboxylic acid	2.74	level2			219.076	30.6	POS	C11H10N2O3			933710-66-8		Organoheterocyclic compounds	有机杂环化合物	Quinolines and derivatives	喹啉及衍生物	Quinoline carboxylic acids	喹啉羧酸	GCQXPAGPGGXAAD-UHFFFAOYSA-N	1.27987e-05	1.31911e-05	1.33812e-05	1.68989e-05	1.36396e-05	1.27917e-05	1.37835e-05	2.91337e-05	2.78964e-05	2.65702e-05	2.25892e-05	3.52281e-05	2.44172e-05	2.76391e-05	1.97772	0.00028912	0.00959859	2.00523	1.00377
670	2-Oxiraneoctanoic acid, .eta.-hydroxy-3-octyl-	2.74	level2			313.239	29.1	NEG	C18H34O4			215878-49-2		Lipids and lipid-like molecules	脂质和类脂分子	Fatty Acyls	脂肪酰类	Lineolic acids and derivatives	亚油酸及衍生物	GQEOLYBERRZZCE-UHFFFAOYSA-N	0.000113137	0.000163271	0.000174497	0.000143689	0.000109861	0.000125472	0.000138321	6.06833e-05	0.000110404	6.01954e-05	4.58353e-05	0.000110382	0.000146917	8.90694e-05	1.42314	0.0296693	0.148844	0.643931	-0.635021
671	12-Hydroxydodecanoic acid	2.74	level2			215.165	28.6	NEG	C12H24O3	HMDB0002059		505-95-3	C08317	Organic acids and derivatives	有机酸及其衍生物	Hydroxy acids and derivatives	羟基酸及衍生物	Medium-chain hydroxy acids and derivatives	中链羟基酸及衍生物	ZDHCZVWCTKTBRY-UHFFFAOYSA-N	5.05889e-05	5.72467e-05	3.67655e-05	5.98137e-05	7.67933e-05	6.96343e-05	5.84737e-05	4.14933e-06	1.82113e-05	6.56801e-06	5.6736e-06	4.62076e-05	1.97779e-05	1.67646e-05	1.74453	0.000718922	0.0166469	0.286703	-1.80237
672	2-(3-Oxo-2,3-dihydro-4H-1,4-benzoxazin-4-yl)acetamide	2.74	level2			207.076	27.4	POS	C10H10N2O3			26513-79-1		Organoheterocyclic compounds	有机杂环化合物	Benzoxazines	苯并恶嗪	Benzoxazinones	苯并恶嗪酮	ZHDATZMWGSUDMP-UHFFFAOYSA-N	7.64429e-06	7.99616e-06	1.22496e-05	1.01955e-05	1.17231e-05	1.24145e-05	1.03705e-05	1.92952e-05	1.95269e-05	1.88269e-05	1.27083e-05	1.95732e-05	1.87495e-05	1.81133e-05	1.79122	0.000242544	0.00853244	1.74662	0.804566
673	2-tert-Butyl-6-methylphenol	2.74	level2			163.113	26.5	NEG	C11H16O			2219-82-1		Benzenoids	苯环型化合物	Benzene and substituted derivatives	苯和取代衍生物	Phenylpropanes	苯丙烷	BKZXZGWHTRCFPX-UHFFFAOYSA-N	1.70014e-05	1.75001e-05	1.26501e-05	1.67373e-05	1.509e-05	1.83347e-05	1.62189e-05	6.04313e-06	8.61536e-06	1.35621e-05	1.35751e-05	1.27569e-05	1.22732e-05	1.11376e-05	1.48007	0.00737601	0.066784	0.686705	-0.542237
678	1-Methylhexahydroazepin-4-one	2.74	level2			128.107	24.7	POS	C7H13NO			1859-33-2		Organoheterocyclic compounds	有机杂环化合物	Azepanes	环己亚胺类	Azepanes	环己亚胺类	HXCVYSRFFKEHEA-UHFFFAOYSA-N	3.80046e-05	3.23972e-05	4.1458e-05	4.44887e-05	4.47506e-05	3.62294e-05	3.95548e-05	1.92391e-05	3.07325e-05	2.42039e-05	1.92402e-05	1.97089e-05	2.89415e-05	2.36777e-05	1.84485	0.000272253	0.00923346	0.598606	-0.740322
681	Trifluoroacetic acid	2.74	level2			112.986	15.9	NEG	C2HF3O2	HMDB0014118		76-05-1		Organic acids and derivatives	有机酸及其衍生物	Carboxylic acids and derivatives	羧酸及衍生物	Alpha-halocarboxylic acids and derivatives	Alpha-卤代羧酸及衍生物	DTQVDTLACAAQTR-UHFFFAOYSA-N	0.00102925	0.00434642	0.00117367	0.00122649	0.00114079	0.00125743	0.00169568	0.0138489	0.0157881	0.0185813	0.0186029	0.0152215	0.0177668	0.0166349	1.99678	2.55634e-08	0.000131193	9.81021	3.29428
692	Plumbagin	2.74	level2			187.04	24.5	NEG	C11H8O3	HMDB0256646		481-42-5	C10387	Benzenoids	苯环型化合物	Naphthalenes	萘类	Naphthoquinones	萘醌	VCMMXZQDRFWYSE-UHFFFAOYSA-N	2.53126e-06	4.48094e-06	4.91947e-06	5.03934e-06	8.40042e-06	5.97921e-06	5.22511e-06	7.13947e-06	7.80364e-06	7.06217e-06	7.69836e-06	8.75621e-06	1.04307e-05	8.14842e-06	1.38275	0.0112613	0.0853548	1.55947	0.64106
693	18-HEPE	2.74	level2			317.212	24.5	NEG	C20H30O3	HMDB0012611				Lipids and lipid-like molecules	脂质和类脂分子	Fatty Acyls	脂肪酰类	Eicosanoids	类花生酸	LRWYBGFSVUBWMO-NQZHIPPKSA-N	0.000210681	0.000187022	0.000239313	0.000262604	0.000225533	0.000270582	0.000232622	5.36031e-05	6.40603e-05	3.8111e-05	0.000117062	0.000217466	0.000119724	0.000101671	1.69879	0.00136272	0.02379	0.437065	-1.19408
698	PC(37:2)	2.74	level2			800.617	127.4	POS	C45H86NO8P											KKOZCDBORUPHQN-IWJLHGGLSA-N	1.18516e-06	1.67976e-06	1.91201e-06	1.06207e-06	5.26239e-07	1.10571e-06	1.24516e-06	1.51506e-06	1.56206e-06	2.57977e-06	2.0693e-06	2.01275e-06	2.58391e-06	2.05381e-06	1.3128	0.0152644	0.102361	1.64943	0.721972
699	Butyl isobutyl phthalate	2.74	level2			279.159	125.3	POS	C16H22O4		邻苯二甲酸正丁基异丁基酯	17851-53-5		Benzenoids	苯环型化合物	Benzene and substituted derivatives	苯和取代衍生物	Benzoic acids and derivatives	苯甲酸及衍生物	UVIVWIFUPKGWGF-UHFFFAOYSA-N	8.31487e-06	9.88816e-06	1.07616e-05	7.65953e-06	8.94147e-06	7.91552e-06	8.91353e-06	1.79507e-05	1.1236e-05	1.36691e-05	1.01876e-05	1.21639e-05	1.14574e-05	1.27774e-05	1.71228	0.0108997	0.08369	1.43349	0.519531
701	LPC(22:6)	2.74	level2			568.34	115.4	POS	C30H50NO7P											ARPUJSHXTOERPK-WWEGMTSXSA-N	0.0100703	0.00821862	0.00866431	0.00900714	0.0108968	0.0091787	0.00933932	0.00278328	0.00601112	0.00462578	0.00619285	0.0049109	0.00451729	0.0048402	1.89446	3.71785e-05	0.0029826	0.51826	-0.948251
714	N,N-Dimethyl-L-valine	2.73	level2			146.118	225.7	POS	C7H15NO2			2812-32-0		Organic acids and derivatives	有机酸及其衍生物	Carboxylic acids and derivatives	羧酸及衍生物	Amino acids, peptides, and analogues	氨基酸、肽和类似物	APGLTERDKORUHK-UHFFFAOYSA-N	0.000251445	0.000257325	0.000254188	0.000190421	0.000213154	0.000196373	0.000227151	0.000193985	0.000193387	0.000184761	0.000158799	0.000183628	0.000208094	0.000187109	1.383	0.0183174	0.113856	0.823721	-0.279772
717	2-Iminobiotin	2.73	level2			244.112	183.5	POS	C10H17N3O2S			13395-35-2		Organoheterocyclic compounds	有机杂环化合物	Biotin and derivatives	生物素和衍生物	Biotin and derivatives	生物素和衍生物	WWVANQJRLPIHNS-ZKWXMUAHSA-N	6.78592e-06	7.59182e-06	1.02005e-05	6.73888e-06	6.47278e-06	7.20924e-06	7.49986e-06	3.81155e-06	5.52398e-06	4.82505e-06	5.11068e-06	5.11991e-06	3.98835e-06	4.72992e-06	1.78151	0.00132385	0.0233729	0.630668	-0.665047
719	Imazethapyr	2.73	level2			290.15	173.4	POS	C15H19N3O3	HMDB0253406		81335-77-5	C18865	Organic acids and derivatives	有机酸及其衍生物	Carboxylic acids and derivatives	羧酸及衍生物	Amino acids, peptides, and analogues	氨基酸、肽和类似物	XVOKUMIPKHGGTN-UHFFFAOYSA-N	5.44589e-06	5.60027e-06	5.03985e-06	3.09088e-06	5.40785e-06	5.9642e-06	5.09149e-06	1.61693e-05	1.41933e-05	9.67391e-06	1.85115e-05	1.47044e-05	1.54257e-05	1.47797e-05	1.91776	0.000217995	0.00803827	2.90282	1.53746
720	Chrysogine	2.73	level2			191.082	172.1	POS	C10H10N2O2			18326-30-2		Organoheterocyclic compounds	有机杂环化合物	Diazanaphthalenes	二氮杂萘	Benzodiazines	苯并二嗪	BMBSGGZMJQTQSO-LURJTMIESA-N	7.69182e-05	0.000108302	7.44742e-05	9.80964e-05	7.96796e-05	7.56053e-05	8.55127e-05	0.000174501	0.000196496	0.000177852	0.00017602	0.000230081	0.000179858	0.000189135	1.97333	1.8654e-06	0.0007337	2.21177	1.1452
724	3-Heptanone, 1,7-bis(3,4-dihydroxyphenyl)-6-methoxy-	2.73	level2			359.15	159.6	NEG	C20H24O6			1174387-99-5		Phenylpropanoids and polyketides	苯丙素类和聚酮类	Diarylheptanoids	二苯庚烷类	Linear diarylheptanoids	线状二苯庚烷类	IPZZBVCXYLYDGH-UHFFFAOYSA-N	5.12472e-06	3.28489e-06	3.14095e-06	1.99033e-06	1.06766e-06	3.37482e-06	2.99723e-06	6.06192e-06	4.76891e-06	6.2282e-06	9.33148e-06	6.09301e-06	3.72975e-06	6.03555e-06	1.44758	0.0097695	0.0786643	2.01371	1.00985
725	Macluraxanthone	2.73	level2			393.135	158.8	NEG	C23H22O6			5848-14-6		Organoheterocyclic compounds	有机杂环化合物	Benzopyrans	苯并吡喃	1-benzopyrans	1-苯并吡喃	XRVLGJCHUWXTDX-UHFFFAOYSA-N	1.17404e-06	1.99297e-06	1.78236e-06	4.61701e-07	4.38997e-07	2.0322e-06	1.31371e-06	4.04603e-06	2.87626e-06	3.76416e-06	4.21205e-06	3.56693e-06	2.51687e-06	3.49705e-06	1.63165	0.000310559	0.0100865	2.66196	1.41249
728	8-Methoxy-4-methyl-2(1H)-quinolinone	2.73	level2			190.087	144.6	POS	C11H11NO2			30198-01-7		Organoheterocyclic compounds	有机杂环化合物	Quinolines and derivatives	喹啉及衍生物	Quinolones and derivatives	喹诺酮及衍生物	WHZDFFGNQINQSU-UHFFFAOYSA-N	4.45871e-05	4.42119e-05	3.65827e-05	3.4241e-05	4.21049e-05	4.10215e-05	4.04582e-05	6.93183e-05	7.86085e-05	5.0603e-05	5.99234e-05	8.15954e-05	7.3374e-05	6.89037e-05	1.79167	0.00122259	0.022333	1.70309	0.768151
729	4(1H)-Quinolinone, 7-chloro-2-methyl-	2.73	level2			194.037	142.5	POS	C10H8ClNO			70499-13-7		Organoheterocyclic compounds	有机杂环化合物	Quinolines and derivatives	喹啉及衍生物	Quinolones and derivatives	喹诺酮及衍生物	TWYVITBRDNFBNT-UHFFFAOYSA-N	8.8066e-06	8.63882e-06	7.05953e-06	7.98485e-06	8.68838e-06	8.36999e-06	8.25803e-06	1.42251e-05	1.56733e-05	9.88579e-06	1.21708e-05	1.67238e-05	1.51992e-05	1.39797e-05	1.76998	0.002056	0.0308698	1.69286	0.759461
730	2-(4-(Methylamino)phenyl)benzo[d]thiazol-6-ol	2.73	level2			257.075	130	POS	C14H12N2OS	HMDB0244929		566169-93-5		Organoheterocyclic compounds	有机杂环化合物	Benzothiazoles	苯并噻唑类	Benzothiazoles	苯并噻唑类	ZQAQXZBSGZUUNL-UHFFFAOYSA-N	3.14958e-05	3.14048e-05	2.92868e-05	2.90678e-05	2.56608e-05	3.1606e-05	2.97537e-05	6.66614e-06	2.80897e-05	2.30655e-05	1.62829e-05	1.1523e-05	7.35574e-06	1.54972e-05	1.51274	0.00892746	0.0744017	0.520849	-0.941064
735	N-(4-Anilinophenyl)isonicotinamide	2.73	level2			290.129	98.2	POS	C18H15N3O			409356-45-2		Benzenoids	苯环型化合物	Benzene and substituted derivatives	苯和取代衍生物	Anilides	酰替苯胺	UFDJCJBFUFACGD-UHFFFAOYSA-N	3.76916e-06	5.25157e-06	5.98372e-06	1.5422e-06	1.82727e-06	5.70788e-06	4.01363e-06	1.32487e-05	7.82322e-06	5.11171e-06	5.0165e-06	6.51579e-06	1.05998e-05	8.05263e-06	1.33943	0.0269863	0.14197	2.00632	1.00455
736	4-Chloro-3-(6,7,8,9-tetrahydro-5H-[1,2,4]triazolo[4,3-a]azepin-3-yl)aniline	2.73	level2			263.106	92.4	POS	C13H15ClN4			950070-15-2		Organoheterocyclic compounds	有机杂环化合物	Azoles	吡咯类	Triazoles	三唑	MITLHMHSOGACLN-UHFFFAOYSA-N	9.61777e-07	1.31213e-06	1.68325e-06	2.22588e-06	1.61659e-06	1.8083e-06	1.60132e-06	1.86711e-06	1.90355e-06	2.76922e-06	2.06504e-06	3.06198e-06	2.21278e-06	2.31328e-06	1.34898	0.023658	0.131527	1.44461	0.530677
738	6-Ethoxy-3-(4-methoxyphenyl)-4-methylcoumarin	2.73	level2			311.128	59.4	POS	C19H18O4			263365-03-3		Phenylpropanoids and polyketides	苯丙素类和聚酮类	Isoflavonoids	异黄酮类	Isoflav-3-enes	异黄烷-3-烯	CMRGAQGEERACPR-UHFFFAOYSA-N	2.1149e-07	4.98335e-07	5.47995e-07	2.32419e-07	2.68932e-07	4.61755e-07	3.70154e-07	1.09762e-05	6.30195e-06	9.14768e-06	7.83426e-06	1.04446e-05	7.50758e-06	8.70206e-06	2.06763	8.91724e-05	0.0048009	23.5093	4.55516
745	2-Oxo-6-phenyl-4-(trifluoromethyl)-1,2- dihydropyridine-3-carbonitrile	2.73	level2			263.044	41.2	NEG	C13H7F3N2O			3335-44-2		Organoheterocyclic compounds	有机杂环化合物	Pyridines and derivatives	吡啶及衍生物	Phenylpyridines	苯基吡啶	OOVASHBTYQTRFA-UHFFFAOYSA-N	8.50541e-05	8.98199e-05	8.13161e-05	7.78858e-05	8.6017e-05	9.28882e-05	8.54968e-05	8.58215e-05	5.66608e-05	8.2814e-05	5.71691e-05	7.89614e-05	5.51841e-05	6.94352e-05	1.09527	0.0296077	0.148742	0.812137	-0.300205
747	1-Hexadecyl-2-(9Z-octadecenoyl)-sn-glycero-3-phosphocholine	2.73	level2			746.605	37.3	POS	C42H84NO7P			95403-34-2		Lipids and lipid-like molecules	脂质和类脂分子	Glycerophospholipids	甘油磷脂类	Glycerophosphocholines	甘油磷酸胆碱	SIEDNCDNGMIKST-IYEJTHTFSA-N	0.000126381	0.000120006	0.000130605	0.000130754	0.000148676	0.000114052	0.000128412	0.000206425	0.000151987	0.00018767	0.000140685	0.000177267	0.000126464	0.000165083	1.57386	0.020418	0.121935	1.28557	0.36241
752	Bicyclo-prostaglandin E1	2.73	level2			335.223	26	NEG	C20H32O4			1283861-32-4		Lipids and lipid-like molecules	脂质和类脂分子	Fatty Acyls	脂肪酰类	Eicosanoids	类花生酸	SMKXBJMWSIFUAU-YKNYVSNTSA-N	0.000124715	0.000132061	0.000129349	0.000146031	0.000135565	0.000146347	0.000135678	5.81726e-05	6.23384e-05	3.56921e-05	0.000105935	0.000139828	9.03048e-05	8.20452e-05	1.5463	0.0163987	0.106684	0.604705	-0.725696
754	cis-4,10,13,16-Docosatetraenoic acid	2.73	level2			331.265	19.2	NEG	C22H36O2			122068-08-0		Lipids and lipid-like molecules	脂质和类脂分子	Fatty Acyls	脂肪酰类	Fatty acids and conjugates	脂肪酸和聚合物	DFNQVYRKLOONGO-NCCUQKBMSA-N	0.000316496	0.000271342	0.000280338	0.000323675	0.000303341	0.000295806	0.0002985	0.000106184	0.000199091	0.000152696	0.000144293	0.000313692	0.000157016	0.000178829	1.6845	0.00861855	0.0729473	0.599092	-0.739151
756	Medicagenic_acid	2.73	level2			501.323	32.6	NEG	C30H46O6	HMDB0034551		599-07-5		Lipids and lipid-like molecules	脂质和类脂分子	Prenol lipids	异戊烯醇脂类	Triterpenoids	三萜类	IDGXIXSKISLYAC-UHFFFAOYSA-N	1.5934e-05	1.42735e-05	1.50148e-05	2.09455e-05	6.14794e-05	2.58596e-05	2.55845e-05	6.29379e-06	3.85402e-06	4.16091e-06	6.56691e-06	3.26293e-06	8.00573e-06	5.35738e-06	1.79567	0.0409192	0.178249	0.2094	-2.25567
759	LPI(18:2)	2.73	level2			597.304	154	POS	C27H49O12P											JRYAXPBHUDQASY-BPUZAZEDSA-N	5.85948e-06	5.78243e-06	6.01938e-06	5.5731e-06	5.9616e-06	4.3467e-06	5.59045e-06	1.40979e-06	2.81014e-06	1.38058e-06	2.08197e-06	1.86752e-06	1.76011e-06	1.88502e-06	2.02711	6.28165e-07	0.000457089	0.337186	-1.56838
761	Tetradecadienoylcarnitine (Car(14:2))	2.73	level2			368.28	105.5	POS	C21H37NO4	HMDB0241377		1469901-01-6								DBJDCEJXEMUHGM-DHEZTBRESA-N	0.000105208	0.000109923	0.00012269	9.52739e-05	0.000141636	0.000106407	0.000113523	2.72715e-05	6.08845e-05	4.10127e-05	3.45446e-05	6.53001e-05	6.36369e-05	4.87751e-05	1.89589	4.63916e-05	0.00345727	0.429649	-1.21877
766	3,7-dimethyl-6-octenyl acetate	2.72	level2			221.15	283.7	POS	C12H22O2	HMDB0034844				Lipids and lipid-like molecules	脂质和类脂分子	Fatty Acyls	脂肪酰类	Fatty alcohol esters	脂肪醇酯	JOZKFWLRHCDGJA-LLVKDONJSA-N	7.98863e-06	6.28664e-06	5.82314e-06	3.15441e-06	4.98339e-06	6.07855e-06	5.71912e-06	7.22188e-06	9.36203e-06	8.13761e-06	8.65966e-06	8.85723e-06	6.9971e-06	8.20592e-06	1.3846	0.00814046	0.0702049	1.43482	0.520871
768	2-Amino-2-methyl-1,3-propanediol	2.72	level2			106.086	243.6	POS	C4H11NO2	HMDB0244975		115-69-5	C11260	Organic nitrogen compounds	有机含氮化合物	Organonitrogen compounds	有机氮化合物	Amines	胺	UXFQFBNBSPQBJW-UHFFFAOYSA-N	0.000150748	0.000140779	0.000153585	0.000146524	0.000159376	0.000137693	0.000148117	0.000164925	0.000159226	0.000173293	0.000147389	0.000165372	0.000150355	0.000160093	1.35845	0.0440081	0.185816	1.08085	0.112171
772	7-Hydroxy-3-(2-methoxyphenyl)coumarin	2.72	level2			269.081	185.6	POS	C16H12O4			549501-06-6		Phenylpropanoids and polyketides	苯丙素类和聚酮类	Isoflavonoids	异黄酮类	Hydroxyisoflavonoids	羟基异黄酮	YOZYYWMSBIRAEG-UHFFFAOYSA-N	1.23541e-06	1.98852e-06	1.40661e-06	6.06226e-07	8.39867e-07	1.71742e-06	1.29901e-06	5.08782e-06	2.5805e-06	4.98636e-06	5.20425e-06	2.9993e-06	3.18125e-06	4.00658e-06	1.84591	0.000504846	0.0135161	3.08434	1.62496
779	Linoleoylcarnitine	2.72	level2			424.342	94.9	POS	C25H45NO4	HMDB0006469		36816-10-1		Lipids and lipid-like molecules	脂质和类脂分子	Fatty Acyls	脂肪酰类	Fatty acid esters	脂肪酸酯	MJLXQSQYKZWZCB-DQFWFXSYSA-N	0.000329284	0.000289133	0.000335333	0.000428388	0.000489759	0.00036394	0.000372639	0.000103024	0.000208493	0.000181613	0.000148589	0.000283215	0.000184349	0.00018488	1.78988	0.000695468	0.0163462	0.496138	-1.01119
782	2-(2',3',4'-Trihydroxybutyl)quinoxaline	2.72	level2			235.108	70.9	POS	C12H14N2O3			42015-38-3		Organoheterocyclic compounds	有机杂环化合物	Diazanaphthalenes	二氮杂萘	Benzodiazines	苯并二嗪	KFKHJQAEESRVHL-UHFFFAOYSA-N	3.94338e-05	4.23625e-05	4.04894e-05	3.75885e-05	3.43253e-05	3.77055e-05	3.86508e-05	7.48539e-05	7.91897e-05	5.87188e-05	6.32072e-05	9.05883e-05	7.38515e-05	7.34016e-05	1.93237	0.000480886	0.0131342	1.89909	0.925312
789	1-Palmitoyl-2-hydroxy-sn-glycero-3-phospho-(1'-rac-glycerol)	2.72	level2			483.273	40.4	NEG	C22H45O9P			749875-10-3		Lipids and lipid-like molecules	脂质和类脂分子	Glycerophospholipids	甘油磷脂类	Glycerophosphoglycerols	甘油磷酸甘油	BVJSKAUUFXBDOB-BPGUCPLFSA-N	1.28852e-05	1.75911e-05	1.54249e-05	1.26478e-05	1.84887e-05	1.43438e-05	1.52303e-05	7.54802e-06	7.19e-06	7.68992e-06	6.81029e-06	5.01939e-06	1.3189e-05	7.90778e-06	1.7585	0.000633991	0.0154509	0.519215	-0.945596
790	2-Docosahexaenoyl-1-palmitoyl-sn-glycero-3-phosphoethanolamine	2.72	level2			764.521	37.7	POS	C43H74NO8P	HMDB0008946		96998-00-4		Lipids and lipid-like molecules	脂质和类脂分子	Glycerophospholipids	甘油磷脂类	Glycerophosphoethanolamines	磷脂酰乙醇胺	MPWUZHVZZKSTPV-MADBQMNMSA-N	7.7101e-05	9.79431e-05	0.000104687	7.04217e-05	8.69159e-05	9.10589e-05	8.80212e-05	0.000155348	0.000136984	0.000161752	0.0001618	0.000115235	0.000114321	0.000140907	1.8713	0.000491591	0.0132964	1.60082	0.678815
795	Palmitoyleicosapentaenoyl phosphatidylcholine	2.72	level2			780.553	19.5	POS	C44H78NO8P			99296-77-2		Lipids and lipid-like molecules	脂质和类脂分子	Glycerophospholipids	甘油磷脂类	Glycerophosphocholines	甘油磷酸胆碱	KLTHQSWIRFFBRI-KOQZQRJKSA-N	0.000659205	0.000656637	0.000702325	0.000813525	0.000808775	0.000552629	0.000698849	0.00055242	0.000657869	0.00054222	0.000560137	0.000585315	0.000581519	0.000579913	1.40779	0.0227086	0.128926	0.829812	-0.269144
797	Phenylethylmalonamide	2.72	level2			207.113	144.1	POS	C11H14N2O2	HMDB0245113		7206-76-0	C07499	Benzenoids	苯环型化合物	Benzene and substituted derivatives	苯和取代衍生物	Phenylacetamides	苯乙酰胺	JFZHPFOXAAIUMB-UHFFFAOYSA-N	3.27003e-05	3.19396e-05	2.65263e-05	2.67355e-05	3.25956e-05	3.0528e-05	3.01709e-05	5.04929e-05	5.67893e-05	3.58759e-05	4.25409e-05	5.95832e-05	5.32751e-05	4.97595e-05	1.74834	0.00224746	0.0324392	1.64926	0.721815
798	Oxooctanoylcarnitine (Car(8:1-O))	2.72	level2			302.196	155.6	POS	C15H27NO5	HMDB0240766	3 -羟基- 5 -辛烯酰基肉碱			Lipids and lipid-like molecules	脂质和类脂分子	Fatty Acyls	脂肪酰类	Fatty acid esters	脂肪酸酯	YVCSXKPTXFIUHA-VOTSOKGWSA-N	5.03458e-06	5.93097e-06	6.67786e-06	5.85831e-06	8.86675e-06	6.20143e-06	6.42832e-06	4.39262e-06	4.65563e-06	4.91112e-06	3.61834e-06	3.78204e-06	5.57461e-06	4.48906e-06	1.51949	0.00998495	0.0796966	0.698326	-0.518028
801	LPE(P-20:0)	2.72	level2			494.361	108.8	POS	C25H52NO6P		1 - ( 1Z -二十碳烯基) -甘油-3 -磷酸乙醇胺			Lipids and lipid-like molecules	脂质和类脂分子	Glycerophospholipids	甘油磷脂类	Glycerophosphoethanolamines	磷脂酰乙醇胺	GBHFCJJMZAWCCH-HFQDTZRISA-N	1.47284e-05	1.41698e-05	1.51719e-05	1.3673e-05	1.6051e-05	1.16329e-05	1.42378e-05	9.6504e-06	1.08411e-05	1.2223e-05	1.03033e-05	9.51432e-06	1.40906e-05	1.11038e-05	1.54966	0.00799215	0.0695225	0.779879	-0.358678
802	Tetradecenoylcarnitine (Car(14:1))	2.72	level2			370.295	102.9	POS	C21H39NO4	HMDB0013329	O - ( 2 -十四碳烯酰基)肉碱	835598-21-5		Lipids and lipid-like molecules	脂质和类脂分子	Fatty Acyls	脂肪酰类	Fatty acid esters	脂肪酸酯	BUBHHSHBKWNLLG-FOCLMDBBSA-N	0.000273301	0.00025223	0.000245413	0.000229016	0.000290532	0.000272735	0.000260538	6.01587e-05	0.000118584	9.26281e-05	7.74614e-05	0.000152612	0.000130913	0.000105393	1.95156	3.42259e-06	0.000906872	0.404521	-1.30571
804	Palmitoleylcarnitine (Car(16:1))	2.72	level2			398.327	98.2	POS	C23H43NO4	HMDB0006317	反式-十六碳- 2 -烯酰基肉碱			Lipids and lipid-like molecules	脂质和类脂分子	Fatty Acyls	脂肪酰类	Fatty acid esters	脂肪酸酯	SOYNLLDADLOGAM-ISLYRVAYSA-N	0.000267583	0.000224473	0.000212018	0.00023522	0.000295065	0.000272717	0.000251179	4.50041e-05	0.000113605	8.41782e-05	8.53739e-05	0.000146252	0.000101265	9.59464e-05	1.92914	9.97484e-06	0.00144128	0.381983	-1.38842
805	Oxododecanoylcarnitine (Car(12:1-O))	2.72	level2			358.259	132.8	POS	C19H35NO5											BMGOQTXCHZIRER-ZHACJKMWSA-N	1.20813e-05	1.13871e-05	1.10346e-05	1.1692e-05	1.39789e-05	1.29488e-05	1.21871e-05	2.98381e-06	4.76912e-06	3.89489e-06	2.59389e-06	6.40642e-06	5.59381e-06	4.37366e-06	1.95778	1.16614e-06	0.000623095	0.358875	-1.47845
806	Octenoylcarnitine (Car(8:1))	2.72	level2			286.202	128.7	POS	C15H27NO4	HMDB0240750	( 2E ) -辛烯酰肉碱			Lipids and lipid-like molecules	脂质和类脂分子	Fatty Acyls	脂肪酰类	Fatty acid esters	脂肪酸酯	LOSHAHDSFZXVCT-MDZDMXLPSA-N	1.25384e-05	1.42015e-05	1.34795e-05	1.20004e-05	1.57438e-05	1.33228e-05	1.35477e-05	3.78119e-06	7.67692e-06	5.27566e-06	3.82946e-06	1.0425e-05	9.95685e-06	6.82418e-06	1.73915	0.00048794	0.0132103	0.503714	-0.989323
807	Nonenoylcarnitine (Car(9:1))	2.72	level2			300.217	124.7	POS	C16H29NO4	HMDB0241744	(2Z)-壬-2-烯酰肉碱									DHNUSRNSTBOTHN-ZHACJKMWSA-N	1.51473e-06	3.0525e-06	5.28671e-06	2.55088e-06	5.43488e-06	2.50179e-06	3.39025e-06	1.01261e-06	1.80818e-06	9.66178e-07	1.07008e-06	4.97559e-07	1.53699e-06	1.1486e-06	1.62777	0.0174687	0.110649	0.338796	-1.56151
809	2,2'-Iminodiacetic acid	2.72	level2			132.03	236.4	NEG	C4H7NO4	HMDB0011753	亚氨基二乙酸	142-73-4	C19911	Organic acids and derivatives	有机酸及其衍生物	Carboxylic acids and derivatives	羧酸及衍生物	Amino acids, peptides, and analogues	氨基酸、肽和类似物	NBZBKCUXIYYUSX-UHFFFAOYSA-N	3.15626e-06	4.57405e-06	4.6695e-06	3.42113e-06	3.3944e-06	4.08134e-06	3.88278e-06	2.68208e-06	2.43574e-06	2.24589e-06	3.07479e-06	2.24738e-06	3.09474e-06	2.6301e-06	1.69497	0.00230743	0.0328362	0.677376	-0.561971
822	1-Lignoceroyl-2-hydroxy-sn-glycero-3-phosphocholine	2.71	level2			608.465	109.4	POS	C32H66NO7P	HMDB0010405		325171-59-3	C04230	Lipids and lipid-like molecules	脂质和类脂分子	Glycerophospholipids	甘油磷脂类	Glycerophosphocholines	甘油磷酸胆碱	SKJMUADLQLZAGH-WJOKGBTCSA-N	0.000307437	0.000277125	0.000304182	0.000282318	0.000314389	0.000263049	0.000291417	0.000164483	0.00029561	0.000217902	0.000269671	0.000234551	0.000261727	0.000240658	1.4143	0.0332864	0.159364	0.82582	-0.276101
825	4-Chloro-N-(2-methoxy-5-methylphenyl)benzenesulfonamide	2.71	level2			310.031	92.1	NEG	C14H14ClNO3S			349122-21-0		Benzenoids	苯环型化合物	Benzene and substituted derivatives	苯和取代衍生物	Sulfanilides	磺酰苯胺	LMMAQGBDHORAIP-UHFFFAOYSA-N	1.38975e-06	5.77078e-06	1.49384e-06	2.99216e-06	3.47777e-06	3.61937e-06	3.12395e-06	4.03462e-05	3.98751e-05	7.73832e-05	6.45398e-05	5.61215e-05	8.82289e-05	6.10825e-05	2.00309	0.000749513	0.0170528	19.553	4.28932
826	Kojic acid	2.71	level2			141.02	87.2	NEG	C6H6O4	HMDB0032923		501-30-4	C14516	Organoheterocyclic compounds	有机杂环化合物	Pyrans	吡喃	Pyranones and derivatives	吡喃酮及衍生物	BEJNERDRQOWKJM-UHFFFAOYSA-N	8.60655e-05	1.41941e-06	8.62609e-05	5.38354e-07	2.89861e-06	9.04586e-05	4.46069e-05	0.000101341	0.000102266	0.000103605	9.99827e-05	9.65115e-05	9.1479e-05	9.91976e-05	1.21582	0.0361596	0.166613	2.22382	1.15304
834	14-Hydroxy-4Z,7Z,10Z,12E,16Z,19Z-docosahexaenoic acid	2.71	level2			343.228	24.5	NEG	C22H32O3			87042-40-8		Lipids and lipid-like molecules	脂质和类脂分子	Fatty Acyls	脂肪酰类	Fatty acids and conjugates	脂肪酸和聚合物	ZNEBXONKCYFJAF-BGKMTWLOSA-N	0.000252806	0.000210298	0.000226306	0.000271683	0.000273366	0.000273941	0.0002514	3.09603e-05	4.19157e-05	2.4339e-05	7.52663e-05	0.000173628	8.12864e-05	7.12326e-05	1.84926	3.07518e-05	0.00268784	0.283344	-1.81937
835	2-Amino-4,4,4-trifluorobutanoic acid	2.71	level2			156.028	18.5	NEG	C4H6F3NO2			15959-93-0		Organic acids and derivatives	有机酸及其衍生物	Carboxylic acids and derivatives	羧酸及衍生物	Amino acids, peptides, and analogues	氨基酸、肽和类似物	AQPCXCOPDSEKQT-UHFFFAOYSA-N	6.44235e-09	1.95339e-06	3.50688e-06	4.65096e-07	9.04432e-07	1.36299e-06	1.36654e-06	3.50303e-05	2.79642e-05	4.80409e-05	5.11367e-05	4.29244e-05	4.62714e-05	4.18947e-05	1.75052	7.70299e-05	0.00446096	30.6575	4.93817
838	2-Methylpropanamine	2.71	level2			74.0965	154.5	POS	C4H11N	HMDB0034198		78-81-9	C02787	Organic nitrogen compounds	有机含氮化合物	Organonitrogen compounds	有机氮化合物	Amines	胺	KDSNLYIMUZNERS-UHFFFAOYSA-N	5.85353e-05	6.12609e-05	7.56057e-05	5.67787e-05	3.99028e-05	4.24906e-05	5.57623e-05	3.26635e-05	4.60061e-05	4.95551e-05	3.25236e-05	3.13554e-05	5.27599e-05	4.08106e-05	1.26401	0.0486182	0.196072	0.731867	-0.450347
840	Heptanoylcarnitine (Car(7:0))	2.71	level2			274.202	132.7	POS	C14H27NO4	HMDB0013238	庚酰肉碱			Lipids and lipid-like molecules	脂质和类脂分子	Fatty Acyls	脂肪酰类	Fatty acid esters	脂肪酸酯	VDPCTFWULDLKHT-UHFFFAOYSA-N	1.96744e-06	2.29096e-06	2.61414e-06	1.94041e-06	3.37611e-06	2.01025e-06	2.36655e-06	9.47267e-07	1.68567e-06	1.46646e-06	1.17696e-06	1.4804e-06	1.67238e-06	1.40486e-06	1.70325	0.0037974	0.0442954	0.59363	-0.752363
841	Nonadienoylcarnitine (Car(9:2))	2.71	level2			298.201	126	POS	C16H27NO4	HMDB0241768										IIBILDIDGXENCE-QNRZBPGKSA-N	6.12898e-06	7.31283e-06	1.19494e-05	6.54069e-06	1.57916e-05	5.33775e-06	8.84354e-06	4.52741e-06	7.72048e-06	2.58109e-06	3.25499e-06	1.67872e-06	5.22258e-06	4.16421e-06	1.39968	0.0337352	0.160188	0.470876	-1.08658
842	Eicoseneoylcarnitine (Car(20:1))	2.71	level2			454.39	85.6	POS	C27H51NO4											FUYLEEPAFMUPSN-QURGRASLSA-N	1.15089e-05	8.16571e-06	9.95633e-06	5.30689e-06	7.71416e-06	8.81295e-06	8.5775e-06	2.17511e-06	5.6882e-06	5.62363e-06	5.20934e-06	6.31822e-06	4.89829e-06	4.98546e-06	1.52406	0.00637869	0.0620596	0.581226	-0.782829
845	Dodecenoylcarnitine (Car(12:1))	2.71	level2			342.264	110.2	POS	C19H35NO4	HMDB0241215	2 -十二碳烯酰基肉碱			Lipids and lipid-like molecules	脂质和类脂分子	Fatty Acyls	脂肪酰类	Fatty acid esters	脂肪酸酯	OWRLUKFWNGLGIE-BUHFOSPRSA-N	4.02675e-05	3.48104e-05	2.94781e-05	2.87e-05	4.15436e-05	3.78773e-05	3.54462e-05	1.09442e-05	1.63617e-05	8.24122e-06	8.02803e-06	2.07592e-05	1.70493e-05	1.35639e-05	1.89141	3.31957e-05	0.00280038	0.382663	-1.38585
847	Lys-Leu	2.7	level2			260.197	302.1	POS	C12H25N3O3	HMDB0028955		7369-79-1		Organic acids and derivatives	有机酸及其衍生物	Carboxylic acids and derivatives	羧酸及衍生物	Amino acids, peptides, and analogues	氨基酸、肽和类似物	ATIPDCIQTUXABX-UWVGGRQHSA-N	2.23758e-06	2.33235e-06	2.61838e-06	2.26422e-06	2.49183e-06	2.37405e-06	2.3864e-06	2.24038e-06	1.91793e-06	2.24519e-06	1.83328e-06	2.17786e-06	2.20472e-06	2.10323e-06	1.30779	0.0133222	0.0943291	0.881339	-0.182231
851	5-Nitro-N-(3-pyridinylmethyl)-2-furamide	2.7	level2			248.066	230.6	POS	C11H9N3O4			215778-97-5		Organoheterocyclic compounds	有机杂环化合物	Furans	呋喃	Nitrofurans	硝基呋喃	OBZHOVWNZIVCCZ-UHFFFAOYSA-N	1.47076e-05	1.08765e-05	1.12676e-05	1.23777e-05	1.29851e-05	1.45308e-05	1.27909e-05	4.82122e-06	4.73413e-06	5.74263e-06	5.53516e-06	6.36958e-06	6.1177e-06	5.5534e-06	2.03172	1.33279e-06	0.000650745	0.434169	-1.20367
857	Ethanol, 2-[[3-(2,3-dichlorophenoxy)propyl]amino]-	2.7	level2			264.055	156.8	POS	C11H15Cl2NO2			418788-90-6		Benzenoids	苯环型化合物	Benzene and substituted derivatives	苯和取代衍生物	Halobenzenes	卤代苯	QVEIRCZEBQRCTR-UHFFFAOYSA-N	1.42285e-05	1.71681e-05	2.00219e-05	9.53664e-06	6.324e-06	1.65142e-05	1.39656e-05	2.93255e-05	2.19405e-05	2.81169e-05	2.28782e-05	2.13379e-05	2.31837e-05	2.44638e-05	1.55773	0.00187273	0.0289803	1.75172	0.808774
861	Mepanipyrim-2-hydroxypropyl	2.7	level2			244.144	108.8	POS	C14H17N3O			204571-52-8		Benzenoids	苯环型化合物	Benzene and substituted derivatives	苯和取代衍生物	Aniline and substituted anilines	苯胺及取代苯胺	OMAYAFSHSPPBTA-UHFFFAOYSA-N	1.40363e-06	1.62186e-06	2.97243e-07	2.30348e-06	2.06115e-06	1.35542e-06	1.50713e-06	6.72325e-06	5.78874e-06	3.64735e-06	4.79226e-06	5.64136e-06	1.79168e-06	4.73077e-06	1.55999	0.00201071	0.0303525	3.13892	1.65027
863	L-cis-Cyclo(aspartylphenylalanyl)	2.7	level2			263.103	98.1	POS	C13H14N2O4	HMDB0031360		5262-10-2		Organic acids and derivatives	有机酸及其衍生物	Carboxylic acids and derivatives	羧酸及衍生物	Amino acids, peptides, and analogues	氨基酸、肽和类似物	VNHJXYUDIBQDDX-UHFFFAOYSA-N	2.86507e-06	3.01812e-06	3.19898e-06	7.78034e-06	8.13195e-06	3.18747e-06	4.69699e-06	9.21441e-06	8.10108e-06	8.86095e-06	6.71088e-06	1.1173e-05	7.24949e-06	8.55163e-06	1.5225	0.010194	0.0804766	1.82066	0.864464
867	1,2-Dilinoleoyl-sn-glycero-3-phosphoethanolamine	2.7	level2			740.52	38.4	POS	C41H74NO8P	HMDB0009093		20707-71-5		Lipids and lipid-like molecules	脂质和类脂分子	Glycerophospholipids	甘油磷脂类	Glycerophosphoethanolamines	磷脂酰乙醇胺	SSCDRSKJTAQNNB-DWEQTYCFSA-N	6.32194e-05	5.78861e-05	6.9262e-05	6.67263e-05	5.7603e-05	5.49358e-05	6.16054e-05	0.00016226	9.79903e-05	0.000122443	0.000102347	9.79318e-05	0.000100268	0.000113873	1.97345	0.00342449	0.0416394	1.84843	0.886301
871	LPI(20:4)	2.7	level2			621.304	151.8	POS	C29H49O12P	HMDB0061690										LXUGKKVCSTYZFK-OMWWCDQTSA-N	2.14333e-05	1.64883e-05	1.52094e-05	1.98642e-05	2.02552e-05	1.96082e-05	1.88098e-05	4.48926e-06	8.2074e-06	4.52171e-06	7.41376e-06	6.85981e-06	5.21328e-06	6.11754e-06	2.03257	8.04177e-07	0.000529616	0.325232	-1.62046
872	LPC(O-18:1)	2.7	level2			508.376	122.7	POS	C26H54NO6P		1 - ( 11Z -十八碳烯基) - sn-甘油-3 -磷酸胆碱			Lipids and lipid-like molecules	脂质和类脂分子	Glycerophospholipids	甘油磷脂类	Glycerophosphocholines	甘油磷酸胆碱	HEEMBWYZIJABCR-ZXAYODBVSA-N	0.000204513	0.00019947	0.000203971	0.000205376	0.000245067	0.000212501	0.000211816	0.000183319	0.000164275	0.000178086	0.000163125	0.000184229	0.000160694	0.000172288	1.68249	0.000674531	0.0160619	0.813383	-0.297993
873	Oxopalmitoleylcarnitine (Car(16:2-O))	2.7	level2			394.295	99.8	POS	C23H41NO5											QPDJXUBRZKXAGA-ZBMVRHCNSA-N	3.97297e-05	3.7277e-05	4.05136e-05	4.20068e-05	4.94882e-05	4.44498e-05	4.22442e-05	1.71927e-05	2.40284e-05	2.47167e-05	1.87232e-05	3.91609e-05	2.99579e-05	2.563e-05	1.72225	0.00120793	0.0221693	0.606709	-0.720922
878	Oxotetradecenoylcarnitine (Car(14:2-O))	2.69	level2			384.275	128.7	POS	C21H37NO5											NDFRCPCJVUFHCK-LDHFCIDVSA-N	1.80724e-05	1.95605e-05	2.29573e-05	1.97791e-05	2.83634e-05	2.13958e-05	2.16881e-05	7.18294e-06	1.33248e-05	1.32298e-05	5.36407e-06	1.68301e-05	1.73304e-05	1.22103e-05	1.52426	0.00365433	0.0432819	0.562997	-0.8288
879	Glu-Ser	2.69	level2			235.093	246.3	POS	C8H14N2O6	HMDB0028828		5875-38-7		Organic acids and derivatives	有机酸及其衍生物	Carboxylic acids and derivatives	羧酸及衍生物	Amino acids, peptides, and analogues	氨基酸、肽和类似物	UQHGAYSULGRWRG-WHFBIAKZSA-N	3.82254e-06	2.69382e-06	3.10808e-06	2.23942e-06	2.4296e-06	2.93889e-06	2.87206e-06	2.34197e-06	2.4213e-06	1.96677e-06	2.62193e-06	1.84987e-06	2.3904e-06	2.26537e-06	1.32028	0.041729	0.180168	0.788762	-0.342338
881	4-Methyl-2-phenyl-1,3-thiazole-5-carboxylic acid	2.69	level2			220.043	186.3	POS	C11H9NO2S			33763-20-1		Organoheterocyclic compounds	有机杂环化合物	Azoles	吡咯类	Thiazoles	噻唑	CRSMRBYEBHOYRM-UHFFFAOYSA-N	5.66933e-06	5.31802e-06	5.39795e-06	4.52357e-06	4.54386e-06	3.60502e-06	4.84296e-06	8.04219e-06	6.04887e-06	6.66311e-06	8.32057e-06	5.80639e-06	6.93508e-06	6.96937e-06	1.67379	0.00227097	0.0326214	1.43907	0.525139
883	Prolyl-Tyrosine	2.69	level2			279.134	128	POS	C14H18N2O4	HMDB0029029				Organic acids and derivatives	有机酸及其衍生物	Carboxylic acids and derivatives	羧酸及衍生物	Amino acids, peptides, and analogues	氨基酸、肽和类似物	OIDKVWTWGDWMHY-UHFFFAOYSA-N	2.15851e-06	1.57989e-06	2.71622e-06	1.63117e-06	1.73933e-06	2.33371e-06	2.02647e-06	7.53257e-06	2.95613e-06	6.5019e-06	2.67499e-06	1.95388e-06	4.87254e-06	4.41533e-06	1.52252	0.0483389	0.195531	2.17883	1.12355
887	8-Prenylluteone	2.69	level2			421.164	59	NEG	C25H26O6			125002-91-7		Phenylpropanoids and polyketides	苯丙素类和聚酮类	Isoflavonoids	异黄酮类	Isoflavans	异黄烷	VYELCIXMHUBNAL-UHFFFAOYSA-N	5.44621e-06	5.05099e-06	6.7145e-06	4.5529e-06	4.57523e-06	3.52323e-06	4.97718e-06	3.95918e-05	1.31052e-05	2.14055e-05	1.66112e-05	5.08837e-06	1.78492e-05	1.89419e-05	1.74067	0.0311157	0.153406	3.80575	1.92818
888	4-Hydroxy-3-methoxyphenyl .beta.-D-glucopyranoside	2.69	level2			301.093	52.4	NEG	C13H18O8			109194-60-7		Organic oxygen compounds	有机含氧化合物	Organooxygen compounds	有机氧化合物	Carbohydrates and carbohydrate conjugates	碳水化合物和碳水化合物结合物	KWVHACHAQJFTLZ-UJPOAAIJSA-N	9.38106e-06	2.0587e-05	2.52699e-05	1.77043e-05	2.37813e-05	1.7101e-05	1.89708e-05	0.000143785	5.85648e-05	7.65586e-05	7.31951e-05	2.29316e-05	6.89584e-05	7.39989e-05	1.7928	0.0182868	0.113766	3.90068	1.96373
890	2-Amino-6-ethyl-4(3H)-pyrimidinone	2.69	level2			140.082	44.6	POS	C6H9N3O			5734-66-7		Organoheterocyclic compounds	有机杂环化合物	Diazines	二氮杂苯	Pyrimidines and pyrimidine derivatives	嘧啶类和嘧啶类衍生物	QDSSWFSXBZSFQO-UHFFFAOYSA-N	8.20362e-06	9.64829e-06	1.39361e-05	1.02431e-05	1.9123e-05	1.02992e-05	1.19089e-05	8.32779e-06	6.32894e-06	9.79032e-06	6.06122e-06	7.00504e-06	9.90816e-06	7.90358e-06	1.22606	0.0479189	0.194693	0.663671	-0.591461
896	Oxodecanoylcarnitine (Car(10:1-O))	2.68	level2			330.228	137.9	POS	C17H31NO5											AJOOJSIUFKLAHC-CMDGGOBGSA-N	2.78766e-06	2.75922e-06	2.971e-06	3.49531e-06	3.64344e-06	3.75006e-06	3.23445e-06	3.28244e-06	1.96787e-06	2.74295e-06	1.78454e-06	2.18246e-06	3.05788e-06	2.50302e-06	1.14707	0.0397503	0.175423	0.773864	-0.369848
899	6-(3-Chloro-4-methylanilino)-2,4(1H,3H)-pyrimidinedione	2.68	level2			252.052	165.2	POS	C11H10ClN3O2			72255-65-3		Benzenoids	苯环型化合物	Benzene and substituted derivatives	苯和取代衍生物	Aniline and substituted anilines	苯胺及取代苯胺	AGODMOHWZKRIGR-UHFFFAOYSA-N	5.61911e-06	6.08655e-06	1.09483e-05	2.06217e-06	3.8284e-06	6.46325e-06	5.83464e-06	8.73189e-06	1.31174e-05	8.23602e-06	1.36233e-05	6.68981e-06	1.0636e-05	1.01724e-05	1.26518	0.0266028	0.140647	1.74345	0.801946
900	2,3',4,5'-Tetramethoxystilbene	2.68	level2			301.144	159.1	POS	C18H20O4			24144-92-1		Phenylpropanoids and polyketides	苯丙素类和聚酮类	Stilbenes	芪类化合物	Stilbenes	芪类化合物	JDBCWSHYEQUBLW-AATRIKPKSA-N	2.35033e-06	2.42057e-06	2.55539e-06	1.12624e-06	1.14718e-06	2.32797e-06	1.98795e-06	4.64956e-06	3.40024e-06	7.92151e-06	5.032e-06	4.77994e-06	2.80969e-06	4.76549e-06	1.72646	0.00491424	0.052915	2.39719	1.26135
904	(2-{[3-hydroxy-2-tetradecanamidooctadec-4-en-1-yl phosphonato]oxy}ethyl)trimethylazanium	2.68	level2			733.55	108.5	NEG	C37H75N2O6P	HMDB0012097		121999-55-1		Lipids and lipid-like molecules	脂质和类脂分子	Sphingolipids	鞘脂类	Phosphosphingolipids	鞘磷脂	KYICBZWZQPCUMO-PSALXKTOSA-N	2.74179e-05	2.66295e-05	2.58858e-05	2.45619e-05	2.18909e-05	2.78016e-05	2.56979e-05	2.86637e-05	3.14538e-05	3.40038e-05	3.28581e-05	3.32082e-05	3.3803e-05	3.23318e-05	1.71174	0.000277297	0.00934855	1.25815	0.3313
905	Leu-Trp	2.68	level2			318.181	100.9	POS	C17H23N3O3	HMDB0028940		5156-22-9		Organic acids and derivatives	有机酸及其衍生物	Carboxylic acids and derivatives	羧酸及衍生物	Amino acids, peptides, and analogues	氨基酸、肽和类似物	BQVUABVGYYSDCJ-UHFFFAOYSA-N	7.47926e-07	1.08118e-06	1.01256e-06	1.65485e-07	1.23009e-06	1.53115e-06	9.61398e-07	1.10549e-05	8.17954e-06	1.06956e-05	9.5006e-06	4.28593e-06	8.69761e-06	8.7357e-06	1.9123	0.000442408	0.0124168	9.08646	3.18372
908	2-Arachidonoyl-1-palmitoyl-sn-glycero-3-phosphoethanolamine	2.68	level2			738.509	38.5	NEG	C41H74NO8P	HMDB0008937		70812-59-8		Lipids and lipid-like molecules	脂质和类脂分子	Glycerophospholipids	甘油磷脂类	Glycerophosphoethanolamines	磷脂酰乙醇胺	DRIVXEVMDWCWLI-CAQMIEAISA-N	0.000383221	0.000425774	0.000426206	0.000411291	0.000315492	0.00043993	0.000400319	0.000871355	0.000841363	0.000664361	0.000736003	0.000619495	0.000624801	0.00072623	1.94101	5.18747e-05	0.00366742	1.81413	0.859276
910	N-(Trifluoroacetyl)glycine	2.68	level2			170.007	31.2	NEG	C4H4F3NO3			383-70-0		Organic acids and derivatives	有机酸及其衍生物	Carboxylic acids and derivatives	羧酸及衍生物	Amino acids, peptides, and analogues	氨基酸、肽和类似物	IFAXXCBMQJNCCF-UHFFFAOYSA-N	1.361e-06	9.76794e-06	2.08978e-06	1.7338e-06	1.87997e-06	2.64503e-06	3.24625e-06	6.73323e-05	5.45865e-05	8.45958e-05	9.00481e-05	8.61389e-05	0.000130699	8.55668e-05	2.0001	0.000503916	0.0135161	26.3586	4.7202
912	4-Chloro-6-(1H-imidazol-1-yl)pyrimidine	2.68	level2			181.028	20.8	POS	C7H5ClN4			114834-02-5		Organoheterocyclic compounds	有机杂环化合物	Diazines	二氮杂苯	Pyrimidines and pyrimidine derivatives	嘧啶类和嘧啶类衍生物	BOBHIPMYQAROLL-UHFFFAOYSA-N	1.35263e-05	1.95919e-05	2.06787e-05	7.38577e-06	8.30967e-06	1.543e-05	1.41537e-05	2.79497e-05	2.07958e-05	3.02702e-05	1.39351e-05	2.31843e-05	1.6335e-05	2.20784e-05	1.31825	0.0446758	0.187321	1.5599	0.641453
915	Decenedioylcarnitine (Car(10:1-O2))	2.68	level2			344.207	205.8	POS	C17H29NO6	HMDB0241084	( 2Z ) -癸- 2 -烯二酰基肉碱									WTCIMYJHGWOYIT-PKNBQFBNSA-N	1.45709e-06	2.10163e-06	2.60853e-06	1.83796e-06	4.31925e-06	1.5508e-06	2.31254e-06	7.94531e-07	1.25258e-06	1.07232e-06	6.3061e-07	8.82733e-07	1.60285e-06	1.03927e-06	1.58663	0.0317924	0.15539	0.449406	-1.15391
918	PC(40:9)	2.68	level2			828.552	35.3	POS	C48H78NO8P											SOKBMQXQMOKROU-VHLYIUHQSA-N	0.000162729	0.000149883	0.000154961	0.000140204	0.000201413	0.000166949	0.00016269	0.000126463	0.00014047	0.000115172	0.000156054	0.000121074	0.000156335	0.000135928	1.37106	0.0393781	0.174515	0.835504	-0.259282
921	5,7-Dibromo-2,1-benzisothiazol-3-amine	2.67	level2			306.852	242.8	POS	C7H4Br2N2S			14346-17-9		Organohalogen compounds	有机卤素化合物	Aryl halides	芳基卤代烃	Aryl bromides	芳基溴化物	BKBGECFJQWIQBW-UHFFFAOYSA-N	6.24705e-06	6.03865e-06	6.54011e-06	5.63851e-06	6.25875e-06	6.12878e-06	6.14198e-06	4.768e-06	5.86006e-06	5.98195e-06	4.75335e-06	4.79545e-06	5.17594e-06	5.22246e-06	1.53077	0.00549711	0.0567113	0.85029	-0.233974
922	1-Propanone, 1-[4-(5'-chloro-3,5-dimethyl[2,4'-bipyridin]-2'-yl)-1-piperazinyl]-3-(methylsulfonyl)-	2.67	level2			437.142	207.3	POS	C20H25ClN4O3S			1373615-35-0		Organoheterocyclic compounds	有机杂环化合物	Diazinanes	二氮杂环己烷	Piperazines	哌嗪	BBVNTTZIOTWDSV-UHFFFAOYSA-N	7.85867e-08	5.59371e-09	1.27394e-07	4.47444e-08	6.24254e-09	1.7475e-07	7.28854e-08	2.04558e-07	2.79493e-07	1.47044e-07	1.19044e-07	1.33794e-07	1.28227e-07	1.68693e-07	1.20204	0.0290794	0.147396	2.3145	1.2107
923	Aminocyclopyrachlor	2.67	level2			214.039	185.7	POS	C8H8ClN3O2			858956-08-8		Organoheterocyclic compounds	有机杂环化合物	Diazines	二氮杂苯	Pyrimidines and pyrimidine derivatives	嘧啶类和嘧啶类衍生物	KWAIHLIXESXTJL-UHFFFAOYSA-N	3.20496e-05	3.86015e-05	4.39377e-05	1.09651e-05	1.32023e-05	3.79351e-05	2.94485e-05	6.54583e-05	4.5736e-05	6.24475e-05	6.34011e-05	4.66413e-05	5.30281e-05	5.61187e-05	1.47089	0.00271691	0.0361697	1.90565	0.930286
924	3(2H)-Pyridazinone, 4-chloro-5-(4-morpholinyl)-	2.67	level2			216.054	163	POS	C8H10ClN3O2			944-88-7		Organic nitrogen compounds	有机含氮化合物	Organonitrogen compounds	有机氮化合物	Amines	胺	NXBBUGQZWHZSPQ-UHFFFAOYSA-N	2.89987e-05	3.17851e-05	3.05291e-05	8.06264e-06	9.71737e-06	2.73324e-05	2.27375e-05	4.02243e-05	3.94442e-05	3.86957e-05	4.06278e-05	3.43291e-05	3.44868e-05	3.7968e-05	1.30636	0.017172	0.109613	1.66984	0.739706
925	1-(3,4-Dichlorobenzyl)piperazine	2.67	level2			245.06	156.7	POS	C11H14Cl2N2			55513-17-2		Benzenoids	苯环型化合物	Benzene and substituted derivatives	苯和取代衍生物	Halobenzenes	卤代苯	PNDSYXGJCWKNFG-UHFFFAOYSA-N	8.9911e-06	1.07408e-05	1.17329e-05	3.44111e-06	4.09876e-06	9.68684e-06	8.11526e-06	1.71342e-05	1.27868e-05	1.6977e-05	1.35047e-05	1.26773e-05	1.38061e-05	1.4481e-05	1.48718	0.00321025	0.0399434	1.78442	0.835452
926	D-myo-Inositol, 1-[2-hydroxy-3-[(1-oxo-9,12-octadecadienyl)oxy]propyl hydrogen phosphate], [S-(Z,Z)]-	2.67	level2			595.29	154.1	NEG	C27H49O12P			149056-39-3								SAHCQBPGXQFTRA-MTWZWZNHSA-N	2.3635e-05	2.37172e-05	2.23991e-05	2.20243e-05	2.41574e-05	2.05469e-05	2.27467e-05	5.22195e-06	1.09512e-05	4.99653e-06	8.69469e-06	7.14819e-06	7.19551e-06	7.36802e-06	2.03907	5.09594e-08	0.000131193	0.323917	-1.62631
927	Butanoic acid, 3-methyl-, 2-hydroxy-1-[hydroxy(7-methoxy-2-oxo-2H-1-benzopyran-6-yl)methyl]-2-methylpropyl ester	2.67	level2			379.177	128	POS	C20H26O7			1235356-25-8		Phenylpropanoids and polyketides	苯丙素类和聚酮类	Coumarins and derivatives	香豆素类及其衍生物	Coumarins and derivatives	香豆素类及其衍生物	GMMHQFAVUZIMEL-UHFFFAOYSA-N	3.69799e-06	3.78182e-06	3.17795e-06	3.20041e-06	3.72757e-06	3.84013e-06	3.57098e-06	9.93536e-06	1.49782e-05	6.2376e-06	1.04216e-05	1.65705e-05	1.35759e-05	1.19532e-05	1.85256	0.00286359	0.037229	3.34732	1.74301
929	{[3-Ethoxy-2-(ethoxycarbonyl)-3-oxo-1-propenyl]amino}acetic acid	2.67	level2			244.083	106.4	NEG	C10H15NO6			54132-81-9		Organic acids and derivatives	有机酸及其衍生物	Carboxylic acids and derivatives	羧酸及衍生物	Amino acids, peptides, and analogues	氨基酸、肽和类似物	VHDKFEVVWUENKR-UHFFFAOYSA-N	1.41409e-05	2.07342e-05	2.45168e-05	1.50438e-05	1.42207e-05	2.04834e-05	1.819e-05	1.08553e-05	1.30685e-05	1.48812e-05	1.58253e-05	1.25532e-05	3.69064e-06	1.18124e-05	1.03294	0.0290943	0.147421	0.649389	-0.622845
932	Ethyl 4-hydroxyquinoline-2-carboxylate	2.67	level2			218.081	71.3	POS	C12H11NO3			24782-43-2		Organoheterocyclic compounds	有机杂环化合物	Quinolines and derivatives	喹啉及衍生物	Quinolones and derivatives	喹诺酮及衍生物	UACLREXZGKWWIC-UHFFFAOYSA-N	2.04948e-05	2.34712e-05	2.13067e-05	1.69903e-05	1.78169e-05	1.9751e-05	1.99718e-05	3.46128e-05	4.13703e-05	3.10684e-05	2.99304e-05	4.69284e-05	3.71949e-05	3.68509e-05	1.86726	0.000789084	0.0175263	1.84514	0.883733
934	2-[5-(2-Hydroxypropyl)oxolan-2-yl]propanoic acid	2.67	level2			201.113	35.1	NEG	C10H18O4			3688-54-8		Organoheterocyclic compounds	有机杂环化合物	Oxolanes	氧杂环戊烷	Oxolanes	氧杂环戊烷	IVOODSRSVJPWLY-UHFFFAOYSA-N	1.08495e-05	1.13387e-05	1.40241e-05	2.34288e-05	3.3013e-05	2.14178e-05	1.9012e-05	5.39244e-05	3.43305e-05	3.46274e-05	2.36737e-05	2.75253e-05	4.07149e-05	3.57994e-05	1.52575	0.0134904	0.0951281	1.88299	0.913026
937	Moxonidine	2.66	level2			242.079	236.2	POS	C9H12ClN5O	HMDB0041938		75438-57-2	C07451	Organoheterocyclic compounds	有机杂环化合物	Diazines	二氮杂苯	Pyrimidines and pyrimidine derivatives	嘧啶类和嘧啶类衍生物	WPNJAUFVNXKLIM-UHFFFAOYSA-N	5.34146e-06	3.82241e-06	4.11764e-06	6.58211e-06	6.56716e-06	4.65857e-06	5.18156e-06	1.37164e-06	1.85187e-06	2.08643e-06	1.94774e-06	2.06288e-06	1.82615e-06	1.85779e-06	1.98864	0.000813181	0.0177142	0.358538	-1.4798
938	4-(Pentafluorosulfanyl)aniline	2.66	level2			220.02	229.2	POS	C6H6F5NS			2993-24-0		Benzenoids	苯环型化合物	Benzene and substituted derivatives	苯和取代衍生物	Aniline and substituted anilines	苯胺及取代苯胺	MZGZUHNSMNNSRJ-UHFFFAOYSA-N	2.50842e-05	2.49016e-05	2.62097e-05	2.11519e-05	2.4187e-05	2.48967e-05	2.44052e-05	2.96882e-05	2.74165e-05	2.70547e-05	2.51569e-05	2.57279e-05	2.62099e-05	2.68757e-05	1.40975	0.0280351	0.144561	1.10123	0.139113
944	3-(4-Fluorophenyl)-2-thioxo-2,3-dihydro-4(1H)-quinazolinone	2.66	level2			273.049	129.4	POS	C14H9FN2OS			1547-15-5		Organoheterocyclic compounds	有机杂环化合物	Diazanaphthalenes	二氮杂萘	Benzodiazines	苯并二嗪	IQKUFJBAPHQXBC-UHFFFAOYSA-N	2.89952e-05	2.76089e-05	2.5513e-05	2.58688e-05	2.50886e-05	2.81046e-05	2.68632e-05	5.84566e-06	2.42088e-05	2.35707e-05	1.35879e-05	1.26685e-05	6.80024e-06	1.4447e-05	1.47244	0.0114445	0.0860852	0.537798	-0.894864
945	2-Chloro-N-[3-(trifluoromethyl)phenyl]acetamide	2.66	level2			238.025	93.6	POS	C9H7ClF3NO			351-38-2		Benzenoids	苯环型化合物	Benzene and substituted derivatives	苯和取代衍生物	Trifluoromethylbenzenes	三氟甲基苯	MOEJRZLPQODXGM-UHFFFAOYSA-N	6.66401e-06	7.40308e-06	8.93553e-06	4.02814e-06	3.63171e-06	7.97533e-06	6.43963e-06	1.11293e-05	8.12654e-06	1.43106e-05	9.10429e-06	1.14453e-05	6.83615e-06	1.01587e-05	1.41446	0.0245898	0.134382	1.57753	0.657666
947	2-Arachidonoyl-1-stearoyl-sn-glycero-3-phosphoethanolamine	2.66	level2			766.539	37.8	NEG	C43H78NO8P	HMDB0009003		61216-62-4		Lipids and lipid-like molecules	脂质和类脂分子	Glycerophospholipids	甘油磷脂类	Glycerophosphoethanolamines	磷脂酰乙醇胺	ANRKEHNWXKCXDB-BHFWLYLHSA-N	0.000441526	0.0005029	0.000486927	0.000518671	0.000431888	0.000531441	0.000485559	0.000772125	0.000825467	0.00078535	0.000863126	0.00066815	0.000720981	0.000772533	1.9654	5.92737e-06	0.00118793	1.59102	0.669951
958	1,2,3,4-Tetrakis(4-pyridyl)thiophene	2.65	level2			393.116	207.3	POS	C24H16N4S			64048-12-0		Organoheterocyclic compounds	有机杂环化合物	Pyridines and derivatives	吡啶及衍生物	Pyridines and derivatives	吡啶及衍生物	USWLOKMMUTWFMD-UHFFFAOYSA-N	2.07108e-07	1.40315e-07	2.13429e-07	7.37426e-08	1.45572e-07	3.44447e-07	1.87435e-07	5.2105e-07	5.06919e-07	4.5385e-07	4.86238e-07	3.41423e-07	3.86851e-07	4.49388e-07	1.70623	0.000261082	0.00895106	2.39756	1.26157
959	[2-(Trifluoromethyl)-1,3-thiazol-4-yl]methanol	2.65	level2			184.003	171.4	POS	C5H4F3NOS			133046-47-6		Organoheterocyclic compounds	有机杂环化合物	Azoles	吡咯类	Thiazoles	噻唑	NGTOSARTLLCFTQ-UHFFFAOYSA-N	2.01114e-05	2.04947e-05	2.31672e-05	9.2496e-06	9.4078e-06	2.29011e-05	1.75553e-05	3.16014e-05	2.70868e-05	4.6907e-05	2.6327e-05	2.80054e-05	2.6567e-05	3.10824e-05	1.51835	0.00918899	0.0757564	1.77054	0.824192
963	[(7-Oxo-7H-benzo[de]anthracen-3-yl)sulfanyl]acetic acid	2.65	level2			321.06	56.3	POS	C19H12O3S			69658-13-5		Benzenoids	苯环型化合物	Phenanthrenes and derivatives	菲类及衍生物	Phenanthrenes and derivatives	菲类及衍生物	QQRGUQLAJOQLIW-UHFFFAOYSA-N	3.16214e-06	3.49089e-06	3.82676e-06	3.16867e-06	3.79586e-06	3.70233e-06	3.52444e-06	3.59518e-06	2.82565e-06	2.73805e-06	2.5386e-06	2.47955e-06	2.58478e-06	2.79364e-06	1.42478	0.00574733	0.0582529	0.792646	-0.335252
964	rac-trans-4-Cotininecarboxylic acid	2.65	level2			221.092	54.4	POS	C11H12N2O3			161171-06-8		Organoheterocyclic compounds	有机杂环化合物	Pyridines and derivatives	吡啶及衍生物	Pyrrolidinylpyridines	吡咯烷基吡啶	DEYLVDCFTICBTB-SCZZXKLOSA-N	5.55588e-05	5.56424e-05	5.35106e-05	3.80769e-05	4.60033e-05	4.71242e-05	4.93194e-05	8.14781e-05	9.32151e-05	7.98261e-05	7.67908e-05	0.000101326	8.86876e-05	8.68873e-05	1.8999	1.25694e-05	0.00156119	1.76173	0.816991
966	4-Amino-2-oxo-1,2-dihydropyrimidine-5-carboxylic acid	2.65	level2			154.026	49	NEG	C5H5N3O3	HMDB0246202		3650-93-9		Organoheterocyclic compounds	有机杂环化合物	Diazines	二氮杂苯	Pyrimidines and pyrimidine derivatives	嘧啶类和嘧啶类衍生物	BLQMCTXZEMGOJM-UHFFFAOYSA-N	4.51187e-05	4.35043e-05	3.86572e-05	3.29489e-05	2.99369e-05	4.06121e-05	3.8463e-05	2.05171e-05	2.08954e-05	1.81831e-05	2.02749e-05	2.36802e-05	2.2091e-05	2.09403e-05	1.97097	0.000480756	0.0131342	0.544426	-0.877191
970	E-(gamma-Glutamyl)-lysine	2.65	level2			274.141	280.1	NEG	C11H21N3O5	HMDB0003869		17105-15-6		Organic acids and derivatives	有机酸及其衍生物	Carboxylic acids and derivatives	羧酸及衍生物	Amino acids, peptides, and analogues	氨基酸、肽和类似物	JPKNLFVGUZRHOB-YUMQZZPRSA-N	4.00257e-06	4.39985e-06	3.97685e-06	4.41882e-06	4.01656e-06	5.01638e-06	4.30517e-06	3.06318e-06	2.97924e-06	2.45818e-06	3.82925e-06	2.48643e-06	3.76814e-06	3.0974e-06	1.70334	0.00211653	0.0313647	0.719461	-0.475012
973	Oxopalmitoylcarnitine (Car(16:1-O))	2.65	level2			396.311	100.2	POS	C23H43NO5											HKSKXYQNAKOSAA-CCEZHUSRSA-N	7.19033e-05	6.75263e-05	7.15317e-05	7.06051e-05	8.78414e-05	7.65612e-05	7.43282e-05	1.945e-05	3.5989e-05	2.90996e-05	2.24037e-05	5.2083e-05	4.18145e-05	3.34733e-05	1.87709	3.71639e-05	0.0029826	0.450345	-1.1509
977	4-Quinolinamine, 6-[(1,1-dimethylethyl)sulfonyl]-N-(5-fluoro-1H-indazol-3-yl)-	2.64	level2			397.116	162.9	NEG	C20H19FN4O2S			1346547-00-9		Organoheterocyclic compounds	有机杂环化合物	Quinolines and derivatives	喹啉及衍生物	Aminoquinolines and derivatives	氨基喹啉及衍生物	XLOGLWKOHPIJLV-UHFFFAOYSA-N	1.19956e-06	1.15531e-06	8.70578e-07	8.97951e-07	1.3423e-06	1.24019e-06	1.11765e-06	4.19755e-07	7.54341e-07	3.1755e-07	8.4784e-07	1.05059e-06	5.10307e-07	6.50063e-07	1.55702	0.00708405	0.0655896	0.581635	-0.781813
980	1-Allylpiperazine	2.64	level2			127.123	127.3	POS	C7H14N2			13961-36-9		Organoheterocyclic compounds	有机杂环化合物	Diazinanes	二氮杂环己烷	Piperazines	哌嗪	ZWAQJGHGPPDZSF-UHFFFAOYSA-N	5.16464e-05	4.89964e-05	4.83151e-05	4.44332e-05	5.60484e-05	4.7182e-05	4.94369e-05	6.0576e-05	5.4615e-05	7.57019e-05	0.000124927	0.000144418	0.000133739	9.89962e-05	1.45285	0.0282575	0.145188	2.00247	1.00178
982	2-Docosahexaenoyl-1-stearoyl-sn-glycero-3-phosphoethanolamine	2.64	level2			790.538	37.2	NEG	C45H78NO8P	HMDB0009012		96998-01-5		Lipids and lipid-like molecules	脂质和类脂分子	Glycerophospholipids	甘油磷脂类	Glycerophosphoethanolamines	磷脂酰乙醇胺	XYYHNDVKALDFHQ-OXHZBIAZSA-N	0.000136811	0.000168637	0.000155754	0.000165366	0.000169396	0.00016632	0.000160381	0.000182014	0.000238293	0.00019583	0.000317469	0.000183923	0.000245465	0.000227165	1.4456	0.0243823	0.133856	1.41641	0.502243
984	12-Oxo-5Z,8Z,10E,14Z-eicosatetraenoic acid	2.64	level2			319.227	24.8	POS	C20H30O3	HMDB0013633		108437-64-5	C14807	Lipids and lipid-like molecules	脂质和类脂分子	Fatty Acyls	脂肪酰类	Fatty acids and conjugates	脂肪酸和聚合物	GURBRQGDZZKITB-VXBMJZGYSA-N	1.32037e-05	1.30223e-05	2.13332e-05	2.20422e-05	1.84404e-05	1.96942e-05	1.7956e-05	6.71906e-06	3.78991e-06	3.18145e-06	8.00955e-06	1.78956e-05	9.1922e-06	8.1313e-06	1.58337	0.00463475	0.0510111	0.452846	-1.14291
989	LPI(18:1)	2.64	level2			599.318	153.5	POS	C27H51O12P											OHYSVSPLHBLFJY-LAQVFCEQSA-N	8.24148e-07	8.19671e-07	8.02712e-07	7.60898e-07	8.3532e-07	7.8556e-07	8.04718e-07	3.76598e-07	4.61366e-07	2.48104e-07	4.12303e-07	5.2805e-07	2.33688e-07	3.76685e-07	1.83972	0.000189085	0.00735774	0.468095	-1.09513
993	2,2'-(4-(2-Hydroxyethylamino)-3-nitrophenylazanediyl)diethanol	2.63	level2			286.14	242.7	POS	C12H19N3O5			33229-34-4		Benzenoids	苯环型化合物	Benzene and substituted derivatives	苯和取代衍生物	Nitrobenzenes	硝基苯	MIWUTEVJIISHCP-UHFFFAOYSA-N	6.54028e-06	4.66345e-06	4.50698e-06	6.69232e-06	5.03576e-06	5.63844e-06	5.51287e-06	5.16522e-06	3.28286e-06	2.47264e-06	2.37289e-06	3.3154e-06	3.70845e-06	3.38624e-06	1.58056	0.00368916	0.0436397	0.614243	-0.703118
994	6-Amino-2,4-dichloro-3-ethylphenol	2.63	level2			204	190.1	NEG	C8H9Cl2NO			99817-37-5		Benzenoids	苯环型化合物	Benzene and substituted derivatives	苯和取代衍生物	Halobenzenes	卤代苯	QMRQXLFENCRBNZ-UHFFFAOYSA-N	6.57332e-06	7.70069e-06	6.33209e-06	3.86589e-06	4.84677e-06	6.39675e-06	5.95258e-06	1.03663e-05	7.12395e-06	6.70947e-06	6.7252e-06	8.40634e-06	8.81444e-06	8.02428e-06	1.32952	0.0289931	0.14716	1.34803	0.430855
995	1-(4-Methoxyphenyl)-1-penten-3-one	2.63	level2			191.105	175.4	POS	C12H14O2	HMDB0030905		104-27-8		Benzenoids	苯环型化合物	Phenol ethers	酚醚类	Anisoles	甲氧基苯	SLDQOBRACOQXGE-QPJJXVBHSA-N	1.25304e-05	1.36158e-05	1.321e-05	1.26225e-05	1.29797e-05	1.20502e-05	1.28348e-05	2.98115e-05	2.48093e-05	2.48991e-05	2.19303e-05	2.71671e-05	2.463e-05	2.55412e-05	2.06929	5.36021e-05	0.00371139	1.99	0.992771
996	(2R)-3-Hydroxyisovaleroylcarnitine	2.63	level2			262.165	175.4	POS	C12H23NO5	HMDB0061189		99159-87-2		Lipids and lipid-like molecules	脂质和类脂分子	Fatty Acyls	脂肪酰类	Fatty acid esters	脂肪酸酯	IGLHHSKNBDXCEY-SECBINFHSA-N	1.26528e-05	1.09214e-05	1.05129e-05	9.16076e-06	1.25989e-05	1.01874e-05	1.10057e-05	7.20317e-06	8.82705e-06	8.47237e-06	9.1042e-06	8.73482e-06	9.05576e-06	8.56623e-06	1.69959	0.003231	0.0400958	0.778346	-0.361517
998	4-{[4-(Acetyloxy)benzoyl]amino}benzoic acid	2.63	level2			298.07	104.6	NEG	C16H13NO5			153343-62-5		Benzenoids	苯环型化合物	Benzene and substituted derivatives	苯和取代衍生物	Anilides	酰替苯胺	HBZFIMUWJHUZLR-UHFFFAOYSA-N	9.03971e-05	9.4553e-05	0.000100678	9.59215e-05	7.84915e-05	9.88601e-05	9.31501e-05	8.17112e-05	6.71814e-05	7.09497e-05	7.08878e-05	8.67502e-05	7.87439e-05	7.60374e-05	1.57684	0.00345154	0.0417579	0.816288	-0.292849
1000	Perfluorobutanoic acid	2.63	level2			212.981	48.1	NEG	C4HF7O2	HMDB0253102				Organohalogen compounds	有机卤素化合物	Alkyl halides	卤代烃类	Alkyl fluorides	烷基氟	YPJUNDFVDDCYIH-UHFFFAOYSA-N	3.83957e-05	5.51416e-05	5.16519e-05	4.62783e-05	5.83335e-05	5.35138e-05	5.05525e-05	0.000101772	4.9739e-05	9.5792e-05	7.61537e-05	7.78979e-05	8.00899e-05	8.02408e-05	1.72036	0.00400656	0.0461226	1.58728	0.666555
1002	4'-Hydroxywarfarin	2.63	level2			323.09	76.2	NEG	C19H16O5			24579-14-4		Phenylpropanoids and polyketides	苯丙素类和聚酮类	Coumarins and derivatives	香豆素类及其衍生物	Hydroxycoumarins	羟基香豆素	RRZWAMPDGRWRPF-UHFFFAOYSA-N	1.82922e-06	1.81508e-06	1.98794e-06	1.628e-06	1.05784e-06	2.07926e-06	1.73289e-06	8.09928e-07	7.49368e-09	4.92772e-07	8.1961e-07	8.78633e-07	8.8423e-07	6.48778e-07	1.05157	0.000359802	0.0109108	0.37439	-1.41738
1004	5,10-Dihydro-10-phenophosphazinol 10-oxide	2.62	level2			230.039	222.1	NEG	C12H10NO2P			472-43-5		Benzenoids	苯环型化合物	Benzenoids	苯环型化合物	Benzenoids	苯环型化合物	FKCVBHGCEUDJJS-UHFFFAOYSA-N	5.60218e-05	7.08584e-05	5.10339e-05	4.04689e-05	4.81301e-05	5.40509e-05	5.34273e-05	7.43182e-05	7.72433e-05	7.98692e-05	9.62112e-05	7.84811e-05	7.15465e-05	7.96116e-05	1.73673	0.000710575	0.0165756	1.49009	0.575401
1006	7-tert-Butyl-5,6,7,8-tetrahydro[1]benzothieno[2,3-d]pyrimidine-2,4(1H,3H)-dithione	2.62	level2			309.058	156.8	NEG	C14H18N2S3			351161-24-5		Organoheterocyclic compounds	有机杂环化合物	Thienopyrimidines	噻吩并嘧啶	Thienopyrimidines	噻吩并嘧啶	UUJWCOHAPCQDIT-UHFFFAOYSA-N	2.15192e-06	2.52035e-06	2.34223e-06	2.2642e-06	1.73578e-06	2.79286e-06	2.30122e-06	3.7606e-06	2.86605e-06	3.96717e-06	3.17685e-06	3.85409e-06	3.36516e-06	3.49832e-06	1.81703	0.000383462	0.0113948	1.5202	0.604262
1007	N-[2-(5-Nitro-1H-indol-3-yl)ethyl]acetamide	2.62	level2			248.103	156.7	POS	C12H13N3O3			96735-08-9		Organic acids and derivatives	有机酸及其衍生物	Carboxylic acids and derivatives	羧酸及衍生物	Carboxylic acid derivatives	羧酸衍生物	PKDUVHDAPLRJMS-UHFFFAOYSA-N	6.64999e-06	4.44022e-06	4.72181e-06	6.88025e-06	7.67416e-06	4.89315e-06	5.8766e-06	9.07786e-06	9.06626e-06	9.05729e-06	8.10878e-06	9.43017e-06	8.08078e-06	8.80352e-06	1.68904	0.000645192	0.0156298	1.49807	0.5831
1011	4-(4-Nitrophenyl)-1H-imidazole	2.62	level2			188.045	126.3	NEG	C9H7N3O2			38980-93-7		Organoheterocyclic compounds	有机杂环化合物	Azoles	吡咯类	Imidazoles	咪唑	FNLBIRUBMLUNQC-UHFFFAOYSA-N	0.000109668	0.000139237	0.000110295	0.000118157	0.000139895	0.000126545	0.000123966	0.000161652	0.000136752	0.000146481	0.00013806	0.00013937	0.000150418	0.000145456	1.56263	0.00989931	0.0792588	1.17335	0.230635
1017	Ramipril	2.62	level2			415.226	25.2	NEG	C23H32N2O5	HMDB0014324		87333-19-5		Organic acids and derivatives	有机酸及其衍生物	Carboxylic acids and derivatives	羧酸及衍生物	Amino acids, peptides, and analogues	氨基酸、肽和类似物	HDACQVRGBOVJII-JBDAPHQKSA-N	1.405e-05	1.16664e-05	2.111e-05	3.51396e-05	1.02511e-05	4.7317e-05	2.32557e-05	2.65279e-06	5.60615e-06	1.10537e-05	4.47039e-06	4.9598e-06	4.76759e-06	5.58507e-06	1.69562	0.0330834	0.158842	0.24016	-2.05793
1023	2-Chloro-6-(trifluoromethyl)thiazolo[4,5-b]pyridine	2.61	level2			238.967	254.1	POS	C7H2ClF3N2S			884860-62-2		Organoheterocyclic compounds	有机杂环化合物	Pyridines and derivatives	吡啶及衍生物	Pyridines and derivatives	吡啶及衍生物	FQZKCZBDVYCJMG-UHFFFAOYSA-N	2.50485e-06	2.4905e-06	2.80863e-06	2.62882e-06	3.475e-06	2.49089e-06	2.73311e-06	1.35107e-06	1.16936e-06	1.34584e-06	1.73093e-06	9.93563e-07	1.57513e-06	1.36098e-06	1.90406	2.94703e-05	0.00264943	0.497961	-1.0059
1033	1-Mercapto[1,2,4]triazolo[4,3-a]quinoxalin-4(5H)-one	2.61	level2			217.018	15.9	NEG	C9H6N4OS			540760-27-8		Organoheterocyclic compounds	有机杂环化合物	Diazanaphthalenes	二氮杂萘	Benzodiazines	苯并二嗪	WDUVQRMZWGBWJS-UHFFFAOYSA-N	9.41516e-05	0.000107769	0.000100513	8.62351e-05	0.000127175	0.000106255	0.000103683	0.000467909	0.000162776	0.000287384	0.000208714	0.000319851	0.000242612	0.000281541	1.94346	0.00925566	0.0760845	2.7154	1.44117
1034	Pentachlorophenol	2.61	level2			263.009	127	NEG	C6HCl5O	HMDB0041974		87-86-5	C02575	Benzenoids	苯环型化合物	Phenols	酚类	Halophenols	卤酚	IZUPBVBPLAPZRR-UHFFFAOYSA-N	6.83439e-06	1.10309e-05	9.55325e-06	1.72421e-06	2.39249e-06	9.5424e-06	6.84628e-06	1.26398e-05	1.08153e-05	1.25256e-05	1.20032e-05	1.03622e-05	1.25523e-05	1.18164e-05	1.24695	0.0264333	0.140292	1.72596	0.787397
1037	N-Acetyl-D-glucosamine 6-phosphate	2.6	level2			300.05	258.4	NEG	C8H16NO9P			1746-32-3		Organic oxygen compounds	有机含氧化合物	Organooxygen compounds	有机氧化合物	Carbohydrates and carbohydrate conjugates	碳水化合物和碳水化合物结合物	QDSLHWJDSQGPEE-LXGUWJNJSA-N	2.08506e-06	2.25391e-06	1.66801e-06	2.01299e-06	2.2009e-06	2.29132e-06	2.08537e-06	1.43375e-06	1.65927e-06	1.67307e-06	1.43363e-06	1.2055e-06	2.15316e-06	1.59306e-06	1.49762	0.0125593	0.0911804	0.763926	-0.388495
1039	Cyclocytidine	2.6	level2			226.084	230.6	POS	C9H11N3O4			31698-14-3		Organic oxygen compounds	有机含氧化合物	Organooxygen compounds	有机氧化合物	Ethers	醚	BBDAGFIXKZCXAH-CCXZUQQUSA-N	2.8142e-05	2.12765e-05	2.16427e-05	3.04114e-05	2.86837e-05	2.58955e-05	2.60087e-05	8.37911e-06	9.03462e-06	1.05321e-05	9.44708e-06	1.06918e-05	1.05331e-05	9.76965e-06	2.04308	7.98884e-05	0.00450416	0.375631	-1.41261
1040	Asticolorin_B	2.6	level2			537.195	229.3	POS	C33H28O7	HMDB0030134		93376-71-7		Organoheterocyclic compounds	有机杂环化合物	Benzopyrans	苯并吡喃	1-benzopyrans	1-苯并吡喃	QPGYUCLUVQROTF-UHFFFAOYSA-N	3.04831e-05	1.83745e-05	1.59892e-05	1.02824e-05	1.12947e-05	3.02667e-05	1.94484e-05	3.28397e-06	2.40553e-06	2.52338e-06	4.05219e-06	3.37605e-06	4.64243e-06	3.38059e-06	1.95629	0.00694203	0.0647108	0.173823	-2.52431
1044	1-(3-Fluorobenzoyl)-4-piperidinecarboxylic acid	2.6	level2			252.102	159.7	POS	C13H14FNO3			436093-13-9		Benzenoids	苯环型化合物	Benzene and substituted derivatives	苯和取代衍生物	Benzoyl derivatives	苯酰基衍生物	BRAXSCSGFGAVIW-UHFFFAOYSA-N	6.88682e-06	7.95609e-06	8.15631e-06	2.30369e-06	3.20773e-06	7.20397e-06	5.95244e-06	2.1901e-05	9.77932e-06	1.45086e-05	1.18602e-05	2.05209e-05	9.03967e-06	1.46016e-05	1.63377	0.00563424	0.0576163	2.45305	1.29457
1045	Emetamine	2.6	level2			477.276	149.3	POS	C29H36N2O4			483-19-2		Organoheterocyclic compounds	有机杂环化合物	Quinolizidines	喹诺里西啶	Quinolizidines	喹诺里西啶	MBYXEBXZARTUSS-UHFFFAOYSA-N	8.09726e-07	7.46824e-07	5.69554e-07	6.81983e-07	8.69858e-07	7.29159e-07	7.34517e-07	3.50963e-07	5.48417e-07	4.91389e-07	5.52397e-07	5.32133e-07	7.92452e-07	5.44625e-07	1.49278	0.0250603	0.136189	0.741474	-0.431533
1047	4-Amino-6-chloropyrimidine-5-carbaldehyde	2.6	level2			158.012	124	POS	C5H4ClN3O			14160-93-1		Organoheterocyclic compounds	有机杂环化合物	Diazines	二氮杂苯	Pyrimidines and pyrimidine derivatives	嘧啶类和嘧啶类衍生物	GOJNFUXEBVBARW-UHFFFAOYSA-N	1.22924e-05	1.15173e-05	1.97291e-05	1.81255e-06	3.03256e-06	1.13109e-05	9.94915e-06	1.42738e-05	1.5059e-05	2.03822e-05	2.58382e-05	1.77148e-05	1.38553e-05	1.78539e-05	1.17801	0.0375115	0.170075	1.79451	0.843591
1054	16,16-Dimethylprostaglandin A2	2.6	level2			361.236	21.2	NEG	C22H34O4			41691-92-3								MOTPSJUHMGPRFZ-LPVDYXQCSA-N	0.000139492	0.000163594	0.000169996	0.000197778	0.000187137	0.000150051	0.000168008	9.29906e-05	0.000127602	9.92785e-05	0.000107382	0.000121387	0.000121819	0.000111743	1.87916	0.000348462	0.0107613	0.665106	-0.588343
1057	Lys-Val	2.59	level2			246.181	316.6	POS	C11H23N3O3	HMDB0028964		20556-11-0		Organic acids and derivatives	有机酸及其衍生物	Carboxylic acids and derivatives	羧酸及衍生物	Amino acids, peptides, and analogues	氨基酸、肽和类似物	YQAIUOWPSUOINN-IUCAKERBSA-N	1.84689e-05	1.66785e-05	1.91411e-05	1.55071e-05	2.07244e-05	1.94291e-05	1.83249e-05	9.019e-06	8.21578e-06	6.58798e-06	1.21954e-05	1.15535e-05	1.26668e-05	1.00397e-05	1.87391	6.72007e-05	0.00418355	0.547875	-0.868081
1059	Pro-Leu	2.59	level2			229.155	209.5	POS	C11H20N2O3			52899-07-7		Organic acids and derivatives	有机酸及其衍生物	Carboxylic acids and derivatives	羧酸及衍生物	Amino acids, peptides, and analogues	氨基酸、肽和类似物	ZKQOUHVVXABNDG-IUCAKERBSA-N	2.34252e-05	2.36534e-05	1.02185e-05	1.04082e-05	3.04959e-05	2.29953e-05	2.01994e-05	1.06046e-05	7.10951e-06	4.75151e-06	9.97287e-06	9.38274e-06	1.82638e-05	1.00142e-05	1.40038	0.0234974	0.131169	0.495766	-1.01227
1062	2-Isobutyl-1,3-dioxo-2,3-dihydro-1H-Isoindole-5-carboxylic acid	2.59	level2			246.075	157.3	NEG	C13H13NO4			346716-89-0		Organoheterocyclic compounds	有机杂环化合物	Isoindoles and derivatives	异吲哚和衍生物	Isoindolines	异吲哚啉	AAOFNSJIPAZHQD-UHFFFAOYSA-N	9.3339e-06	1.1496e-05	1.14131e-05	1.17679e-05	1.2527e-05	1.22914e-05	1.14716e-05	1.93089e-05	1.53157e-05	1.43193e-05	1.72351e-05	1.24067e-05	1.51575e-05	1.56239e-05	1.70428	0.00323851	0.0401538	1.36197	0.44569
1063	3-Phosphonopropanoic acid	2.59	level2			152.996	155.8	NEG	C3H7O5P			5962-42-5		Organic acids and derivatives	有机酸及其衍生物	Organic phosphonic acids and derivatives	有机膦酸及衍生物	Organic phosphonic acids	有机膦酸	NLBSQHGCGGFVJW-UHFFFAOYSA-N	1.27842e-05	1.32409e-05	1.32753e-05	1.1436e-05	1.30363e-05	1.45389e-05	1.30519e-05	7.42755e-06	7.63646e-06	6.91941e-06	8.70692e-06	7.05107e-06	9.21439e-06	7.82597e-06	2.00868	2.83258e-06	0.000888243	0.599602	-0.737922
1066	2-Imino-3-methyl-1-phenyl-4-imidazolidinone	2.59	level2			190.098	139.2	POS	C10H11N3O			40828-45-3		Organoheterocyclic compounds	有机杂环化合物	Azolidines	氮杂环戊烷	Imidazolidines	咪唑烷	KPMDCTAAOGEIKO-UHFFFAOYSA-N	0.000104706	0.000115501	9.99935e-05	8.98206e-05	0.000102428	0.000102137	0.000102431	0.000143418	0.000164617	0.000100212	0.000139766	0.000184304	0.000169389	0.000150284	1.51319	0.00954303	0.0775241	1.46717	0.553039
1069	Aspernigrin A	2.59	level2			229.097	102.3	POS	C13H12N2O2			773855-60-0		Organoheterocyclic compounds	有机杂环化合物	Pyridines and derivatives	吡啶及衍生物	Pyridinecarboxylic acids and derivatives	吡啶羧酸及衍生物	RUUZDCZRFRLJFC-UHFFFAOYSA-N	2.42382e-06	2.91855e-06	3.87287e-06	2.62603e-06	3.28143e-06	3.7368e-06	3.14325e-06	3.0119e-06	1.57872e-06	1.84692e-06	2.21396e-06	2.97639e-06	1.83171e-06	2.24327e-06	1.22033	0.027185	0.14238	0.713678	-0.486656
1072	Prostaglandin F2.alpha. 1,15-lactone	2.59	level2			337.235	28.7	POS	C20H32O4			55314-49-3		Lipids and lipid-like molecules	脂质和类脂分子	Fatty Acyls	脂肪酰类	Eicosanoids	类花生酸	UTLCNJREJFJDLH-YNNPMVKQSA-N	1.13771e-05	1.45869e-05	2.03932e-05	2.56375e-05	2.07751e-05	1.15788e-05	1.73914e-05	7.21201e-06	9.87384e-06	5.43419e-06	3.3787e-06	1.23647e-05	1.43024e-05	8.76098e-06	1.46561	0.0140918	0.0977626	0.503753	-0.989213
1078	Alloimperatorin	2.59	level2			271.093	94.2	POS	C16H14O4	HMDB0301848			C09053	Phenylpropanoids and polyketides	苯丙素类和聚酮类	Coumarins and derivatives	香豆素类及其衍生物	Furanocoumarins	呋喃香豆素	KDXVVZMYSLWJMA-UHFFFAOYSA-N	2.80027e-05	2.50015e-05	3.69271e-05	2.67718e-05	3.17394e-05	3.06974e-05	2.98567e-05	1.66574e-05	1.60025e-05	1.47914e-05	1.6223e-05	1.40515e-05	1.41773e-05	1.53172e-05	1.96504	0.000251502	0.00874973	0.513024	-0.962902
1081	PC(38:1)	2.59	level2			816.64	35.7	POS	C46H90NO8P											PTIPMXWQZWSDTJ-ALNNFZMXSA-N	8.03662e-05	7.27777e-05	7.664e-05	8.66244e-05	8.61212e-05	6.5388e-05	7.79862e-05	6.5344e-05	8.23242e-05	7.34588e-05	5.90658e-05	5.25685e-05	5.28622e-05	6.42706e-05	1.18264	0.0420709	0.181016	0.824127	-0.279061
1082	2-(2-Hydroxypropan-2-yl)-2,3-dihydro-7H-furo[3,2-g]chromen-7-one	2.58	level2			247.094	257.2	POS	C14H14O4	HMDB0030786		13710-70-8		Phenylpropanoids and polyketides	苯丙素类和聚酮类	Coumarins and derivatives	香豆素类及其衍生物	Furanocoumarins	呋喃香豆素	FWYSBEAFFPBAQU-UHFFFAOYSA-N	1.0765e-06	7.24164e-07	1.52103e-07	6.75206e-07	6.68144e-07	3.97466e-07	6.15597e-07	1.35581e-05	1.93328e-05	1.04631e-05	1.53949e-05	2.10672e-05	2.66927e-05	1.77515e-05	1.96283	0.000788468	0.0175263	28.8362	4.84981
1085	Raddeanin A	2.58	level2			895.514	165.5	NEG	C47H76O16			89412-79-3		Lipids and lipid-like molecules	脂质和类脂分子	Prenol lipids	异戊烯醇脂类	Triterpenoids	三萜类	VQQGPFFHGWNIGX-PPCHTBMASA-N	6.44235e-09	7.03939e-09	6.64379e-09	6.8569e-09	6.73119e-09	6.80841e-09	6.75367e-09	7.61906e-09	7.49368e-09	8.07747e-09	7.42473e-09	7.2983e-09	6.6689e-09	7.43036e-09	1.65271	0.00799586	0.0695225	1.1002	0.13776
1086	1H-3-Benzazepine-7,8-diol, 6-chloro-2,3,4,5-tetrahydro-1-phenyl-	2.58	level2			288.077	159.6	NEG	C16H16ClNO2			71636-61-8		Organoheterocyclic compounds	有机杂环化合物	Benzazepines	苯并氮杂环庚三烯类	Benzazepines	苯并氮杂环庚三烯类	GHWJEDJMOVUXEC-UHFFFAOYSA-N	2.00459e-05	2.59886e-05	2.40723e-05	6.44162e-06	7.69602e-06	2.51501e-05	1.82324e-05	3.77605e-05	3.33413e-05	3.86397e-05	3.89165e-05	3.65145e-05	3.04418e-05	3.59357e-05	1.48444	0.00104256	0.0203606	1.97098	0.978912
1087	GKK 1032B	2.58	level2			500.278	119.7	NEG	C32H39NO4			358375-11-8		Lipids and lipid-like molecules	脂质和类脂分子	Fatty Acyls	脂肪酰类	Eicosanoids	类花生酸	GAPPHVJLWSRLAC-UHFFFAOYSA-N	0.00086704	0.00132309	0.00124238	0.00078391	0.000704969	0.000858081	0.000963244	0.00022473	0.000461105	0.000288219	0.000436611	0.000350284	0.000328296	0.000348207	1.94343	0.00127722	0.0228343	0.361494	-1.46795
1091	Calcipotriol	2.58	level2			395.299	100.1	POS	C27H40O3	HMDB0015567		112965-21-6		Lipids and lipid-like molecules	脂质和类脂分子	Steroids and steroid derivatives	甾类和甾类衍生物	Vitamin D and derivatives	维生素D及衍生物	LWQQLNNNIPYSNX-UROSTWAQSA-N	9.28747e-06	9.13176e-06	9.67044e-06	8.44875e-06	1.1756e-05	1.16266e-05	9.98685e-06	3.76099e-06	5.53401e-06	5.45223e-06	4.16379e-06	9.19878e-06	6.64109e-06	5.79181e-06	1.71082	0.00160566	0.0264365	0.579944	-0.786014
1098	5,6,7,8-Tetrahydro-1H-spiro[benzo[4,5]thieno[2,3-d]pyrimidine-2,1'-cyclohexane]-4(3H)-thione	2.57	level2			291.099	152.1	NEG	C15H20N2S2			130089-88-2		Organoheterocyclic compounds	有机杂环化合物	Thiophenes	噻吩	Aminothiophenes	氨基噻吩	SRZXWWWQRGYZMW-UHFFFAOYSA-N	2.02861e-07	2.55785e-07	3.08781e-07	3.125e-07	1.98271e-07	3.87885e-07	2.7768e-07	8.95946e-08	1.23263e-07	1.38851e-07	1.07399e-07	1.46462e-07	2.02116e-07	1.34614e-07	1.79494	0.00174402	0.0277778	0.484781	-1.0446
1100	[4-Amino-2-(ethylamino)-1,3-thiazol-5-yl](4-chlorophenyl)methanone	2.57	level2			282.049	138	POS	C12H12ClN3OS			204188-39-6		Organic oxygen compounds	有机含氧化合物	Organooxygen compounds	有机氧化合物	Carbonyl compounds	羰基化合物	FMWOBSRFNVLETF-UHFFFAOYSA-N	1.0188e-05	8.77266e-06	9.76468e-06	1.28711e-05	1.48286e-05	1.13416e-05	1.12944e-05	5.87564e-06	6.99742e-06	4.87651e-06	7.65227e-06	7.15277e-06	6.83768e-06	6.56538e-06	1.84709	0.000806983	0.0176404	0.581293	-0.782662
1107	Trp-Val	2.56	level2			302.148	277.9	NEG	C16H21N3O3			24613-12-5		Organic acids and derivatives	有机酸及其衍生物	Carboxylic acids and derivatives	羧酸及衍生物	Amino acids, peptides, and analogues	氨基酸、肽和类似物	LWFWZRANSFAJDR-JSGCOSHPSA-N	1.78793e-06	2.04281e-06	1.96401e-06	1.73167e-06	1.88387e-06	2.30512e-06	1.95257e-06	1.4767e-06	1.68569e-06	1.40466e-06	1.89806e-06	1.10509e-06	1.8477e-06	1.56965e-06	1.35684	0.027661	0.143656	0.80389	-0.314931
1109	3-Chloro-4-fluoro-5-trifluoromethylaniline	2.56	level2			214.006	229.2	POS	C7H4ClF4N			914225-61-9		Benzenoids	苯环型化合物	Benzene and substituted derivatives	苯和取代衍生物	Trifluoromethylbenzenes	三氟甲基苯	KAHNTLCBWGVHDY-UHFFFAOYSA-N	7.67757e-06	8.9905e-06	9.53513e-06	7.99208e-06	1.04689e-05	9.6481e-06	9.05205e-06	4.52121e-06	4.52939e-06	4.81296e-06	4.81424e-06	4.13686e-06	6.36463e-06	4.86321e-06	1.95649	1.45104e-05	0.00171217	0.53725	-0.896335
1110	2-Amino-6-sulfanyl-3,5-pyridinedicarbonitrile	2.56	level2			177.025	223.1	POS	C7H4N4S			111971-56-3		Organoheterocyclic compounds	有机杂环化合物	Pyridines and derivatives	吡啶及衍生物	3-pyridinecarbonitriles	3-氰基吡啶	AOLHMHYTLZBBKT-UHFFFAOYSA-N	1.11113e-05	1.11106e-05	1.23543e-05	1.00095e-05	1.26791e-05	1.27806e-05	1.16742e-05	1.79429e-05	1.33758e-05	1.25262e-05	2.06532e-05	1.47657e-05	1.51042e-05	1.5728e-05	1.53202	0.0206819	0.122863	1.34724	0.430007
1113	Saluamine	2.56	level2			248.974	203	NEG	C7H7ClN2O4S	HMDB0060761		3086-91-7		Benzenoids	苯环型化合物	Benzene and substituted derivatives	苯和取代衍生物	Benzenesulfonamides	苯磺酰胺	QQLJBZFXGDHSRU-UHFFFAOYSA-N	1.40126e-05	3.03169e-05	2.92786e-05	1.92988e-05	1.89713e-05	3.26153e-05	2.40823e-05	3.35703e-05	3.06388e-05	3.63146e-05	3.19899e-05	2.97399e-05	2.79431e-05	3.16994e-05	1.27888	0.0453098	0.188695	1.3163	0.396487
1114	Propachlor ESA	2.56	level2			256.068	186.4	NEG	C11H15NO4S			123732-85-4		Benzenoids	苯环型化合物	Benzene and substituted derivatives	苯和取代衍生物	Anilides	酰替苯胺	BFSZJLBDHMMCAH-UHFFFAOYSA-N	8.24441e-06	8.8413e-06	8.46956e-06	5.47665e-06	5.51355e-06	8.30441e-06	7.47498e-06	1.49531e-05	1.09386e-05	1.25559e-05	1.61379e-05	1.14376e-05	1.11147e-05	1.28563e-05	1.78753	0.000608943	0.015074	1.71991	0.782335
1118	Methyl 1-hydroxy-2-naphthoate	2.56	level2			201.058	128.4	NEG	C12H10O3			948-03-8		Benzenoids	苯环型化合物	Naphthalenes	萘类	Naphthalenecarboxylic acids and derivatives	萘甲酸及衍生物	HMIBDRSTVGFJPB-UHFFFAOYSA-N	0.000211356	0.000124686	0.000158075	0.000227412	0.000241348	0.000231437	0.000199053	0.000101829	9.06944e-05	0.000139782	0.000109478	9.64192e-05	7.3603e-05	0.000101968	1.67584	0.00100313	0.0199912	0.512264	-0.96504
1121	4-Amino-N-(2-fluorophenyl)benzenesulfonamide	2.56	level2			267.059	67.6	POS	C12H11FN2O2S			1494-83-3		Benzenoids	苯环型化合物	Benzene and substituted derivatives	苯和取代衍生物	Benzenesulfonamides	苯磺酰胺	CEWDGJUHWDSLRV-UHFFFAOYSA-N	1.1172e-06	1.89624e-06	1.53435e-06	1.11541e-06	5.79671e-07	1.85678e-06	1.34994e-06	2.59594e-07	6.72884e-07	1.00768e-07	6.22341e-07	9.24192e-08	4.39274e-07	3.64547e-07	1.6797	0.00169248	0.0272338	0.270046	-1.88872
1126	Tolmetin_sodium	2.56	level2			280.092	229.4	POS	C15H14NNaO3	HMDB0014643		26171-23-3	C07149	Organic oxygen compounds	有机含氧化合物	Organooxygen compounds	有机氧化合物	Carbonyl compounds	羰基化合物	UPSPUYADGBWSHF-UHFFFAOYSA-N	0.000385086	0.000311449	0.000309952	0.000267322	0.000296707	0.000417875	0.000331399	0.000149096	0.000139456	0.000126537	0.000159675	0.000152546	0.00017543	0.000150457	2.00862	0.000352823	0.0107757	0.454005	-1.13922
1130	Isopropalin	2.55	level2			310.177	249.8	POS	C15H23N3O4			33820-53-0		Benzenoids	苯环型化合物	Benzene and substituted derivatives	苯和取代衍生物	Aniline and substituted anilines	苯胺及取代苯胺	NEKOXWSIMFDGMA-UHFFFAOYSA-N	6.0005e-06	8.50447e-06	8.16194e-06	6.4614e-06	7.61925e-06	6.51907e-06	7.21111e-06	5.88997e-06	4.38328e-06	5.07715e-06	4.67331e-06	4.97929e-06	5.47398e-06	5.0795e-06	1.65579	0.00113767	0.0213655	0.704399	-0.505535
1131	(17alpha,23S)-17,23-Epoxy-29-hydroxy-27-norlanosta-1,8-diene-3,15,24-trione	2.55	level2			469.297	245.5	POS	C29H40O5	HMDB0035971				Lipids and lipid-like molecules	脂质和类脂分子	Steroids and steroid derivatives	甾类和甾类衍生物	Oxosteroids	氧代类固醇	BQWYLPVWSPZWPN-UHFFFAOYSA-N	2.92851e-07	2.18342e-07	2.85555e-07	4.41994e-08	1.85346e-07	3.66129e-07	2.3207e-07	6.28822e-09	4.46854e-08	8.23624e-08	1.02524e-07	1.57418e-07	1.54654e-07	9.13219e-08	1.22239	0.0214702	0.124977	0.39351	-1.34553
1132	2-Hydroxy-3-(trifluoromethoxy)benzoic acid	2.55	level2			221.004	222	NEG	C8H5F3O4			773873-50-0		Benzenoids	苯环型化合物	Benzene and substituted derivatives	苯和取代衍生物	Benzoic acids and derivatives	苯甲酸及衍生物	SDFAGXLFYRIEBD-UHFFFAOYSA-N	1.56369e-05	1.90696e-05	2.06165e-05	1.97932e-05	2.80111e-05	2.06283e-05	2.06259e-05	1.92558e-05	1.65482e-05	1.62345e-05	1.43454e-05	1.30536e-05	1.73888e-05	1.61377e-05	1.20306	0.0386487	0.172808	0.782399	-0.354023
1139	Furcelleran	2.55	level2			478.198	140.7	POS	C31H27NO4	HMDB0037510		9000-21-9		Phenylpropanoids and polyketides	苯丙素类和聚酮类	Cinnamic acids and derivatives	肉桂酸及其衍生物	Cinnamic acid esters	肉桂酸酯类	SNVFDPHQAOXWJZ-UHFFFAOYSA-N	4.22003e-06	4.83345e-06	3.92182e-06	3.25394e-06	3.27604e-06	4.03289e-06	3.92303e-06	1.56481e-06	1.84934e-06	2.06721e-06	2.94144e-06	2.08905e-06	2.1514e-06	2.11054e-06	1.88782	0.000156358	0.00662604	0.537988	-0.894353
1141	2-Fluoro-4'-hydroxybenzophenone	2.55	level2			215.054	125	NEG	C13H9FO2			101969-75-9		Benzenoids	苯环型化合物	Benzene and substituted derivatives	苯和取代衍生物	Benzophenones	二苯甲酮	FHFDJJWFCDGBEM-UHFFFAOYSA-N	2.15893e-05	1.67055e-05	1.48975e-05	1.83732e-05	1.74614e-05	2.14239e-05	1.84084e-05	7.95368e-06	8.84147e-06	3.06132e-06	4.50953e-06	7.10498e-06	4.3218e-06	5.96546e-06	1.88953	5.9182e-06	0.00118793	0.324061	-1.62566
1145	1-Piperazineacetic acid, 4-(phenylmethyl)-, 2-[[2-hydroxy-3-(2-propen-1-yl)phenyl]methylene]hydrazide	2.55	level2			393.225	51.1	POS	C23H28N4O2			315183-21-2		Organoheterocyclic compounds	有机杂环化合物	Diazinanes	二氮杂环己烷	Piperazines	哌嗪	YQNRVGJCPCNMKT-LFVJCYFKSA-N	2.12597e-06	1.62907e-06	3.38303e-06	2.84313e-06	3.25325e-06	3.52268e-06	2.79286e-06	1.59747e-06	3.49758e-07	7.43578e-07	1.60132e-06	2.55525e-06	2.63375e-06	1.58019e-06	1.18957	0.032513	0.157426	0.565797	-0.821645
1147	1-(4-Nitrophenyl)-3-phenyl-1H-pyrazol-5-ylamine	2.55	level2			281.107	32	POS	C15H12N4O2			77746-53-3		Organoheterocyclic compounds	有机杂环化合物	Azoles	吡咯类	Pyrazoles	吡唑	HPMXTCWUUVDDHY-UHFFFAOYSA-N	2.38782e-06	2.65644e-06	2.90396e-06	3.70807e-06	3.07869e-06	2.33815e-06	2.84552e-06	2.45045e-06	2.52752e-06	2.39308e-06	1.49052e-06	1.51282e-06	2.3114e-06	2.1143e-06	1.23908	0.0285781	0.146215	0.743027	-0.428513
1154	4-Fluoro-N-phenylbenzenesulfonamide	2.54	level2			250.031	229.5	NEG	C12H10FNO2S			312-52-7		Benzenoids	苯环型化合物	Benzene and substituted derivatives	苯和取代衍生物	Sulfanilides	磺酰苯胺	LDOCMFAHAVONEI-UHFFFAOYSA-N	4.34642e-06	5.30025e-06	5.26039e-06	4.72877e-06	6.56371e-06	5.96887e-06	5.3614e-06	2.90812e-06	2.44641e-06	2.52535e-06	3.23624e-06	2.32832e-06	3.66692e-06	2.85189e-06	1.89108	7.87942e-05	0.00449874	0.53193	-0.910691
1158	Ethyl 2-amino-4-phenylthiophene-3-carboxylate	2.54	level2			248.077	156.6	POS	C13H13NO2S			4815-36-5		Organoheterocyclic compounds	有机杂环化合物	Thiophenes	噻吩	Thiophene carboxylic acids and derivatives	噻吩甲酸及衍生物	WYTHTMKMOSPACP-UHFFFAOYSA-N	1.20334e-05	1.25756e-05	1.40898e-05	8.30368e-06	7.10816e-06	1.05954e-05	1.07843e-05	2.05335e-05	1.35355e-05	1.69962e-05	1.66799e-05	1.69048e-05	1.70565e-05	1.69511e-05	1.66979	0.00141896	0.0243639	1.57182	0.652438
1161	1-(Morpholin-4-ylsulfonyl)piperidine-4-carboxylic acid	2.54	level2			277.083	106.8	NEG	C10H18N2O5S			897766-44-8		Organoheterocyclic compounds	有机杂环化合物	Piperidines	哌啶	Piperidinecarboxylic acids and derivatives	哌啶甲酸	LGXOWZOKHYBFFZ-UHFFFAOYSA-N	1.19761e-05	1.32688e-05	1.16553e-05	1.04629e-05	1.05766e-05	1.37532e-05	1.19488e-05	2.30075e-05	1.49864e-05	1.79327e-05	1.26229e-05	1.76282e-05	1.62538e-05	1.70719e-05	1.69301	0.00739778	0.0669108	1.42875	0.514758
1163	5-(3,4'-Dihydroxy-4,4,7,8a-tetramethyl-6'-oxospiro[2,3,4a,5,6,7-hexahydro-1H-naphthalene-8,2'-3,8-dihydrofuro[2,3-e]isoindole]-7'-yl)pentanoic acid	2.54	level2			484.276	46.3	NEG	C28H39NO6			2108514-45-8		Organoheterocyclic compounds	有机杂环化合物	Isoindoles and derivatives	异吲哚和衍生物	Isoindolines	异吲哚啉	OPCQWQMQPFYESC-UHFFFAOYSA-N	2.11498e-06	3.02904e-06	2.35692e-06	3.26286e-06	3.41217e-06	3.74791e-06	2.98731e-06	1.14457e-06	1.09621e-06	5.96187e-07	4.49547e-07	7.75612e-07	2.01125e-06	1.01223e-06	1.79821	0.000190095	0.00735774	0.338843	-1.56131
1167	N-(2-Phenyl-4(3H)-quinazolinylidene)aniline	2.53	level2			298.138	279.6	POS	C20H15N3			40288-70-8		Organoheterocyclic compounds	有机杂环化合物	Diazanaphthalenes	二氮杂萘	Benzodiazines	苯并二嗪	CMVDRFFMSYMSRT-UHFFFAOYSA-N	2.49489e-06	2.52548e-06	2.60327e-06	2.38663e-06	3.18733e-06	2.73889e-06	2.65608e-06	1.5351e-06	1.85213e-06	1.49525e-06	1.8459e-06	2.03643e-06	1.77792e-06	1.75712e-06	1.92508	9.51057e-05	0.00498759	0.661546	-0.596087
1168	5-(2-methoxyethylamino)-3H-1,3,4-thiadiazole-2-thione	2.53	level2			192.024	229.2	POS	C5H9N3OS2			731776-65-1		Organic nitrogen compounds	有机含氮化合物	Organonitrogen compounds	有机氮化合物	Amines	胺	MXOCUHKPVMNCJR-UHFFFAOYSA-N	7.74905e-06	8.80095e-06	8.99678e-06	6.82105e-06	9.42489e-06	8.8611e-06	8.4423e-06	4.57275e-06	4.0741e-06	4.62855e-06	4.7631e-06	3.88023e-06	5.93134e-06	4.64168e-06	1.92791	1.60631e-05	0.00181231	0.549812	-0.86299
1170	Fenthion sulfoxide	2.53	level2			295.025	220.4	POS	C10H15O4PS2			3761-41-9		Organic acids and derivatives	有机酸及其衍生物	Organic thiophosphoric acids and derivatives	有机硫代磷酸及衍生物	Thiophosphoric acid esters	硫代磷酸酯	DLAPIMGBBDILHJ-UHFFFAOYSA-N	5.05367e-05	5.405e-05	4.9042e-05	3.22483e-05	5.13539e-05	4.75866e-05	4.74696e-05	6.32269e-05	6.24955e-05	5.61026e-05	7.08163e-05	6.88334e-05	5.90156e-05	6.3415e-05	1.55761	0.00223965	0.0323883	1.33591	0.417821
1173	Neosakuranin	2.53	level2			449.145	185.6	POS	C22H24O10	HMDB0037509		31187-54-9		Phenylpropanoids and polyketides	苯丙素类和聚酮类	Flavonoids	黄酮类	Flavonoid glycosides	黄酮糖苷	MNYVBVCMMNPLJI-QPJJXVBHSA-N	1.32073e-06	1.76465e-06	2.29368e-06	1.20149e-06	2.31043e-06	2.0998e-06	1.8318e-06	3.47839e-06	3.06175e-06	5.6619e-06	5.02765e-06	3.33133e-06	2.42245e-06	3.83058e-06	1.75607	0.00433571	0.0487041	2.09116	1.0643
1178	Tanshinone I	2.53	level2			277.09	157.6	POS	C18H12O3	HMDB0258714		568-73-0		Lipids and lipid-like molecules	脂质和类脂分子	Prenol lipids	异戊烯醇脂类	Diterpenoids	二萜类	AIGAZQPHXLWMOJ-UHFFFAOYSA-N	1.3617e-05	1.40075e-05	2.39458e-05	2.28789e-05	2.89905e-05	4.79305e-05	2.52284e-05	3.31405e-06	6.88818e-06	5.15199e-06	4.80087e-06	1.64595e-05	9.43628e-06	7.67514e-06	1.72437	0.0097585	0.0785981	0.304227	-1.71678
1181	Docosahexaenoic acid methyl ester	2.53	level2			343.267	110.2	POS	C23H34O2			2566-90-7		Lipids and lipid-like molecules	脂质和类脂分子	Fatty Acyls	脂肪酰类	Fatty acid esters	脂肪酸酯	VCDLWFYODNTQOT-JDPCYWKWSA-N	8.47434e-06	6.68566e-06	6.04387e-06	5.98699e-06	7.36301e-06	7.43002e-06	6.99731e-06	6.28822e-09	9.2391e-07	6.95966e-09	5.5874e-09	5.90766e-07	1.94736e-06	5.80145e-07	1.75219	1.55381e-07	0.000244457	0.0829097	-3.59232
1182	Mantabegron	2.53	level2			302.215	106.8	POS	C19H27NO2			36144-08-8		Benzenoids	苯环型化合物	Phenol ethers	酚醚类	Phenol ethers	酚醚类	OVHWFGPUZGJWAI-UHFFFAOYSA-N	0.000100454	8.39904e-05	7.80356e-05	7.98829e-05	7.37751e-05	0.000110571	8.77848e-05	1.56861e-05	2.57805e-05	5.40001e-05	3.10388e-05	4.53004e-05	2.41989e-05	3.26675e-05	1.81088	5.84647e-05	0.00385935	0.372131	-1.42612
1184	2-Amino-5-nitrobenzophenone	2.53	level2			243.074	54	POS	C13H10N2O3			1775-95-7		Benzenoids	苯环型化合物	Benzene and substituted derivatives	苯和取代衍生物	Benzophenones	二苯甲酮	PZPZDEIASIKHPY-UHFFFAOYSA-N	1.13807e-06	9.88558e-07	1.16577e-06	8.56486e-07	7.52855e-07	9.58129e-07	9.76644e-07	2.90417e-06	2.25183e-06	1.51623e-06	1.51206e-06	2.18653e-06	2.31798e-06	2.1148e-06	1.84132	0.00251136	0.0345586	2.16538	1.11462
1188	LPC(18:3)	2.53	level2			518.318	141.4	POS	C26H48NO7P	HMDB0010387	十八碳三烯酰甘油磷酸胆碱			Lipids and lipid-like molecules	脂质和类脂分子	Glycerophospholipids	甘油磷脂类	Glycerophosphocholines	甘油磷酸胆碱	MRTUWVDDQVMUCR-ACHCNROVSA-N	0.000108329	0.000121512	0.000129215	8.94538e-05	0.000120019	0.000119621	0.000114692	8.24038e-05	8.77791e-05	6.72813e-05	0.00010279	7.15123e-05	8.54803e-05	8.28744e-05	1.66747	0.00207067	0.0309618	0.722584	-0.468762
1189	Desisopropyldisopyramide	2.52	level2			298.187	310.6	POS	C18H23N3O	HMDB0061024		38236-46-3		Organic acids and derivatives	有机酸及其衍生物	Carboxylic acids and derivatives	羧酸及衍生物	Amino acids, peptides, and analogues	氨基酸、肽和类似物	UWNSWIXIVDMCHZ-UHFFFAOYSA-N	6.0884e-06	4.95057e-06	4.98051e-06	4.76411e-06	5.5711e-06	5.99782e-06	5.39208e-06	4.61736e-06	4.46592e-06	3.69149e-06	4.72574e-06	4.38938e-06	4.59796e-06	4.41464e-06	1.60853	0.00572988	0.0581593	0.818726	-0.288547
1195	Anhydroecgonine methyl ester	2.52	level2			182.115	229.2	POS	C10H15NO2	HMDB0248436		43021-26-7		Organoheterocyclic compounds	有机杂环化合物	Pyrrolidines	吡咯烷	N-alkylpyrrolidines	N-烷基吡咯烷	MPSNEAHFGOEKBI-UHFFFAOYSA-N	1.12955e-05	9.54459e-06	1.03855e-05	6.65542e-06	1.1433e-05	8.07671e-06	9.56512e-06	3.83932e-06	9.08857e-06	6.94157e-06	8.28016e-06	6.56931e-06	6.89316e-06	6.93535e-06	1.32618	0.0331004	0.158844	0.725066	-0.463816
1197	2-(3,5-Dichlorophenyl)-2-(dimethylamino)acetic acid	2.52	level2			248.026	172	POS	C10H11Cl2NO2			1218320-00-3		Organic acids and derivatives	有机酸及其衍生物	Carboxylic acids and derivatives	羧酸及衍生物	Amino acids, peptides, and analogues	氨基酸、肽和类似物	FBZPIHFBJZHLPX-UHFFFAOYSA-N	4.88747e-06	6.00953e-06	6.17128e-06	2.7204e-06	2.96024e-06	4.77907e-06	4.588e-06	1.29855e-05	6.17154e-06	9.59052e-06	8.14125e-06	5.86335e-06	7.88676e-06	8.43983e-06	1.61024	0.0103947	0.0814967	1.83954	0.879349
1202	Biliverdin	2.52	level2			583.255	126	POS	C33H34N4O6	HMDB0001008		114-25-0	C00500							QBUVFDKTZJNUPP-BBROENKCSA-N	1.56543e-05	1.36934e-05	1.78111e-05	3.1094e-05	1.68689e-05	1.79294e-05	1.88419e-05	4.06563e-06	6.99491e-06	5.87701e-06	1.11453e-05	6.79428e-06	7.23232e-06	7.01824e-06	1.8999	0.00140139	0.0242579	0.372481	-1.42476
1204	Phenylalanyl-Threonine	2.52	level2			267.134	100.9	POS	C13H18N2O4					Organic acids and derivatives	有机酸及其衍生物	Carboxylic acids and derivatives	羧酸及衍生物	Amino acids, peptides, and analogues	氨基酸、肽和类似物	NYQBYASWHVRESG-UHFFFAOYSA-N	3.40735e-06	5.58569e-06	7.67229e-06	2.94114e-06	5.33338e-06	2.21238e-06	4.52537e-06	5.99976e-05	1.16221e-05	3.38855e-05	1.63561e-05	1.6457e-05	2.08151e-05	2.65222e-05	1.91562	0.0305039	0.151471	5.86079	2.55109
1206	tras-4-Hydroxycinnamic acid sulfate	2.52	level2			242.997	91.9	NEG	C9H8O6S	HMDB0125166		151481-49-1		Phenylpropanoids and polyketides	苯丙素类和聚酮类	Cinnamic acids and derivatives	肉桂酸及其衍生物	Cinnamic acids	肉桂酸类	OYDCCWNLILCHDJ-ZZXKWVIFSA-N	1.59726e-05	2.09557e-05	2.3057e-05	2.6919e-05	4.55385e-05	5.65214e-05	3.1494e-05	0.000118768	3.51999e-05	7.50026e-05	3.32779e-05	4.76373e-05	9.35483e-05	6.72389e-05	1.40144	0.0441768	0.186295	2.13497	1.09422
1213	3-Amino-2-hydroxyheptanoic acid	2.51	level2			162.113	225.1	POS	C7H15NO3			561066-93-1		Organic acids and derivatives	有机酸及其衍生物	Carboxylic acids and derivatives	羧酸及衍生物	Amino acids, peptides, and analogues	氨基酸、肽和类似物	OLXJKXTUQZYCKF-UHFFFAOYSA-N	5.49835e-05	4.05013e-05	6.18626e-05	4.3564e-05	5.17095e-05	4.4989e-05	4.96017e-05	6.51076e-05	5.85962e-05	6.53313e-05	6.54246e-05	5.19879e-05	6.90964e-05	6.25907e-05	1.46397	0.0107027	0.0827436	1.26187	0.33556
1217	2-(Acetylamino)-N-[2-(1-piperidinyl)phenyl]-1,3-thiazole-4-carboxamide	2.51	level2			345.135	156.3	POS	C17H20N4O2S			1100345-25-2		Benzenoids	苯环型化合物	Benzene and substituted derivatives	苯和取代衍生物	Anilides	酰替苯胺	XPDNPGNUQDMFOW-UHFFFAOYSA-N	5.89287e-06	6.59752e-06	5.12814e-06	4.05861e-06	7.34759e-06	7.64688e-06	6.11194e-06	8.38716e-06	1.17111e-05	5.87007e-06	9.82995e-06	1.06975e-05	1.08839e-05	9.56329e-06	1.36265	0.00752663	0.0673449	1.56469	0.645877
1219	1,8-Diamino-4,5-dihydroxyanthraquinone	2.51	level2			271.075	137	POS	C14H10N2O4			128-94-9		Benzenoids	苯环型化合物	Anthracenes	蒽类	Anthraquinones	蒽醌	SJHHHHHQWQOCDQ-UHFFFAOYSA-N	9.02162e-07	1.5819e-06	2.26069e-06	1.32537e-06	7.17848e-06	1.11864e-06	2.39454e-06	0.000105103	6.10873e-05	4.89629e-05	4.35119e-05	6.04689e-05	7.13341e-05	6.5078e-05	2.02124	0.000853731	0.0182466	27.1777	4.76435
1220	7-Nitro-5-phenyl-2,3-dihydro-1H-1,4-benzodiazepine	2.51	level2			268.104	95.2	POS	C15H13N3O2			2898-03-5		Organoheterocyclic compounds	有机杂环化合物	Benzodiazepines	苯二氮卓类	1,4-benzodiazepines	1,4-苯二氮卓类	AOQMKLMZECLOEZ-UHFFFAOYSA-N	1.12616e-06	5.06079e-06	2.58695e-05	5.06146e-06	3.7337e-06	1.60154e-06	7.07552e-06	0.000132787	0.00119865	0.000175042	0.00127369	0.000177873	0.000647767	0.000600968	1.8673	0.0399471	0.175826	84.9363	6.40831
1228	Dimethyltin oxide	2.5	level2			166.951	201.4	POS	C2H6OSn			2273-45-2								WNVQCJNZEDLILP-UHFFFAOYSA-N	5.90503e-06	6.84469e-06	7.38011e-06	3.20547e-06	4.27744e-06	6.69065e-06	5.71723e-06	8.54564e-06	7.06979e-06	6.57421e-06	7.2122e-06	7.12694e-06	8.2407e-06	7.46158e-06	1.19477	0.0395073	0.174786	1.3051	0.384164
1233	11-(1-Piperazinyl)dibenzo[b,f][1,4]oxazepine	2.5	level2			280.149	113.8	POS	C17H17N3O			21636-40-8		Organoheterocyclic compounds	有机杂环化合物	Benzoxazepines	苯并氧氮环庚三烯	Dibenzoxazepines	二苯并氧氮环庚三烯	KVGUXITYUGRGRV-UHFFFAOYSA-N	5.6716e-09	1.08901e-06	9.78108e-07	3.4411e-07	7.19936e-07	1.84035e-06	8.2953e-07	4.5441e-06	1.4107e-06	4.88376e-06	2.15534e-06	2.75368e-06	3.05059e-06	3.13303e-06	1.30259	0.00362808	0.0430434	3.77687	1.91719
1236	Pterostilbene	2.5	level2			257.113	70.1	POS	C16H16O3			537-42-8		Phenylpropanoids and polyketides	苯丙素类和聚酮类	Stilbenes	芪类化合物	Stilbenes	芪类化合物	VLEUZFDZJKSGMX-ONEGZZNKSA-N	9.11625e-06	9.14851e-06	9.08439e-06	9.98324e-06	1.00961e-05	9.76344e-06	9.53199e-06	7.6751e-06	7.26612e-06	7.8558e-06	7.82277e-06	9.691e-06	6.55038e-06	7.8102e-06	1.52088	0.00418644	0.047651	0.819367	-0.287418
1247	2-amino-3-({[3-(hexadecanoyloxy)-2-(octadecanoyloxy)propoxy](hydroxy)phosphoryl}oxy)propanoic acid	2.49	level2			762.508	37.8	NEG	C40H78NO10P	HMDB0012356				Lipids and lipid-like molecules	脂质和类脂分子	Glycerophospholipids	甘油磷脂类	Glycerophosphoserines	甘油磷酸丝氨酸	UYGORIHCWHGAJE-AARKOHAPSA-N	0.000627373	0.000759358	0.000713479	0.000689794	0.000616944	0.000789812	0.00069946	0.000981133	0.0012114	0.00100257	0.00149553	0.00101153	0.00102386	0.00112101	1.78585	0.00267078	0.0358284	1.60267	0.68048
1249	1-Naphthalenepentanoic acid, 5-carboxy-1,2,3,4,4a,7,8,8a-octahydro-7-hydroxy-.beta.,1,2,4a-tetramethyl-	2.49	level2			351.221	23.2	NEG	C20H32O5			1295308-37-0		Lipids and lipid-like molecules	脂质和类脂分子	Prenol lipids	异戊烯醇脂类	Diterpenoids	二萜类	WKLBQXBQKCRIRS-UHFFFAOYSA-N	0.000245696	0.000247522	0.00024888	0.000267712	0.000277677	0.000227662	0.000252525	0.000204182	0.00021856	0.000222882	0.000182921	0.000216552	0.000184844	0.00020499	1.6531	0.000870524	0.0183656	0.811763	-0.30087
1253	1-(3-Phenyl-6,7-dihydro-2H-pyrazolo[4,3-c]pyridin-5(4H)-yl)propan-1-one	2.48	level2			256.141	205.7	POS	C15H17N3O			899378-40-6		Organoheterocyclic compounds	有机杂环化合物	Azoles	吡咯类	Pyrazoles	吡唑	DVIQMCGALYMKFG-UHFFFAOYSA-N	3.64235e-06	3.59705e-06	3.94421e-06	3.05217e-06	3.38123e-06	3.44295e-06	3.50999e-06	2.39875e-06	2.74928e-06	2.35788e-06	2.88109e-06	2.07655e-06	3.41227e-06	2.64597e-06	1.67215	0.00359062	0.0428266	0.753839	-0.407672
1254	Heptanedioic acid, 1-(2-cyclopentylidenehydrazide)	2.48	level2			241.155	184.9	POS	C12H20N2O3			1136466-93-7		Lipids and lipid-like molecules	脂质和类脂分子	Fatty Acyls	脂肪酰类	Fatty acids and conjugates	脂肪酸和聚合物	CVYPYYPTFNVREL-UHFFFAOYSA-N	3.8302e-05	3.32508e-05	3.64455e-05	3.54819e-05	4.00681e-05	4.09192e-05	3.74113e-05	3.58148e-05	2.89064e-05	2.93588e-05	3.20753e-05	3.70537e-05	3.26453e-05	3.26424e-05	1.30774	0.0240595	0.133023	0.872528	-0.196726
1256	D-Tyrosine tert-butyl ester	2.48	level2			238.144	102.9	POS	C13H19NO3			87553-74-0		Organic acids and derivatives	有机酸及其衍生物	Carboxylic acids and derivatives	羧酸及衍生物	Amino acids, peptides, and analogues	氨基酸、肽和类似物	DIGHFXIWRPMGSA-LLVKDONJSA-N	3.34549e-06	5.40725e-06	7.0137e-06	6.04884e-06	1.00648e-05	9.14973e-06	6.8383e-06	8.27523e-07	8.24245e-06	2.49884e-06	2.34022e-06	2.34999e-06	4.43263e-06	3.44861e-06	1.40587	0.0437906	0.185312	0.504308	-0.987624
1262	N-(5-Aminopentyl)-N-hydroxyacetamide	2.47	level2			161.129	178.7	POS	C7H16N2O2			144108-69-0		Organic acids and derivatives	有机酸及其衍生物	Carboxylic acids and derivatives	羧酸及衍生物	Carboxylic acid derivatives	羧酸衍生物	ATUUAJPBSMFUFR-UHFFFAOYSA-N	1.49942e-05	1.68492e-05	1.84887e-05	1.32056e-05	1.97576e-05	1.71144e-05	1.6735e-05	1.71457e-05	1.76536e-05	2.80088e-06	9.36444e-06	1.78878e-06	8.01497e-06	9.46139e-06	1.20087	0.0470148	0.192707	0.565367	-0.822741
1264	16-Oxokahweol	2.47	level2			283.173	108.8	POS	C19H22O2			108664-99-9		Organoheterocyclic compounds	有机杂环化合物	Naphthofurans	萘并呋喃	Naphthofurans	萘并呋喃	ZUHATORLUREVSD-UHFFFAOYSA-N	6.74898e-06	7.24244e-06	7.98237e-06	6.07192e-06	7.39878e-06	9.11405e-06	7.42642e-06	1.05066e-06	1.3067e-06	5.29777e-06	1.469e-06	4.35022e-06	1.01954e-06	2.41565e-06	1.64258	0.000208162	0.00779916	0.325278	-1.62026
1268	4-(1H-Benzimidazol-2-yl)-1,2,5-oxadiazol-3-ylamine	2.47	level2			200.057	67.6	NEG	C9H7N5O			332026-86-5		Organoheterocyclic compounds	有机杂环化合物	Benzimidazoles	苯并咪唑类	Benzimidazoles	苯并咪唑类	QEPDSNAEMKSMGN-UHFFFAOYSA-N	5.06102e-06	6.70948e-06	5.89373e-06	5.32566e-06	2.80892e-06	6.18241e-06	5.3302e-06	1.95791e-06	3.33435e-06	1.49763e-06	2.8433e-06	2.71342e-06	2.35782e-06	2.45074e-06	1.7895	0.000918047	0.0190202	0.459783	-1.12097
1273	Curine	2.46	level2			593.274	99.8	NEG	C36H38N2O6			436-05-5		Organic oxygen compounds	有机含氧化合物	Organooxygen compounds	有机氧化合物	Ethers	醚	NGZXDRGWBULKFA-VSGBNLITSA-N	4.42011e-06	4.10741e-06	3.08118e-06	7.09351e-06	4.75353e-06	3.25712e-06	4.45214e-06	2.06678e-07	1.205e-06	2.54029e-07	4.39836e-07	1.03819e-06	6.88556e-07	6.38715e-07	1.9733	0.000916682	0.019018	0.143462	-2.80125
1275	PC(20:1(11Z)/22:6(4Z,7Z,10Z,13Z,16Z,19Z))	2.46	level2			860.615	34	POS	C50H86NO8P	HMDB0008321				Lipids and lipid-like molecules	脂质和类脂分子	Glycerophospholipids	甘油磷脂类	Glycerophosphocholines	甘油磷酸胆碱	FYVDGOCCFDKYOR-OEQCKVCZSA-N	0.000126002	0.000119869	0.000127409	0.000116394	0.000109683	8.75945e-05	0.000114492	6.6078e-05	0.000125698	8.97396e-05	8.66509e-05	8.96947e-05	8.74931e-05	9.08925e-05	1.37123	0.0383025	0.172304	0.793877	-0.333012
1277	2-Bromoacetophenone	2.45	level2			198.974	155.5	POS	C8H7BrO			70-11-1		Organic oxygen compounds	有机含氧化合物	Organooxygen compounds	有机氧化合物	Carbonyl compounds	羰基化合物	LIGACIXOYTUXAW-UHFFFAOYSA-N	2.1839e-06	2.09243e-06	2.1479e-06	5.54174e-06	7.11879e-06	2.40416e-06	3.58149e-06	1.065e-06	1.01768e-06	8.35658e-07	1.3968e-06	6.97664e-07	1.23032e-06	1.04052e-06	1.72287	0.0358542	0.165846	0.290527	-1.78325
1284	4-Hydroxycyclofenil	2.44	level2			295.13	122.3	NEG	C19H20O3			886587-59-3		Benzenoids	苯环型化合物	Benzene and substituted derivatives	苯和取代衍生物	Diphenylmethanes	二苯甲烷	OVPOPDUAZNNTPE-UHFFFAOYSA-N	4.46217e-06	6.82756e-06	8.61837e-06	6.18341e-06	5.44777e-06	2.93128e-06	5.7451e-06	3.90364e-05	1.14051e-05	2.2553e-05	1.13639e-05	8.01595e-06	1.62682e-05	1.81071e-05	1.72367	0.045083	0.188221	3.15175	1.65615
1287	PC(P-18:1(9Z)/0:0)	2.44	level2			506.361	124	POS	C26H52NO6P	HMDB0010408			C04230	Lipids and lipid-like molecules	脂质和类脂分子	Glycerophospholipids	甘油磷脂类	Glycerophosphocholines	甘油磷酸胆碱	KJUNGQXFZYMUOH-FKWLWHCOSA-N	3.63432e-05	3.91917e-05	3.47419e-05	3.45983e-05	4.926e-05	4.79394e-05	4.03458e-05	2.35192e-05	2.89409e-05	3.40905e-05	2.63906e-05	2.68488e-05	1.67614e-05	2.60919e-05	1.51777	0.00261322	0.0353471	0.646707	-0.628816
1292	2,2'-Dihydroxy-4-methoxybenzophenone	2.43	level2			243.064	59.5	NEG	C14H12O4	HMDB0251439		131-53-3	C14283	Benzenoids	苯环型化合物	Benzene and substituted derivatives	苯和取代衍生物	Benzophenones	二苯甲酮	MEZZCSHVIGVWFI-UHFFFAOYSA-N	5.79819e-05	5.93209e-05	6.14795e-05	4.78117e-05	4.91059e-05	4.81008e-05	5.39668e-05	0.000116571	8.89562e-05	9.38131e-05	8.88862e-05	9.07784e-05	9.97929e-05	9.64663e-05	2.00316	7.56111e-06	0.00131364	1.78751	0.837954
1293	(E)-5-[(1S,4aR,8aR)-2-Formyl-5,5,8a-trimethyl-1,4,4a,6,7,8-hexahydronaphthalen-1-yl]-3-(acetyloxymethyl)pent-2-enoic acid	2.43	level2			375.221	22.6	NEG	C22H32O5			1214979-55-1		Lipids and lipid-like molecules	脂质和类脂分子	Prenol lipids	异戊烯醇脂类	Diterpenoids	二萜类	KLGPVOFVVYHEGO-VBIQWIQDSA-N	0.000201952	0.000223224	0.000214166	0.000250521	0.000196352	0.000177611	0.000210638	6.7684e-05	0.000120016	0.000107661	8.72575e-05	0.000180442	0.000117814	0.000113479	1.79691	0.000404591	0.0117591	0.538742	-0.892334
1294	N-Acetylsulfamethoxazole	2.42	level2			296.066	229.9	POS	C12H13N3O4S	HMDB0013854		21312-10-7	C13061	Benzenoids	苯环型化合物	Benzene and substituted derivatives	苯和取代衍生物	Benzenesulfonamides	苯磺酰胺	GXPIUNZCALHVBA-UHFFFAOYSA-N	3.3993e-05	2.62685e-05	2.75686e-05	1.63298e-05	1.7969e-05	3.18674e-05	2.5666e-05	1.33947e-05	1.25785e-05	1.28398e-05	1.62691e-05	1.44873e-05	1.63183e-05	1.43146e-05	1.70418	0.0107903	0.0831488	0.557726	-0.842373
1297	N1,N10-Dicoumaroylspermidine	2.42	level2			438.24	159.4	POS	C25H31N3O4	HMDB0033469		65715-79-9		Phenylpropanoids and polyketides	苯丙素类和聚酮类	Cinnamic acids and derivatives	肉桂酸及其衍生物	Hydroxycinnamic acids and derivatives	羟基肉桂酸及其衍生物	QYBCBMVQSCJMSA-VOMDNODZSA-N	3.69198e-07	7.6899e-07	5.96546e-07	5.47623e-07	5.96119e-07	3.18385e-07	5.3281e-07	1.87967e-06	1.5437e-06	1.75685e-06	1.57136e-06	1.0738e-06	1.69012e-06	1.58592e-06	1.94064	1.25458e-05	0.00156119	2.97652	1.57362
1299	.delta.-Tocotrienol	2.42	level2			397.315	100.2	POS	C27H40O2	HMDB0030008		25612-59-3	C14156	Lipids and lipid-like molecules	脂质和类脂分子	Prenol lipids	异戊烯醇脂类	Quinone and hydroquinone lipids	醌和氢醌类脂质	ODADKLYLWWCHNB-LDYBVBFYSA-N	1.65284e-05	1.68015e-05	1.7027e-05	1.60081e-05	2.18499e-05	1.83075e-05	1.77537e-05	4.7381e-06	9.02826e-06	6.62796e-06	5.14177e-06	1.21724e-05	1.00122e-05	7.95344e-06	1.8667	6.12252e-05	0.00400631	0.447987	-1.15847
1302	(S)-3,5-Dihydroxyphenylglycine	2.42	level2			182.046	19.2	NEG	C8H9NO4			162870-29-3		Organic acids and derivatives	有机酸及其衍生物	Carboxylic acids and derivatives	羧酸及衍生物	Amino acids, peptides, and analogues	氨基酸、肽和类似物	HOOWCUZPEFNHDT-ZETCQYMHSA-N	9.77426e-05	0.000132119	0.000133434	0.000132133	0.000117571	0.000137337	0.000125056	0.000111378	5.0104e-05	7.1299e-05	4.6291e-05	5.4843e-05	6.65156e-05	6.67385e-05	1.61524	0.000486493	0.0131837	0.533668	-0.905985
1306	Dauricine	2.41	level2			623.312	152.3	NEG	C38H44N2O6			524-17-4		Organoheterocyclic compounds	有机杂环化合物	Isoquinolines and derivatives	异喹啉和衍生物	Benzylisoquinolines	苄基异喹啉	AQASRZOCERRGBL-AJQTZOPKSA-N	8.85546e-07	6.39406e-07	3.26878e-07	7.17493e-07	5.34366e-07	6.47992e-07	6.2528e-07	7.61906e-09	3.40295e-07	8.07747e-09	2.29306e-07	1.16558e-07	3.06928e-08	1.22091e-07	1.69785	0.000335247	0.0105676	0.195259	-2.35654
1308	Gibberellin_A94	2.41	level2			347.151	154.9	POS	C19H22O6					Lipids and lipid-like molecules	脂质和类脂分子	Prenol lipids	异戊烯醇脂类	Diterpenoids	二萜类	GKOVHAGMHIIKFS-UHFFFAOYSA-N	4.76373e-05	5.82703e-05	4.43757e-05	3.95416e-05	4.82026e-05	5.26468e-05	4.84457e-05	0.000117872	0.000170805	7.71729e-05	0.000137125	0.000173694	0.000171558	0.000141371	1.83315	0.00180136	0.0283168	2.91813	1.54505
1311	[3-[(2,4-Dichlorobenzyl)thio]-1H-1,2,4-triazol-5-yl]amine	2.4	level2			274.991	256	POS	C9H8Cl2N4S			303150-34-7		Benzenoids	苯环型化合物	Benzene and substituted derivatives	苯和取代衍生物	Halobenzenes	卤代苯	ZOVIHJUPKVOGKF-UHFFFAOYSA-N	4.54588e-06	5.64472e-06	9.34377e-06	5.65606e-06	5.11342e-06	8.29388e-06	6.43295e-06	4.19873e-06	4.02784e-06	3.26733e-06	4.5754e-06	4.28856e-06	5.20232e-06	4.26003e-06	1.46605	0.0385892	0.1728	0.66222	-0.594618
1312	LysoPC(22:1(13Z))	2.4	level2			578.418	113.4	POS	C30H60NO7P	HMDB0010399			C04230	Lipids and lipid-like molecules	脂质和类脂分子	Glycerophospholipids	甘油磷脂类	Glycerophosphocholines	甘油磷酸胆碱	PAFOXYLFALKPOE-BKAVPCLVSA-N	0.000126049	0.000126894	0.000136858	0.000117453	0.000108881	0.000106607	0.000120457	4.99513e-05	0.000119587	7.67681e-05	0.000109355	5.89144e-05	8.15268e-05	8.26837e-05	1.53484	0.0110402	0.0844077	0.686417	-0.542842
1314	2-(2,6-Dihydroxy-4-methoxycarbonylbenzoyl)-3-hydroxybenzoic acid	2.39	level2			331.05	221.4	NEG	C16H12O8			170032-59-4		Benzenoids	苯环型化合物	Benzene and substituted derivatives	苯和取代衍生物	Benzophenones	二苯甲酮	QPQRGIHXJVTGCW-UHFFFAOYSA-N	3.33249e-05	3.80619e-05	2.83682e-05	2.58332e-05	3.19324e-05	3.57431e-05	3.22106e-05	4.83604e-05	4.9727e-05	4.05542e-05	5.75371e-05	4.77727e-05	4.20401e-05	4.76652e-05	1.75294	0.000546101	0.0141881	1.4798	0.565401
1316	8,11-Tridecadienoic acid, 13-(3-pentyl-2-oxiranyl)-, methyl ester, (8Z,11Z)-	2.39	level2			337.274	149.7	POS	C21H36O3					Lipids and lipid-like molecules	脂质和类脂分子	Fatty Acyls	脂肪酰类	Fatty acid esters	脂肪酸酯	FZUFCVATWQINBH-PYQKRGIJSA-N	1.42075e-06	1.89307e-06	2.41934e-06	1.28131e-06	1.76552e-06	1.70482e-06	1.74747e-06	1.05174e-06	1.18441e-06	1.13346e-06	1.30151e-06	1.61067e-06	1.47279e-06	1.29243e-06	1.36893	0.0337526	0.160188	0.739602	-0.435179
1319	4-Acetamidoantipyrin	2.39	level2			246.124	149	POS	C13H15N3O2	HMDB0246326				Organoheterocyclic compounds	有机杂环化合物	Azoles	吡咯类	Pyrazoles	吡唑	OIAGWXKSCXPNNZ-UHFFFAOYSA-N	4.5446e-06	3.26522e-06	4.41959e-06	2.32508e-06	3.71154e-06	2.30786e-06	3.42898e-06	6.52685e-06	3.81557e-06	4.77324e-06	6.24023e-06	3.38445e-06	5.53146e-06	5.0453e-06	1.31402	0.0340102	0.160802	1.47137	0.55716
1323	5.beta.-Androst-1-en-17.beta.-ol-3-one	2.38	level2			289.221	126.1	POS	C19H28O2	HMDB0006035		10529-96-1		Lipids and lipid-like molecules	脂质和类脂分子	Steroids and steroid derivatives	甾类和甾类衍生物	Androstane steroids	雄烷类固醇	OKJCFMUGMSVJBG-MISPCMORSA-N	7.20481e-06	7.9318e-06	6.07333e-06	5.61017e-06	8.78096e-06	7.77694e-06	7.22967e-06	2.10729e-06	4.05252e-06	2.96943e-06	2.29225e-06	6.79528e-06	4.88725e-06	3.85067e-06	1.65095	0.00324789	0.0402173	0.532621	-0.90882
1326	PC(18:1(9Z)/18:3(9Z,12Z,15Z))	2.38	level2			782.569	36	POS	C44H80NO8P	HMDB0008074				Lipids and lipid-like molecules	脂质和类脂分子	Glycerophospholipids	甘油磷脂类	Glycerophosphocholines	甘油磷酸胆碱	DPEYXLDDNACOGV-ANVMUZGGSA-N	0.00885625	0.00939199	0.00997357	0.00825367	0.00860825	0.00825418	0.00888965	0.00840342	0.0098934	0.0104236	0.0101642	0.0110338	0.00983702	0.00995926	1.17007	0.0400288	0.175994	1.12032	0.163911
1336	PC(16:1(9Z)/0:0)[U]	2.37	level2			494.325	122	POS	C24H48NO7P	HMDB0010383		76790-27-7	C04230	Lipids and lipid-like molecules	脂质和类脂分子	Glycerophospholipids	甘油磷脂类	Glycerophosphocholines	甘油磷酸胆碱	LFUDDCMNKWEORN-ZXEGGCGDSA-N	0.00253643	0.00223448	0.0018359	0.00193411	0.00190945	0.00224995	0.00211672	0.00178682	0.0020636	0.00170434	0.00186745	0.00176765	0.00153675	0.00178777	1.3345	0.0309734	0.15284	0.844594	-0.24367
1337	SM(d18:1/22:0)	2.37	level2			787.669	115.4	POS	C45H91N2O6P	HMDB0012103										FJJANLYCZUNFSE-TWKUQIQBSA-N	5.67075e-05	9.06425e-05	6.41083e-05	9.26686e-05	5.85531e-05	7.81405e-05	7.34701e-05	2.51444e-05	4.8813e-05	4.17149e-05	3.60372e-05	2.2692e-05	3.89821e-05	3.55639e-05	1.79626	0.000598899	0.0149825	0.48406	-1.04674
1342	5-(2-Chlorophenyl)-1,3,4-oxadiazole-2(3H)-thione	2.36	level2			210.973	243.7	NEG	C8H5ClN2OS			23766-27-0		Benzenoids	苯环型化合物	Benzene and substituted derivatives	苯和取代衍生物	Halobenzenes	卤代苯	AKCRXJLXQXIAPA-UHFFFAOYSA-N	2.45941e-06	2.71809e-06	2.6385e-06	2.4435e-06	2.50112e-06	2.65392e-06	2.56909e-06	2.03861e-06	1.72554e-06	1.87459e-06	1.41075e-06	3.0059e-06	1.40475e-06	1.91002e-06	1.30754	0.0410701	0.178714	0.743462	-0.427669
1351	2-(Dipentylamino)-2-(hydroxymethyl)-1,3-propanediol	2.35	level2			262.238	31.3	POS	C14H31NO3			61206-64-2		Organic nitrogen compounds	有机含氮化合物	Organonitrogen compounds	有机氮化合物	Amines	胺	ALZBELOYRYTVJO-UHFFFAOYSA-N	6.27109e-05	5.98748e-05	5.03053e-05	6.06964e-05	4.96764e-05	4.11312e-05	5.40658e-05	2.62181e-05	4.40254e-05	5.42194e-05	2.099e-05	1.96892e-05	4.6543e-05	3.52809e-05	1.33466	0.0220444	0.127273	0.652554	-0.615831
1354	SM(d16:1/24:1(15Z))	2.35	level2			785.653	99.6	POS	C45H89N2O6P					Organic nitrogen compounds	有机含氮化合物	Organonitrogen compounds	有机氮化合物	Quaternary ammonium salts	季铵盐	FOULCGVQZYQEQM-DNXGLLHMSA-O	0.00204443	0.00161262	0.00171302	0.00219192	0.00222267	0.00158923	0.00189565	0.000563276	0.00167911	0.00143605	0.0016862	0.000755133	0.00147861	0.0012664	1.3772	0.021397	0.124762	0.668055	-0.581962
1356	PC(18:2(9Z,12Z)/15:0)	2.35	level2			744.553	38.5	POS	C41H78NO8P	HMDB0008132				Lipids and lipid-like molecules	脂质和类脂分子	Glycerophospholipids	甘油磷脂类	Glycerophosphocholines	甘油磷酸胆碱	SBNDHGBVMZMSNL-UESLNCBNSA-N	0.000221146	0.00023324	0.000305749	0.000269785	0.000284179	0.000234152	0.000258042	0.00038401	0.0003384	0.000346473	0.00028039	0.000303289	0.000318458	0.000328503	1.64938	0.00578016	0.0583673	1.27306	0.348303
1358	Tagitinin C	2.34	level2			349.166	165.9	POS	C19H24O6			59979-56-5		Lipids and lipid-like molecules	脂质和类脂分子	Prenol lipids	异戊烯醇脂类	Terpene lactones	萜类内酯	DUQSSEQKLJQACA-XVBXXOAXSA-N	5.78061e-06	7.39716e-06	7.51156e-06	5.33214e-06	5.5062e-06	7.96779e-06	6.58258e-06	1.45127e-05	2.31208e-05	9.3854e-06	1.56211e-05	2.00361e-05	2.06262e-05	1.7217e-05	1.7628	0.00290737	0.0375268	2.61555	1.38711
1363	PC(16:1(9Z)/22:6(4Z,7Z,10Z,13Z,16Z,19Z))	2.34	level2			804.553	19.5	POS	C46H78NO8P	HMDB0008023				Lipids and lipid-like molecules	脂质和类脂分子	Glycerophospholipids	甘油磷脂类	Glycerophosphocholines	甘油磷酸胆碱	DLRNZUPJXRVWRW-FKZZUUMNSA-N	0.000201817	0.000187932	0.000182435	0.000239938	0.00022792	0.000174589	0.000202438	0.000130088	0.000185377	0.000165082	0.000163378	0.000208951	0.000154899	0.000167962	1.31052	0.0483938	0.195585	0.829697	-0.269344
1364	Benserazide	2.33	level2			256.094	246.7	NEG	C10H15N3O5	HMDB0248960		322-35-0		Organic acids and derivatives	有机酸及其衍生物	Carboxylic acids and derivatives	羧酸及衍生物	Amino acids, peptides, and analogues	氨基酸、肽和类似物	BNQDCRGUHNALGH-UHFFFAOYSA-N	3.04933e-07	4.42494e-07	3.14796e-07	3.38455e-07	3.58122e-07	3.41088e-07	3.49981e-07	4.72772e-07	3.1185e-07	1.6138e-06	2.12322e-06	1.90377e-06	2.1611e-06	1.43109e-06	1.46831	0.0241063	0.133175	4.08903	2.03176
1371	L-4-Hydroxyglutamate_semialdehyde	2.33	level2			148.06	229.3	POS	C5H9NO4	HMDB0006556			C05938	Organic acids and derivatives	有机酸及其衍生物	Carboxylic acids and derivatives	羧酸及衍生物	Amino acids, peptides, and analogues	氨基酸、肽和类似物	XCXUZPXOFFRGGP-DMTCNVIQSA-N	3.07254e-05	3.58661e-05	3.77182e-05	2.54944e-05	3.13835e-05	3.29318e-05	3.23532e-05	1.75371e-05	1.60936e-05	1.89239e-05	1.83857e-05	1.59365e-05	2.35285e-05	1.84009e-05	1.90283	5.48647e-05	0.00373325	0.56875	-0.814134
1374	Mangiferdesmethylursanone	2.33	level2			429.373	16.2	POS	C29H48O2	HMDB0036018		259144-62-2		Organic oxygen compounds	有机含氧化合物	Organooxygen compounds	有机氧化合物	Alcohols and polyols	乙醇和多元醇	KUBDEHGZXKPATK-UHFFFAOYSA-N	0.000564798	0.000476293	0.000509108	0.000449141	0.000471675	0.000477093	0.000491351	0.000320216	0.000441082	0.000401198	0.000327054	0.000436775	0.000290885	0.000369535	1.5833	0.00299496	0.0383082	0.752079	-0.411044
1377	Cyclohexyl(phenyl)[3-(piperidin-1-yl)propyl]silanol	2.32	level2			332.244	140.7	POS	C20H33NOSi			98299-40-2								QTBCATBNRIYMPB-UHFFFAOYSA-N	1.13626e-05	1.1405e-05	1.0422e-05	1.24888e-05	1.47827e-05	1.40213e-05	1.24137e-05	2.42706e-06	3.89095e-06	2.60836e-06	2.41604e-06	6.69652e-06	5.66376e-06	3.95045e-06	1.93952	8.58477e-06	0.00137011	0.318232	-1.65185
1385	Tetraphyllin_B_sulfate	2.31	level2			368.069	172	POS	C12H17NO10S	HMDB0038486		85758-30-1		Organic oxygen compounds	有机含氧化合物	Organooxygen compounds	有机氧化合物	Carbohydrates and carbohydrate conjugates	碳水化合物和碳水化合物结合物	OXUIYNFEUWRHJJ-UHFFFAOYSA-N	8.57867e-06	9.27034e-06	1.09676e-05	5.12044e-06	7.04865e-06	8.13612e-06	8.18697e-06	1.9451e-05	1.15596e-05	1.74563e-05	1.69477e-05	9.82213e-06	1.40083e-05	1.48742e-05	1.71336	0.00303945	0.038736	1.81681	0.861408
1386	Sempervirine cation	2.31	level2			273.135	168.7	POS	C19H17N2			6882-99-1		Organoheterocyclic compounds	有机杂环化合物	Indoles and derivatives	吲哚和衍生物	Pyridoindoles	吡啶并吲哚	UQVUEULZDJRMJR-UHFFFAOYSA-O	9.99356e-06	1.01532e-05	7.86146e-06	8.45017e-06	1.06093e-05	8.52151e-06	9.26487e-06	2.99918e-05	3.32337e-05	2.36938e-05	2.77165e-05	3.59105e-05	2.29429e-05	2.89149e-05	2.01894	0.000163941	0.00680741	3.12091	1.64197
1394	r_glutamyl_ornithine	2.31	level2			262.14	279.5	POS	C10H19N3O5	HMDB0002248		56523-61-6		Organic acids and derivatives	有机酸及其衍生物	Carboxylic acids and derivatives	羧酸及衍生物	Amino acids, peptides, and analogues	氨基酸、肽和类似物	FCQBDQYWNGUTPD-BQBZGAKWSA-N	1.88765e-06	2.00641e-06	2.13267e-06	1.5677e-06	1.80796e-06	2.20846e-06	1.93514e-06	1.4756e-06	1.7663e-06	1.44617e-06	1.95592e-06	1.31901e-06	1.72757e-06	1.61509e-06	1.3125	0.0411027	0.178718	0.834613	-0.26082
1398	Syrosingopine	2.3	level2			667.284	151.9	POS	C35H42N2O11			84-36-6								ZCDNRPPFBQDQHR-MESICKPHSA-N	4.04015e-07	2.5747e-07	2.91603e-07	7.06774e-07	6.82333e-07	3.46574e-07	4.48128e-07	6.28822e-09	8.91167e-08	6.95966e-09	4.41241e-08	2.96463e-08	4.0532e-08	3.61112e-08	1.95749	0.00344012	0.0417233	0.0805822	-3.63339
1407	Secologanoside	2.29	level2			389.109	52.4	NEG	C16H22O11			59472-23-0		Lipids and lipid-like molecules	脂质和类脂分子	Prenol lipids	异戊烯醇脂类	Terpene glycosides	萜类糖苷	RGTONEMDTVVDMY-UHFFFAOYSA-N	6.60802e-06	1.66279e-05	1.95644e-05	1.07105e-05	1.74608e-05	1.32738e-05	1.40409e-05	0.000151279	5.78869e-05	6.68007e-05	7.18482e-05	2.1424e-05	7.58987e-05	7.41896e-05	1.84724	0.0177076	0.111517	5.28382	2.40158
1410	4-Palmitoylmorpholine	2.29	level2			326.305	17.4	POS	C20H39NO2			5299-68-3		Organoheterocyclic compounds	有机杂环化合物	Oxazinanes	恶嗪烷	Morpholines	吗啉	CSXWLOVEZJWZMB-UHFFFAOYSA-N	6.01354e-05	5.51503e-05	5.10035e-06	1.5125e-05	2.3223e-05	4.83202e-05	3.4509e-05	6.17056e-05	5.82248e-05	6.1463e-05	5.2875e-05	6.98358e-05	6.55169e-05	6.16035e-05	1.17325	0.0333475	0.159469	1.78514	0.836038
1414	Leu-Glu	2.28	level2			261.145	240.2	POS	C11H20N2O5			16364-31-1		Organic acids and derivatives	有机酸及其衍生物	Carboxylic acids and derivatives	羧酸及衍生物	Amino acids, peptides, and analogues	氨基酸、肽和类似物	NFNVDJGXRFEYTK-SFYZADRCSA-N	7.22912e-06	8.07159e-06	9.33841e-06	8.13263e-06	1.09745e-05	8.02117e-06	8.6279e-06	6.23496e-06	5.40941e-06	5.57889e-06	4.99718e-06	6.33952e-06	6.37476e-06	5.82245e-06	1.75499	0.000801631	0.0176125	0.67484	-0.567382
1415	2-(5-Chloro-1,3-benzothiazol-2-yl)ethanamine	2.28	level2			213.022	221.1	POS	C9H9ClN2S			210428-37-8		Organoheterocyclic compounds	有机杂环化合物	Benzothiazoles	苯并噻唑类	Benzothiazoles	苯并噻唑类	WLRNHOUULSVXDQ-UHFFFAOYSA-N	3.84356e-05	4.01891e-05	3.33555e-05	2.57867e-05	3.84946e-05	3.32904e-05	3.49253e-05	4.71328e-05	4.81e-05	4.48234e-05	5.01966e-05	5.22165e-05	4.11211e-05	4.72651e-05	1.67689	0.00103003	0.0203291	1.35332	0.436501
1424	Methylenediphosphonic acid	2.27	level2			174.956	136.7	NEG	CH6O6P2	HMDB0254641		1984-15-2		Organic acids and derivatives	有机酸及其衍生物	Organic phosphonic acids and derivatives	有机膦酸及衍生物	Bisphosphonates	双膦酸酯	MBKDYNNUVRNNRF-UHFFFAOYSA-N	4.82542e-06	6.05937e-06	5.34473e-06	1.60423e-06	1.49019e-06	5.2446e-06	4.09476e-06	7.30447e-06	6.56215e-06	6.93058e-06	6.50811e-06	5.65124e-06	5.46613e-06	6.40378e-06	1.21642	0.0367657	0.167984	1.5639	0.645146
1426	[2-[docosa-4.7.10.13.16.19-hexaenoyloxy]-3-(octadecanoyloxy)propoxy]({[2.3.4.5.6-pentahydroxycyclohexyl]oxy})phosphinic acid	2.27	level2			909.55	109.1	NEG	C49H83O13P	HMDB0009821				Lipids and lipid-like molecules	脂质和类脂分子	Glycerophospholipids	甘油磷脂类	Glycerophosphoinositols	甘油磷酸肌醇	DJVOKHFQPGWUPK-CZUMARSRSA-N	0.000318565	0.000304254	0.000329449	0.000343827	0.000298932	0.000240015	0.00030584	0.000171223	0.000252076	0.000271475	0.00027703	0.000244723	0.000240506	0.000242839	1.44025	0.0147357	0.100336	0.794005	-0.33278
1432	Nitrofurazone	2.27	level2			197.032	49	NEG	C6H6N4O4	HMDB0014480		59-87-0	C08042	Organoheterocyclic compounds	有机杂环化合物	Furans	呋喃	Nitrofurans	硝基呋喃	IAIWVQXQOWNYOU-FPYGCLRLSA-N	0.00479427	0.00467994	0.00402442	0.00358954	0.00327445	0.00429644	0.00410984	0.00220344	0.00212316	0.00197318	0.00217021	0.00240095	0.00234265	0.00220226	1.99205	0.000373625	0.0111728	0.535851	-0.900096
1436	Phosmet-oxon	2.26	level2			302.023	229.2	POS	C11H12NO5PS			3735-33-9		Organoheterocyclic compounds	有机杂环化合物	Isoindoles and derivatives	异吲哚和衍生物	Isoindolines	异吲哚啉	BEMXOWRVWRNPPL-UHFFFAOYSA-N	7.71818e-06	7.13296e-06	7.97873e-06	6.84754e-06	7.63455e-06	7.76842e-06	7.5134e-06	8.57225e-06	8.14546e-06	8.41373e-06	7.65604e-06	8.07383e-06	7.92007e-06	8.13023e-06	1.47033	0.019373	0.117933	1.0821	0.113831
1443	LysoPE(16:1(9Z)/0:0)	2.26	level2			452.277	125.3	POS	C21H42NO7P	HMDB0011504				Lipids and lipid-like molecules	脂质和类脂分子	Glycerophospholipids	甘油磷脂类	Glycerophosphoethanolamines	磷脂酰乙醇胺	DSOWUEHXZJUNID-WHXUGTBJSA-N	2.65045e-05	1.98749e-05	1.7532e-05	1.84491e-05	1.47745e-05	2.05874e-05	1.96204e-05	1.26193e-05	1.76424e-05	1.18332e-05	1.47862e-05	1.29224e-05	1.16539e-05	1.35762e-05	1.62628	0.00870257	0.0733476	0.691945	-0.531271
1446	PE(20:1(11Z)/14:1(9Z))	2.26	level2			716.523	40.7	POS	C39H74NO8P	HMDB0009251				Lipids and lipid-like molecules	脂质和类脂分子	Glycerophospholipids	甘油磷脂类	Glycerophosphoethanolamines	磷脂酰乙醇胺	DWHRTOHTUJFITL-DFQIBMCCSA-N	0.000106707	0.000132116	0.000130874	0.000124323	0.000122623	0.000105975	0.000120436	0.000249647	0.000221428	0.000194947	0.000164075	0.000142667	0.000188203	0.000193495	1.83287	0.00451856	0.0501808	1.60661	0.684022
1447	PC(20:5(5Z,8Z,11Z,14Z,17Z)/15:0)	2.26	level2			766.533	37.3	POS	C43H76NO8P	HMDB0008494				Lipids and lipid-like molecules	脂质和类脂分子	Glycerophospholipids	甘油磷脂类	Glycerophosphocholines	甘油磷酸胆碱	LSYAJRTVZQKSRW-BPFCGSCHSA-N	3.88201e-05	5.01333e-05	5.268e-05	4.7834e-05	3.1055e-05	3.80988e-05	4.31035e-05	6.32554e-05	5.4693e-05	8.35105e-05	7.65422e-05	6.89403e-05	4.19258e-05	6.48112e-05	1.53722	0.0115328	0.0864584	1.50362	0.588438
1449	N-(4-Methylphenyl)-N'-(6-methyl-2-pyridinyl)thiourea	2.25	level2			256.092	230.9	NEG	C14H15N3S			71196-81-1		Benzenoids	苯环型化合物	Benzene and substituted derivatives	苯和取代衍生物	N-phenylthioureas	N-苯基硫脲	BMUBHKHHBKRYAX-UHFFFAOYSA-N	9.31316e-06	1.14288e-05	1.10192e-05	9.91979e-06	9.53986e-06	1.40914e-05	1.08854e-05	1.99491e-05	1.2431e-05	1.15653e-05	1.49289e-05	1.16919e-05	1.54976e-05	1.4344e-05	1.3458	0.0435843	0.184661	1.31773	0.398053
1450	5-[2-Chloro-5-(trifluoromethyl)anilino]-5-oxopentanoic acid	2.25	level2			308.031	216.8	NEG	C12H11ClF3NO3			199803-46-8		Benzenoids	苯环型化合物	Benzene and substituted derivatives	苯和取代衍生物	Trifluoromethylbenzenes	三氟甲基苯	CIAMUHJMDCFJFT-UHFFFAOYSA-N	2.09297e-05	2.62236e-05	2.60009e-05	2.56249e-05	2.49354e-05	2.27556e-05	2.44117e-05	2.99976e-05	2.80118e-05	2.90972e-05	2.84964e-05	2.42506e-05	2.62714e-05	2.76875e-05	1.44208	0.0225035	0.128411	1.13419	0.181663
1453	4-(4-Chlorophenyl)-1,3-thiazole-2-carboxylic acid	2.25	level2			237.974	155.8	NEG	C10H6ClNO2S			779320-20-6		Organoheterocyclic compounds	有机杂环化合物	Azoles	吡咯类	Thiazoles	噻唑	JOMOAMJPPUFTSI-UHFFFAOYSA-N	2.23208e-06	2.09158e-06	1.87452e-06	3.47806e-06	4.14648e-06	2.50312e-06	2.72097e-06	1.12858e-06	1.21458e-06	1.32106e-06	1.29083e-06	1.11293e-06	1.55571e-06	1.27062e-06	1.81105	0.0100084	0.0797494	0.466971	-1.0986
1454	Thr-Asp	2.25	level2			233.078	129.1	NEG	C8H14N2O6			108320-97-4								IOWJRKAVLALBQB-ALEPSDHESA-N	2.07768e-05	2.49611e-05	2.14013e-05	1.75096e-05	1.38676e-05	2.44557e-05	2.04953e-05	4.78824e-06	2.23703e-05	1.8946e-05	1.35533e-05	9.70017e-06	5.20776e-06	1.24276e-05	1.24799	0.0397966	0.175515	0.606363	-0.721746
1455	Carebastine	2.25	level2			500.276	123.4	POS	C32H37NO4			90729-42-3		Benzenoids	苯环型化合物	Benzene and substituted derivatives	苯和取代衍生物	Diphenylmethanes	二苯甲烷	XGHOVGYJHWQGCC-UHFFFAOYSA-N	7.49892e-05	5.55944e-05	5.98666e-05	6.79714e-05	7.29759e-05	5.90777e-05	6.50792e-05	3.15819e-05	4.56392e-05	2.9314e-05	5.16957e-05	2.61456e-05	3.41979e-05	3.64291e-05	1.82921	0.00027539	0.00930555	0.559765	-0.837107
1462	(2-aminoethoxy)[2-[icosa-5.8.11-trienoyloxy]-3-(octadecanoyloxy)propoxy]phosphinic acid	2.25	level2			768.55	37.9	NEG	C43H80NO8P	HMDB0009001				Lipids and lipid-like molecules	脂质和类脂分子	Glycerophospholipids	甘油磷脂类	Glycerophosphoethanolamines	磷脂酰乙醇胺	ZXGWUCRPMYBWGO-MICLNOPWSA-N	8.34767e-05	9.13958e-05	9.12499e-05	9.54627e-05	7.8456e-05	9.12638e-05	8.85508e-05	0.000144856	0.000143969	0.000139499	0.000138736	0.000110325	0.000114415	0.000131966	1.93439	7.99093e-05	0.00450416	1.49029	0.575594
1479	(5E)-2-Heptyl-3,4,7-trihydroxy-2,3,4,7,8,9-hexahydrooxecin-10-one	2.24	level2			301.203	108.7	POS	C16H28O5			1485029-38-6		Organoheterocyclic compounds	有机杂环化合物	Oxocins	氧杂环辛三烯	Oxocins	氧杂环辛三烯	NGMQJZCKXKTQID-CSKARUKUSA-N	1.88906e-05	1.63415e-05	1.71997e-05	1.65609e-05	1.42925e-05	2.11798e-05	1.74108e-05	4.01221e-06	4.63515e-06	1.31076e-05	7.54785e-06	1.17631e-05	6.98297e-06	8.00814e-06	1.67702	0.000380933	0.0113554	0.459952	-1.12044
1480	26,27-Dinorcholest-5-en-24-yne-3,20-diol, (3.beta.)-	2.24	level2			371.299	102.9	POS	C25H38O2			1397692-46-4		Lipids and lipid-like molecules	脂质和类脂分子	Steroids and steroid derivatives	甾类和甾类衍生物	Hydroxysteroids	羟类固醇	SCMAJJQBADBBSM-PRQSBNOCSA-N	5.91445e-05	5.82498e-05	5.57912e-05	5.46517e-05	6.61099e-05	6.04981e-05	5.90742e-05	1.41238e-05	2.85277e-05	2.16546e-05	1.83027e-05	3.51423e-05	2.86618e-05	2.44022e-05	1.9566	2.10407e-06	0.000772382	0.413076	-1.27552
1482	Harpagoside	2.24	level2			493.172	97.2	NEG	C24H30O11			19210-12-9		Lipids and lipid-like molecules	脂质和类脂分子	Prenol lipids	异戊烯醇脂类	Terpene glycosides	萜类糖苷	KVRQGMOSZKPBNS-FMHLWDFHSA-N	1.06677e-06	9.52641e-07	9.32726e-07	7.43822e-07	3.97804e-07	3.07366e-07	7.33521e-07	1.61864e-06	4.17908e-06	1.09833e-06	2.93176e-06	2.55018e-06	2.20481e-06	2.43047e-06	1.57343	0.0105468	0.0820536	3.31342	1.72832
1486	4-Acetyloxy-8-(3-oxo-2-pent-2-enylcyclopenten-1-yl)octanoic acid	2.24	level2			349.202	29.1	NEG	C20H30O5			1083198-34-8		Lipids and lipid-like molecules	脂质和类脂分子	Fatty Acyls	脂肪酰类	Fatty acids and conjugates	脂肪酸和聚合物	QWDCJWDUPSTHHK-SNAWJCMRSA-N	7.204e-06	5.57634e-06	6.49267e-06	5.68379e-06	3.93332e-06	6.67782e-06	5.92799e-06	2.4695e-06	2.15624e-06	7.41214e-07	1.32418e-06	3.67509e-06	1.6162e-06	1.99707e-06	1.7844	9.64717e-05	0.00500363	0.336888	-1.56966
1501	2-(5-Iodo-2-methyl-1H-indol-3-yl)ethanamine	2.23	level2			299.006	170.8	NEG	C11H13IN2			383145-98-0		Organoheterocyclic compounds	有机杂环化合物	Indoles and derivatives	吲哚和衍生物	Tryptamines and derivatives	色胺及衍生物	CGAUVNDNYGZXTQ-UHFFFAOYSA-N	4.5528e-05	5.19964e-05	5.48914e-05	3.03958e-05	2.83787e-05	5.99614e-05	4.51919e-05	4.84782e-05	8.3268e-05	6.42653e-05	6.0324e-05	5.89667e-05	5.86297e-05	6.2322e-05	1.1839	0.0370636	0.168845	1.37905	0.463676
1503	2-[(2-Fluorophenyl)amino]acetohydrazide	2.23	level2			182.076	98.1	NEG	C8H10FN3O			2371-27-9		Organic acids and derivatives	有机酸及其衍生物	Carboxylic acids and derivatives	羧酸及衍生物	Amino acids, peptides, and analogues	氨基酸、肽和类似物	XCWWDLJSTDGTTI-UHFFFAOYSA-N	2.60811e-05	2.7565e-05	2.67864e-05	2.477e-05	2.37478e-05	2.4654e-05	2.56007e-05	3.12262e-05	3.04444e-05	3.41952e-05	2.93776e-05	3.02567e-05	2.62242e-05	3.02874e-05	1.74069	0.00311633	0.0392752	1.18307	0.242532
1504	Cys-Gly-Cys	2.23	level2			280.043	67.5	NEG	C8H15N3O4S2			246231-57-2		Organic acids and derivatives	有机酸及其衍生物	Carboxylic acids and derivatives	羧酸及衍生物	Amino acids, peptides, and analogues	氨基酸、肽和类似物	URDUGPGPLNXXES-UHFFFAOYSA-N	0.000131376	0.000175912	0.000144539	0.000129141	7.77824e-05	0.000168507	0.000137876	5.78472e-05	9.19723e-05	4.24963e-05	7.48391e-05	7.28997e-05	7.33733e-05	6.89046e-05	1.76924	0.00146988	0.0249106	0.499757	-1.0007
1512	6-Benzyl-3-butan-2-yl-9-(7,8-dihydroxy-6-oxooctyl)-1,4,7,10-tetrazabicyclo[10.4.0]hexadecane-2,5,8,11-tetrone	2.22	level2			585.331	109.1	NEG	C31H46N4O7					Organic acids and derivatives	有机酸及其衍生物	Carboxylic acids and derivatives	羧酸及衍生物	Amino acids, peptides, and analogues	氨基酸、肽和类似物	YSNRSVKJRYQIIA-UHFFFAOYSA-N	4.68814e-05	5.44928e-05	4.52443e-05	2.77482e-05	3.25413e-05	4.81828e-05	4.25152e-05	6.44267e-05	6.02676e-05	0.000102994	7.10572e-05	0.000140672	9.23894e-05	8.86345e-05	1.65879	0.0121411	0.0892414	2.08477	1.05989
1513	Oleana-1,9(11)-dien-28-oic acid, 2-cyano-3,12-dioxo-, methyl ester	2.22	level2			506.325	98.9	POS	C32H43NO4			218600-53-4		Organic oxygen compounds	有机含氧化合物	Organooxygen compounds	有机氧化合物	Carbonyl compounds	羰基化合物	WPTTVJLTNAWYAO-KPOXMGGZSA-N	5.0602e-06	5.1212e-06	4.51095e-06	7.77003e-06	9.53009e-06	8.25487e-06	6.70789e-06	5.8261e-07	1.41143e-06	5.06834e-07	4.51091e-06	1.5068e-06	2.27387e-06	1.79874e-06	1.80002	0.000821607	0.0178563	0.268153	-1.89887
1516	Bendroflumethiazide	2.22	level2			416.073	181.4	NEG	C17H18F3N3O2S2	HMDB0014580		73-48-3	C07758	Organoheterocyclic compounds	有机杂环化合物	Thiadiazines	噻二嗪	Benzothiadiazines	苯并噻二嗪	HDWIHXWEUNVBIY-UHFFFAOYSA-N	2.5302e-06	3.25328e-06	3.23363e-06	5.83701e-07	6.42382e-07	2.622e-06	2.1442e-06	4.80016e-06	3.32078e-06	3.55777e-06	3.9666e-06	4.12307e-06	3.59146e-06	3.8933e-06	1.28515	0.00930243	0.0762482	1.81574	0.860557
1517	Gibberellin_A61	2.22	level2			333.171	135.7	POS	C19H24O5			328058-45-3		Lipids and lipid-like molecules	脂质和类脂分子	Prenol lipids	异戊烯醇脂类	Diterpenoids	二萜类	JKQCGVABHHQYKQ-UHFFFAOYSA-N	6.33507e-06	6.57576e-06	6.12447e-06	6.51902e-06	7.68852e-06	7.46428e-06	6.78452e-06	8.71818e-06	1.00084e-05	9.12328e-06	9.75983e-06	1.22087e-05	1.20363e-05	1.03091e-05	1.76333	0.000317136	0.0102173	1.51951	0.603601
1520	(3beta,23E)-3-Hydroxy-27-norcycloart-23-en-25-one	2.22	level2			427.362	92.9	POS	C29H46O2	HMDB0037382		132943-49-8		Lipids and lipid-like molecules	脂质和类脂分子	Steroids and steroid derivatives	甾类和甾类衍生物	Cycloartanols and derivatives	环木菠萝烷醇及衍生物	WNTCMDLOMSFFPE-VQHVLOKHSA-N	9.13554e-05	6.54963e-05	7.00405e-05	0.000145251	0.000149288	0.000104107	0.000104256	2.39697e-05	5.61885e-05	5.4755e-05	4.88054e-05	8.18788e-05	3.46837e-05	5.00468e-05	1.5684	0.00928119	0.0761823	0.480036	-1.05878
1523	4,4'-Sulfonylbisphenol	2.21	level2			249.022	176.7	NEG	C12H10O4S	HMDB0240712		80-09-1	C14216	Benzenoids	苯环型化合物	Benzene and substituted derivatives	苯和取代衍生物	Benzenesulfonyl compounds	苯磺酰基化合物	VPWNQTHUCYMVMZ-UHFFFAOYSA-N	0.000223399	0.000255801	0.000235728	0.000239775	0.000272731	0.000289424	0.00025281	0.000140364	0.000157586	0.000146493	0.000219416	0.000197211	0.00021127	0.000178723	1.74333	0.00167141	0.0269548	0.706948	-0.500323
1525	(Phenoxymethyl)penicilloic acid	2.21	level2			369.112	156.8	POS	C16H20N2O6S	HMDB0256236		1049-84-9		Organic acids and derivatives	有机酸及其衍生物	Carboxylic acids and derivatives	羧酸及衍生物	Amino acids, peptides, and analogues	氨基酸、肽和类似物	FJTUHYOOCYRLJI-UHFFFAOYSA-N	6.00291e-06	8.3753e-06	9.39148e-06	3.41021e-06	4.6494e-06	7.47165e-06	6.55016e-06	2.062e-05	1.14652e-05	1.62056e-05	1.41813e-05	1.26178e-05	1.43835e-05	1.49122e-05	1.81456	0.000414235	0.0118891	2.27662	1.18689
1533	Chloramphenicol glucuronide	2.2	level2			497.036	221.4	NEG	C17H20Cl2N2O11			39751-33-2		Lipids and lipid-like molecules	脂质和类脂分子	Fatty Acyls	脂肪酰类	Fatty acyl glycosides	脂肪酰基糖苷	UARPTSDFEIFMJP-LMSRTGKYSA-N	6.32388e-06	9.38052e-06	6.35558e-06	5.84279e-06	7.62653e-06	7.35344e-06	7.14712e-06	9.72886e-06	9.26299e-06	9.84427e-06	1.1783e-05	9.28436e-06	9.51117e-06	9.90244e-06	1.69564	0.00176744	0.0279423	1.38551	0.470421
1534	Ellagic acid	2.2	level2			301	201.7	NEG	C14H6O8	HMDB0002899		476-66-4	C10788	Phenylpropanoids and polyketides	苯丙素类和聚酮类	Tannins	单宁类	Hydrolyzable tannins	可水解单宁类	AFSDNFLWKVMVRB-UHFFFAOYSA-N	3.04305e-06	2.53328e-06	2.63503e-06	1.14599e-06	1.00612e-06	2.37939e-06	2.12381e-06	2.92408e-06	2.95505e-06	4.06222e-06	2.96009e-06	2.64747e-06	3.10301e-06	3.10866e-06	1.21843	0.0327683	0.158036	1.46372	0.549636
1535	Chlorogenic acid, methyl ester	2.2	level2			367.106	171.3	NEG	C17H20O9			29708-87-0		Organic oxygen compounds	有机含氧化合物	Organooxygen compounds	有机氧化合物	Alcohols and polyols	乙醇和多元醇	MZNIJRAPCCELQX-AWOKGZDASA-N	0.000438022	0.000433397	0.000425761	0.000636382	0.000738451	0.000520416	0.000532071	0.000211683	0.00038913	0.000367799	0.000445768	0.000318425	0.000329958	0.000343794	1.54144	0.0123894	0.0903801	0.646143	-0.630075
1536	6-Hydroxyeurycomalactone	2.2	level2			365.161	142.2	POS	C19H24O7			142846-97-7		Lipids and lipid-like molecules	脂质和类脂分子	Steroids and steroid derivatives	甾类和甾类衍生物	Steroid lactones	甾体内酯	YDFWBQALFJSIRX-LYGXSPTJSA-N	1.38722e-06	1.44163e-06	1.19309e-06	9.76891e-07	1.31715e-06	1.42397e-06	1.28999e-06	3.00726e-06	4.42115e-06	1.70681e-06	3.27074e-06	4.79208e-06	4.23017e-06	3.57137e-06	1.73955	0.004189	0.0476534	2.76852	1.46911
1538	2,4-Bis(trifluoromethyl)pyrimidine-5-carboxylic acid	2.2	level2			258.992	90.8	NEG	C7H2F6N2O2			188781-46-6		Organoheterocyclic compounds	有机杂环化合物	Diazines	二氮杂苯	Pyrimidines and pyrimidine derivatives	嘧啶类和嘧啶类衍生物	RUHKDOFTFCXTBX-UHFFFAOYSA-N	8.35825e-06	1.58594e-05	1.79939e-05	1.58369e-05	1.699e-05	1.83345e-05	1.55622e-05	5.64027e-05	2.63907e-05	2.57447e-05	3.1175e-05	2.04092e-05	4.13046e-05	3.35712e-05	1.67006	0.0192427	0.117471	2.15723	1.10918
1540	4-(Thiophen-2-yl)-6-(trifluoromethyl)pyrimidin-2-ol	2.2	level2			244.998	50.3	NEG	C9H5F3N2OS			67804-95-9		Organoheterocyclic compounds	有机杂环化合物	Diazines	二氮杂苯	Pyrimidines and pyrimidine derivatives	嘧啶类和嘧啶类衍生物	ROAZETBLNZFDDH-UHFFFAOYSA-N	0.000172761	0.000240055	0.000215399	6.20523e-05	6.3812e-05	0.000207174	0.000160209	0.000297941	0.000253986	0.00030986	0.000253728	0.00025507	0.000233298	0.000267314	1.32771	0.0106915	0.0827244	1.66853	0.738581
1542	2-Acetylthiazole	2.2	level2			128.018	176.1	POS	C5H5NOS	HMDB0032964		24295-03-2		Organic oxygen compounds	有机含氧化合物	Organooxygen compounds	有机氧化合物	Carbonyl compounds	羰基化合物	MOMFXATYAINJML-UHFFFAOYSA-N	5.63518e-05	5.83816e-05	6.26287e-05	5.59114e-05	6.41174e-05	5.87182e-05	5.93515e-05	4.34525e-05	4.04767e-05	4.13149e-05	4.90198e-05	5.04117e-05	5.40763e-05	4.64587e-05	1.78695	0.000616858	0.0152167	0.782771	-0.353337
1544	3-O-Feruloylquinic acid	2.2	level2			391.094	156.4	POS	C17H20O9	HMDB0030669		62929-69-5	C02572	Organic oxygen compounds	有机含氧化合物	Organooxygen compounds	有机氧化合物	Alcohols and polyols	乙醇和多元醇	RAGZUCNPTLULOL-KJJWLSQTSA-N	2.10411e-06	2.88041e-06	3.19422e-06	2.01058e-06	2.7003e-06	2.59874e-06	2.58139e-06	7.63154e-06	4.02958e-06	4.96005e-06	4.89997e-06	4.11392e-06	4.25299e-06	4.98134e-06	1.90116	0.00608584	0.0603026	1.92971	0.948385
1545	Nylidrin	2.2	level2			300.199	108.8	POS	C19H25NO2	HMDB0255826		447-41-6		Benzenoids	苯环型化合物	Benzene and substituted derivatives	苯和取代衍生物	Phenylpropanes	苯丙烷	PTGXAUBQBSGPKF-UHFFFAOYSA-N	0.000123454	0.000106765	0.000108068	0.000106553	9.43737e-05	0.000131674	0.000111815	2.86463e-05	3.35725e-05	8.35927e-05	4.84006e-05	6.73283e-05	4.58067e-05	5.12245e-05	1.7498	0.000133447	0.00605688	0.45812	-1.1262
1547	Benzophenone-4	2.2	level2			307.03	49.1	NEG	C14H12O6S	HMDB0258614		4065-45-6		Benzenoids	苯环型化合物	Benzene and substituted derivatives	苯和取代衍生物	Benzophenones	二苯甲酮	CXVGEDCSTKKODG-UHFFFAOYSA-N	0.000146673	0.000174906	0.000150707	0.00011233	0.000116202	0.000155539	0.000142726	0.000118349	8.14455e-05	7.41313e-05	8.59602e-05	8.13801e-05	0.000107596	9.14769e-05	1.66316	0.00176839	0.0279423	0.640925	-0.641772
1550	Chicoric acid	2.19	level2			473.074	220.7	NEG	C22H18O12	HMDB0002375		6537-80-0	C10437	Organic acids and derivatives	有机酸及其衍生物	Carboxylic acids and derivatives	羧酸及衍生物	Tetracarboxylic acids and derivatives	四羧酸及衍生物	YDDGKXBLOXEEMN-IABMMNSOSA-N	0.000132591	0.000161853	0.000127802	0.00010575	0.000142601	0.000151869	0.000137078	0.000206184	0.000200599	0.000145783	0.000233128	0.000204731	0.000177987	0.000194735	1.59677	0.00269606	0.0360311	1.42062	0.506522
1552	(S)-Dibutyl 3-hydroxybutyl phosphate	2.19	level2			283.163	162.6	POS	C12H27O5P			2108602-99-7		Organic acids and derivatives	有机酸及其衍生物	Organic phosphoric acids and derivatives	有机磷酸及衍生物	Phosphate esters	磷酸酯	LJBNHONKIDIOPD-LBPRGKRZSA-N	1.43434e-05	1.45963e-05	1.41132e-05	1.03124e-05	1.39373e-05	1.10671e-05	1.30616e-05	2.56929e-05	2.50419e-05	1.83088e-05	1.81813e-05	1.51351e-05	2.15521e-05	2.0652e-05	1.70549	0.00229175	0.0327165	1.58112	0.660949
1554	N-Arachidonoyldopamine	2.19	level2			440.314	127.4	POS	C28H41NO3			199875-69-9		Benzenoids	苯环型化合物	Phenols	酚类	Benzenediols	苯二酚	MVVPIAAVGAWJNQ-DOFZRALJSA-N	7.46219e-06	7.57992e-06	8.94072e-06	8.21511e-06	1.16582e-05	7.96955e-06	8.63761e-06	6.2089e-06	6.16631e-06	6.11214e-06	7.02679e-06	5.71074e-06	6.85445e-06	6.34656e-06	1.62911	0.0144302	0.0991941	0.734758	-0.444658
1556	Koeniginequinone_A	2.19	level2			242.079	186.4	POS	C14H11NO3	HMDB0032085				Organoheterocyclic compounds	有机杂环化合物	Indoles and derivatives	吲哚和衍生物	Carbazoles	咔唑	FBXPHUZRLGTRFW-UHFFFAOYSA-N	6.35703e-06	5.75031e-06	6.13174e-06	4.71549e-06	5.57308e-06	4.90921e-06	5.57281e-06	4.4376e-06	4.03112e-06	3.7737e-06	3.7155e-06	4.21752e-06	5.20219e-06	4.22961e-06	1.65689	0.00316698	0.0395963	0.758972	-0.397882
1559	(22E,24R)-Stigmasta-4,22-diene-3,6-dione	2.19	level2			425.346	94.9	POS	C29H44O2	HMDB0038656		50868-51-4		Lipids and lipid-like molecules	脂质和类脂分子	Steroids and steroid derivatives	甾类和甾类衍生物	Stigmastanes and derivatives	豆甾烷及衍生物	XWHBTBBUPBKDBB-CMDGGOBGSA-N	9.49044e-05	7.69158e-05	8.5257e-05	0.000118717	0.000138379	0.000100692	0.000102478	2.86092e-05	5.45855e-05	4.94005e-05	4.09285e-05	7.80568e-05	5.10207e-05	5.04335e-05	1.78259	0.00104554	0.0203776	0.492142	-1.02285
1561	Entacapone 3-.beta.-D-glucuronide	2.18	level2			480.124	229.5	NEG	C20H23N3O11			158069-75-1								QFIJKZUWSRMQEH-IAWHAOHOSA-N	2.70804e-06	2.35439e-06	2.18037e-06	2.62063e-06	2.99424e-06	3.17855e-06	2.6727e-06	7.0495e-07	1.29978e-06	7.24447e-07	1.12597e-06	1.14376e-06	9.84532e-07	9.9724e-07	2.02297	3.41845e-06	0.000906872	0.37312	-1.42229
1562	Epiprogoitrin	2.18	level2			388.036	172.1	NEG	C11H19NO10S2			19237-18-4		Organic oxygen compounds	有机含氧化合物	Organooxygen compounds	有机氧化合物	Carbohydrates and carbohydrate conjugates	碳水化合物和碳水化合物结合物	MYHSVHWQEVDFQT-QSKOKFRPSA-N	8.44867e-06	1.05446e-05	9.60847e-06	5.76636e-06	5.62407e-06	9.61654e-06	8.26812e-06	2.03894e-05	1.24613e-05	1.31827e-05	1.50881e-05	1.06499e-05	1.40616e-05	1.43055e-05	1.67556	0.0037884	0.0442501	1.7302	0.790939
1565	Pentostatin	2.18	level2			267.109	57.7	NEG	C11H16N4O4	HMDB0014692		53910-25-1	C02267	Organoheterocyclic compounds	有机杂环化合物	Imidazodiazepines	咪唑二氮杂卓类	Imidazodiazepines	咪唑二氮杂卓类	FPVKHBSQESCIEP-JQCXWYLXSA-N	2.6608e-05	2.86189e-05	2.72345e-05	2.37103e-05	2.33833e-05	2.65801e-05	2.60225e-05	5.18387e-05	3.64595e-05	4.54388e-05	3.90055e-05	3.51702e-05	3.6869e-05	4.0797e-05	1.96339	0.00185545	0.0287825	1.56776	0.648701
1570	Neoacrimarine_G	2.18	level2			516.161	180.1	POS	C29H25NO8	HMDB0031135		195057-37-5		Organoheterocyclic compounds	有机杂环化合物	Quinolines and derivatives	喹啉及衍生物	Benzoquinolines	苯并喹啉	MNOCITGIWBOSNH-UHFFFAOYSA-N	2.302e-06	2.56782e-06	2.89804e-06	9.97906e-07	1.42773e-06	2.8563e-06	2.17496e-06	3.07411e-06	3.99311e-06	5.10414e-06	3.57616e-06	3.84812e-06	2.50789e-06	3.68392e-06	1.43319	0.0108338	0.0833928	1.69378	0.76025
1575	Methyl 2-[(3aS,4R,5S,6S)-4-hydroxy-3-(hydroxymethyl)-6-[2-(4-hydroxyphenyl)acetyl]oxy-8-methyl-1-oxo-4,5,6,7-tetrahydro-3aH-azulen-5-yl]prop-2-enoate	2.17	level2			441.153	165.8	NEG	C24H26O8			143304-80-7		Lipids and lipid-like molecules	脂质和类脂分子	Prenol lipids	异戊烯醇脂类	Sesquiterpenoids	倍半萜类	DDNQXWHGQQEAOE-AWDZXFJFSA-N	8.09517e-07	1.08155e-06	8.79744e-07	2.60216e-07	4.79137e-07	1.64808e-06	8.59707e-07	1.69349e-06	1.45434e-06	2.05175e-06	2.31777e-06	1.75959e-06	1.22673e-06	1.75061e-06	1.476	0.00583073	0.0586157	2.03629	1.02594
1577	3-(3,4-Dimethoxyphenyl)-1-(2-hydroxy-4,6-dimethoxyphenyl)propan-1-one	2.17	level2			347.151	137.8	POS	C19H22O6			65236-01-3		Phenylpropanoids and polyketides	苯丙素类和聚酮类	Linear 1,3-diarylpropanoids	线性1,3-二芳基丙素类	Chalcones and dihydrochalcones	查尔酮和二氢查尔酮类	MQEOTHTYNCMSAN-UHFFFAOYSA-N	1.39652e-06	1.28085e-06	1.19781e-06	7.17941e-07	8.05338e-07	1.0682e-06	1.07778e-06	1.64253e-06	2.01175e-06	1.3385e-06	1.72325e-06	2.27355e-06	2.61518e-06	1.93413e-06	1.53503	0.0028579	0.0371935	1.79456	0.843627
1582	Ganoderic Acid G	2.17	level2			555.293	155.3	POS	C30H44O8	HMDB0035985		98665-22-6		Lipids and lipid-like molecules	脂质和类脂分子	Prenol lipids	异戊烯醇脂类	Triterpenoids	三萜类	BPJPBLZKOVIJQD-UHFFFAOYSA-N	7.91794e-07	8.05629e-07	1.06811e-06	8.44178e-07	7.59809e-07	8.30755e-07	8.50045e-07	5.78828e-07	7.09994e-07	3.56391e-07	6.58136e-07	7.05794e-07	5.64112e-07	5.95542e-07	1.57874	0.00476756	0.0517885	0.700601	-0.513335
1583	25-Acetylvulgaroside	2.17	level2			479.297	124	POS	C27H42O7	HMDB0041365		172616-88-5		Lipids and lipid-like molecules	脂质和类脂分子	Prenol lipids	异戊烯醇脂类	Sesterterpenoids	二倍半萜类	QNZZHRCSGTYEAW-UHFFFAOYSA-N	0.000237084	0.000204153	0.000217625	0.000221907	0.00023521	0.000192052	0.000218005	9.85907e-05	0.000144405	9.4021e-05	0.000107726	7.84174e-05	0.00019548	0.000119773	1.82	0.000421433	0.0120187	0.549407	-0.864054
1597	4-Hydroxyphenylmaraviroc	2.15	level2			528.309	113	NEG	C29H41F2N5O2			856708-54-8		Alkaloids and derivatives	生物碱和衍生物	Tropane alkaloids	托品烷生物碱	Tropane alkaloids	托品烷生物碱	FWOMXCBURQJRQH-UHFFFAOYSA-N	2.35046e-05	2.0123e-05	1.77879e-05	1.07732e-05	1.11991e-05	2.01129e-05	1.72501e-05	2.38018e-05	3.23424e-05	2.56342e-05	1.80854e-05	1.77328e-05	3.09857e-05	2.47637e-05	1.14919	0.0459209	0.190317	1.43556	0.521618
1601	Dihydrokaempferol	2.15	level2			287.052	181.5	NEG	C15H12O6					Phenylpropanoids and polyketides	苯丙素类和聚酮类	Flavonoids	黄酮类	Flavans	黄烷	PADQINQHPQKXNL-UHFFFAOYSA-N	2.02829e-05	2.29562e-05	2.16122e-05	2.46902e-05	2.62652e-05	2.68147e-05	2.37702e-05	1.2489e-05	1.46103e-05	1.25897e-05	1.84664e-05	1.90992e-05	1.63659e-05	1.56034e-05	1.83276	0.000413428	0.0118891	0.656426	-0.607295
1603	Phlorobenzophenone	2.15	level2			229.048	86.3	NEG	C13H10O4					Benzenoids	苯环型化合物	Benzene and substituted derivatives	苯和取代衍生物	Benzophenones	二苯甲酮	CPEXFJVZFNYXGU-UHFFFAOYSA-N	4.25564e-05	2.74679e-05	5.19338e-05	3.03062e-05	2.76836e-05	2.7109e-05	3.45095e-05	0.00014006	0.000115663	0.000103093	0.000108351	0.000120313	0.000112743	0.000116704	1.99488	2.54892e-07	0.00037991	3.38179	1.75779
1604	Cabergoline N-oxide	2.14	level2			468.294	245.6	POS	C26H37N5O3					Alkaloids and derivatives	生物碱和衍生物	Ergoline and derivatives	麦角生物碱及衍生物	Lysergic acids and derivatives	麦角酸及衍生物	MWKMKARCRODSLP-KJXAQDMKSA-N	1.22314e-06	1.10485e-06	1.2096e-06	3.90468e-07	1.20893e-06	1.74998e-06	1.14783e-06	3.21359e-07	5.14438e-07	4.12287e-07	6.94449e-07	8.63592e-07	9.96262e-07	6.33731e-07	1.27261	0.0331277	0.158866	0.552114	-0.856961
1605	Sertraline carbamoyl glucuronide	2.14	level2			524.084	231	NEG	C24H25Cl2NO8			119733-44-7								IFPBIAXQORQOIY-YFSVWRKBSA-N	1.31288e-06	1.47878e-06	1.25777e-06	1.43129e-06	1.31571e-06	1.92415e-06	1.45343e-06	2.50922e-06	1.64225e-06	1.9874e-06	2.22072e-06	1.83977e-06	1.96389e-06	2.02721e-06	1.67583	0.00477842	0.0518667	1.39478	0.480033
1607	Thiacloprid	2.14	level2			253.033	176.1	POS	C10H9ClN4S			111988-49-9								HOKKPVIRMVDYPB-UVTDQMKNSA-N	9.08747e-06	9.19065e-06	1.0265e-05	1.01616e-05	1.17958e-05	1.03086e-05	1.01349e-05	6.39456e-06	6.15077e-06	6.60181e-06	7.28729e-06	7.57922e-06	8.58431e-06	7.09966e-06	1.86369	0.000237585	0.00845359	0.700519	-0.513504
1611	N-(5-Chloropyridin-2-yl)-5-propylthiophene-3-carboxamide	2.14	level2			279.039	67.4	NEG	C13H13ClN2OS			774589-93-4		Organoheterocyclic compounds	有机杂环化合物	Thiophenes	噻吩	Thiophene carboxylic acids and derivatives	噻吩甲酸及衍生物	VHUXEKGCBDVDBF-UHFFFAOYSA-N	0.00132978	0.00176907	0.00145499	0.00132694	0.000809708	0.00175236	0.00140714	0.000590702	0.000895376	0.000428937	0.000752155	0.000725192	0.000765057	0.000692903	1.79614	0.00112701	0.0213246	0.492419	-1.02204
1618	1-Phenyl-1,3-nonadecanedione	2.14	level2			373.315	102.8	POS	C25H40O2	HMDB0035584				Organic oxygen compounds	有机含氧化合物	Organooxygen compounds	有机氧化合物	Carbonyl compounds	羰基化合物	MVJPWTFBRAZGDC-UHFFFAOYSA-N	5.92321e-05	5.40919e-05	5.3846e-05	5.34405e-05	6.68932e-05	6.43069e-05	5.86351e-05	1.64232e-05	2.40354e-05	2.35409e-05	2.43418e-05	3.30548e-05	2.64107e-05	2.46345e-05	2.01238	1.01211e-06	0.000599031	0.420132	-1.25109
1624	4,5-Epoxy-7Z,10Z,13Z,16Z,19Z-docosapentaenoic acid, methyl ester	2.13	level2			359.263	133.4	POS	C23H34O3			121818-29-9		Lipids and lipid-like molecules	脂质和类脂分子	Fatty Acyls	脂肪酰类	Fatty acids and conjugates	脂肪酸和聚合物	WBYKJDXNMZXEMM-JEBPEJKESA-N	2.28284e-06	2.23389e-06	1.99261e-06	2.36159e-06	2.77012e-06	3.5606e-06	2.53361e-06	5.27086e-07	8.13822e-07	6.96141e-07	3.49035e-07	1.37462e-06	1.24986e-06	8.35093e-07	1.83806	0.000131124	0.00599209	0.329606	-1.60119
1625	(25R)-3alpha,7alpha,12alpha,24S-tetrahydroxy-5beta-cholestan-26-oic_acid	2.13	level2			467.333	112.1	POS	C27H46O6	HMDB0002195		1061-64-9		Lipids and lipid-like molecules	脂质和类脂分子	Steroids and steroid derivatives	甾类和甾类衍生物	Bile acids, alcohols and derivatives	胆汁酸类、醇类及其衍生物	NRDKNLGDNLHWHG-IYELHLJQSA-N	8.51462e-06	7.80363e-06	8.23277e-06	7.95747e-06	8.9967e-06	8.03121e-06	8.25607e-06	5.40445e-06	5.52239e-06	6.81352e-06	6.97689e-06	5.71915e-06	5.50275e-06	5.98986e-06	1.83584	5.71476e-05	0.00381689	0.72551	-0.462933
1629	(4-Bromo-2-tert-butylphenoxy)acetic acid	2.13	level2			285.01	47.1	NEG	C12H15BrO3			425372-86-7		Benzenoids	苯环型化合物	Benzene and substituted derivatives	苯和取代衍生物	Phenoxyacetic acid derivatives	苯氧基乙酸衍生物	GCBNGPDJYUPSBS-UHFFFAOYSA-N	1.50935e-05	2.54768e-05	1.99406e-05	7.70977e-06	7.15543e-06	1.96136e-05	1.58316e-05	5.57376e-05	3.12833e-05	3.86345e-05	3.47721e-05	3.56036e-05	4.44151e-05	4.00744e-05	1.7223	0.000414369	0.0118891	2.53129	1.33987
1632	5-(4-Acetyloxy-3-hydroxy-2,5,5,8a-tetramethyl-3,4,4a,6,7,8-hexahydronaphthalen-1-yl)-3-methylpentanoic acid	2.13	level2			379.252	22.6	NEG	C22H36O5			1332765-47-5		Lipids and lipid-like molecules	脂质和类脂分子	Prenol lipids	异戊烯醇脂类	Diterpenoids	二萜类	XFCLFWWTDWKJAH-UHFFFAOYSA-N	9.38256e-05	9.70653e-05	9.0036e-05	8.28197e-05	8.24295e-05	9.11285e-05	8.95508e-05	0.000143322	0.000123637	0.000142115	0.000101645	8.94001e-05	0.000127418	0.000121256	1.63928	0.0147278	0.100331	1.35405	0.43728
1633	4-(4-Mercaptophenoxy)phenyl hydrosulfide	2.13	level2			233.012	15.9	NEG	C12H10OS2			17527-79-6		Benzenoids	苯环型化合物	Benzene and substituted derivatives	苯和取代衍生物	Diphenylethers	二苯醚类	WREGWRFRXHKFGE-UHFFFAOYSA-N	6.94943e-05	8.07073e-05	9.12209e-05	7.96088e-05	0.000119997	9.67288e-05	8.96263e-05	0.000322572	0.000124844	0.000275001	0.000190109	0.000164307	0.000298376	0.000229201	1.8564	0.00724063	0.0662802	2.5573	1.35462
1634	SIROLIMUS	2.13	level2			931.578	124.7	POS	C51H79NO13	HMDB0015015		53123-88-9	C07909	Phenylpropanoids and polyketides	苯丙素类和聚酮类	Macrolide lactams	大环内酯内酰胺	Macrolide lactams	大环内酯内酰胺	QFJCIRLUMZQUOT-HPLJOQBZSA-N	5.6843e-06	6.59141e-06	6.75067e-06	7.08605e-06	8.61185e-06	5.38431e-06	6.68477e-06	2.28389e-06	4.68408e-06	1.854e-06	4.26322e-06	2.36931e-06	3.72916e-06	3.19728e-06	1.82049	0.000405757	0.0117612	0.478293	-1.06403
1635	12'-Apo-b-carotene-3,12'-diol	2.13	level2			369.283	105.5	POS	C25H36O2	HMDB0036054		120021-87-6		Lipids and lipid-like molecules	脂质和类脂分子	Prenol lipids	异戊烯醇脂类	Diterpenoids	二萜类	XVQDCCGQSOTQBN-RXCALXPUSA-N	2.3386e-05	2.50253e-05	2.58558e-05	2.11904e-05	3.23509e-05	2.47316e-05	2.54233e-05	5.78426e-06	1.13955e-05	9.22474e-06	7.8714e-06	1.43732e-05	1.42899e-05	1.04898e-05	1.91676	3.20214e-05	0.00274792	0.412606	-1.27716
1638	Ethyl_2-(methyldithio)propionate	2.12	level2			181.037	200.9	POS	C6H12O2S2	HMDB0038896		23747-43-5		Organic acids and derivatives	有机酸及其衍生物	Carboxylic acids and derivatives	羧酸及衍生物	Carboxylic acid derivatives	羧酸衍生物	DZOQRCWJNNRVPT-UHFFFAOYSA-N	5.04718e-06	2.32808e-05	7.56068e-06	2.34519e-06	8.10133e-06	2.14424e-05	1.12963e-05	2.92781e-05	2.57471e-05	1.0171e-05	2.33547e-05	2.87052e-05	2.93569e-05	2.44355e-05	1.29363	0.0189013	0.116009	2.16315	1.11313
1639	4-(3-Nitrophenoxy)benzoic acid	2.12	level2			260.053	158.5	POS	C13H9NO5			99847-17-3		Benzenoids	苯环型化合物	Benzene and substituted derivatives	苯和取代衍生物	Diphenylethers	二苯醚类	AEMXUPRNANAQQS-UHFFFAOYSA-N	7.07718e-06	7.98681e-06	7.12439e-06	5.40971e-06	8.57145e-06	7.68634e-06	7.30931e-06	5.78476e-06	5.36221e-06	6.23848e-06	6.09679e-06	6.06383e-06	6.58384e-06	6.02165e-06	1.29541	0.0217766	0.12621	0.823833	-0.279576
1641	3-[5-(Trifluoromethyl)-1,2,4-oxadiazol-3-yl]benzoic acid	2.12	level2			257.015	47.1	NEG	C10H5F3N2O3			1092400-82-2		Organoheterocyclic compounds	有机杂环化合物	Azoles	吡咯类	Oxadiazoles	恶二唑	ZTOAUVQUTVRHBJ-UHFFFAOYSA-N	3.81368e-05	5.98022e-05	5.02107e-05	2.44687e-05	2.34675e-05	3.63166e-05	3.87337e-05	8.94817e-05	6.63464e-05	7.19955e-05	7.07253e-05	7.45622e-05	7.72964e-05	7.50679e-05	1.73459	0.00028272	0.00947361	1.93805	0.954605
1646	4-Phenyl-2-sulfanyl-3,4-dihydro-5H-indeno[1,2-d]pyrimidin-5-one	2.11	level2			291.057	117.7	NEG	C17H12N2OS			60477-74-9		Benzenoids	苯环型化合物	Indenes and isoindenes	茚类及异茚类	Indenes and isoindenes	茚类及异茚类	BGQSZBPWPOXQTF-UHFFFAOYSA-N	0.000130407	0.000160183	0.000170481	0.000110614	8.57882e-05	0.00013597	0.000132241	0.000302345	0.000161442	0.000210736	0.000173715	0.000188225	0.000245654	0.000213686	1.5971	0.00860894	0.0729473	1.61589	0.692329
1651	12'-Apozeaxanthin	2.1	level2			366.264	108.2	POS	C25H34O2	HMDB0302023				Lipids and lipid-like molecules	脂质和类脂分子	Prenol lipids	异戊烯醇脂类	Diterpenoids	二萜类	PAUIQDPAEDELMC-HEZGKBSMSA-N	8.45361e-06	8.92952e-06	8.10239e-06	5.56918e-06	9.52213e-06	7.72875e-06	8.05093e-06	1.63172e-06	2.63252e-06	2.16229e-06	3.40447e-06	3.01488e-06	3.69601e-06	2.75698e-06	1.99069	9.02867e-06	0.00138516	0.342443	-1.54607
1660	Populoside	2.09	level2			447.135	27.2	NEG	C22H24O10			26632-35-9		Organic oxygen compounds	有机含氧化合物	Organooxygen compounds	有机氧化合物	Carbohydrates and carbohydrate conjugates	碳水化合物和碳水化合物结合物	KMQUGCQVIDIVLT-CKNMYDPISA-N	1.50712e-05	1.80141e-05	1.36675e-05	1.39545e-05	9.56341e-06	1.13986e-05	1.36116e-05	8.43487e-06	1.12012e-05	1.04236e-05	5.58312e-06	5.46418e-06	7.663e-06	8.12832e-06	1.51012	0.00525601	0.0550259	0.597163	-0.743804
1663	Isodesmosine	2.09	level2			526.293	119.4	POS	C24H39N5O8	HMDB0000739		991-01-5		Organic acids and derivatives	有机酸及其衍生物	Carboxylic acids and derivatives	羧酸及衍生物	Tetracarboxylic acids and derivatives	四羧酸及衍生物	RGXCTRIQQODGIZ-UHFFFAOYSA-O	0.00115461	0.000563241	0.000624622	0.00100897	0.000698932	0.000624708	0.000779181	0.000126971	0.000278329	0.000192496	0.000311848	0.000233918	0.000211605	0.000225861	1.97933	0.00195083	0.0297831	0.28987	-1.78652
1664	1-(4-Chlorophenyl)-3,5-dimethyl-1H-pyrazole-4-carboxylic acid	2.08	level2			249.047	221.4	NEG	C12H11ClN2O2			113808-87-0		Organoheterocyclic compounds	有机杂环化合物	Azoles	吡咯类	Pyrazoles	吡唑	LMIAUFPOUMFDJB-UHFFFAOYSA-N	4.57725e-05	5.23687e-05	4.26253e-05	3.51757e-05	4.32512e-05	4.68919e-05	4.43476e-05	6.55128e-05	6.65123e-05	5.25925e-05	7.46753e-05	6.40176e-05	5.77099e-05	6.35034e-05	1.73662	0.000591082	0.0148394	1.43195	0.517979
1669	Indomethacin	2.08	level2			356.064	181.4	NEG	C19H16ClNO4	HMDB0014473		53-86-1	C01926	Organoheterocyclic compounds	有机杂环化合物	Indoles and derivatives	吲哚和衍生物	Benzoylindoles	苯甲酰基吲哚	CGIGDMFJXJATDK-UHFFFAOYSA-N	4.8144e-06	6.85336e-06	6.63888e-06	2.40056e-06	2.32128e-06	6.92226e-06	4.99179e-06	9.95266e-06	9.13704e-06	8.76861e-06	8.37898e-06	6.83716e-06	7.51944e-06	8.43231e-06	1.41806	0.00637734	0.0620596	1.68924	0.756372
1672	1-[3-(Acetylsulfanyl)propanoyl]-6-methyl-2-piperidinecarboxylic acid	2.07	level2			272.099	165.6	NEG	C12H19NO4S			464877-72-3		Organic acids and derivatives	有机酸及其衍生物	Carboxylic acids and derivatives	羧酸及衍生物	Amino acids, peptides, and analogues	氨基酸、肽和类似物	JHFOAISYWJRTIM-UHFFFAOYSA-N	1.6366e-05	1.74238e-05	1.62047e-05	9.25437e-06	8.51165e-06	1.80035e-05	1.4294e-05	2.29992e-05	1.83897e-05	2.06862e-05	2.27864e-05	2.36381e-05	1.69556e-05	2.09092e-05	1.41787	0.00939064	0.0767263	1.46279	0.548727
1677	Gilvocarcin V	2.06	level2			493.145	157	NEG	C27H26O9			77879-90-4		Organic oxygen compounds	有机含氧化合物	Organooxygen compounds	有机氧化合物	Carbohydrates and carbohydrate conjugates	碳水化合物和碳水化合物结合物	XCWHINLKQMCRON-UCDARZNSSA-N	4.91909e-07	8.77296e-07	7.98458e-07	1.10351e-06	3.56425e-07	7.83414e-07	7.35168e-07	1.46113e-06	8.94367e-07	7.47677e-07	1.53318e-06	9.7917e-07	1.16283e-06	1.12973e-06	1.19186	0.0422728	0.181437	1.53669	0.619827
1678	cis-Melilotoside	2.06	level2			325.089	125	NEG	C15H18O8	HMDB0060077		2446-60-8	C05839	Organic oxygen compounds	有机含氧化合物	Organooxygen compounds	有机氧化合物	Carbohydrates and carbohydrate conjugates	碳水化合物和碳水化合物结合物	GVRIYIMNJGULCZ-QLFWQTQQSA-N	1.34856e-05	1.32919e-05	1.25402e-05	1.99671e-05	1.76797e-05	1.37522e-05	1.51194e-05	9.45816e-06	9.11462e-06	1.13257e-05	1.15922e-05	1.36285e-05	1.39777e-05	1.15161e-05	1.38336	0.034546	0.162455	0.761677	-0.392748
1687	19-O-Acetylchaetoglobosin D	2.05	level2			569.273	150.6	NEG	C34H38N2O6			80375-19-5		Organoheterocyclic compounds	有机杂环化合物	Isoindoles and derivatives	异吲哚和衍生物	Isoindolines	异吲哚啉	YLUDCJQWXLSNNQ-NWJVICLCSA-N	2.81354e-06	3.13907e-06	2.82932e-06	2.75234e-06	2.42697e-06	3.05623e-06	2.83625e-06	1.17256e-06	1.22524e-06	5.03744e-07	1.88076e-06	2.06636e-06	1.65093e-06	1.4166e-06	1.69111	0.00023195	0.00831466	0.499462	-1.00155
1689	3-[(Methylsulfonyl)amino]-2-thiophenecarboxylic acid	2.05	level2			219.977	105.8	NEG	C6H7NO4S2			132864-57-4		Organoheterocyclic compounds	有机杂环化合物	Thiophenes	噻吩	Thiophene carboxylic acids and derivatives	噻吩甲酸及衍生物	NKUCNZKDJQOJFT-UHFFFAOYSA-N	3.33334e-05	3.33963e-05	3.35801e-05	9.15455e-06	9.91026e-06	6.11368e-05	3.00852e-05	8.25672e-05	6.90934e-05	7.50838e-05	6.84101e-05	3.72472e-05	2.2602e-05	5.91673e-05	1.24538	0.0415459	0.179652	1.96665	0.975744
1692	Quercetin-3-O-galactoside	2.05	level2			465.096	257.1	POS	C21H20O12	HMDB0030775		482-36-0	C10073	Phenylpropanoids and polyketides	苯丙素类和聚酮类	Flavonoids	黄酮类	Flavonoid glycosides	黄酮糖苷	OVSQVDMCBVZWGM-DTGCRPNFSA-N	5.6716e-09	5.59371e-09	6.09887e-09	5.86644e-09	6.24254e-09	5.39521e-09	5.81139e-09	1.5256e-06	1.63702e-06	8.92004e-07	1.26047e-06	1.6738e-06	1.92188e-06	1.48513e-06	2.06421	0.00016896	0.00690442	255.555	7.99749
1697	Glucoerucin	2.04	level2			420.052	229.5	NEG	C12H23NO9S3			21973-56-8								GKUMMDFLKGFCKH-UYOSHYMWSA-N	3.72517e-06	3.52408e-06	3.37118e-06	2.54183e-06	2.95335e-06	3.4889e-06	3.26742e-06	4.01697e-06	3.86374e-06	3.82632e-06	3.86789e-06	3.64289e-06	3.69606e-06	3.81898e-06	1.39306	0.0260535	0.13918	1.16881	0.225037
1698	Orcinol .beta.-D-glucoside	2.04	level2			285.094	148.2	NEG	C13H18O7			21082-33-7		Organic oxygen compounds	有机含氧化合物	Organooxygen compounds	有机氧化合物	Carbohydrates and carbohydrate conjugates	碳水化合物和碳水化合物结合物	YTXIGTCAQNODGD-UJPOAAIJSA-N	3.97727e-06	4.29187e-06	3.90339e-06	4.0379e-06	4.89761e-06	5.04662e-06	4.35911e-06	2.95873e-06	2.99332e-06	3.48782e-06	3.35676e-06	3.74365e-06	3.55256e-06	3.34881e-06	1.7069	0.00177049	0.0279423	0.768232	-0.380386
1701	(9E,15E,19E)-3-(2-Amino-2-oxoethyl)-11,13-dihydroxy-14,21-dimethoxy-8,10,12-trimethyl-7,21-dioxohenicosa-9,15,19-trienoic acid	2.04	level2			538.295	104.8	NEG	C28H45NO9			2063783-82-2		Lipids and lipid-like molecules	脂质和类脂分子	Fatty Acyls	脂肪酰类	Eicosanoids	类花生酸	RSNBAEGFNZIXPM-VDKFNAMPSA-N	5.59409e-06	4.3682e-06	4.2333e-06	4.43816e-06	4.72997e-06	4.92082e-06	4.71409e-06	7.61906e-09	9.02564e-07	3.32125e-07	1.55624e-06	1.09055e-06	1.35727e-06	8.74395e-07	1.58463	2.76285e-07	0.000391206	0.185485	-2.43062
1705	Epigallocatechin	2.04	level2			305.073	125	NEG	C15H14O7	HMDB0038361		970-74-1	C12136	Phenylpropanoids and polyketides	苯丙素类和聚酮类	Flavonoids	黄酮类	Flavans	黄烷	XMOCLSLCDHWDHP-IUODEOHRSA-N	6.74708e-06	6.17876e-06	5.80327e-06	3.06634e-06	2.03686e-06	7.49509e-06	5.22124e-06	2.49351e-06	1.29828e-06	1.79839e-06	1.07449e-06	3.39378e-06	1.93951e-06	1.99966e-06	1.50547	0.00690353	0.0645645	0.382986	-1.38464
1708	4-[5-(3,4-Difluorophenyl)-1H-imidazol-2-yl]piperidine	2.03	level2			264.134	50.8	POS	C14H15F2N3			1082950-39-7		Organoheterocyclic compounds	有机杂环化合物	Azoles	吡咯类	Imidazoles	咪唑	NNENSCNHBZBIFE-UHFFFAOYSA-N	3.45518e-06	2.59676e-06	3.50995e-06	2.01072e-06	1.09985e-06	2.5164e-06	2.53148e-06	5.26591e-06	4.04667e-06	5.03808e-06	7.641e-06	9.61027e-06	7.6642e-06	6.54436e-06	1.63954	0.0015628	0.0260319	2.58519	1.37027
1710	METHYLPREDNISOLONE	2.03	level2			375.224	287.8	POS	C22H30O5	HMDB0015094		83-43-2		Lipids and lipid-like molecules	脂质和类脂分子	Steroids and steroid derivatives	甾类和甾类衍生物	Hydroxysteroids	羟类固醇	VHRSUDSXCMQTMA-PJHHCJLFSA-N	1.98153e-06	1.84287e-06	1.87686e-06	1.5805e-06	1.58563e-06	2.09689e-06	1.82738e-06	1.07413e-06	1.27967e-06	7.02674e-07	1.37526e-06	1.22286e-06	1.36428e-06	1.16981e-06	1.76624	0.000625148	0.0153513	0.640157	-0.643502
1713	2-Cyclohexyl-N-(4-methoxyphenyl)acetamide	2.02	level2			248.168	125.3	POS	C15H21NO2			340221-20-7		Benzenoids	苯环型化合物	Benzene and substituted derivatives	苯和取代衍生物	Anilides	酰替苯胺	SCFJMQSXUCFKPS-UHFFFAOYSA-N	8.60935e-06	7.23899e-06	8.62172e-06	7.65377e-06	8.15593e-06	1.19719e-05	8.70861e-06	1.38102e-06	2.37969e-06	3.99491e-06	1.90349e-06	4.35952e-06	1.70921e-06	2.62131e-06	1.8551	3.32343e-05	0.00280038	0.301002	-1.73216
1721	Rhapontigenin	2.01	level2			257.078	53	NEG	C15H14O4	HMDB0031842		500-65-2		Phenylpropanoids and polyketides	苯丙素类和聚酮类	Stilbenes	芪类化合物	Stilbenes	芪类化合物	PHMHDRYYFAYWEG-IHWYPQMZSA-N	1.60568e-05	1.81607e-05	1.52721e-05	1.69655e-05	1.50567e-05	2.0616e-05	1.70213e-05	7.42453e-06	1.08194e-05	8.31274e-06	7.77144e-06	1.15054e-05	6.63744e-06	8.74516e-06	1.89779	3.48916e-05	0.00288565	0.513777	-0.960785
1722	8-Oxo-dGMP	1.99	level3.1			364.066	253.3	POS	C10H14N5O8P											AQIVLFLYHYFRKU-UHFFFAOYSA-N	5.6521e-07	4.30427e-07	1.03771e-07	7.09867e-08	1.78005e-08	8.03963e-08	2.11432e-07	7.77688e-06	1.06095e-05	5.78083e-06	8.64144e-06	1.14042e-05	1.15905e-05	9.30055e-06	1.90863	0.000185076	0.00726931	43.9884	5.45905
1725	Oleoylglycerone phosphate	1.96	level3.1			433.236	112.4	NEG	C21H39O7P											YZKFNNQAEBNCEN-UHFFFAOYSA-N	5.03971e-06	5.3024e-06	4.8052e-06	3.15753e-06	4.91339e-06	4.54026e-06	4.62642e-06	8.16e-06	5.9574e-06	1.01051e-05	5.44414e-06	9.91005e-06	7.29274e-06	7.81157e-06	1.71015	0.00398113	0.0458672	1.68847	0.755717
1729	LysoPS(18:2(9Z,12Z)/0:0)	1.95	level3.1			520.269	152.9	NEG	C24H44NO9P											HLISFLFEEBTXRV-UHFFFAOYSA-N	1.74587e-06	2.13357e-06	2.20126e-06	1.93884e-06	2.20148e-06	2.59036e-06	2.13523e-06	9.49664e-07	1.22643e-06	4.12376e-07	1.6261e-06	1.72127e-06	1.68436e-06	1.27003e-06	1.48454	0.00497819	0.0534037	0.5948	-0.749524
1730	1-palmitoleoyl-sn-glycero-3-phosphoethanolamine	1.95	level3.1			450.263	125.1	NEG	C21H42NO7P											DSOWUEHXZJUNID-UHFFFAOYSA-N	2.67029e-05	2.18181e-05	1.69402e-05	1.87579e-05	1.56658e-05	2.36156e-05	2.05834e-05	1.46257e-05	2.15615e-05	1.21893e-05	1.78908e-05	1.38223e-05	1.14373e-05	1.52545e-05	1.31515	0.0448217	0.187555	0.741106	-0.432248
1735	[16]-Gingerol	1.94	level3.1			433.332	26.5	NEG	C27H46O4											PBVYYGQREMPCPL-UHFFFAOYSA-N	5.52019e-06	8.67583e-06	8.45697e-06	6.35467e-06	7.74963e-06	5.72452e-06	7.0803e-06	5.32154e-06	5.51491e-06	5.49356e-06	5.23806e-06	4.27014e-06	5.73378e-06	5.262e-06	1.41565	0.0224068	0.128362	0.743188	-0.4282
1741	1-(alpha-linolenoyl)-sn-glycero-3-phosphoethanolamine	1.91	level3.1			476.277	125.3	POS	C23H42NO7P											NTBBASCGALPTDC-UHFFFAOYSA-N	5.01676e-05	5.21117e-05	5.637e-05	5.02508e-05	6.79376e-05	4.57352e-05	5.37621e-05	4.15383e-05	5.33045e-05	3.84366e-05	3.83375e-05	3.362e-05	4.73883e-05	4.21042e-05	1.42553	0.0217766	0.12621	0.783157	-0.352627
1742	1-(linoleoyl)-sn-glycero-3-phosphoethanolamine	1.91	level3.1			476.278	123	NEG	C23H44NO7P											DBHKHNGBVGWQJE-UHFFFAOYSA-N	0.000957638	0.00094679	0.00118147	0.000885145	0.000872959	0.000824114	0.000944685	0.000426616	0.000680514	0.00038306	0.000834333	0.000366302	0.000524946	0.000535962	1.74266	0.00124435	0.0224738	0.567344	-0.817704
1744	Phosphocreatine	1.9	level3.1			212.043	251.5	POS	C4H10N3O5P	HMDB0001511	磷酸肌酸	67-07-2|922-32-7	C02305	Organic acids and derivatives	有机酸及其衍生物	Carboxylic acids and derivatives	羧酸及衍生物	Amino acids, peptides, and analogues	氨基酸、肽和类似物	DRBBFCLWYRJSJZ-UHFFFAOYSA-N	4.65068e-06	4.80561e-06	4.6715e-06	3.6044e-06	4.78668e-06	5.72219e-06	4.70684e-06	3.01003e-06	4.3937e-06	3.12296e-06	3.39044e-06	2.44641e-06	2.90598e-06	3.21159e-06	1.63234	0.0029903	0.0382878	0.682323	-0.551474
1755	M267T27_2	1.88	level3.2			267.197	27.2	NEG	C16H28O3											OZSQSTAXJDLHBQ-MLCCFXAWSA-N	6.37307e-05	7.90771e-05	6.49506e-05	5.99846e-05	5.87303e-05	6.42262e-05	6.51166e-05	2.30373e-05	4.03022e-05	2.28776e-05	1.62596e-05	5.29052e-05	4.25082e-05	3.29817e-05	1.71025	0.000616768	0.0152167	0.506502	-0.98136
1756	4-Hydroxybenzoyl-adenylate	1.87	level3.1			468.095	252.1	POS	C17H18N5O9P											DMJCKNFAONBFQI-UHFFFAOYSA-N	4.7133e-07	2.82302e-07	4.98622e-08	5.86644e-09	6.24254e-09	5.39521e-09	1.36833e-07	6.98466e-06	8.71607e-06	4.44036e-06	8.03956e-06	8.61221e-06	1.04678e-05	7.87677e-06	1.84714	0.000219124	0.00806733	57.5648	5.84711
1757	LysoPE(P-18:0/0:0)	1.87	level3.1			464.315	111.7	NEG	C23H48NO6P											KACDZDULGKPXHT-UHFFFAOYSA-N	3.75266e-05	4.09231e-05	4.21131e-05	3.9765e-05	4.5914e-05	4.52205e-05	4.19104e-05	3.62509e-05	3.38184e-05	2.99795e-05	4.11064e-05	3.4063e-05	3.57256e-05	3.51573e-05	1.54285	0.00680102	0.064075	0.838869	-0.253483
1761	Ureidoacrylate	1.86	level3.1			129.031	161.4	NEG	C4H6N2O3											JDSSVQWHYUVDDF-UHFFFAOYSA-N	4.49515e-06	4.79337e-06	4.45615e-06	6.85532e-06	8.79352e-06	4.37451e-06	5.628e-06	6.84646e-06	7.68579e-06	1.02639e-05	8.83738e-06	8.19949e-06	6.05892e-06	7.98199e-06	1.39111	0.0337868	0.160216	1.41826	0.504126
1762	1-Heptadecanoylglycerophosphoethanolamine	1.86	level3.1			466.294	123	NEG	C22H46NO7P											RVNBVQKDPQVSOY-UHFFFAOYSA-N	7.03698e-06	9.33922e-06	8.55742e-06	8.71499e-06	8.84756e-06	1.04006e-05	8.81613e-06	9.61866e-06	1.1182e-05	1.0673e-05	1.30743e-05	1.37976e-05	1.2917e-05	1.18771e-05	1.51744	0.00337465	0.0412993	1.3472	0.429965
1764	3-Oxododecanoic acid	1.86	level3.1			213.15	28.5	NEG	C12H22O3											DZHSPYMHDVROSM-UHFFFAOYSA-N	0.000128184	0.000116659	8.66538e-05	0.000123057	0.000136803	0.000147147	0.000123084	1.36474e-05	4.33105e-05	1.90922e-05	1.46323e-05	9.45575e-05	6.13681e-05	4.11013e-05	1.74428	0.000384689	0.0114193	0.333929	-1.58239
1766	3-Hydroxytetradecanedioic acid	1.85	level3.1			273.171	103.9	NEG	C14H26O5											CEDZIURHISELSQ-UHFFFAOYSA-N	2.00557e-05	1.59826e-05	2.21202e-05	1.39217e-05	2.99586e-05	1.10094e-05	1.88414e-05	8.56651e-05	3.81682e-05	5.67752e-05	3.56786e-05	6.37618e-05	4.02447e-05	5.33823e-05	1.86994	0.00578463	0.0583803	2.83325	1.50246
1769	N-(1-Deoxy-1-fructosyl)histidine	1.84	level3.1			316.117	230.2	NEG	C12H19N3O7											UCRYORFHYVRBIO-UHFFFAOYSA-N	7.40165e-05	6.81867e-05	6.15008e-05	6.23281e-05	6.8845e-05	7.57339e-05	6.84352e-05	2.16832e-05	3.05076e-05	2.49353e-05	3.42818e-05	2.79578e-05	2.97362e-05	2.81836e-05	2.06688	9.78674e-08	0.000189514	0.41183	-1.27988
1770	Boc-cysteine	1.84	level3.1			220.065	140.7	NEG	C8H15NO4S											ATVFTGTXIUDKIZ-UHFFFAOYSA-N	9.22574e-07	1.32351e-06	1.56123e-06	1.62786e-06	2.13399e-06	1.60812e-06	1.52955e-06	1.46016e-06	8.58609e-07	6.1691e-07	8.19276e-07	1.3498e-06	1.2253e-06	1.05501e-06	1.15426	0.0498899	0.198625	0.689752	-0.535851
1772	Monatin	1.82	level3.1			291.096	159.5	NEG	C14H16N2O5											RMLYXMMBIZLGAQ-UHFFFAOYSA-N	7.9901e-06	9.37898e-06	8.82595e-06	2.25466e-06	2.05368e-06	8.12802e-06	6.43856e-06	1.00033e-05	1.12926e-05	1.20407e-05	9.73946e-06	9.67082e-06	9.28703e-06	1.0339e-05	1.1904	0.0349927	0.163228	1.60579	0.683282
1773	N-vanillate-glutamate	1.82	level3.1			296.074	129.1	NEG	C13H15NO7											NAZILJHSHDTNTQ-UHFFFAOYSA-N	0.000161635	0.000178134	0.000149713	0.00014646	0.000107636	0.000167458	0.000151839	3.36793e-05	0.000162429	0.000136597	9.74599e-05	7.93488e-05	3.84792e-05	9.13323e-05	1.28776	0.0271243	0.14222	0.601506	-0.733349
1776	CerP(d18:1/16:0)	1.81	level3.1			616.472	103.9	NEG	C34H68NO6P											UNRULDRRONAKLU-UHFFFAOYSA-N	2.24756e-05	1.57794e-05	2.17248e-05	1.35184e-05	1.0395e-05	1.87348e-05	1.71047e-05	6.93834e-06	9.18407e-06	8.96048e-06	6.64184e-06	1.22755e-05	1.01823e-05	9.03043e-06	1.7035	0.00340714	0.0415436	0.527951	-0.921523
1779	M419T28_3	1.81	level3.2			419.316	28	NEG	C26H44O4											ABXVISIJDQCRMA-UHFFFAOYSA-N	3.0988e-06	3.52191e-06	7.71833e-06	4.94861e-06	2.71142e-06	3.79803e-06	4.29952e-06	3.00168e-06	1.57945e-06	2.99898e-06	1.92532e-06	3.42171e-06	1.94657e-06	2.47895e-06	1.23234	0.0487416	0.196254	0.576565	-0.794444
1792	M278T171	1.78	level3.2			278.088	171.4	NEG	C10H17NO8											PZHVKRKHDPWTPC-PXMTUORBSA-N	1.279e-05	1.27098e-05	1.36478e-05	1.16748e-05	1.30159e-05	1.27023e-05	1.27567e-05	9.53231e-06	1.00394e-05	1.32806e-05	9.54101e-06	1.23535e-05	1.16803e-05	1.10712e-05	1.24637	0.0368603	0.168254	0.86787	-0.204449
1794	O-[17-Carboxyheptadec-9-enoyl]carnitine	1.77	level3.1			456.332	165.2	POS	C25H45NO6											CYPBWZKNUDFJJE-UHFFFAOYSA-N	7.59144e-06	7.47797e-06	8.70436e-06	8.19413e-06	1.06204e-05	9.1251e-06	8.61891e-06	6.88424e-06	6.40682e-06	6.32161e-06	5.51051e-06	8.04714e-06	6.41871e-06	6.59817e-06	1.52692	0.00627015	0.0614835	0.765546	-0.385439
1795	1-(9Z-Eicosenoyl)-sn-glycero-3-phosphocholine	1.77	level3.1			550.387	115.4	POS	C28H56NO7P											GJTDRNFWIDPARY-UHFFFAOYSA-N	0.000936489	0.000935077	0.000914045	0.000826411	0.000757198	0.000769922	0.000856524	0.000595741	0.00088511	0.000743657	0.000682105	0.000781895	0.000597279	0.000714298	1.33597	0.0317553	0.155262	0.83395	-0.261968
1800	dZDP	1.76	level3.1			427.05	252.5	POS	C10H16N6O9P2											VYJMSGDLIGSRJI-UHFFFAOYSA-N	1.84993e-06	2.00373e-06	2.08623e-06	8.99237e-07	9.46264e-07	1.85983e-06	1.60754e-06	3.10425e-06	3.48473e-06	2.49943e-06	2.65065e-06	3.69003e-06	4.02593e-06	3.2425e-06	1.61808	0.000558608	0.0143396	2.01706	1.01226
1812	2-Hydroxylauroylcarnitine	1.71	level3.1			360.275	132.8	POS	C19H37NO5											PBBJEGGNZPXIGJ-UHFFFAOYSA-N	1.07736e-05	1.08847e-05	9.60288e-06	1.19686e-05	1.36452e-05	1.26457e-05	1.15868e-05	2.41461e-06	3.68148e-06	2.73791e-06	2.39505e-06	5.32181e-06	4.93689e-06	3.58129e-06	1.99495	1.48774e-06	0.000685199	0.309084	-1.69393
1813	2-Hydroxymyristoylcarnitine	1.71	level3.1			388.306	128	POS	C21H41NO5											WWDZVVWQNWNRDM-UHFFFAOYSA-N	1.58833e-05	1.55597e-05	1.5486e-05	1.71388e-05	2.10916e-05	2.06176e-05	1.76295e-05	6.06788e-06	7.33595e-06	6.86277e-06	6.91862e-06	9.51543e-06	9.27015e-06	7.6618e-06	2.01046	8.24012e-06	0.0013411	0.434601	-1.20224
1821	3-hydroxyoctanoyl carnitine	1.69	level3.1			304.212	152.1	POS	C15H29NO5											LUBMSOHGUAAXAM-UHFFFAOYSA-N	1.44506e-05	1.35971e-05	1.32443e-05	1.54966e-05	1.79708e-05	1.61926e-05	1.51587e-05	2.85005e-06	4.93252e-06	3.98081e-06	2.98715e-06	6.30358e-06	5.79852e-06	4.47544e-06	2.01123	4.52151e-07	0.000447682	0.295239	-1.76004
1825	Diisopropyl adipate	1.69	level3.1			229.144	39.8	NEG	C12H22O4											ZDQWESQEGGJUCH-UHFFFAOYSA-N	1.27002e-05	1.57253e-05	1.64416e-05	1.63631e-05	1.72506e-05	1.06966e-05	1.48629e-05	3.05494e-05	2.00155e-05	2.28991e-05	1.26229e-05	2.4416e-05	1.77607e-05	2.13773e-05	1.38326	0.0371249	0.168998	1.4383	0.524362
1831	sn-glycero-3-phospho-N-(linoleoyl)ethanolamine	1.67	level3.1			476.279	57.7	NEG	C23H44NO7P											SIFXNALWQVODIM-UHFFFAOYSA-N	1.35157e-06	1.1723e-06	1.7026e-06	1.60834e-06	1.60076e-06	1.62046e-06	1.50934e-06	5.55454e-07	6.47729e-07	5.96016e-07	9.13451e-07	1.43126e-06	6.64341e-07	8.01375e-07	1.73798	0.00124289	0.0224616	0.530944	-0.913368
1835	mupirocin W2	1.65	level3.1			457.281	39.1	NEG	C24H42O8											LJUOAPYRUMXMBC-UHFFFAOYSA-N	4.37754e-05	1.77647e-05	2.76314e-05	1.7324e-05	1.48248e-05	2.22979e-05	2.39364e-05	9.47404e-06	5.84834e-06	5.95119e-06	3.4194e-06	1.12674e-05	5.98081e-06	6.9902e-06	1.75881	0.0105392	0.0820536	0.292032	-1.7758
1839	Methyl farnesoate	1.61	level3.1			249.186	19.3	NEG	C16H26O2											NWKXNIPBVLQYAB-UHFFFAOYSA-N	4.93464e-05	4.39829e-05	4.13739e-05	4.19724e-05	4.2027e-05	4.84849e-05	4.45313e-05	1.20733e-05	2.86172e-05	1.82315e-05	1.35436e-05	4.5856e-05	2.96078e-05	2.46549e-05	1.62144	0.0111043	0.0846692	0.553654	-0.852944
1840	N4-Acetylaminobutanal	1.6	level3.1			130.086	100.2	POS	C6H11NO2											DDSLGZOYEPKPSJ-UHFFFAOYSA-N	0.000123859	0.000141374	0.000170419	8.00221e-05	0.000138995	0.000132895	0.000131261	2.89058e-05	8.25335e-05	5.56809e-05	7.64238e-05	3.55396e-05	0.000104994	6.40129e-05	1.64587	0.00270244	0.0360538	0.487678	-1.036
1841	9-Hydroxy-12-oxo-15octadecenoic acid	1.6	level3.1			311.223	53.7	NEG	C18H32O4											XWGDYOAIOAADAR-UHFFFAOYSA-N	9.39714e-05	9.85712e-05	9.46465e-05	7.6906e-05	0.000114521	0.000118432	9.95081e-05	7.73521e-05	6.8819e-05	6.80696e-05	5.45195e-05	9.053e-05	8.01267e-05	7.32361e-05	1.46703	0.00810923	0.0700779	0.735982	-0.442257
1843	M525T28	1.6	level3.2			525.29	28.3	NEG	C28H46O7S											YHKUFNOTDVSTFD-LSDHQDQOSA-N	1.87323e-06	2.42264e-06	2.03893e-06	2.27438e-06	3.81166e-06	1.93436e-06	2.39253e-06	7.92392e-06	4.936e-06	5.55448e-06	3.57082e-06	5.96818e-06	4.69973e-06	5.44219e-06	1.88474	0.00103482	0.0203606	2.27466	1.18565
1845	O-(17-Carboxyheptadecanoyl)carnitine	1.56	level3.1			458.348	160.9	POS	C25H47NO6											ULCCGBCYWCYNIC-UHFFFAOYSA-N	1.53017e-06	1.42797e-06	1.37053e-06	1.73614e-06	1.96753e-06	1.44879e-06	1.58019e-06	1.12543e-06	1.0178e-06	1.28226e-06	9.67243e-07	1.65651e-06	1.29768e-06	1.22449e-06	1.34154	0.0279563	0.144382	0.774899	-0.36792
1863			level4			178.09	28.8	POS													7.00614e-06	4.28323e-06	4.20737e-06	5.59785e-06	1.07598e-05	6.05921e-06	6.31893e-06	3.32324e-06	1.64609e-06	3.69453e-06	5.78409e-07	1.31335e-06	2.16587e-06	2.12025e-06	1.51459	0.00346787	0.0418792	0.335539	-1.57545
1864			level4			141.017	216.8	NEG													0.0460338	0.0489416	0.0462302	0.0448412	0.0433986	0.0496722	0.0465196	0.0529953	0.0542894	0.0521482	0.0539362	0.0524022	0.0489575	0.0524548	1.74577	0.000781682	0.0174303	1.12758	0.173236
1870			level4			181.053	75.5	POS													1.29973e-05	1.2336e-05	1.30412e-05	1.10362e-05	1.1754e-05	1.31253e-05	1.23817e-05	9.73443e-06	7.67783e-06	1.13498e-05	1.05874e-05	1.06443e-05	1.14398e-05	1.02389e-05	1.39129	0.00929627	0.0762482	0.826941	-0.274144
1884			level4			220.067	230	POS													1.80319e-05	1.78809e-05	2.03692e-05	1.65925e-05	2.06328e-05	2.36333e-05	1.95234e-05	3.47148e-05	2.28426e-05	2.32243e-05	2.80011e-05	2.13145e-05	2.98422e-05	2.66566e-05	1.54993	0.0122546	0.0896511	1.36536	0.449285
1885			level4			234.063	229.5	NEG													6.21096e-06	6.54301e-06	6.14726e-06	5.42709e-06	5.67616e-06	7.02632e-06	6.1718e-06	8.10179e-06	7.24301e-06	6.38159e-06	7.36046e-06	6.54836e-06	6.77684e-06	7.06868e-06	1.36293	0.0283565	0.145397	1.14532	0.19575
1888			level4			167.044	221.4	NEG													2.35189e-05	2.49642e-05	1.85437e-05	1.54322e-05	1.95843e-05	2.23105e-05	2.07257e-05	2.8996e-05	3.03224e-05	2.44723e-05	3.67663e-05	3.35869e-05	2.75515e-05	3.02826e-05	1.61047	0.00194322	0.0297298	1.46111	0.54707
1889			level4			313.113	221.4	NEG													1.39616e-05	1.87886e-05	9.90479e-06	6.35238e-06	9.08241e-06	1.32796e-05	1.18949e-05	2.11363e-05	2.32881e-05	1.59703e-05	3.51273e-05	2.2169e-05	2.18171e-05	2.32513e-05	1.5485	0.00482453	0.0521716	1.95473	0.966971
1890			level4			169.058	221.2	POS													6.70155e-05	7.65472e-05	6.7445e-05	4.42737e-05	6.14215e-05	6.25357e-05	6.32064e-05	8.125e-05	8.34081e-05	8.69831e-05	0.000102737	9.58744e-05	7.71493e-05	8.79004e-05	1.62819	0.0018289	0.0285516	1.39069	0.475797
1892			level4			152.022	208	POS													5.41823e-06	5.84658e-06	5.77459e-06	4.05899e-06	6.35433e-06	5.94241e-06	5.56586e-06	6.25113e-06	6.31522e-06	6.75939e-06	6.70704e-06	5.83431e-06	6.64765e-06	6.41912e-06	1.2281	0.0376833	0.170644	1.1533	0.205773
1899			level4			272.045	186.4	NEG													8.06706e-06	1.08281e-05	1.04703e-05	2.78544e-06	3.3677e-06	1.13776e-05	7.81602e-06	1.78672e-05	1.43569e-05	1.8577e-05	2.05102e-05	1.31671e-05	1.44132e-05	1.64819e-05	1.52776	0.00133147	0.0234636	2.10873	1.07638
1901			level4			228.055	185.3	POS													2.12628e-06	3.3975e-06	2.97569e-06	3.19163e-07	7.02019e-07	3.06372e-06	2.09739e-06	3.17747e-06	4.96076e-06	3.59322e-06	2.84147e-06	3.67525e-06	3.20202e-06	3.57503e-06	1.11499	0.0366408	0.167745	1.70451	0.769358
1906			level4			200.077	180.8	POS													1.04884e-05	1.0841e-05	1.25457e-05	6.968e-06	6.08635e-06	9.49534e-06	9.40412e-06	1.75764e-05	1.29415e-05	1.46328e-05	1.38076e-05	1.38216e-05	1.36937e-05	1.44123e-05	1.63636	0.00195385	0.029812	1.53255	0.615931
1909			level4			274.061	180.8	NEG													2.47714e-05	3.38605e-05	3.18413e-05	8.66151e-06	1.06492e-05	3.34e-05	2.3864e-05	4.31201e-05	3.91032e-05	4.46727e-05	4.32863e-05	3.87716e-05	3.41529e-05	4.05178e-05	1.35357	0.0147168	0.10028	1.69786	0.76372
1913			level4			214.093	165.2	POS													2.64429e-05	1.46598e-05	1.67089e-05	1.06652e-05	1.04439e-05	1.50506e-05	1.56619e-05	2.15096e-05	1.67237e-05	2.28473e-05	1.99941e-05	2.28545e-05	2.74081e-05	2.18896e-05	1.23597	0.0497026	0.198188	1.39763	0.482985
1918			level4			212.09	159.6	NEG													1.40284e-05	1.413e-05	1.26882e-05	1.11611e-05	1.54064e-05	1.44692e-05	1.36472e-05	2.02663e-05	1.76824e-05	1.58709e-05	2.12875e-05	1.62548e-05	1.35661e-05	1.7488e-05	1.49793	0.016087	0.105847	1.28143	0.357759
1921			level4			190.097	154.1	POS													0.000975847	0.0010464	0.000945805	0.000916826	0.00103804	0.000997407	0.000986721	0.00156537	0.00171613	0.00123043	0.00152113	0.00181393	0.00167686	0.00158731	1.87503	0.000563821	0.0143975	1.60867	0.685867
1923			level4			183.016	149.1	NEG													2.14697e-05	2.14953e-05	1.8222e-05	1.67053e-05	1.39356e-05	1.86854e-05	1.84189e-05	1.0217e-05	8.40082e-06	8.83549e-06	8.89889e-06	1.24003e-05	1.02257e-05	9.82969e-06	1.90744	7.08442e-05	0.00425643	0.533674	-0.905968
1926			level4			266.075	137.9	POS													2.13358e-05	1.93821e-05	2.18538e-05	2.65042e-05	3.09315e-05	2.52433e-05	2.42084e-05	1.34971e-05	1.54997e-05	9.88322e-06	1.72344e-05	1.35936e-05	1.53824e-05	1.41817e-05	1.84051	0.000533701	0.0140203	0.585818	-0.771476
1938			level4			229.082	72.4	POS													1.25857e-06	1.11056e-06	1.19428e-06	1.26616e-06	1.53652e-06	1.58304e-06	1.32485e-06	7.20107e-07	9.24146e-07	8.88307e-07	8.05376e-07	1.12032e-06	9.62447e-07	9.03451e-07	1.77173	0.00136018	0.0237624	0.681924	-0.552316
1939			level4			194.139	65.4	POS													4.36703e-06	5.60694e-06	4.42795e-06	2.17812e-06	2.80512e-06	5.71447e-06	4.18327e-06	7.82853e-06	1.22605e-05	1.38789e-05	1.03667e-05	9.03615e-06	2.73008e-05	1.34453e-05	1.66134	0.0236356	0.131527	3.21406	1.68439
1942			level4			305.086	56.4	POS													3.45742e-06	3.58713e-06	4.33084e-06	3.30427e-06	3.80933e-06	3.93146e-06	3.73674e-06	4.27308e-06	2.93298e-06	2.1758e-06	2.54737e-06	2.33142e-06	2.68261e-06	2.82388e-06	1.30969	0.0242298	0.133522	0.755705	-0.404105
1943			level4			227.054	53.7	NEG													2.91231e-05	4.51862e-05	3.07635e-05	3.47567e-05	4.86918e-05	3.85057e-05	3.78379e-05	6.55552e-05	2.95224e-05	5.54761e-05	4.51836e-05	5.88163e-05	6.27969e-05	5.28918e-05	1.27526	0.0394844	0.174737	1.39785	0.483212
1944			level4			171.986	52.3	NEG													5.3394e-05	6.50339e-05	6.08794e-05	5.54512e-05	6.51729e-05	6.22974e-05	6.03715e-05	6.30564e-05	8.20903e-05	8.32241e-05	7.71936e-05	6.66753e-05	7.13529e-05	7.39321e-05	1.53531	0.00619865	0.0610998	1.22462	0.292334
1945			level4			193.046	51	POS													9.73801e-06	1.61297e-05	1.48475e-05	7.05224e-06	7.0296e-06	1.21652e-05	1.11604e-05	2.14635e-05	1.69276e-05	1.90838e-05	1.84289e-05	1.94348e-05	1.80217e-05	1.88934e-05	1.64785	0.00107469	0.0207176	1.6929	0.759495
1947			level4			112.023	34.5	NEG													2.11088e-05	1.77425e-05	2.01809e-05	1.85892e-05	3.35275e-05	2.39052e-05	2.2509e-05	1.29786e-05	1.01176e-05	1.30974e-05	1.45216e-05	1.32068e-05	1.68651e-05	1.34645e-05	1.67732	0.00514198	0.0543814	0.598183	-0.741342
1953			level4			199.007	13.9	NEG													8.49922e-05	0.000105218	0.000123839	7.40594e-05	0.00012426	5.80392e-05	9.50678e-05	0.00035952	0.000173269	0.000258557	0.000249522	0.000166607	0.000235749	0.000240537	1.88767	0.000793824	0.0175571	2.53017	1.33923
1956			level4			226.105	186.4	POS													3.91253e-05	3.83439e-05	3.67074e-05	2.99556e-05	3.13111e-05	3.29972e-05	3.47401e-05	2.18193e-05	2.74586e-05	2.11642e-05	2.3714e-05	2.16496e-05	2.82112e-05	2.40028e-05	1.88329	0.000334302	0.0105676	0.690926	-0.533397
1959			level4			220.137	139.2	POS													3.15708e-06	2.31206e-06	2.65136e-06	5.71796e-06	4.02883e-06	5.77674e-06	3.94067e-06	5.40002e-07	7.9581e-07	9.58197e-07	5.86412e-07	1.07663e-06	8.0817e-07	7.94204e-07	1.96189	0.00356984	0.0426973	0.20154	-2.31086
1961			level4			214.049	232.4	NEG													6.74129e-06	6.4918e-06	6.74457e-06	6.28339e-06	6.55286e-06	7.35424e-06	6.69469e-06	3.09137e-06	3.69409e-06	2.71773e-06	4.46127e-06	3.2576e-06	4.32317e-06	3.59087e-06	2.00823	2.18195e-06	0.000772382	0.536376	-0.898683
1962			level4			242.08	230.2	NEG													3.14876e-05	2.9234e-05	2.5729e-05	2.55889e-05	2.87435e-05	3.23213e-05	2.88507e-05	1.93104e-05	1.25092e-05	2.08863e-05	1.37803e-05	1.15255e-05	1.27473e-05	1.51265e-05	1.74253	4.0226e-05	0.00313819	0.524302	-0.931529
1963			level4			184.98	221.7	POS													1.77684e-05	2.16863e-05	2.64314e-05	2.13802e-05	3.1362e-05	2.27201e-05	2.35581e-05	1.93612e-05	1.39357e-05	1.90602e-05	1.55383e-05	1.26936e-05	1.94654e-05	1.66757e-05	1.36555	0.0131439	0.0934527	0.707855	-0.498473
1964			level4			190.119	205.7	POS													4.11674e-06	4.32176e-06	3.62806e-06	2.81808e-06	3.17406e-06	3.11605e-06	3.52912e-06	9.35429e-06	5.65994e-06	6.25002e-06	4.23827e-06	3.9246e-06	8.89105e-06	6.38636e-06	1.56649	0.0272641	0.142558	1.80962	0.855684
1970			level4			265.119	100.5	NEG													6.6114e-06	8.9982e-06	1.27936e-05	7.41114e-06	1.00715e-05	4.74281e-06	8.43812e-06	0.000105961	2.45059e-05	4.98284e-05	2.90537e-05	3.18941e-05	3.49526e-05	4.60326e-05	1.95828	0.0295644	0.148663	5.45532	2.44766
1972			level4			181	94	NEG													7.17698e-05	6.89156e-05	6.3215e-05	0.000117688	8.80031e-05	8.35349e-05	8.21878e-05	3.37524e-05	3.15482e-05	4.83116e-05	3.41301e-05	4.29886e-05	4.15097e-05	3.87068e-05	1.8694	0.00205915	0.0308698	0.470956	-1.08634
1977			level4			283.019	270.4	POS													1.6509e-06	1.5283e-06	1.73248e-06	1.80048e-06	2.30561e-06	2.37623e-06	1.899e-06	1.09011e-06	7.46165e-07	1.22877e-06	1.18717e-06	1.03501e-06	1.65054e-06	1.15629e-06	1.6285	0.00278537	0.0366661	0.608897	-0.71573
1981			level4			244.079	145.9	POS													6.92899e-06	6.01214e-06	6.20379e-06	7.44833e-06	1.22395e-05	7.95447e-06	7.79786e-06	4.2325e-06	5.2398e-06	4.00009e-06	5.17688e-06	5.4252e-06	5.54693e-06	4.9369e-06	1.63599	0.0271324	0.142237	0.633109	-0.659474
1982			level4			207.088	57.7	NEG													4.79037e-06	4.73073e-06	4.80626e-06	3.91593e-06	3.62663e-06	3.98962e-06	4.30992e-06	1.3887e-05	9.07575e-06	1.24599e-05	1.02848e-05	6.31329e-06	8.35812e-06	1.00631e-05	1.95152	0.00338562	0.0413474	2.33487	1.22334
1986			level4			283.029	147.5	NEG													6.83996e-06	7.09576e-06	1.41392e-05	9.81366e-06	8.37468e-06	1.12981e-05	9.59356e-06	1.43218e-05	1.40143e-05	1.09864e-05	1.42508e-05	1.84492e-05	1.30492e-05	1.41786e-05	1.43478	0.0126701	0.0915314	1.47793	0.563578
1989			level4			247.014	115.7	NEG													5.05999e-05	5.26517e-05	5.87263e-05	2.87933e-05	1.60017e-05	5.47939e-05	4.35945e-05	7.57969e-05	6.47057e-05	8.29341e-05	6.03489e-05	6.47453e-05	5.59671e-05	6.74163e-05	1.28888	0.0148402	0.100685	1.54644	0.628953
1992			level4			318.987	221.8	POS													2.34076e-05	2.46722e-05	2.25305e-05	1.78991e-05	2.45672e-05	2.17717e-05	2.24747e-05	2.88063e-05	2.77468e-05	2.92979e-05	2.96165e-05	3.10129e-05	2.68259e-05	2.88844e-05	1.78687	0.000301949	0.00992787	1.28519	0.361986
1993			level4			148.004	176.7	POS													3.46854e-05	3.23864e-05	3.67734e-05	3.84992e-05	5.43278e-05	3.55294e-05	3.87003e-05	2.31154e-05	2.71649e-05	2.72054e-05	3.10392e-05	2.89186e-05	2.75593e-05	2.75005e-05	1.64887	0.01637	0.106623	0.710601	-0.492888
1996			level4			248.043	159.7	POS													4.68615e-06	5.30749e-06	7.49651e-06	2.15329e-06	3.06145e-06	5.03232e-06	4.62287e-06	7.72634e-06	9.68784e-06	1.08515e-05	8.02889e-06	7.59849e-06	5.70168e-06	8.26579e-06	1.52401	0.00625915	0.0614561	1.78802	0.838365
2001			level4			282.027	156.9	POS													3.699e-06	4.45829e-06	5.11575e-06	1.70341e-06	2.29409e-06	3.80271e-06	3.51221e-06	6.81531e-06	4.89912e-06	8.43007e-06	6.4469e-06	4.96616e-06	5.40072e-06	6.15971e-06	1.55353	0.00615613	0.0607652	1.7538	0.810485
2002			level4			202.098	140	POS													2.12871e-05	2.17949e-05	2.13415e-05	1.99115e-05	2.31973e-05	2.32127e-05	2.17908e-05	3.80321e-05	4.21823e-05	2.95207e-05	4.48874e-05	4.9262e-05	4.13502e-05	4.08725e-05	1.88291	0.000772169	0.0173509	1.87567	0.907408
2004			level4			189.013	224.1	NEG													7.64497e-06	8.70304e-06	6.99932e-06	5.01398e-06	9.23121e-06	8.53989e-06	7.68874e-06	1.21989e-05	1.06516e-05	1.41212e-05	1.53553e-05	1.33554e-05	1.04856e-05	1.26947e-05	1.77389	0.000573862	0.0145546	1.65107	0.723405
2005			level4			253.015	221.3	POS													4.19158e-05	4.27623e-05	4.12451e-05	3.07146e-05	4.10957e-05	3.53217e-05	3.88425e-05	4.8776e-05	4.77723e-05	5.18844e-05	5.35385e-05	5.36849e-05	4.60001e-05	5.0276e-05	1.73166	0.000657546	0.0157939	1.29436	0.372235
2011			level4			172.031	208	POS													7.22189e-06	7.66268e-06	7.49194e-06	5.97196e-06	7.99383e-06	8.0483e-06	7.39843e-06	8.86003e-06	7.3949e-06	9.26033e-06	9.04512e-06	7.33806e-06	8.77447e-06	8.44548e-06	1.2655	0.049008	0.196875	1.14152	0.190961
2013			level4			205.126	186.4	POS													0.00138608	0.00134664	0.00138204	0.00129801	0.0014262	0.00122583	0.00134413	0.000881937	0.00101549	0.00103138	0.00100095	0.00103307	0.00109927	0.00101035	1.98122	1.11054e-05	0.00149014	0.751673	-0.411823
2018			level4			293.064	183.5	POS													4.56726e-06	6.03364e-06	9.99799e-06	9.56351e-06	3.30641e-06	5.02472e-06	6.41559e-06	1.90507e-05	1.01414e-05	1.23085e-05	1.00986e-05	4.98974e-06	1.79379e-05	1.24212e-05	1.30322	0.0334095	0.159505	1.93609	0.953147
2022			level4			262.051	286.3	POS													1.88169e-06	2.52103e-06	2.86021e-06	3.55329e-06	4.08246e-06	2.89967e-06	2.96639e-06	2.38138e-06	2.40711e-06	1.70921e-06	2.20162e-06	1.8443e-06	2.5415e-06	2.18085e-06	1.22701	0.0452183	0.18854	0.735187	-0.443816
2024			level4			260.013	229.2	POS													1.09942e-05	1.05999e-05	1.1119e-05	1.00013e-05	1.0739e-05	1.12292e-05	1.07804e-05	1.39331e-05	1.22885e-05	1.25946e-05	1.12542e-05	1.17924e-05	1.11203e-05	1.21639e-05	1.61791	0.0133936	0.094634	1.12833	0.174185
2026			level4			247.14	210.2	POS													1.76221e-06	2.71412e-06	2.38461e-06	3.32261e-06	4.46597e-06	2.83687e-06	2.9144e-06	2.33906e-06	1.95221e-06	1.43976e-06	1.58147e-06	1.10892e-06	2.86868e-06	1.88169e-06	1.24313	0.0478788	0.194693	0.645652	-0.631172
2034			level4			242.078	137.8	NEG													2.06369e-05	2.30064e-05	2.2979e-05	2.22841e-05	2.14357e-05	2.63382e-05	2.278e-05	1.44228e-05	1.71884e-05	1.11631e-05	1.99299e-05	1.60538e-05	1.696e-05	1.5953e-05	1.7736	0.000829804	0.0179475	0.700306	-0.513942
2036			level4			261.181	162.5	POS													5.00561e-05	4.48598e-05	4.31909e-05	3.87297e-05	4.65505e-05	3.37208e-05	4.28513e-05	7.84556e-05	7.08844e-05	5.64328e-05	4.89274e-05	4.55426e-05	6.76122e-05	6.13092e-05	1.53112	0.0100956	0.0800465	1.43074	0.516764
2038			level4			205.068	170	POS													7.67939e-05	7.08111e-05	6.55905e-05	6.17986e-05	8.61617e-05	6.51731e-05	7.10548e-05	5.97608e-05	4.92603e-05	4.63486e-05	5.62416e-05	5.21579e-05	5.67115e-05	5.34134e-05	1.68023	0.00194559	0.029734	0.751721	-0.41173
2044			level4			290.021	209	NEG													7.6018e-06	8.85875e-06	6.61174e-06	4.94806e-06	5.55162e-06	8.35463e-06	6.98777e-06	2.04176e-06	2.15468e-06	1.59653e-06	3.3081e-06	2.5623e-06	3.74071e-06	2.56735e-06	1.93928	0.000106247	0.00531593	0.367406	-1.44455
2046			level4			245.077	67.4	POS													1.83159e-05	2.11667e-05	1.98428e-05	1.86743e-05	1.32674e-05	2.24487e-05	1.89526e-05	8.64045e-06	1.15734e-05	6.56527e-06	8.99584e-06	9.46464e-06	9.97061e-06	9.2017e-06	1.95211	5.64109e-05	0.00378554	0.485511	-1.04242
2054			level4			171.056	25.2	NEG													0.000140798	0.00019896	0.000166063	0.000143902	0.000144435	0.00013269	0.000154475	0.000226759	0.000252108	0.00022407	0.000211193	0.00032118	0.000283049	0.00025306	1.76689	0.000563225	0.0143953	1.6382	0.712109
2056			level4			345.071	256.7	POS													2.99723e-06	1.93006e-06	5.68684e-07	2.92199e-07	2.66918e-07	1.59446e-07	1.03576e-06	3.30253e-05	4.47238e-05	2.27899e-05	3.53899e-05	4.68441e-05	5.15496e-05	3.90538e-05	1.92042	0.000290844	0.00964453	37.7055	5.2367
2060			level4			127.025	176.1	POS													2.7213e-05	2.93524e-05	2.98356e-05	2.73943e-05	3.17828e-05	2.89185e-05	2.90828e-05	2.12835e-05	2.00809e-05	2.14277e-05	2.33168e-05	2.48272e-05	2.63014e-05	2.28729e-05	1.80988	0.000390853	0.0115393	0.786476	-0.346525
2067			level4			249.049	157.1	NEG													3.55255e-06	4.69966e-06	4.31596e-06	5.2439e-06	6.41525e-06	4.81533e-06	4.84044e-06	7.64839e-06	6.19815e-06	6.075e-06	7.04287e-06	4.43317e-06	5.74041e-06	6.18967e-06	1.29249	0.047886	0.194693	1.27874	0.354723
2072			level4			163.978	176.6	POS													9.04217e-06	9.22571e-06	9.99063e-06	1.2335e-05	1.43322e-05	9.3865e-06	1.07187e-05	6.26436e-06	7.3121e-06	7.19075e-06	7.64498e-06	8.92754e-06	7.60248e-06	7.49037e-06	1.65318	0.00655393	0.062863	0.698813	-0.517021
2082			level4			286.036	156.3	POS													6.38567e-06	8.40188e-06	8.38909e-06	2.75139e-06	3.0078e-06	7.19888e-06	6.02245e-06	1.26484e-05	9.44947e-06	9.67477e-06	9.33515e-06	7.41022e-06	8.62306e-06	9.52351e-06	1.33384	0.0195398	0.1185	1.58133	0.661142
2089			level4			273.121	163	POS													1.58501e-05	1.73408e-05	1.4734e-05	1.27921e-05	2.18156e-05	1.37135e-05	1.6041e-05	2.32824e-05	2.67471e-05	2.38275e-05	3.0932e-05	2.22525e-05	2.16497e-05	2.47818e-05	1.73253	0.00116489	0.0217315	1.54491	0.627521
2092			level4			309.138	189.1	POS													2.11216e-06	1.66853e-06	1.88343e-06	1.88949e-06	2.9845e-06	1.97898e-06	2.08618e-06	1.62901e-06	1.06047e-06	1.5172e-06	1.39163e-06	9.47391e-07	2.24855e-06	1.46571e-06	1.27116	0.0430918	0.183577	0.70258	-0.509266
2094			level4			229.037	166.6	POS													4.40137e-06	3.87335e-06	3.62582e-06	6.05265e-06	5.91488e-06	3.77217e-06	4.60671e-06	7.20273e-06	7.92534e-06	6.42548e-06	6.1751e-06	8.04962e-06	6.66955e-06	7.07464e-06	1.66027	0.00118895	0.0220237	1.53573	0.61892
2106			level4			308.139	50.6	POS													1.65922e-06	1.9418e-06	1.96275e-06	1.66671e-06	1.34708e-06	1.88696e-06	1.74409e-06	4.54345e-06	1.94725e-06	3.42245e-06	1.92368e-06	2.63439e-06	3.67752e-06	3.02479e-06	1.59565	0.0287054	0.146523	1.73431	0.794364
2108			level4			257.981	14.8	POS													1.49255e-06	1.56144e-06	1.33398e-06	1.14919e-06	1.61808e-06	1.4142e-06	1.42824e-06	1.79903e-06	1.50542e-06	1.6309e-06	1.79268e-06	1.48341e-06	2.22897e-06	1.74007e-06	1.24901	0.0398353	0.175552	1.21833	0.284907
2109			level4			216.985	254.1	POS													4.80016e-06	4.16755e-06	5.51734e-06	4.76264e-06	5.70189e-06	4.53203e-06	4.9136e-06	2.16223e-06	2.57512e-06	2.04454e-06	2.53484e-06	2.39661e-06	2.70454e-06	2.40298e-06	2.04199	2.28924e-06	0.000781074	0.489047	-1.03196
2110			level4			97.084	359.2	POS													9.04189e-08	9.42221e-08	6.38502e-06	7.78381e-06	9.10429e-08	8.18412e-08	2.42106e-06	7.8812e-06	7.47267e-06	7.55969e-06	7.16485e-06	7.77444e-06	6.10393e-06	7.32613e-06	1.47525	0.0207588	0.12314	3.026	1.59741
2125			level4			564.802	359.2	POS													2.13842e-06	1.75084e-06	1.93827e-06	2.25443e-06	2.05956e-06	2.13306e-06	2.04576e-06	3.70082e-06	3.27276e-06	2.0897e-06	2.83082e-06	2.26452e-06	2.22157e-06	2.73003e-06	1.36697	0.0498628	0.198575	1.33448	0.416279
2208			level4			558.786	355	POS													3.64827e-07	3.7894e-07	3.11503e-07	5.26706e-08	2.14144e-08	2.73777e-07	2.33855e-07	4.43563e-07	7.41111e-07	5.56136e-07	4.08667e-07	2.72483e-07	3.89477e-07	4.68573e-07	1.12588	0.0289823	0.14716	2.00369	1.00266
2217			level4			811.604	355	POS													9.1095e-07	7.38856e-07	8.03594e-07	3.56413e-07	1.06858e-06	9.44451e-07	8.03808e-07	1.08364e-06	1.01107e-06	1.38739e-06	1.03003e-06	1.24431e-06	1.08577e-06	1.14037e-06	1.30315	0.0166792	0.107681	1.41871	0.504576
2263			level4			707.739	353.3	POS													4.09626e-07	3.69363e-07	3.47264e-07	1.95088e-07	3.7152e-07	2.38024e-07	3.21814e-07	4.77646e-07	4.68321e-07	4.03594e-07	4.07505e-07	4.39263e-07	3.32568e-07	4.21483e-07	1.27218	0.0351393	0.163804	1.30971	0.389247
2280			level4	Decaglycerol	-15.3881	759.801	352.4	POS													6.90056e-07	7.70376e-07	6.43517e-07	6.74304e-07	9.70689e-07	1.1729e-06	8.20307e-07	6.91411e-07	5.33861e-07	6.52778e-07	5.92398e-07	6.51962e-07	3.18649e-07	5.7351e-07	1.1082	0.0361037	0.166491	0.69914	-0.516346
2317			level4			337.877	349.8	POS													5.14698e-07	5.82686e-07	5.43613e-07	5.00006e-07	3.78916e-07	4.25838e-07	4.9096e-07	6.28014e-07	6.96437e-07	6.32859e-07	5.98981e-07	6.00821e-07	4.69887e-07	6.045e-07	1.34074	0.0258637	0.138614	1.23126	0.300137
2331			level4			356.882	348.9	POS													1.07738e-06	1.46006e-06	1.83512e-06	4.16833e-07	4.16332e-07	1.61894e-06	1.13744e-06	1.34835e-06	1.17291e-06	1.7149e-06	2.96823e-06	2.2692e-06	2.90635e-06	2.06332e-06	1.13023	0.0442789	0.186589	1.814	0.859174
2344			level4	Copper glucote	24.7298	454.859	346.9	POS													3.30766e-07	3.39158e-07	3.82345e-07	1.4062e-08	3.47607e-08	3.40951e-07	2.40341e-07	4.16542e-07	4.84308e-07	4.33504e-07	4.52319e-07	4.00187e-07	3.49922e-07	4.22797e-07	1.06424	0.0445641	0.187214	1.75916	0.814885
2356			level4	N-n-Butyl-N-methyl-11-(3,17beta-dihydroxyestra-1,3,5(10)-trien-7alpha-yl)undecanamide	23.817	526.838	345.9	POS													3.40741e-07	2.21851e-07	3.62918e-07	1.86236e-07	1.69173e-07	1.65642e-07	2.41093e-07	3.83741e-07	3.75981e-07	4.16161e-07	4.38697e-07	4.09714e-07	3.31813e-07	3.92684e-07	1.57638	0.00311084	0.0392584	1.62877	0.703779
2357			level4			271.905	345.5	POS													7.06359e-07	9.55346e-07	9.37183e-07	2.68648e-07	1.99969e-07	1.13922e-06	7.0112e-07	1.67056e-06	2.16893e-06	1.20424e-06	1.28757e-06	8.03953e-07	1.08393e-06	1.36986e-06	1.27695	0.0244617	0.134068	1.95382	0.966298
2409			level4	N-(4-(2-Chlorophenyl)-6,7-dimethyl-3-quinolyl)-N'-(2,4-difluorophenyl)urea	17.4102	438.885	337	POS													4.40048e-07	2.49612e-07	4.65106e-07	1.29977e-07	7.35132e-08	2.85825e-07	2.74014e-07	5.26859e-07	5.05117e-07	6.14681e-07	4.31171e-07	4.65829e-07	4.25583e-07	4.94873e-07	1.32027	0.0109935	0.0841417	1.80602	0.852811
2472			level4	Clebopride	17.1804	374.894	326.6	POS													3.55051e-07	1.21401e-07	4.01448e-07	8.64979e-08	4.40022e-08	3.02114e-07	2.18419e-07	3.73701e-07	3.52349e-07	4.50543e-07	3.1444e-07	5.32029e-07	3.25012e-07	3.91346e-07	1.20352	0.0354143	0.164599	1.79172	0.841346
2475			level4			340.871	325.8	POS													1.24948e-07	7.60249e-08	1.40323e-07	1.31042e-07	2.12241e-07	1.0599e-07	1.31762e-07	7.34464e-08	7.24749e-08	1.05231e-07	9.04947e-08	8.73376e-08	3.34249e-08	7.70683e-08	1.19536	0.0269852	0.14197	0.584907	-0.77372
2481			level4	Chlorquinox	-12.2295	268.931	325	POS													6.26748e-07	6.33189e-07	6.28106e-07	2.05753e-07	2.13381e-07	6.62129e-07	4.94884e-07	1.317e-06	7.10741e-07	8.80572e-07	6.20066e-07	6.75176e-07	6.92171e-07	8.15954e-07	1.28237	0.0442945	0.186589	1.64878	0.721396
2524			level4			220.086	320.7	POS													5.35309e-07	5.3446e-07	6.19511e-07	8.97866e-08	2.49926e-07	1.18643e-07	3.57939e-07	5.78655e-07	5.29976e-07	8.26274e-07	5.38393e-07	6.05135e-07	5.0061e-07	5.96507e-07	1.21477	0.0494889	0.197837	1.66651	0.736826
2569			level4			247.185	317.1	POS													1.89277e-06	1.76662e-06	1.99338e-06	1.68684e-06	2.24109e-06	2.0759e-06	1.94276e-06	8.39691e-07	7.33396e-07	6.36039e-07	1.15552e-06	1.30223e-06	1.31368e-06	9.96759e-07	1.85468	7.63597e-05	0.00443121	0.513062	-0.962794
2574			level4	(+)-Chebulic acid	11.8555	357.25	316.4	POS													5.06653e-06	6.03176e-06	5.5736e-06	3.98462e-06	4.78625e-06	5.11568e-06	5.09307e-06	2.3871e-06	3.45398e-06	3.59901e-06	3.61252e-06	6.7929e-07	5.26625e-06	3.16636e-06	1.18146	0.0184853	0.114448	0.621699	-0.685712
2611			level4			214.647	314	POS													1.05308e-06	7.49742e-07	8.01329e-07	8.27319e-07	1.0651e-06	8.50355e-07	8.91154e-07	4.45215e-07	4.30479e-07	3.81634e-07	4.17588e-07	4.18531e-07	4.99142e-07	4.32098e-07	2.01214	0.000227969	0.008224	0.484875	-1.04432
2625			level4			374.019	313.1	POS													9.6193e-08	8.59016e-08	3.12057e-08	2.66513e-08	6.24254e-09	1.01544e-07	5.79564e-08	1.3527e-07	1.43137e-07	1.71309e-07	8.19311e-08	1.10887e-07	1.22971e-07	1.27584e-07	1.26996	0.0076081	0.0677528	2.20138	1.13841
2628			level4			220.925	313	POS													4.56358e-06	3.69921e-06	6.40381e-06	7.56875e-06	5.67167e-06	3.49107e-06	5.23301e-06	4.47445e-06	2.96749e-06	3.23887e-06	3.02755e-06	4.12758e-06	3.54427e-06	3.56337e-06	1.23928	0.0385367	0.172725	0.68094	-0.5544
2632			level4	Thiadiazolidinone	-20.467	327.213	312.6	POS													6.25774e-06	7.60142e-06	2.38964e-06	3.04393e-06	3.98774e-06	5.25407e-06	4.75576e-06	7.39809e-06	6.45559e-06	7.71552e-06	6.80743e-06	6.43728e-06	5.51153e-06	6.72091e-06	1.25008	0.0477965	0.194455	1.41322	0.498981
2635			level4			422.244	312.4	POS													1.32613e-07	7.97842e-08	1.52355e-07	1.76343e-08	5.38372e-08	5.39521e-09	7.36032e-08	1.59446e-06	1.05336e-06	1.11951e-06	4.94641e-07	1.23829e-06	1.02187e-06	1.08702e-06	1.84188	0.000809303	0.0176569	14.7687	3.88447
2636			level4			270.037	312.3	POS													1.10387e-06	8.48272e-07	1.57317e-06	1.22707e-07	1.04695e-07	4.08019e-07	6.93456e-07	1.27216e-06	1.29397e-06	1.28868e-06	6.24258e-07	2.28578e-06	2.601e-06	1.56098e-06	1.1755	0.0476369	0.194034	2.25101	1.17057
2666			level4	TG(16:0/20:4(5Z,8Z,11Z,14Z)/20:4(5Z,8Z,11Z,14Z))	-10.4896	904.425	310.2	POS													5.55582e-07	5.3015e-07	4.80511e-07	2.48975e-07	5.73961e-07	6.15116e-07	5.00716e-07	3.06921e-07	5.30083e-07	1.13513e-07	4.34599e-07	1.25084e-07	2.5332e-07	2.9392e-07	1.25239	0.0379395	0.171299	0.587	-0.768568
2692			level4			156.077	308.3	POS													0.000264488	0.000206074	0.000294	9.01072e-05	0.000144087	0.000233551	0.000205385	0.000316552	0.000293537	0.000317915	0.000322586	0.000280458	0.000277716	0.000301461	1.31319	0.026318	0.140041	1.46779	0.553642
2694			level4			206.129	308.3	POS													8.42848e-07	8.49125e-07	9.72333e-07	1.46707e-06	1.44813e-06	7.69545e-07	1.05818e-06	7.99212e-07	7.78256e-07	2.88663e-07	8.55968e-07	7.14466e-07	5.43427e-07	6.63332e-07	1.30693	0.02947	0.148466	0.626863	-0.673777
2697			level4			903.422	308.3	POS													1.33539e-06	8.33821e-07	1.45417e-06	9.78939e-07	9.73233e-07	9.08039e-07	1.0806e-06	1.23789e-06	5.05587e-07	5.30188e-07	8.15954e-07	2.9563e-07	4.42228e-07	6.37913e-07	1.25764	0.0281075	0.144806	0.590333	-0.760398
2712			level4			279.686	307.5	POS													4.753e-06	3.83511e-06	4.11943e-06	3.71027e-06	3.73396e-06	4.64342e-06	4.13253e-06	2.25841e-06	2.08603e-06	1.75426e-06	1.99731e-06	2.02149e-06	2.39686e-06	2.08573e-06	2.02519	1.99077e-06	0.000768412	0.50471	-0.986475
2713			level4	Cidofovir	-22.8399	280.188	307.5	POS													1.38088e-06	1.25992e-06	1.05984e-06	8.95275e-07	1.28324e-06	1.13812e-06	1.16955e-06	7.19237e-07	7.02934e-07	5.19678e-07	6.96692e-07	5.78625e-07	7.42859e-07	6.60004e-07	1.90298	8.47853e-05	0.00464114	0.564325	-0.825403
2715			level4	N-Ethyl-N'-nitro-N-nitrosoguanidine	21.868	162.132	307.4	POS													6.44497e-06	6.87268e-06	6.36944e-06	3.54905e-06	5.6038e-06	5.67443e-06	5.7524e-06	1.09306e-05	7.68147e-06	7.09581e-06	7.39331e-06	6.21301e-06	7.2459e-06	7.76002e-06	1.37253	0.0347792	0.162813	1.34901	0.431897
2718			level4			185.041	306.9	POS													6.31797e-07	4.19824e-07	3.79518e-07	1.91206e-07	1.39956e-07	5.79589e-07	3.90315e-07	7.05914e-07	4.08803e-07	4.7512e-07	7.11746e-07	7.12488e-07	6.46467e-07	6.10089e-07	1.13001	0.0485917	0.195993	1.56307	0.644382
2730			level4			218.984	306.7	POS													2.30824e-06	1.97192e-06	2.97758e-06	7.04014e-07	7.25839e-07	2.54172e-06	1.87155e-06	2.88662e-06	3.39137e-06	3.25404e-06	2.49063e-06	3.50714e-06	2.54256e-06	3.01206e-06	1.22329	0.0237949	0.131975	1.60939	0.686516
2732			level4			359.17	306.7	POS													4.22915e-07	6.67258e-07	7.32537e-07	6.11962e-07	7.21804e-07	6.1438e-07	6.28476e-07	8.71967e-07	9.18865e-07	8.3469e-07	6.67322e-07	6.435e-07	7.40004e-07	7.79391e-07	1.278	0.0430954	0.183577	1.24013	0.31049
2746			level4			297.145	305.9	POS													9.96502e-07	1.43306e-06	2.57809e-06	1.2531e-06	1.10823e-06	1.42275e-06	1.46529e-06	3.61296e-06	2.39421e-06	2.60432e-06	2.23343e-06	2.32374e-06	2.72024e-06	2.64815e-06	1.71466	0.00350936	0.0422541	1.80725	0.853799
2791			level4			184.073	302.9	POS													1.15213e-05	1.31488e-05	1.48664e-05	1.808e-05	2.27183e-05	1.66118e-05	1.61578e-05	1.45412e-05	1.23123e-05	9.93415e-06	1.28055e-05	1.16533e-05	4.92814e-06	1.10291e-05	1.06271	0.0362647	0.166853	0.682588	-0.550914
2794			level4			305.018	302.9	POS													1.43356e-06	1.8502e-06	1.62119e-06	2.17979e-06	2.43023e-06	2.50496e-06	2.00332e-06	3.12949e-06	2.91277e-06	2.28824e-06	2.71329e-06	2.62394e-06	2.35475e-06	2.67041e-06	1.44347	0.0132276	0.0938832	1.33299	0.414668
2796			level4			427.096	302.9	POS													6.28354e-07	1.16169e-06	6.54799e-07	3.62914e-08	4.27723e-07	5.36173e-07	5.74172e-07	1.19496e-06	7.13292e-07	9.34985e-07	7.68571e-07	1.04095e-06	1.05302e-06	9.50961e-07	1.03261	0.0474774	0.19365	1.65623	0.727903
2826			level4			174.124	302.1	POS													2.96362e-06	2.66704e-06	3.18407e-06	1.78449e-06	2.63965e-06	3.01885e-06	2.70962e-06	3.94477e-06	3.34419e-06	2.94589e-06	3.33536e-06	3.43611e-06	2.90402e-06	3.31839e-06	1.25844	0.0387177	0.172832	1.22467	0.292393
2832			level4			258.11	302.1	POS													1.91e-06	1.78036e-06	2.66608e-06	4.27814e-06	3.18117e-06	2.52611e-06	2.72364e-06	1.03722e-06	5.45883e-07	8.11947e-07	1.19526e-06	1.04442e-06	1.37093e-06	1.00094e-06	1.79721	0.00469167	0.0513184	0.367502	-1.44418
2889			level4			779.426	301	POS													6.19612e-07	2.28807e-07	2.90203e-07	3.94026e-07	4.90814e-07	2.7023e-07	3.82282e-07	1.86729e-07	1.41965e-07	2.23865e-07	5.5874e-09	2.07286e-07	3.41269e-07	1.8445e-07	1.00056	0.0263605	0.140177	0.482498	-1.05141
2906			level4	CDP	-21.0245	404.175	300.5	POS													1.04049e-05	9.51395e-06	9.40699e-06	2.73697e-06	8.91226e-06	1.0895e-05	8.64502e-06	5.21381e-06	8.31912e-06	2.17703e-06	1.28152e-06	4.19091e-06	5.39502e-06	4.42957e-06	1.18601	0.0245141	0.134171	0.512384	-0.964703
2931			level4			405.179	299.4	POS													2.0393e-06	1.89932e-06	1.88908e-06	9.48501e-07	1.83912e-06	2.33625e-06	1.82526e-06	1.10606e-06	1.51005e-06	1.20201e-06	1.89501e-06	1.08613e-06	8.74423e-07	1.27895e-06	1.12841	0.0474684	0.193641	0.700693	-0.513146
2944			level4			273.087	298.3	POS													1.06071e-06	1.30406e-06	1.31557e-06	2.79508e-07	2.85233e-07	1.34919e-06	9.32379e-07	1.51347e-06	1.89542e-06	2.10766e-06	1.45403e-06	1.18542e-06	1.62416e-06	1.63003e-06	1.22341	0.0187618	0.115654	1.74824	0.805906
2984			level4			521.272	295.2	POS													3.52462e-06	2.90545e-06	2.03531e-06	2.76206e-06	3.00744e-06	4.81259e-06	3.17458e-06	1.76705e-06	1.30601e-06	9.39659e-07	1.10289e-06	9.83545e-07	1.42176e-06	1.25349e-06	1.84343	0.00294997	0.0378867	0.394851	-1.34062
2985			level4	1-Palmitoyl-2-(5-keto-6-octendioyl)-sn-glycero-3-phosphatidylcholine	3.04831	664.786	295.2	POS													8.50634e-07	9.46851e-07	7.54194e-07	4.18343e-07	5.11268e-07	9.46853e-07	7.38024e-07	1.00896e-06	1.18809e-06	8.3196e-07	1.54268e-06	1.44567e-06	1.43193e-06	1.24155e-06	1.38056	0.00645509	0.0624323	1.68226	0.750399
2990			level4			695.362	295.2	POS													2.94454e-07	1.45329e-07	2.55734e-07	1.38589e-07	2.92907e-07	5.33702e-07	2.76786e-07	1.11718e-07	4.41822e-08	4.95889e-08	1.24307e-07	5.96775e-08	1.64592e-07	9.23441e-08	1.60082	0.0241377	0.133219	0.33363	-1.58368
2996			level4			521.021	294.8	POS													3.16152e-06	2.86997e-06	2.2391e-06	2.87266e-06	2.53222e-06	4.58348e-06	3.04316e-06	1.481e-06	9.51276e-07	8.29694e-07	1.19407e-06	6.77771e-07	1.43481e-06	1.09477e-06	1.87182	0.000297615	0.0098116	0.359748	-1.47494
3001			level4	Brusatol	-19.7427	521.523	294.4	POS													1.97792e-06	1.51877e-06	1.43202e-06	1.47771e-06	1.33813e-06	3.09182e-06	1.80606e-06	8.3026e-07	7.13625e-07	5.12508e-07	5.96196e-07	3.84599e-07	7.66008e-07	6.33866e-07	1.84579	0.00677482	0.0639308	0.350966	-1.5106
3002			level4	Chenodeoxycholyllysine	21.3601	521.773	294.4	POS													8.23209e-07	6.8663e-07	6.0461e-07	6.85493e-07	6.34065e-07	1.19441e-06	7.71403e-07	3.61279e-07	2.99643e-07	3.50639e-08	3.21312e-07	1.11001e-07	2.79898e-07	2.34699e-07	1.64004	0.000441376	0.0124001	0.30425	-1.71667
3005			level4			694.359	294.4	POS													1.22631e-06	1.41624e-06	9.75092e-07	1.17944e-06	9.80043e-07	1.78627e-06	1.26057e-06	5.50813e-07	3.60493e-07	3.94456e-07	5.59183e-07	2.92006e-07	5.37616e-07	4.49094e-07	1.89933	0.000118763	0.0057101	0.356264	-1.48898
3006			level4			694.694	294.4	POS													1.56333e-06	1.48746e-06	1.02279e-06	1.08952e-06	1.12755e-06	1.91051e-06	1.36686e-06	5.98459e-07	5.157e-07	4.72597e-07	5.02693e-07	2.84648e-07	6.08871e-07	4.97161e-07	1.88098	0.00104909	0.0203796	0.363725	-1.45908
3007			level4			695.028	294.4	POS													8.52972e-07	8.01419e-07	4.83047e-07	5.0776e-07	5.99083e-07	1.08449e-06	7.21462e-07	2.76178e-07	1.95031e-07	3.31804e-07	3.70861e-07	2.25553e-07	2.64449e-07	2.77313e-07	1.79978	0.00457881	0.0505722	0.384376	-1.37941
3059			level4			353.999	292.8	POS													3.88396e-08	4.52358e-08	3.04871e-08	5.86644e-09	6.24254e-09	2.11809e-08	2.4642e-08	4.13798e-08	1.3671e-07	6.95543e-08	1.07273e-07	2.16827e-08	9.99013e-08	7.94168e-08	1.30546	0.0158914	0.105122	3.22282	1.68832
3060			level4	Bromofos	-13.8706	366.998	292.8	POS													1.97576e-07	2.39103e-07	2.58512e-07	5.04272e-08	6.24254e-09	1.738e-07	1.54277e-07	2.68216e-07	3.67403e-07	2.80606e-07	4.34347e-07	2.41747e-07	2.41157e-07	3.05579e-07	1.05225	0.0168093	0.108184	1.98072	0.986026
3091			level4	1-(2,2-Dichloroethyl)-1-nitrosourea	-9.55213	186.995	291.5	POS													4.03611e-07	3.16834e-07	3.91768e-07	2.33797e-07	2.29269e-07	3.68449e-07	3.23955e-07	3.68795e-07	4.00911e-07	5.53552e-07	3.61615e-07	4.8926e-07	3.8505e-07	4.2653e-07	1.24597	0.044824	0.187555	1.31664	0.396857
3124			level4			242.642	289.5	POS													1.05062e-05	8.3066e-06	8.08247e-06	9.40415e-06	1.39861e-05	9.62966e-06	9.98586e-06	5.53689e-06	4.71762e-06	6.3514e-06	5.10871e-06	6.67271e-06	5.85608e-06	5.70724e-06	1.78915	0.00343391	0.041692	0.571532	-0.807095
3125			level4			243.645	289.5	POS													4.20682e-07	2.91845e-07	2.58169e-07	3.05154e-07	3.58442e-07	3.13363e-07	3.24609e-07	1.99663e-07	1.6253e-07	1.60061e-07	1.69428e-07	2.67857e-07	1.56586e-07	1.86021e-07	1.76216	0.000789024	0.0175263	0.573061	-0.80324
3128			level4			312.178	289.5	POS													6.8016e-07	9.048e-07	6.51528e-07	3.77299e-07	7.18e-07	5.65637e-07	6.49571e-07	2.49753e-07	2.30084e-07	1.92154e-07	2.06064e-07	2.41196e-07	6.39273e-07	2.93087e-07	1.69224	0.00504298	0.0537862	0.451202	-1.14816
3129			level4			484.277	289.5	POS													1.54848e-06	1.29117e-06	1.28609e-06	1.17314e-06	1.79531e-06	1.53923e-06	1.4389e-06	7.34394e-07	7.65752e-07	8.15708e-07	7.27832e-07	9.18268e-07	9.0809e-07	8.11674e-07	1.92936	0.000624812	0.0153513	0.564092	-0.825998
3130			level4			485.28	289.5	POS													3.23302e-07	2.89189e-07	3.44251e-07	2.49817e-07	3.96433e-07	3.05158e-07	3.18025e-07	1.95901e-07	1.27666e-07	1.16477e-07	1.53696e-07	1.89158e-07	1.76094e-07	1.59832e-07	1.85392	7.09091e-05	0.00425643	0.502577	-0.992584
3137			level4			214.963	288.7	POS													1.33403e-07	3.27236e-07	3.16248e-07	4.14789e-07	4.97223e-07	4.16342e-07	3.50874e-07	2.99179e-07	1.72575e-07	2.22249e-07	1.42196e-07	2.2751e-07	1.34792e-07	1.9975e-07	1.08381	0.0247161	0.134836	0.569294	-0.812755
3141			level4			309.974	288.7	POS													7.11422e-07	3.96953e-07	3.76001e-07	5.86644e-09	2.98946e-08	7.71793e-07	3.81988e-07	1.15739e-06	7.1616e-07	9.04693e-07	7.8651e-07	9.86936e-07	1.11863e-06	9.45053e-07	1.18678	0.00388703	0.0450212	2.47404	1.30687
3148			level4			346.082	288.3	POS													2.41647e-08	1.13814e-07	1.01294e-07	1.27303e-07	7.76357e-08	8.98846e-08	8.90161e-08	6.28822e-09	5.8565e-09	6.42473e-08	2.50465e-08	7.31811e-08	2.48891e-08	3.32514e-08	1.29177	0.0145943	0.0997523	0.373544	-1.42065
3167			level4			237.979	287.8	POS													4.05678e-06	4.87381e-06	5.19479e-06	4.74383e-07	1.62022e-06	4.47144e-06	3.44857e-06	5.31195e-06	5.03932e-06	8.3581e-06	6.92867e-06	5.11287e-06	7.00406e-06	6.2925e-06	1.18309	0.0144102	0.0990971	1.82467	0.867635
3171			level4			338.892	287.8	POS													9.67789e-07	1.86189e-06	3.35178e-06	5.69307e-07	1.8508e-06	2.96736e-06	1.92815e-06	3.74125e-06	3.58379e-06	3.81559e-06	3.10705e-06	1.60202e-06	3.32526e-06	3.19583e-06	1.20482	0.0458701	0.190218	1.65745	0.728969
3192			level4			376.228	287.1	POS													2.93089e-07	2.35135e-07	2.94304e-07	2.53752e-07	2.31355e-07	3.158e-07	2.70573e-07	2.00355e-07	2.04522e-07	1.31985e-07	2.07777e-07	1.55685e-07	1.95428e-07	1.82625e-07	1.7444	0.00101417	0.0200981	0.674959	-0.567129
3200			level4			156.077	287	POS													0.000527762	0.000540518	0.000565103	0.000321419	0.000508895	0.000539006	0.000500451	0.000870038	0.000666348	0.000595535	0.000663547	0.000648555	0.000651593	0.000682603	1.54059	0.00665844	0.06329	1.36398	0.447818
3209			level4			281.939	287	POS													1.83836e-06	2.31307e-06	2.27758e-06	1.84418e-06	1.77805e-06	2.10069e-06	2.02532e-06	2.05524e-06	2.41248e-06	2.2052e-06	2.31114e-06	2.91296e-06	2.5026e-06	2.39994e-06	1.19652	0.0361282	0.166522	1.18497	0.244846
3210			level4			300.984	287	POS													6.50083e-07	7.95409e-07	8.21895e-07	6.44341e-07	5.44591e-07	5.9329e-07	6.74935e-07	1.23633e-06	7.68304e-07	7.98504e-07	8.87274e-07	9.40578e-07	1.19039e-06	9.70229e-07	1.54383	0.00981257	0.0788766	1.43751	0.523577
3218			level4			392.823	287	POS													5.74605e-07	7.10293e-07	4.94733e-07	3.0694e-07	2.72091e-07	6.78337e-07	5.06166e-07	1.00691e-06	5.40946e-07	9.47757e-07	8.34642e-07	1.01143e-06	8.54649e-07	8.66055e-07	1.48677	0.0061501	0.0607269	1.71101	0.774848
3228			level4			234.909	286.6	POS													4.54724e-07	4.76018e-07	5.81144e-07	2.90465e-07	3.23745e-07	2.50174e-07	3.96045e-07	4.00741e-07	6.33504e-07	7.43139e-07	5.59229e-07	5.93767e-07	5.69913e-07	5.83382e-07	1.30794	0.022168	0.127649	1.47302	0.558778
3230			level4			299.95	286.6	POS													1.23578e-07	1.47708e-07	1.2656e-07	1.17408e-07	9.33332e-08	1.60458e-07	1.28174e-07	2.14434e-07	1.5101e-07	1.62143e-07	2.37004e-07	2.20284e-07	1.61251e-07	1.91021e-07	1.58611	0.00563061	0.0576163	1.49033	0.575629
3234			level4			415.135	286.6	POS													8.40387e-08	1.16775e-07	1.17023e-07	1.45174e-07	1.5255e-07	8.18419e-08	1.16234e-07	2.5508e-08	1.0771e-07	5.14733e-08	2.51436e-08	2.37534e-08	1.04463e-07	5.63418e-08	1.50605	0.0144608	0.0993394	0.484729	-1.04475
3240			level4			275.935	286.3	POS													4.01864e-06	3.10733e-06	6.06069e-06	1.53154e-06	2.00755e-06	3.51238e-06	3.37302e-06	5.63146e-06	5.44741e-06	5.03069e-06	4.89465e-06	5.14584e-06	5.59922e-06	5.29154e-06	1.35257	0.0324924	0.157425	1.56878	0.649647
3251			level4			185.077	286.2	POS													1.86127e-06	2.37673e-06	3.07508e-06	2.97631e-06	3.67388e-06	2.59077e-06	2.75901e-06	2.04513e-06	2.04985e-06	1.94238e-06	2.37599e-06	1.82464e-06	2.44687e-06	2.11414e-06	1.24604	0.0408914	0.178249	0.76627	-0.384075
3260			level4			381.072	286.2	POS													2.82773e-07	2.66486e-07	2.77428e-07	1.29542e-07	3.07445e-07	3.61699e-07	2.70896e-07	3.17836e-07	4.09777e-07	2.87642e-07	5.13597e-07	4.10922e-07	3.84802e-07	3.87429e-07	1.16199	0.0277516	0.143929	1.43018	0.516196
3263			level4			416.139	286.2	POS													2.08482e-07	1.31383e-07	1.71986e-07	9.35712e-08	1.81142e-07	1.94972e-07	1.63589e-07	3.06484e-08	1.71339e-07	2.30154e-08	1.36497e-07	1.01171e-07	9.80074e-08	9.34465e-08	1.35215	0.0391138	0.17389	0.571226	-0.807867
3306			level4	Isopentenyl diphosphate	-22.2543	247.094	285.3	POS													4.16505e-07	3.54791e-07	5.10596e-07	2.70568e-07	2.36348e-07	3.41858e-07	3.55111e-07	4.38695e-06	3.64222e-06	1.30229e-06	1.99732e-06	2.7705e-06	3.23089e-06	2.88836e-06	1.96017	0.00253118	0.0346819	8.13368	3.02391
3325			level4			189.087	284.5	POS													1.08406e-06	1.02733e-06	1.17287e-06	1.16943e-06	1.30896e-06	1.00288e-06	1.12759e-06	1.07781e-06	2.06995e-07	9.43379e-07	8.81918e-07	1.93877e-07	1.20988e-07	5.70827e-07	1.12471	0.025812	0.138441	0.506238	-0.982112
3328			level4	p-N,N-(Dimethylamino)phenyldiazonium fluoroborate	13.2916	236	284.5	POS													9.21233e-08	1.74122e-07	1.54868e-07	5.86644e-09	6.24254e-09	1.15153e-07	9.1396e-08	1.55983e-07	1.56946e-07	2.96218e-07	1.38188e-07	1.72751e-07	1.61091e-07	1.80196e-07	1.12565	0.0405272	0.17727	1.9716	0.979366
3344			level4			241.031	283.7	POS													1.00565e-06	8.78493e-07	1.09243e-06	3.26362e-07	6.10186e-07	9.33406e-07	8.07754e-07	3.16625e-06	1.40235e-06	2.74703e-06	1.17972e-06	1.77437e-06	1.45984e-06	1.95493e-06	1.68541	0.0160987	0.1059	2.4202	1.27513
3354			level4	Cyclothialidine	8.60815	642.66	282.9	POS													2.75688e-07	2.62686e-07	1.41732e-07	2.14019e-07	1.92221e-07	3.59431e-07	2.40963e-07	6.28822e-09	3.31752e-08	6.95966e-09	5.5874e-09	1.87972e-08	5.54344e-09	1.27252e-08	2.00041	0.000625565	0.0153513	0.0528097	-4.24305
3361			level4			345.071	282.7	POS													1.02045e-06	1.01489e-06	9.79234e-07	7.59535e-07	8.87905e-07	8.56283e-07	9.19716e-07	1.86045e-06	4.59143e-06	7.10681e-06	3.86005e-06	5.78997e-06	2.58988e-06	4.29977e-06	1.88362	0.00827953	0.0710079	4.6751	2.225
3378			level4			394.087	282	POS													3.17145e-08	2.36813e-07	2.72752e-07	6.31964e-08	6.24254e-09	5.39521e-09	1.02686e-07	1.53698e-06	1.97961e-06	8.32101e-07	1.95989e-06	1.99392e-06	2.12118e-06	1.73728e-06	1.75861	0.000284802	0.00951096	16.9185	4.08053
3381			level4			407.174	281.6	POS													2.91984e-07	2.84995e-07	2.18851e-07	1.85146e-07	3.30095e-07	3.99833e-07	2.85151e-07	2.10095e-08	1.97977e-07	1.82712e-08	1.90414e-07	1.15243e-07	1.60514e-07	1.17238e-07	1.53132	0.00423845	0.0479701	0.411144	-1.28228
3394			level4	Carbamoyl phosphate	-4.7979	142.026	281.2	POS													9.84707e-06	1.07903e-05	1.22876e-05	1.02629e-05	1.29817e-05	1.22553e-05	1.14042e-05	9.00752e-06	8.51119e-06	8.20521e-06	9.84769e-06	8.32097e-06	1.23604e-05	9.37549e-06	1.38188	0.0343452	0.161807	0.822111	-0.282594
3395			level4	2,4-Dichlorophenol	-1.69692	164.008	281.2	POS													1.74646e-06	1.84183e-06	2.25505e-06	2.04596e-06	2.84395e-06	2.20538e-06	2.15644e-06	1.42552e-06	1.53598e-06	1.29786e-06	1.75971e-06	1.59991e-06	2.12566e-06	1.62411e-06	1.48442	0.0232995	0.130476	0.753143	-0.409004
3396			level4	Iodine thiocyanate	16.3445	185.99	281.2	POS													1.32507e-06	1.46585e-06	1.52968e-06	1.60849e-06	1.94091e-06	1.49215e-06	1.56036e-06	1.18014e-06	1.07484e-06	1.1342e-06	1.22596e-06	1.09004e-06	1.3753e-06	1.18008e-06	1.68378	0.00274506	0.0363259	0.756286	-0.402996
3403			level4			306.659	281.2	POS													1.75937e-07	1.46035e-07	8.78263e-08	1.7392e-07	2.4753e-07	1.76301e-07	1.67925e-07	7.05907e-08	1.93758e-08	1.92676e-08	2.1907e-08	8.93302e-08	5.54344e-09	3.76691e-08	1.57124	0.000424549	0.012093	0.224321	-2.15636
3421			level4	S-(4-Bromophenyl)-L-cysteine	6.96505	277.159	280.3	POS													1.94005e-06	1.72718e-06	1.91133e-06	1.5884e-06	1.7078e-06	1.95289e-06	1.80461e-06	1.16101e-06	1.32076e-06	9.65877e-07	1.35627e-06	1.02272e-06	1.29374e-06	1.18673e-06	1.92561	4.79203e-05	0.003534	0.65761	-0.604695
3422			level4	2-Amino-5-iodo-6-phenyl-4-pyrimidinone	21.1544	314.112	280.3	POS													3.30834e-07	2.89651e-07	2.71286e-07	2.61935e-07	3.12601e-07	2.78889e-07	2.90866e-07	1.28277e-07	1.73006e-07	8.81264e-08	1.54089e-07	1.08291e-07	1.66918e-07	1.36451e-07	1.9654	4.98616e-06	0.0010946	0.46912	-1.09197
3443			level4	Risedronic acid	8.20664	284.122	279.6	POS													5.93887e-07	5.67365e-07	6.21966e-07	4.55582e-07	4.81933e-07	6.20369e-07	5.5685e-07	2.8712e-07	3.81445e-07	3.69672e-07	4.20962e-07	2.11843e-07	4.2046e-07	3.48584e-07	1.68094	0.000900031	0.0188381	0.625991	-0.675785
3444			level4			320.12	279.6	POS													6.76465e-07	5.41544e-07	6.38966e-07	5.6969e-07	5.89677e-07	6.63191e-07	6.13256e-07	4.17048e-07	4.32474e-07	4.0509e-07	4.55145e-07	4.07828e-07	3.9851e-07	4.19349e-07	1.9786	9.98659e-06	0.00144128	0.683808	-0.548337
3445			level4			342.102	279.6	POS													1.73546e-07	1.07784e-07	1.36381e-07	1.47157e-07	1.54239e-07	1.83098e-07	1.50368e-07	1.01308e-07	2.82367e-08	5.34316e-08	9.27272e-08	7.11759e-08	7.92243e-08	7.10172e-08	1.58566	0.000458364	0.0126638	0.472291	-1.08225
3554			level4			306.104	279.1	POS													9.65193e-08	1.33018e-07	6.77302e-08	1.55648e-07	1.3284e-07	7.9863e-08	1.10936e-07	2.25086e-08	6.57017e-08	8.99034e-08	5.40831e-08	2.17422e-08	3.82103e-08	4.86915e-08	1.52994	0.00582714	0.0586157	0.438914	-1.18799
3573			level4			290.171	278.7	POS													1.38553e-06	1.20986e-06	1.09494e-06	1.1831e-06	1.41374e-06	1.26813e-06	1.25922e-06	1.03755e-06	9.141e-07	6.81945e-07	8.38378e-07	6.57571e-07	9.51815e-07	8.46892e-07	1.74351	0.000413449	0.0118891	0.672555	-0.572276
3578			level4			601.335	278.5	POS													2.24226e-08	4.04432e-08	2.22147e-08	5.86644e-09	6.24254e-09	6.07677e-08	2.63262e-08	2.21468e-07	7.23595e-08	1.47029e-07	5.11833e-08	1.40554e-07	1.14054e-07	1.24441e-07	1.68491	0.00902345	0.074891	4.7269	2.24089
3580			level4	Stearyltrimethylammonium chloride	-5.96639	349.055	278.1	POS													2.40244e-07	3.86837e-08	6.09887e-09	2.22949e-08	6.24254e-09	5.39521e-09	5.31599e-08	1.89795e-06	2.00363e-06	2.87557e-07	2.56511e-07	2.46031e-06	1.92643e-07	1.1831e-06	1.72181	0.0453309	0.188728	22.2555	4.47609
3582			level4			320.182	278	POS													5.22569e-07	4.0862e-07	3.30085e-07	3.7933e-07	4.89443e-07	4.04176e-07	4.22371e-07	8.71936e-08	4.27869e-07	1.91758e-07	3.29939e-07	2.18886e-07	4.21547e-07	2.79532e-07	1.35654	0.0463684	0.191359	0.661817	-0.595495
3583			level4			305.166	277.9	POS													1.90001e-06	1.78316e-06	1.90262e-06	2.43128e-06	2.49031e-06	2.15112e-06	2.10975e-06	1.45815e-06	1.6829e-06	1.06107e-06	1.57299e-06	9.88401e-07	2.14229e-06	1.4843e-06	1.50139	0.0145602	0.099682	0.703544	-0.507287
3584			level4	Dichlorphemide	4.33676	306.167	277.9	POS													1.47013e-07	1.92842e-07	1.93164e-07	2.24423e-07	2.82612e-07	2.01128e-07	2.06863e-07	1.53657e-07	9.0639e-08	4.59515e-08	1.00548e-07	6.43382e-08	2.34018e-07	1.14859e-07	1.43325	0.0208565	0.123486	0.555239	-0.84882
3585			level4			326.144	277.9	POS													9.63165e-07	8.90996e-07	1.09533e-06	1.19281e-06	1.28647e-06	1.03194e-06	1.07679e-06	6.59678e-07	8.5596e-07	5.78706e-07	7.98337e-07	4.635e-07	8.92203e-07	7.08064e-07	1.6604	0.00236531	0.0333416	0.657572	-0.604779
3586			level4	7,8-Dihydroneopterin 2',3'-cyclic phosphate	0.389035	318.203	277.8	POS													1.31709e-06	1.11652e-06	1.01275e-06	1.30494e-06	1.34889e-06	1.33417e-06	1.23906e-06	6.40531e-07	6.15584e-07	5.45912e-07	6.5611e-07	7.67589e-07	7.4579e-07	6.61919e-07	2.00606	5.61527e-06	0.00116926	0.534211	-0.904519
3599			level4			635.142	276.3	POS													1.99857e-07	2.13855e-07	2.19616e-07	1.63562e-07	8.83315e-08	1.97844e-07	1.80511e-07	9.24529e-08	1.0349e-07	2.12166e-08	5.51659e-08	3.22591e-08	1.23626e-07	7.13685e-08	1.59159	0.00193764	0.0297088	0.395369	-1.33873
3610			level4			786.392	276.2	POS													1.79652e-07	1.46809e-07	2.02366e-07	7.87599e-08	1.265e-07	1.52098e-07	1.47698e-07	2.32445e-07	1.7579e-07	1.5612e-07	2.48002e-07	1.80971e-07	2.85295e-07	2.13104e-07	1.1978	0.0353588	0.164557	1.44284	0.528908
3612			level4			786.794	276.2	POS													8.8364e-08	1.40839e-07	1.29223e-07	1.57619e-07	8.8104e-08	1.01195e-07	1.17557e-07	2.21504e-07	1.33709e-07	9.37091e-08	2.29457e-07	2.33204e-07	2.62536e-07	1.95686e-07	1.19976	0.0245629	0.134311	1.6646	0.735179
3618			level4			977.743	276.2	POS													4.81531e-07	4.47191e-07	4.91428e-07	4.83651e-07	4.09374e-07	5.57144e-07	4.78387e-07	6.4284e-07	5.60976e-07	4.38531e-07	6.00668e-07	6.23012e-07	6.80838e-07	5.91144e-07	1.25851	0.0183507	0.11395	1.2357	0.305333
3645			level4			433.205	275.4	POS													4.01034e-07	3.11284e-07	3.07701e-07	4.48056e-07	4.74914e-07	3.72492e-07	3.85914e-07	1.41452e-07	2.165e-07	7.23285e-08	1.25266e-07	7.47127e-08	2.8862e-07	1.53146e-07	1.77752	0.000394586	0.0116036	0.396841	-1.33337
3657			level4			272.008	274.6	POS													5.6385e-07	1.15798e-05	1.28416e-06	1.86646e-06	1.59064e-07	1.10381e-06	2.75953e-06	1.55216e-05	1.29378e-05	1.08012e-05	1.48955e-05	1.0184e-05	1.38781e-05	1.30363e-05	1.64643	0.000419658	0.0119922	4.72412	2.24004
3660			level4			408.009	274.5	POS													1.37459e-07	1.43184e-07	2.70115e-07	5.86644e-09	6.24254e-09	7.74055e-08	1.06712e-07	4.77942e-07	1.28376e-06	7.0828e-07	4.40001e-07	1.02478e-06	9.15457e-07	8.08371e-07	1.57973	0.00253143	0.0346819	7.57525	2.92129
3661			level4			180.978	274.4	POS													0.000104496	0.000114783	3.20512e-05	3.4167e-05	8.23271e-06	0.000109894	6.72707e-05	0.0001288	0.00012839	0.000149731	0.000113803	0.000117461	0.000117262	0.000125908	1.1895	0.0281182	0.144806	1.87166	0.904317
3665			level4			937.483	274.2	POS													1.10768e-07	8.63754e-08	9.11231e-08	5.81505e-08	7.50168e-08	5.83974e-08	7.99719e-08	6.28822e-09	5.8565e-09	2.53947e-08	5.5874e-09	3.38056e-08	2.84148e-08	1.75579e-08	1.75383	8.737e-05	0.00473991	0.219551	-2.18737
3668			level4	Cobalt-precorrin 3	14.0238	936.812	274.1	POS													1.06386e-07	9.2342e-08	1.31892e-07	4.6219e-08	6.24254e-09	8.78169e-08	7.84831e-08	2.23059e-08	5.52096e-08	6.95966e-09	6.3399e-08	5.90483e-09	2.90467e-08	3.0471e-08	1.02497	0.0443764	0.186685	0.388249	-1.36495
3672			level4			346.952	274	POS													3.47563e-07	3.97109e-07	8.00242e-07	1.3406e-07	7.78393e-08	4.03284e-07	3.60016e-07	7.84306e-07	1.03463e-06	8.08812e-07	7.16183e-07	1.68995e-06	6.77497e-07	9.51896e-07	1.45862	0.0103247	0.0811508	2.64404	1.40274
3673			level4			371.057	273.9	POS													8.65089e-08	3.82253e-08	8.30205e-08	5.86644e-09	2.84832e-08	1.3479e-07	6.28158e-08	4.67595e-07	3.48488e-07	3.72376e-07	6.53261e-07	7.73922e-07	1.17113e-06	6.31129e-07	1.74835	0.00623485	0.0612859	10.0473	3.32874
3682			level4			937.148	273.7	POS													8.7069e-08	1.60942e-07	9.65547e-08	5.77571e-08	5.84065e-08	7.39433e-08	8.9112e-08	6.28822e-09	5.8565e-09	6.95966e-09	1.93405e-08	5.90483e-09	5.54344e-09	8.31552e-09	1.97548	0.00336466	0.0412127	0.0933154	-3.42174
3687			level4			156.948	273.5	POS													3.25964e-06	2.65581e-06	2.54053e-06	3.3688e-06	4.30496e-06	2.65317e-06	3.13048e-06	4.22425e-06	4.11051e-06	5.39071e-06	3.18121e-06	4.37386e-06	3.30518e-06	4.09762e-06	1.35241	0.0472451	0.193072	1.30894	0.3884
3695			level4	Azaserine	5.33366	174.135	273	POS													9.23988e-06	9.17533e-06	1.05068e-05	1.06462e-05	1.65759e-05	8.52233e-06	1.07777e-05	5.733e-06	4.58626e-06	7.61417e-06	4.89861e-06	4.69094e-06	6.63246e-06	5.69257e-06	1.68958	0.00299066	0.0382878	0.528178	-0.920903
3699			level4			347.959	272.8	POS													1.13162e-06	1.98558e-06	2.25713e-06	8.72479e-07	7.62642e-07	1.90574e-06	1.48587e-06	4.3637e-06	2.31119e-06	6.00508e-06	2.07408e-06	3.23657e-06	2.1009e-06	3.34859e-06	1.59521	0.0227647	0.129	2.25363	1.17225
3706			level4			232.935	272.5	POS													2.15787e-06	2.36546e-06	2.87083e-06	1.74444e-06	1.98084e-06	2.2697e-06	2.23152e-06	3.48188e-06	2.66386e-06	3.59584e-06	2.13223e-06	3.39215e-06	2.34826e-06	2.9357e-06	1.38719	0.0420635	0.181016	1.31556	0.395678
3719			level4			258.98	272	POS													3.36218e-06	3.08129e-06	2.50803e-06	4.50346e-06	4.29482e-06	3.67087e-06	3.57011e-06	2.77041e-06	1.30927e-06	1.78895e-06	1.41961e-06	8.2832e-07	1.85314e-06	1.66162e-06	1.60614	0.000859589	0.0182818	0.465425	-1.10338
3724			level4			330.957	272	POS													9.82103e-07	1.0153e-06	3.70293e-07	5.67659e-07	5.6753e-07	4.39653e-07	6.57089e-07	1.06897e-06	9.65965e-07	1.04284e-06	9.18145e-07	9.49096e-07	9.24359e-07	9.78229e-07	1.37846	0.0347929	0.162813	1.48873	0.574084
3725			level4			348.964	272	POS													4.13395e-07	4.17301e-07	4.53138e-07	1.69446e-07	2.06161e-07	3.43722e-07	3.33861e-07	1.33236e-07	2.66625e-07	1.1146e-07	2.3698e-07	1.17677e-07	8.74992e-08	1.58913e-07	1.47217	0.0121403	0.0892414	0.475985	-1.07101
3758			level4	TG(14:0/15:0/22:1(13Z))	-18.4996	848.396	271.7	POS													3.58801e-08	3.33943e-08	9.22983e-08	1.74951e-08	6.24254e-09	2.25847e-08	3.46492e-08	9.39081e-07	1.28e-07	2.03136e-07	2.03491e-07	7.19217e-07	2.48729e-07	4.06942e-07	1.81465	0.0421621	0.181127	11.7446	3.55393
3759			level4			848.897	271.7	POS													1.92296e-08	2.25707e-08	1.98076e-08	5.86644e-09	1.78047e-08	5.39521e-09	1.51124e-08	8.51501e-07	1.10799e-07	1.29099e-07	1.98204e-07	6.04763e-07	2.01509e-07	3.49313e-07	1.93915	0.0439591	0.185736	23.1143	4.53072
3762			level4			343.958	271.6	POS													1.39154e-06	8.56333e-07	1.44815e-06	1.14729e-06	1.14192e-06	1.60793e-06	1.26553e-06	7.14809e-07	8.01039e-07	4.64741e-07	4.39758e-07	7.84863e-08	7.44979e-07	5.40635e-07	1.38612	0.000923719	0.0190801	0.427202	-1.22701
3765			level4			285.11	271.4	POS													2.70747e-07	6.00248e-07	5.98216e-07	2.76036e-07	4.3429e-07	5.8165e-07	4.60198e-07	6.76158e-07	1.02186e-06	3.65146e-07	7.91111e-07	5.8183e-07	1.14068e-06	7.62797e-07	1.07792	0.0465515	0.191696	1.65754	0.729046
3795			level4			318.989	271.2	POS													2.58093e-06	2.23151e-06	2.86489e-06	1.76979e-06	1.32934e-06	2.57611e-06	2.22543e-06	2.09449e-06	1.90511e-06	1.22301e-06	8.8723e-07	1.2103e-06	1.47337e-06	1.46558e-06	1.24293	0.0301149	0.150357	0.658564	-0.602605
3796			level4	Etacozole	-22.4764	329.194	271.2	POS													1.94245e-07	2.08429e-07	9.43623e-08	5.86644e-09	2.21016e-08	1.22702e-07	1.07951e-07	5.26818e-07	2.39701e-07	2.69796e-07	2.99998e-07	2.52488e-07	2.69363e-07	3.09694e-07	1.36679	0.00487092	0.0525284	2.86883	1.52046
3797			level4			370.945	271.2	POS													1.15307e-07	8.51435e-08	1.67124e-07	5.45562e-08	5.29857e-08	1.45987e-07	1.03517e-07	4.31603e-08	4.72275e-08	1.0013e-07	6.03459e-08	3.71311e-08	3.62837e-08	5.40464e-08	1.2123	0.0463072	0.191274	0.5221	-0.937602
3798			level4			389.979	271.2	POS													2.77707e-07	2.15309e-07	2.24325e-07	5.19834e-07	5.12798e-07	2.05673e-07	3.25941e-07	7.25603e-08	9.48142e-08	1.35245e-07	1.27495e-07	1.34455e-07	1.24393e-07	1.14827e-07	1.77465	0.0174693	0.110649	0.352293	-1.50515
3799			level4	3-Chloro-2-methyl-N-(4-(2-(4-methylpiperazin-1-yl)-2-oxoethyl)thiazol-2-yl)benzenesulfonamide	10.7784	429.962	271.2	POS													1.2929e-06	1.78128e-06	1.0354e-06	7.67761e-07	9.67185e-07	1.60501e-06	1.24159e-06	3.8543e-06	2.18048e-06	2.73216e-06	3.25576e-06	2.01459e-06	2.03732e-06	2.6791e-06	1.79024	0.00195694	0.029817	2.1578	1.10956
3800			level4			599.95	271.2	POS													2.43599e-08	5.59371e-09	5.07401e-08	5.14847e-08	3.88085e-08	5.39521e-09	2.9397e-08	2.63928e-06	4.52252e-07	5.7623e-07	4.94079e-07	1.18834e-06	4.71662e-07	9.70307e-07	1.93566	0.0444623	0.186897	33.007	5.0447
3823			level4			899.421	271.2	POS													8.01558e-07	5.54522e-07	6.89484e-07	2.24515e-07	1.51541e-07	4.31078e-07	4.7545e-07	2.35754e-05	5.03256e-06	4.66909e-06	5.75253e-06	1.24165e-05	5.37174e-06	9.46964e-06	1.96127	0.0322747	0.156773	19.9172	4.31595
3824			level4			899.922	271.2	POS													3.963e-07	1.7528e-07	3.28984e-07	1.38049e-07	7.53085e-08	2.92031e-07	2.34325e-07	1.2332e-05	2.62241e-06	2.55271e-06	2.90791e-06	6.37843e-06	2.6426e-06	4.90601e-06	1.96906	0.0332773	0.159347	20.9367	4.38796
3825			level4			900.925	271.2	POS													7.47984e-08	5.59371e-09	1.99359e-08	5.86644e-09	6.24254e-09	9.25858e-08	3.41705e-08	1.27097e-06	2.89457e-07	1.65638e-07	3.27119e-07	6.89348e-07	2.37727e-07	4.9671e-07	1.77359	0.0429872	0.183363	14.5362	3.86158
3891			level4	AminoDAHP	-4.44559	288.167	271.1	POS													6.13921e-07	7.92136e-07	7.61562e-07	1.47786e-07	2.1083e-07	6.37938e-07	5.27362e-07	2.10927e-06	1.17315e-06	9.81788e-07	9.5945e-07	1.59698e-06	1.49083e-06	1.38524e-06	1.55378	0.00239228	0.0335382	2.62674	1.39327
3893			level4			326.935	271.1	POS													1.54415e-06	1.38804e-06	1.59883e-06	2.18021e-06	2.34921e-06	1.40861e-06	1.74484e-06	1.07148e-06	2.12015e-06	7.81119e-07	8.2629e-07	5.28542e-07	5.23174e-07	9.75126e-07	1.39674	0.0267469	0.141078	0.558862	-0.839435
3896			level4	Dexamethazone metasulfobenzoate sodium	-6.47598	599.616	271.1	POS													7.45543e-08	5.59371e-09	6.09887e-09	4.60624e-08	2.03134e-08	5.04044e-08	3.38378e-08	2.83317e-06	5.40161e-07	6.61458e-07	4.87368e-07	1.58518e-06	5.75853e-07	1.11386e-06	1.90286	0.036999	0.168751	32.9177	5.04079
3897			level4			607.277	271.1	POS													3.71445e-08	1.84159e-08	7.84178e-08	1.69309e-08	6.24254e-09	5.39521e-09	2.70911e-08	1.84752e-06	2.78169e-07	4.36446e-07	3.5554e-07	9.28464e-07	2.55456e-07	6.836e-07	1.9162	0.0489455	0.196801	25.2333	4.65726
3900			level4			898.919	271.1	POS													8.37348e-07	4.29123e-07	9.67774e-07	2.80031e-07	1.46131e-07	6.20054e-07	5.46743e-07	2.62621e-05	5.44059e-06	5.08237e-06	6.4395e-06	1.34384e-05	5.5265e-06	1.03649e-05	1.94271	0.0353059	0.164445	18.9575	4.2447
3901			level4	TG(18:3(9Z,12Z,15Z)/18:2(9Z,12Z)/20:5(5Z,8Z,11Z,14Z,17Z))	23.2639	900.423	271.1	POS													9.18466e-08	4.57207e-08	1.49312e-07	1.70627e-08	6.24254e-09	7.48574e-08	6.41736e-08	4.11558e-06	9.04393e-07	8.96405e-07	9.30814e-07	2.24973e-06	8.51083e-07	1.658e-06	1.88603	0.0316038	0.154835	25.8362	4.69132
3902			level4	Precorrin 4	2.88635	909.91	271.1	POS													5.19762e-08	4.6603e-08	4.55836e-08	4.87872e-08	2.10592e-08	8.41828e-08	4.96987e-08	2.96517e-06	4.94965e-07	6.25742e-07	6.50002e-07	1.37166e-06	5.10436e-07	1.103e-06	1.99916	0.0447198	0.18734	22.1937	4.47208
3903			level4			910.412	271.1	POS													2.68787e-08	7.6306e-08	4.44778e-08	5.86644e-09	6.24254e-09	4.40426e-08	3.3969e-08	2.5781e-06	4.73963e-07	5.88144e-07	5.23562e-07	1.40584e-06	5.33853e-07	1.01724e-06	1.92904	0.0353498	0.164549	29.9463	4.9043
3904			level4			910.913	271.1	POS													3.82602e-08	2.16446e-08	3.4448e-08	5.86644e-09	6.24254e-09	2.09258e-08	2.12313e-08	1.38325e-06	1.89735e-07	3.08012e-07	2.89283e-07	6.6643e-07	3.21621e-07	5.26388e-07	1.94703	0.0403367	0.176771	24.7931	4.63186
3929			level4			326.982	270.9	POS													4.91965e-07	4.21831e-07	5.32189e-07	4.9822e-07	3.76726e-07	4.1992e-07	4.56808e-07	2.58135e-07	2.33702e-07	1.95192e-07	2.80991e-07	1.90065e-07	1.50055e-07	2.18023e-07	1.86224	1.77585e-05	0.00192683	0.477275	-1.06711
3935			level4			278.064	270.7	POS													3.55672e-07	4.1861e-07	3.24669e-07	3.67298e-07	4.75685e-07	4.71203e-07	4.0219e-07	1.83846e-07	1.9405e-07	1.6699e-07	2.05544e-07	1.21697e-07	3.2822e-07	2.00058e-07	1.81286	0.000352939	0.0107757	0.497421	-1.00746
3948			level4			378.045	270.5	POS													9.985e-08	7.56029e-08	6.09887e-09	5.86644e-09	6.24254e-09	5.39521e-09	3.3176e-08	9.82066e-07	1.18617e-06	8.15659e-07	1.07636e-06	1.48237e-06	1.31663e-06	1.14321e-06	1.89811	6.62923e-05	0.00418355	34.459	5.10681
3958			level4			207.006	270.4	POS													1.4199e-07	1.84362e-07	2.39776e-07	2.08621e-07	1.97809e-07	1.88695e-07	1.93542e-07	1.68781e-07	9.60732e-08	1.07355e-07	1.07284e-07	1.79198e-07	1.95347e-07	1.4234e-07	1.21691	0.0427552	0.182855	0.735446	-0.443308
3962			level4	Pyridaben	1.98228	365.941	270.4	POS													2.37245e-07	2.0592e-07	1.46723e-07	4.43216e-07	2.93246e-07	3.49901e-07	2.79375e-07	1.69372e-07	2.06981e-07	9.73865e-08	4.25333e-08	1.93089e-08	5.54344e-09	9.01875e-08	1.26243	0.00642453	0.0622916	0.322818	-1.63121
3976			level4			261.037	270.3	POS													1.00356e-06	8.35233e-07	1.07669e-06	1.07564e-06	1.12933e-06	1.2186e-06	1.05651e-06	9.28881e-07	7.20135e-07	6.14109e-07	9.07237e-07	7.41764e-07	1.05112e-06	8.27207e-07	1.39251	0.0220256	0.127191	0.782962	-0.352985
3981			level4			298.994	270.3	POS													1.25514e-06	1.04329e-06	1.02508e-06	7.44365e-07	7.37307e-07	9.04308e-07	9.51582e-07	1.27531e-06	1.22728e-06	1.55448e-06	1.11188e-06	1.32544e-06	9.91213e-07	1.2476e-06	1.41226	0.0255461	0.137693	1.31108	0.390756
3982			level4			302.974	270.3	POS													2.01855e-06	1.09905e-05	9.58616e-06	1.96319e-06	4.46895e-06	6.25697e-06	5.88072e-06	1.18512e-05	9.7218e-06	1.23195e-05	8.77751e-06	6.21296e-06	1.26287e-05	1.0252e-05	1.28245	0.0403963	0.176903	1.74332	0.801837
3983			level4			305.001	270.3	POS													1.08422e-06	1.2861e-06	1.43313e-06	2.03966e-06	1.99075e-06	1.53036e-06	1.5607e-06	9.65705e-07	1.03135e-06	7.65971e-07	1.25193e-06	7.88246e-07	1.25454e-06	1.00962e-06	1.54736	0.0117383	0.0873988	0.646903	-0.628379
3987			level4	Sotagliflozin	4.29096	425.949	270.3	POS													3.31024e-07	3.57223e-07	4.71239e-07	3.48411e-07	1.20445e-07	3.83615e-07	3.35326e-07	1.26058e-07	2.06434e-07	1.2998e-07	1.86066e-07	2.71882e-07	2.3607e-07	1.92748e-07	1.32361	0.0227783	0.129	0.574809	-0.798847
4028			level4			330.099	269.8	POS													3.21473e-07	2.39041e-07	3.04322e-07	8.01291e-07	5.32084e-07	3.2219e-07	4.20067e-07	1.49479e-07	2.32739e-07	2.14148e-08	2.96388e-07	1.86443e-07	2.59771e-07	1.91039e-07	1.32285	0.0368217	0.168159	0.454782	-1.13675
4036			level4			428.099	269.7	POS													6.69709e-07	5.91147e-07	1.14814e-06	1.47054e-07	4.08858e-07	6.04531e-07	5.94906e-07	1.28346e-06	9.02847e-07	1.22684e-06	1.3922e-06	1.0756e-06	1.0503e-06	1.15521e-06	1.43283	0.00443943	0.0495392	1.94183	0.957416
4124			level4			220.971	269.4	POS													1.14541e-06	5.43039e-07	6.81331e-07	1.57202e-07	2.60126e-07	1.30952e-06	6.8277e-07	2.25668e-06	1.42609e-06	1.63105e-06	2.21175e-06	1.07749e-06	9.01336e-07	1.58407e-06	1.42015	0.0129639	0.0927326	2.32006	1.21416
4126			level4			471.06	269.4	POS													6.32642e-07	5.31782e-07	7.36764e-07	1.89279e-07	3.84709e-07	5.5693e-07	5.05351e-07	1.03681e-06	8.09183e-07	5.7444e-07	8.08595e-07	8.20493e-07	7.8387e-07	8.05566e-07	1.306	0.0127518	0.0918899	1.59407	0.672716
4144			level4	Perfluoroheptanoic acid	0.88831	365.07	268.7	POS													5.68358e-07	6.24025e-07	1.20384e-07	5.09943e-07	1.44972e-07	4.91299e-07	4.0983e-07	1.19335e-06	1.82862e-06	8.60157e-07	1.9672e-06	2.17986e-06	2.17785e-06	1.70117e-06	1.62105	0.000325269	0.0103731	4.15092	2.05343
4146			level4			386.048	268.6	POS													9.25756e-08	4.33568e-07	9.10978e-07	1.51774e-07	4.05151e-08	8.54834e-08	2.85816e-07	2.75754e-06	5.04796e-06	2.56672e-06	4.3394e-06	4.97546e-06	5.33321e-06	4.17005e-06	1.84691	0.000337162	0.0105676	14.59	3.86691
4147			level4	20-O-Methyl-19-chloroproansamitocin	-5.23695	493.009	268.6	POS													2.05049e-07	2.14308e-07	4.34156e-07	6.45271e-08	1.95148e-07	2.72474e-07	2.30944e-07	5.77164e-07	4.39313e-07	1.33543e-07	4.13169e-07	5.1611e-07	5.09029e-07	4.31388e-07	1.06816	0.0327295	0.158036	1.86794	0.901445
4148			level4			493.042	268.6	POS													1.1116e-07	1.98034e-07	3.14245e-07	4.60804e-08	1.3752e-07	2.60982e-07	1.78003e-07	5.17166e-07	3.362e-07	2.30828e-07	1.43956e-07	4.3618e-07	3.40993e-07	3.3422e-07	1.21131	0.0453638	0.188837	1.87761	0.908895
4151			level4			408.03	268.1	POS													1.7904e-07	2.65393e-07	1.80097e-07	4.45605e-08	6.24254e-09	1.25024e-07	1.33393e-07	1.62743e-06	2.09206e-06	1.13601e-06	1.87723e-06	2.29272e-06	2.49596e-06	1.92024e-06	1.75422	0.000220201	0.00807754	14.3953	3.84753
4154			level4			332.193	267.8	POS													1.62237e-06	1.49112e-06	1.42392e-06	2.04886e-06	2.50808e-06	1.60354e-06	1.78298e-06	7.89159e-07	9.93009e-07	8.10279e-07	9.04027e-07	1.20924e-06	9.60982e-07	9.44449e-07	1.86838	0.00314013	0.0394506	0.529702	-0.916746
4165			level4			170.093	267.1	POS													3.4153e-05	2.92911e-05	2.72449e-05	2.23852e-05	3.26819e-05	3.58525e-05	3.02681e-05	4.2478e-05	3.77661e-05	6.39762e-05	3.5643e-05	3.87331e-05	3.29439e-05	4.19234e-05	1.46152	0.0429227	0.183204	1.38507	0.469957
4177			level4			820.869	266.9	POS													1.42742e-05	1.37025e-05	1.5116e-05	7.83077e-06	8.60111e-06	1.81918e-05	1.29527e-05	1.82335e-05	2.47989e-05	1.81404e-05	1.23865e-05	1.66905e-05	2.24841e-05	1.8789e-05	1.19451	0.0364973	0.167379	1.45058	0.536633
4178			level4			821.37	266.9	POS													1.1345e-05	1.13264e-05	1.19495e-05	6.50228e-06	6.92262e-06	1.49948e-05	1.05068e-05	1.4629e-05	1.88161e-05	1.4892e-05	1.04422e-05	1.31825e-05	1.83524e-05	1.50524e-05	1.21238	0.0337184	0.16016	1.43263	0.518669
4179			level4			821.871	266.9	POS													5.4905e-06	5.38914e-06	5.7784e-06	3.24199e-06	3.14278e-06	7.13476e-06	5.0296e-06	7.20537e-06	9.2318e-06	7.20651e-06	5.20818e-06	6.27699e-06	8.56991e-06	7.28313e-06	1.24873	0.027375	0.142756	1.44805	0.534115
4180			level4	TG(14:0/15:0/20:0)	-0.702001	822.373	266.9	POS													1.77453e-06	1.73126e-06	2.00048e-06	1.09142e-06	1.00171e-06	2.45027e-06	1.67494e-06	2.70899e-06	3.14557e-06	2.47782e-06	1.80424e-06	2.18999e-06	3.1227e-06	2.57488e-06	1.33775	0.0161087	0.105941	1.5373	0.620395
4183			level4	Heme O	-19.4034	839.845	266.9	POS													3.71986e-07	4.71501e-07	4.29991e-07	1.85692e-07	1.65282e-07	5.16817e-07	3.56878e-07	4.58213e-07	7.10254e-07	6.25717e-07	4.01187e-07	4.77838e-07	6.45361e-07	5.53095e-07	1.18661	0.0320788	0.156205	1.54982	0.632096
4191			level4			822.874	266.8	POS													4.65982e-07	5.13317e-07	4.49105e-07	2.91836e-07	2.84152e-07	6.13872e-07	4.36377e-07	6.72627e-07	8.84727e-07	6.68749e-07	4.27784e-07	5.50826e-07	8.30769e-07	6.7258e-07	1.30301	0.0218031	0.126292	1.54128	0.624131
4192			level4			833.364	266.8	POS													3.44163e-07	3.15013e-07	3.57372e-07	1.80083e-07	2.0952e-07	5.54246e-07	3.26733e-07	4.62051e-07	5.78239e-07	5.07614e-07	3.95694e-07	5.06155e-07	6.50412e-07	5.16694e-07	1.35206	0.0155756	0.103614	1.5814	0.6612
4194			level4	Foeniculoside II	8.33303	843.853	266.8	POS													4.27054e-07	4.16024e-07	3.584e-07	2.33713e-07	2.68091e-07	4.31087e-07	3.55728e-07	4.54106e-07	6.93469e-07	4.97095e-07	3.45456e-07	4.52415e-07	5.57862e-07	5.00067e-07	1.21042	0.0355696	0.164963	1.40576	0.491348
4196			level4			861.826	266.6	POS													3.19037e-07	2.88616e-07	2.6146e-07	1.67687e-07	1.60545e-07	3.21212e-07	2.53093e-07	4.14112e-07	5.33424e-07	4.78279e-07	2.54224e-07	4.45705e-07	5.60622e-07	4.47728e-07	1.47879	0.00453763	0.0502546	1.76903	0.822956
4197			level4			865.333	266.6	POS													2.71683e-07	2.04504e-07	2.23064e-07	1.90494e-07	1.50313e-07	3.88888e-07	2.38158e-07	3.77881e-07	4.78296e-07	3.47434e-07	2.32126e-07	3.53461e-07	3.95349e-07	3.64091e-07	1.31897	0.0238716	0.132267	1.52878	0.612382
4199			level4			850.835	266.5	POS													2.80195e-07	3.175e-07	3.39897e-07	1.28794e-07	1.55716e-07	4.86184e-07	2.84714e-07	4.31141e-07	7.44983e-07	5.32996e-07	3.28475e-07	3.90274e-07	5.50697e-07	4.96428e-07	1.30149	0.025478	0.137426	1.7436	0.802068
4200			level4	Precorrin 1	10.488	851.837	266.5	POS													1.47779e-07	1.66717e-07	1.44482e-07	6.24834e-08	6.80721e-08	1.70416e-07	1.26658e-07	2.20303e-07	3.06176e-07	2.1037e-07	1.11279e-07	1.64125e-07	2.33377e-07	2.07605e-07	1.19839	0.0360326	0.166299	1.6391	0.712902
4202			level4			864.831	266.5	POS													3.54709e-07	3.67239e-07	2.52527e-07	1.84658e-07	2.23519e-07	4.16581e-07	2.99872e-07	3.99532e-07	5.42938e-07	4.6575e-07	3.72818e-07	4.60676e-07	5.41032e-07	4.63791e-07	1.43173	0.00607758	0.060263	1.54663	0.629127
4204			level4			823.375	266.3	POS													8.18179e-08	8.99918e-08	9.37861e-08	2.4289e-08	7.18115e-08	1.53269e-07	8.58275e-08	1.36953e-07	1.2653e-07	1.43864e-07	9.77947e-08	1.07637e-07	1.84505e-07	1.3288e-07	1.14573	0.049724	0.198235	1.54823	0.630617
4205			level4			872.817	266.3	POS													2.77383e-07	1.60793e-07	2.36853e-07	1.06459e-07	1.20182e-07	2.47099e-07	1.91461e-07	2.64212e-07	3.06379e-07	3.63885e-07	1.7668e-07	2.44881e-07	4.5156e-07	3.01266e-07	1.16728	0.0493997	0.197718	1.57351	0.653985
4206			level4			91.2635	266.2	POS													1.89886e-07	1.78844e-07	1.91864e-07	1.30642e-07	1.71294e-07	2.2814e-07	1.81778e-07	3.12341e-07	3.19884e-07	3.12243e-07	1.52904e-07	2.48419e-07	3.49014e-07	2.82468e-07	1.42703	0.010289	0.0810047	1.55391	0.635906
4212			level4			862.327	266.2	POS													1.87702e-07	2.29957e-07	2.19382e-07	7.37034e-08	9.29651e-08	3.01961e-07	1.84278e-07	3.46373e-07	4.2196e-07	3.16282e-07	1.82555e-07	2.70768e-07	3.52715e-07	3.15109e-07	1.26864	0.0227945	0.129	1.70996	0.773963
4213			level4	Precorrin 2	-24.9484	865.833	266.2	POS													1.06974e-07	1.37631e-07	1.0988e-07	5.19692e-08	1.12877e-07	1.61052e-07	1.13397e-07	1.92379e-07	3.08352e-07	1.69646e-07	8.75078e-08	1.6875e-07	2.05537e-07	1.88695e-07	1.17666	0.0446485	0.187281	1.66402	0.734675
4214			level4	Corynebactin	22.4556	883.807	266.2	POS													1.92437e-07	1.45859e-07	1.2165e-07	3.98525e-08	7.58534e-08	1.60704e-07	1.22726e-07	2.28776e-07	2.58301e-07	2.40114e-07	1.10916e-07	1.96745e-07	2.54983e-07	2.14972e-07	1.25264	0.0171634	0.109594	1.75164	0.808709
4215			level4			91.2078	266.1	POS													2.21825e-07	2.28042e-07	2.54313e-07	1.73407e-07	1.9418e-07	2.98678e-07	2.28408e-07	4.04863e-07	4.2652e-07	4.26762e-07	2.18744e-07	3.25025e-07	3.96343e-07	3.66376e-07	1.5836	0.00450417	0.0500996	1.60405	0.681716
4223			level4	Thermocryptoxanthin-11	15.0839	884.309	266.1	POS													9.74717e-08	9.58169e-08	1.28245e-07	5.94123e-08	5.96804e-08	1.27848e-07	9.47457e-08	1.70506e-07	2.60616e-07	2.40536e-07	1.25316e-07	1.5412e-07	2.28545e-07	1.96606e-07	1.62509	0.00246277	0.0341711	2.0751	1.05318
4230			level4			291.13	265.4	POS													6.12446e-07	7.50123e-07	9.10338e-07	1.18132e-06	1.7527e-06	8.66552e-07	1.01225e-06	7.97512e-07	4.42677e-07	4.20541e-07	4.74426e-07	3.65538e-07	6.92009e-07	5.32117e-07	1.4296	0.0242992	0.133725	0.525679	-0.927745
4247			level4			342.91	264.7	POS													1.04465e-06	8.95862e-07	1.02197e-06	1.2971e-06	1.45263e-06	9.3012e-07	1.10705e-06	1.14535e-06	2.13671e-07	6.29232e-07	3.77743e-07	1.03719e-06	8.71949e-07	7.12524e-07	1.04697	0.0488009	0.196346	0.643621	-0.635717
4251			level4			365.161	264.5	POS													3.25718e-07	4.93729e-07	2.38904e-07	1.17654e-07	8.80412e-08	2.52744e-07	2.52798e-07	7.48773e-07	8.96679e-07	3.06166e-07	6.67703e-07	1.08394e-06	1.24681e-06	8.25014e-07	1.51393	0.00315352	0.0395502	3.26352	1.70643
4302			level4			380.061	261.9	POS													8.87307e-08	4.84797e-08	6.09887e-09	5.86644e-09	6.24254e-09	5.39521e-09	2.68022e-08	1.71348e-06	2.30854e-06	1.7845e-06	2.08861e-06	2.82342e-06	2.93555e-06	2.27568e-06	1.95824	0.000119041	0.00571256	84.9064	6.4078
4310			level4			402.043	261.6	POS													5.6716e-09	5.59371e-09	6.09887e-09	5.86644e-09	1.89333e-08	5.39521e-09	7.92653e-09	3.88682e-07	4.64062e-07	2.1458e-07	3.71717e-07	5.38178e-07	5.74849e-07	4.25345e-07	2.02661	0.000538249	0.0141005	53.6609	5.7458
4312			level4			213.016	261.4	POS													8.29109e-08	7.70775e-08	1.46013e-07	1.42334e-07	1.44008e-07	1.93991e-07	1.31056e-07	5.33424e-08	7.15049e-08	7.6863e-08	6.3718e-08	7.83464e-08	4.10572e-08	6.41386e-08	1.57073	0.0120745	0.0889536	0.4894	-1.03091
4320			level4			537.223	260.2	POS													6.09095e-07	5.19469e-07	5.22792e-07	5.09057e-07	6.43911e-07	6.67811e-07	5.78689e-07	4.75559e-07	4.47431e-07	3.32212e-07	2.7883e-07	3.54169e-07	5.13269e-07	4.00245e-07	1.57332	0.00358715	0.0428266	0.691641	-0.531905
4324			level4			284.053	260.1	POS													1.24963e-06	1.32745e-06	1.17984e-06	1.1352e-06	1.72161e-06	1.41848e-06	1.3387e-06	5.17581e-07	8.36551e-07	7.36825e-07	1.0163e-06	5.48501e-07	1.41954e-06	8.45883e-07	1.57056	0.0126936	0.0916311	0.631867	-0.662306
4325			level4			302.064	260.1	POS													3.85276e-07	4.27378e-07	3.22088e-07	3.15221e-07	4.74148e-07	4.79805e-07	4.00653e-07	9.65627e-08	1.23415e-07	1.63556e-07	2.51968e-07	1.34698e-07	3.89754e-07	1.93325e-07	1.69124	0.00317603	0.0396744	0.482526	-1.05132
4327			level4			538.227	260.1	POS													9.04671e-08	1.11358e-07	6.90406e-08	8.6068e-08	1.42076e-07	1.10808e-07	1.01636e-07	4.96532e-08	7.15977e-08	2.80415e-08	3.53551e-08	4.54128e-08	7.80805e-08	5.13568e-08	1.67589	0.00338991	0.0413789	0.505301	-0.984786
4331			level4	Diclosulam	6.21191	407.229	260	POS													2.02985e-07	1.682e-07	2.19675e-07	1.42965e-07	1.78891e-07	1.53559e-07	1.77713e-07	2.63871e-07	1.77228e-07	2.47401e-07	2.33708e-07	2.37995e-07	2.98412e-07	2.43103e-07	1.51349	0.00892017	0.0744017	1.36795	0.452019
4332			level4			354.166	259.9	POS													2.65182e-08	6.48376e-08	9.84615e-08	8.16297e-08	1.02158e-07	3.55742e-08	6.81965e-08	1.6044e-08	1.7829e-08	2.48625e-08	5.5874e-09	1.9302e-08	7.55081e-08	2.65222e-08	1.38457	0.0298759	0.149506	0.388908	-1.3625
4336			level4			712.831	259.3	POS													1.35163e-06	1.71722e-06	1.42331e-06	9.48499e-07	1.44375e-06	1.81569e-06	1.45002e-06	4.31267e-07	2.4152e-07	5.09746e-07	2.92058e-07	5.84002e-07	6.21278e-07	4.46645e-07	1.85604	3.01287e-05	0.00267204	0.308028	-1.69887
4337			level4			713.333	259.2	POS													9.52369e-07	9.72187e-07	9.29339e-07	6.92512e-07	1.1555e-06	1.36608e-06	1.01133e-06	4.04744e-07	1.57693e-07	3.97728e-07	2.34594e-07	4.45791e-07	5.08424e-07	3.58162e-07	1.74445	0.000123302	0.00583236	0.35415	-1.49757
4338			level4	Digitalin	7.46807	713.834	259.2	POS													3.92032e-07	4.5613e-07	3.72922e-07	2.17159e-07	3.62336e-07	5.90441e-07	3.98503e-07	1.61891e-07	7.53035e-08	1.77197e-07	8.12917e-08	1.8495e-07	1.96621e-07	1.46209e-07	1.6715	0.00095347	0.0193975	0.366896	-1.44656
4339			level4			723.822	259.2	POS													2.17944e-07	2.48948e-07	2.12578e-07	1.29031e-07	2.73977e-07	3.01686e-07	2.30694e-07	3.6548e-08	2.27617e-08	4.82776e-08	4.6239e-08	9.93176e-08	1.16457e-07	6.16001e-08	1.80763	0.000161329	0.00673845	0.26702	-1.90498
4340			level4			724.324	259.2	POS													1.0582e-07	1.16082e-07	1.34638e-07	6.64364e-08	1.18902e-07	2.10462e-07	1.2539e-07	1.72047e-08	5.8565e-09	3.22461e-08	2.3724e-08	3.14789e-08	3.99161e-08	2.50711e-08	1.77044	0.00289079	0.0374106	0.199944	-2.32233
4342			level4			334.125	259.1	POS													1.18004e-07	7.09962e-08	8.90017e-08	5.79126e-08	4.4546e-08	1.27906e-07	8.47278e-08	6.28822e-09	2.09087e-08	3.97511e-08	4.86773e-08	5.90483e-09	5.99347e-08	3.02442e-08	1.50727	0.00774181	0.068534	0.356957	-1.48618
4343			level4			714.335	259.1	POS													7.76565e-08	8.54509e-08	1.03049e-07	6.09641e-08	3.51879e-08	1.45966e-07	8.47125e-08	4.60253e-08	5.8565e-09	6.95966e-09	5.5874e-09	5.90483e-09	6.46248e-08	2.24931e-08	1.55238	0.00780234	0.0688546	0.265523	-1.91309
4345			level4			320.109	258.4	POS													4.44143e-07	4.35766e-07	4.84923e-07	3.52516e-07	3.68585e-07	5.29076e-07	4.35835e-07	1.7952e-07	1.31039e-07	1.88905e-07	1.62387e-07	1.72559e-07	2.07253e-07	1.73611e-07	1.97373	4.52346e-06	0.00103306	0.39834	-1.32793
4346			level4			346.028	258.4	POS													5.37775e-07	4.68355e-07	5.21912e-07	5.09546e-07	5.73172e-07	5.61824e-07	5.28764e-07	1.70276e-07	1.41503e-07	4.82759e-07	3.66353e-07	3.39165e-07	4.80983e-07	3.30173e-07	1.36612	0.0202472	0.121248	0.624424	-0.679401
4348			level4			378.976	258.4	POS													1.90741e-07	1.40634e-07	1.12104e-07	3.57124e-08	4.06656e-08	1.63973e-07	1.13972e-07	3.34051e-07	4.1166e-07	4.2352e-07	2.86511e-07	2.98877e-07	2.52456e-07	3.34513e-07	1.65022	0.000196187	0.00752823	2.93505	1.55339
4349			level4	(4-Hydroxy-3-iodo-5-nitrophenyl)acetic acid	-10.4525	324.046	258.3	POS													9.96724e-07	1.05155e-06	9.07969e-07	8.61769e-07	1.01679e-06	1.08362e-06	9.86403e-07	5.29848e-07	6.85745e-07	3.13692e-07	5.98307e-07	5.2258e-07	1.10688e-06	6.26176e-07	1.59484	0.0194377	0.118073	0.634808	-0.655609
4357			level4			299.085	257.7	POS													2.38617e-07	2.04107e-07	1.59503e-07	1.59597e-07	1.36566e-07	2.16752e-07	1.85857e-07	1.85102e-08	7.46461e-08	4.08274e-08	4.24737e-08	9.12271e-08	9.16642e-08	5.98915e-08	1.85847	0.000104467	0.00526562	0.322245	-1.63377
4360			level4			321.067	257.6	POS													1.13915e-07	1.28872e-07	8.72363e-08	4.97334e-08	5.76576e-08	1.10291e-07	9.12842e-08	1.81597e-08	5.8565e-09	6.95966e-09	5.5874e-09	5.90483e-09	1.60363e-08	9.75073e-09	1.92873	0.0013535	0.0237042	0.106817	-3.22678
4369			level4			528.163	257.5	POS													5.28673e-08	1.35404e-07	1.64957e-07	7.59441e-08	6.4882e-08	1.69564e-08	8.51684e-08	1.87964e-07	1.04187e-07	2.41678e-07	2.04064e-07	6.92566e-08	2.34793e-07	1.73657e-07	1.22814	0.036417	0.167228	2.03898	1.02785
4372			level4			359.969	257.4	POS													1.18126e-06	1.72739e-06	2.02143e-06	1.63781e-06	1.12162e-06	2.30519e-06	1.66578e-06	1.02941e-06	1.09144e-06	1.17122e-06	1.21087e-06	1.14409e-06	1.23401e-06	1.14684e-06	1.41391	0.0400128	0.17599	0.688468	-0.538539
4377			level4			389.035	257.1	POS													5.06178e-08	8.62851e-08	6.09887e-09	2.07055e-08	6.24254e-09	5.7092e-08	3.78403e-08	3.49444e-07	5.92607e-07	3.38302e-07	5.1656e-07	5.86483e-07	6.99677e-07	5.13845e-07	1.80556	0.000335654	0.0105676	13.5793	3.76334
4378			level4	Eudistomin N	-2.33356	248.097	257	POS													3.30189e-07	3.30803e-07	3.7636e-07	5.2601e-07	5.54634e-07	3.44193e-07	4.10365e-07	1.20001e-06	2.01723e-06	9.02033e-07	1.57211e-06	2.1626e-06	2.45756e-06	1.71859e-06	1.839	0.00273779	0.0362806	4.18796	2.06625
4380			level4			347.076	257	POS													5.86067e-08	5.59371e-09	7.6525e-08	4.31182e-08	5.69497e-08	5.39521e-09	4.10314e-08	4.4458e-07	7.5712e-07	2.72424e-07	4.88614e-07	6.36291e-07	8.56697e-07	5.75954e-07	1.77662	0.00159604	0.026324	14.0369	3.81115
4388			level4			423.049	256.8	POS													2.03737e-07	1.19836e-07	1.91312e-08	3.08544e-08	6.24254e-09	1.59116e-08	6.59521e-08	3.02173e-06	3.65377e-06	1.78193e-06	2.93731e-06	4.70394e-06	4.43349e-06	3.42203e-06	1.90861	0.000593936	0.0148847	51.8866	5.69729
4390			level4			291.119	256.7	POS													1.89019e-07	1.41892e-07	1.33662e-07	1.68198e-07	1.17872e-07	1.68818e-07	1.53243e-07	2.3789e-08	1.08019e-07	2.36326e-08	4.12256e-08	5.69557e-08	1.20573e-07	6.23658e-08	1.75241	0.00121303	0.0222082	0.406972	-1.297
4392			level4			312.947	256.7	POS													1.34381e-07	2.97097e-07	3.13388e-07	2.59143e-07	2.11631e-07	3.47228e-07	2.60478e-07	1.10846e-07	1.0692e-07	5.30175e-08	1.74485e-07	1.67793e-07	1.52746e-07	1.27635e-07	1.56027	0.0047846	0.0518741	0.490001	-1.02914
4393			level4			346.075	256.7	POS													1.34698e-07	8.95359e-08	3.62285e-08	1.4692e-08	6.24254e-09	5.39521e-09	4.77987e-08	3.48517e-06	4.70188e-06	2.19028e-06	3.62108e-06	4.63201e-06	5.20788e-06	3.97305e-06	1.93517	0.000316478	0.0102077	83.1204	6.37713
4394			level4			347.059	256.7	POS													5.86007e-08	5.59371e-09	7.65411e-08	4.30885e-08	3.56549e-08	5.39521e-09	3.7479e-08	1.04322e-07	1.16123e-07	2.28844e-07	1.28029e-07	2.04076e-07	2.0089e-07	1.63714e-07	1.56254	0.000463248	0.0127725	4.36815	2.12702
4395			level4	Didecyldimethylammonium chloride	-4.9067	363.082	256.7	POS													8.34034e-07	5.99029e-07	9.44677e-08	5.86644e-09	6.24254e-09	5.39521e-09	2.57506e-07	1.14904e-05	1.34522e-05	8.65754e-06	1.20658e-05	1.4866e-05	1.67108e-05	1.28738e-05	1.80702	9.12689e-05	0.00487669	49.9942	5.64369
4396			level4			365.086	256.7	POS													9.92657e-08	1.34543e-07	2.03531e-07	8.34695e-08	2.06685e-08	9.50232e-08	1.06083e-07	3.65057e-07	1.37407e-07	2.4696e-07	1.49835e-07	1.83519e-07	2.48373e-07	2.21859e-07	1.33687	0.0211527	0.12405	2.09136	1.06444
4397			level4			385.064	256.7	POS													9.69107e-08	3.46693e-08	7.04087e-08	6.757e-08	1.45349e-07	8.32742e-08	8.30304e-08	1.65987e-06	1.98938e-06	1.3683e-06	1.89652e-06	2.32408e-06	2.73644e-06	1.99576e-06	2.01036	0.000190626	0.00735774	24.0366	4.58716
4400			level4			346.055	256.6	POS													1.56555e-07	1.3218e-07	6.09887e-09	1.47038e-08	6.24254e-09	5.39521e-09	5.35293e-08	1.55172e-06	2.23982e-06	1.26991e-06	2.17048e-06	2.01811e-06	2.69122e-06	1.99021e-06	1.86504	0.000205606	0.00777565	37.1798	5.21645
4402			level4			407.046	256.6	POS													5.6716e-09	5.59371e-09	3.62859e-08	5.86644e-09	1.64957e-08	5.39521e-09	1.25514e-08	1.11477e-06	1.56575e-06	1.24734e-06	1.45788e-06	1.87458e-06	1.83766e-06	1.51633e-06	2.0313	6.96608e-05	0.00424889	120.809	6.91659
4409			level4			222.915	256.1	POS													8.63882e-08	1.08259e-07	1.16259e-07	3.65555e-07	2.34954e-07	1.37262e-07	1.7478e-07	5.99821e-08	1.6116e-08	6.95966e-09	4.68916e-08	4.023e-08	9.24443e-08	4.37706e-08	1.59166	0.0287946	0.146767	0.250433	-1.9975
4410			level4			184.959	256	POS													5.70253e-07	4.57424e-07	5.73623e-07	8.50207e-07	1.03113e-06	6.0946e-07	6.82017e-07	3.72607e-07	3.7672e-07	3.65716e-07	4.08511e-07	4.66902e-07	6.18005e-07	4.34744e-07	1.48686	0.0278233	0.144045	0.637438	-0.649642
4413			level4			206.941	255.8	POS													9.66624e-07	9.06305e-07	1.09164e-06	1.38422e-06	1.46159e-06	8.94669e-07	1.11751e-06	5.28183e-07	4.52918e-07	4.27243e-07	5.42396e-07	3.59128e-07	6.71794e-07	4.96944e-07	1.88964	0.000223462	0.00814257	0.44469	-1.16913
4418			level4			231.027	255.7	POS													3.40965e-07	4.44875e-07	8.90409e-07	5.63426e-07	3.78931e-07	6.64518e-07	5.47187e-07	1.9728e-07	1.9945e-07	1.65255e-07	2.88968e-07	2.78143e-07	4.30419e-07	2.59919e-07	1.65549	0.0115183	0.0864528	0.47501	-1.07397
4419			level4			253.008	255.7	POS													1.44647e-06	1.81564e-06	3.03544e-06	1.87736e-06	1.55111e-06	2.87785e-06	2.10065e-06	1.1077e-06	1.22602e-06	1.226e-06	1.37159e-06	1.3685e-06	1.60974e-06	1.31826e-06	1.51316	0.0370638	0.168845	0.62755	-0.672198
4422			level4			228.923	255.4	POS													1.25625e-07	1.69015e-07	2.15747e-07	2.61524e-07	2.49526e-07	1.83532e-07	2.00828e-07	9.86819e-08	3.52135e-08	1.03825e-07	2.49142e-08	9.23086e-08	6.61078e-08	7.01752e-08	1.57382	0.000403553	0.011755	0.349429	-1.51693
4430			level4	TETRASUL	-11.0375	325.044	255	POS													1.20938e-07	1.91747e-07	5.61365e-07	1.43512e-07	2.04795e-07	5.21195e-08	2.12413e-07	3.36385e-06	4.32566e-06	3.48857e-06	4.07674e-06	4.91082e-06	5.17824e-06	4.22398e-06	1.97596	2.15419e-05	0.00219872	19.8857	4.31366
4431			level4			347.026	255	POS													4.39395e-07	3.75031e-07	4.36952e-07	1.45169e-07	9.95864e-08	3.17724e-07	3.0231e-07	1.05735e-06	1.57111e-06	1.22801e-06	1.49342e-06	1.59256e-06	1.58956e-06	1.422e-06	1.81789	1.35655e-06	0.000651119	4.70379	2.23382
4433			level4			396.956	255	POS													6.77335e-08	8.10117e-08	3.4204e-08	5.86644e-09	3.66085e-08	3.68595e-08	4.37139e-08	3.89476e-08	5.8565e-09	6.95966e-09	5.5874e-09	1.80358e-08	1.76352e-08	1.55037e-08	1.0803	0.0423486	0.181652	0.354662	-1.49548
4438			level4	Terutroban	12.8053	408.923	254.9	POS													1.61195e-07	4.52959e-07	1.88942e-07	1.78355e-07	2.5932e-07	1.77915e-07	2.36448e-07	5.08855e-07	3.75669e-07	4.80034e-07	3.59796e-07	4.3415e-07	3.52251e-07	4.18459e-07	1.67712	0.00633163	0.0618294	1.76977	0.823566
4439			level4			470.995	254.9	POS													4.84779e-08	3.68842e-08	6.09887e-09	1.72419e-08	6.24254e-09	5.39521e-09	2.00568e-08	3.26389e-07	4.26208e-07	3.28844e-07	3.67862e-07	6.38083e-07	7.33138e-07	4.70087e-07	1.90231	0.00134545	0.0236511	23.4378	4.55077
4440			level4			98.9842	254.8	POS													1.74238e-06	2.34103e-06	2.6193e-06	1.85989e-06	1.37545e-06	2.4169e-06	2.05916e-06	9.45995e-07	1.01124e-06	7.9457e-07	6.66844e-07	9.73751e-07	5.92291e-07	8.30782e-07	1.8489	0.000837727	0.0180133	0.403457	-1.30951
4441			level4			276.994	254.8	POS													2.47437e-07	2.72448e-07	2.46558e-07	1.81166e-07	4.3488e-08	3.45379e-07	2.22746e-07	1.13472e-07	7.79355e-08	4.27193e-08	7.42095e-08	4.15434e-08	8.4082e-08	7.23269e-08	1.4441	0.0143816	0.0989248	0.324706	-1.6228
4447			level4			314.952	254.4	POS													5.29123e-07	4.24796e-07	4.36493e-07	1.70923e-07	1.74377e-07	5.5374e-07	3.81576e-07	1.57763e-07	8.21071e-08	1.85419e-07	2.21016e-07	9.71746e-08	1.92921e-07	1.56067e-07	1.43664	0.0209091	0.123498	0.409006	-1.28981
4448			level4			350.945	254.3	POS													5.9228e-07	5.48367e-07	5.51365e-07	6.24304e-07	8.49264e-07	5.18249e-07	6.13972e-07	1.56511e-07	1.82973e-07	5.9655e-07	2.07469e-07	4.90552e-07	1.31478e-07	2.94256e-07	1.44283	0.00701784	0.065267	0.479266	-1.0611
4450			level4	Dichlobenil	14.0886	173.021	254.2	POS													4.45813e-06	4.73622e-06	4.62081e-06	3.80955e-06	4.50638e-06	4.56288e-06	4.449e-06	2.80334e-06	2.50271e-06	2.13927e-06	2.75532e-06	2.50365e-06	2.93411e-06	2.6064e-06	1.99381	1.12698e-06	0.00061375	0.58584	-0.77142
4452			level4			232.959	254.2	POS													8.84353e-07	8.50182e-07	1.03255e-06	1.06009e-06	1.00865e-06	7.22717e-07	9.26423e-07	3.62901e-07	3.64721e-07	3.75444e-07	4.22946e-07	3.75842e-07	5.84253e-07	4.14351e-07	1.99319	1.14026e-05	0.00149528	0.447259	-1.16082
4453			level4	beta-2,3,5,6-Tetrachloro-1,4-cyclohexanediol	-18.8101	254.941	254.2	POS													6.43717e-07	5.71385e-07	8.12058e-07	7.17989e-07	8.93002e-07	5.29218e-07	6.94561e-07	4.04067e-07	1.61087e-07	2.93194e-07	3.20213e-07	2.2864e-07	3.88942e-07	2.99357e-07	1.73515	0.000188744	0.00735774	0.431002	-1.21423
4454			level4			301.963	254.2	POS													1.18665e-06	1.35725e-06	1.40166e-06	1.18947e-06	1.82064e-06	9.99337e-07	1.32584e-06	5.62887e-07	4.54666e-07	5.63909e-07	5.63257e-07	4.16009e-07	4.41013e-07	5.0029e-07	1.92184	0.000574596	0.0145546	0.377339	-1.40607
4455			level4			323.945	254.2	POS													6.80182e-07	8.49486e-07	9.44017e-07	1.16113e-06	1.0945e-06	7.62749e-07	9.15344e-07	3.49886e-07	6.64386e-07	2.06081e-07	6.99006e-07	3.01654e-07	3.73826e-07	4.32473e-07	1.7002	0.00158099	0.0261672	0.47247	-1.0817
4462			level4			320.97	254.1	POS													1.41524e-07	9.69091e-08	2.07121e-07	1.68403e-07	2.54604e-07	1.4742e-07	1.6933e-07	1.18453e-07	7.83665e-08	4.64502e-08	1.30472e-07	1.34788e-07	6.37852e-08	9.53858e-08	1.33768	0.0216193	0.125587	0.563313	-0.827992
4464			level4			394.039	254.1	POS													5.6716e-09	5.59371e-09	6.09887e-09	2.23576e-08	2.23735e-08	1.35222e-08	1.26029e-08	2.54383e-07	4.0699e-07	2.4604e-07	3.00566e-07	3.93377e-07	4.17868e-07	3.36537e-07	1.98601	0.000150351	0.00649	26.7031	4.73894
4466			level4			336.934	254	POS													3.3824e-07	3.7339e-07	3.29653e-07	2.55184e-07	3.58027e-07	3.95119e-07	3.41602e-07	1.84381e-08	5.07059e-08	7.11522e-08	1.22915e-07	3.94579e-08	4.12656e-08	5.73224e-08	1.94183	4.42237e-07	0.000447682	0.167805	-2.57515
4470			level4			542.067	253.8	POS													5.6716e-09	5.59371e-09	6.09887e-09	5.86644e-09	6.24254e-09	5.39521e-09	5.81139e-09	4.56288e-08	1.82745e-07	5.81622e-08	1.66722e-07	2.08628e-07	2.36847e-07	1.49789e-07	1.91472	0.00681456	0.06414	25.775	4.6879
4474			level4	Lamotrigine	6.33915	257.1	253.5	POS													2.65069e-06	2.29509e-06	2.60028e-06	2.67029e-06	2.61503e-06	2.53316e-06	2.56076e-06	3.61772e-06	3.3833e-06	3.1226e-06	3.66538e-06	2.07023e-06	3.43119e-06	3.21507e-06	1.24342	0.0420315	0.181005	1.25552	0.32828
4478			level4			362.07	253.4	POS													5.6716e-09	1.42445e-08	6.09887e-09	5.86644e-09	4.95836e-08	5.39521e-09	1.44767e-08	5.4457e-07	6.31808e-07	4.5953e-07	5.4874e-07	6.96098e-07	3.85309e-07	5.44343e-07	2.01285	6.7017e-05	0.00418355	37.6013	5.23271
4482			level4			361.066	253.3	POS													5.38864e-07	3.61267e-07	1.72627e-08	2.68084e-07	2.84594e-07	5.39521e-09	2.45911e-07	4.89201e-06	6.89676e-06	5.20916e-06	5.53302e-06	7.66397e-06	7.91692e-06	6.35198e-06	1.75821	7.06051e-05	0.00425643	25.8304	4.691
4483			level4	Perfluoroheptanoic acid	0.613632	365.07	253.3	POS													1.88846e-07	1.95303e-07	2.85484e-07	1.47678e-07	8.71991e-08	1.17828e-07	1.7039e-07	8.08395e-07	1.04757e-06	5.01581e-07	8.59045e-07	1.20179e-06	1.13717e-06	9.25926e-07	1.88422	0.000552994	0.0143016	5.43417	2.44206
4484			level4			372.926	253.3	POS													1.62077e-07	1.40154e-07	1.63297e-07	2.69249e-07	3.36261e-07	1.73379e-07	2.07403e-07	1.41503e-07	1.20967e-07	1.10821e-07	1.00472e-07	5.98606e-08	1.01696e-07	1.05887e-07	1.49826	0.0223061	0.128105	0.510537	-0.969914
4487			level4			442.043	253.3	POS													1.46852e-08	5.59371e-09	6.09887e-09	5.86644e-09	6.24254e-09	5.39521e-09	7.31366e-09	6.71205e-07	8.78864e-07	4.40542e-07	6.40198e-07	9.43033e-07	7.56654e-07	7.21749e-07	2.04358	0.000198299	0.00759897	98.685	6.62476
4488			level4			484.09	253.3	POS													5.6716e-09	5.59371e-09	2.05197e-08	3.6433e-08	6.24254e-09	5.39521e-09	1.33093e-08	1.81708e-07	3.28362e-07	6.92274e-08	2.22176e-07	2.77452e-07	3.4385e-07	2.37129e-07	1.85553	0.00293073	0.0377251	17.8168	4.15517
4489			level4			577.964	253.3	POS													5.6716e-09	5.59371e-09	6.09887e-09	5.86644e-09	6.24254e-09	5.39521e-09	5.81139e-09	1.07906e-07	1.80709e-07	1.35239e-07	1.01605e-07	1.76626e-07	1.04841e-07	1.34488e-07	2.06254	0.000333786	0.0105676	23.1421	4.53245
4491			level4			336.141	253.2	POS													1.11381e-07	1.16877e-07	6.21037e-08	8.1212e-08	1.00711e-07	1.07536e-07	9.66368e-08	9.94956e-08	2.3905e-08	6.95966e-09	2.03268e-08	2.15235e-08	2.0084e-08	3.20491e-08	1.57786	0.00252604	0.0346584	0.331645	-1.59229
4492			level4			469.107	253.2	POS													8.39798e-08	1.19624e-07	1.40589e-07	3.86313e-08	4.82354e-08	1.18159e-07	9.15365e-08	5.22684e-07	7.21768e-07	3.32885e-07	5.09598e-07	7.97493e-07	8.1307e-07	6.1625e-07	1.88053	0.000868601	0.0183566	6.73228	2.7511
4497			level4			409.992	253	POS													5.6716e-09	4.3485e-08	1.8601e-08	3.68017e-08	1.91142e-08	5.39521e-09	2.15114e-08	2.02975e-07	2.37774e-07	1.22823e-07	1.33964e-07	2.00557e-07	3.23508e-07	2.036e-07	1.84567	0.0014205	0.0243653	9.46475	3.24256
4500			level4	Birabresib	-20.2781	492.987	252.9	POS													1.97206e-07	2.14381e-07	1.45389e-07	8.14179e-08	8.28978e-08	7.89343e-08	1.33371e-07	7.92832e-07	1.45007e-06	1.34093e-06	1.38026e-06	1.33825e-06	1.56689e-06	1.31154e-06	1.96748	7.43685e-05	0.00434864	9.83376	3.29774
4501			level4			372.058	252.8	POS													5.6716e-09	1.49179e-08	6.09887e-09	5.86644e-09	6.24254e-09	5.39521e-09	7.36542e-09	5.95041e-07	7.87177e-07	3.72951e-07	6.20729e-07	7.89605e-07	7.54586e-07	6.53348e-07	2.04706	0.000185601	0.00726975	88.7048	6.47094
4503			level4			393.038	252.8	POS													5.55524e-07	5.14594e-07	5.60914e-07	3.99593e-07	3.42315e-07	4.36564e-07	4.68251e-07	1.95205e-06	2.78061e-06	1.90352e-06	2.03926e-06	2.54526e-06	3.07345e-06	2.38236e-06	1.98647	0.00015845	0.00667728	5.08779	2.34704
4508			level4			452.044	252.6	POS													1.44946e-08	5.59371e-09	1.57516e-08	5.86644e-09	6.24254e-09	5.39521e-09	8.89068e-09	1.27589e-06	1.7943e-06	1.3448e-06	1.52389e-06	1.90029e-06	2.10635e-06	1.65759e-06	2.04677	6.3122e-05	0.00404424	186.441	7.54258
4509			level4			498.995	252.6	POS													5.6716e-09	1.63407e-08	3.30582e-08	5.86644e-09	6.24254e-09	1.29853e-08	1.33608e-08	1.06029e-06	1.45041e-06	9.29388e-07	1.27623e-06	1.42477e-06	1.33439e-06	1.24591e-06	2.03467	2.74047e-05	0.00252306	93.2513	6.54305
4512			level4			359.05	252.5	POS													1.62861e-07	1.35817e-07	1.67012e-07	3.75621e-08	7.81656e-08	2.43573e-07	1.37498e-07	1.84987e-07	3.21837e-07	2.56917e-07	2.296e-07	4.33688e-07	3.91345e-07	3.03062e-07	1.36096	0.00727417	0.0663437	2.20412	1.1402
4513			level4	5-phospho-alpha-D-ribose 1-diphosphate	-23.8335	386.027	252.5	POS													1.75299e-08	1.41779e-08	6.09887e-09	5.86644e-09	3.68789e-08	5.39521e-09	1.43245e-08	2.45203e-06	2.79803e-06	2.18185e-06	2.56515e-06	2.67542e-06	3.64387e-06	2.71939e-06	2.03989	4.31754e-05	0.00331666	189.842	7.56865
4514			level4			415.02	252.5	POS													5.73665e-08	3.13082e-08	6.93854e-08	3.61159e-08	6.24254e-09	2.87889e-08	3.82012e-08	3.98343e-07	5.22526e-07	3.20476e-07	4.41815e-07	5.87761e-07	5.88941e-07	4.76644e-07	1.87626	0.000124938	0.00586347	12.4772	3.64122
4515			level4			426.048	252.5	POS													1.51441e-06	9.17612e-07	2.76888e-07	2.01998e-07	8.6848e-08	4.67138e-08	5.07411e-07	1.861e-05	2.34023e-05	1.14322e-05	1.88494e-05	2.3109e-05	2.5844e-05	2.02078e-05	1.89828	0.000206479	0.00777565	39.8253	5.31561
4516			level4			454.009	252.5	POS													1.80677e-07	1.9932e-07	1.07542e-07	6.9098e-08	9.45873e-08	8.0432e-08	1.21943e-07	5.84261e-07	6.20485e-07	4.24839e-07	7.1052e-07	9.0215e-07	7.54478e-07	6.66122e-07	1.91766	0.000219516	0.00806733	5.46258	2.44958
4517			level4			474.023	252.5	POS													5.6716e-09	5.59371e-09	6.09887e-09	5.86644e-09	6.24254e-09	5.39521e-09	5.81139e-09	1.98044e-07	2.09423e-07	4.22997e-07	5.29768e-07	6.95961e-07	3.91937e-07	4.08022e-07	2.0423	0.00356227	0.0426841	70.2106	6.13362
4518			level4			490.002	252.5	POS													1.36658e-08	1.71941e-08	1.74329e-08	5.86644e-09	6.24254e-09	5.39521e-09	1.09662e-08	1.25591e-06	2.01052e-06	1.15631e-06	1.85497e-06	1.89935e-06	2.23437e-06	1.73524e-06	2.03739	0.000189185	0.00735774	158.236	7.30593
4522			level4			561.991	252.5	POS													5.6716e-09	5.59371e-09	6.09887e-09	5.86644e-09	6.24254e-09	5.39521e-09	5.81139e-09	6.65002e-07	6.93591e-07	6.44321e-07	8.79651e-07	1.02476e-06	8.74133e-07	7.9691e-07	2.06813	5.34458e-05	0.00371139	137.129	7.09939
4526			level4			349.075	252.4	POS													1.8909e-06	1.38637e-06	3.87921e-07	4.18195e-07	1.18425e-07	1.82288e-07	7.30682e-07	2.65638e-05	3.69034e-05	2.04989e-05	2.97286e-05	3.6325e-05	4.41355e-05	3.23592e-05	1.93525	0.000242331	0.00853244	44.2863	5.46879
4527			level4	Captafol	20.9803	350.076	252.4	POS													1.29439e-07	1.00669e-07	6.09887e-09	5.86644e-09	6.24254e-09	5.39521e-09	4.22851e-08	4.45076e-06	6.12972e-06	3.0932e-06	4.95556e-06	6.44922e-06	7.03817e-06	5.35277e-06	1.94173	0.00029733	0.0098116	126.588	6.98399
4528			level4			370.053	252.4	POS													2.29993e-06	1.63053e-06	6.0727e-07	4.24288e-07	1.27331e-07	1.36024e-07	8.70894e-07	3.07178e-05	3.95898e-05	2.57456e-05	3.51906e-05	4.41935e-05	4.93111e-05	3.74581e-05	1.92147	0.00013446	0.00605688	43.0111	5.42664
4529			level4			371.057	252.4	POS													8.57781e-08	1.06319e-07	4.26774e-08	4.08081e-08	3.98142e-08	9.30353e-08	6.8072e-08	3.20327e-06	4.34971e-06	2.63971e-06	3.50126e-06	4.81426e-06	4.97708e-06	3.91421e-06	2.03036	0.000168638	0.00690442	57.5011	5.84552
4530			level4			392.035	252.4	POS													1.22348e-06	7.15315e-07	2.49269e-07	1.46515e-07	1.13774e-07	9.26615e-08	4.23503e-07	1.70343e-05	2.22833e-05	1.52519e-05	2.09575e-05	2.44069e-05	2.60629e-05	2.09995e-05	1.95989	6.16683e-05	0.00400631	49.5851	5.63184
4531			level4			408.009	252.4	POS													9.1407e-08	7.98396e-08	5.69543e-08	5.86644e-09	1.68984e-08	2.88166e-08	4.66304e-08	2.35315e-06	3.54723e-06	2.77297e-06	3.23321e-06	4.37843e-06	4.10674e-06	3.39862e-06	1.97719	0.000126272	0.00587173	72.8843	6.18754
4532			level4			414.017	252.4	POS													1.56393e-07	1.41641e-07	9.39096e-07	7.00197e-07	5.35413e-07	8.00516e-07	5.45543e-07	4.07869e-06	5.42955e-06	3.64315e-06	4.57627e-06	5.68807e-06	7.12189e-06	5.0896e-06	1.86295	0.000189082	0.00735774	9.32943	3.22179
4534			level4			450.085	252.4	POS													5.6716e-09	5.59371e-09	6.09887e-09	5.86644e-09	6.24254e-09	5.39521e-09	5.81139e-09	1.16355e-06	1.17651e-06	6.11899e-07	1.03315e-06	1.21073e-06	1.37447e-06	1.09505e-06	2.06254	0.000153208	0.00657377	188.432	7.5579
4536			level4			477.013	252.4	POS													1.75674e-07	7.07253e-08	6.09887e-09	5.86644e-09	6.24254e-09	5.39521e-09	4.50004e-08	4.46848e-06	4.91982e-06	3.66618e-06	3.98446e-06	5.72e-06	5.25784e-06	4.66946e-06	1.94571	2.50881e-05	0.00240024	103.765	6.69718
4537			level4	Stercobilinogen	17.1313	597.787	252.4	POS													4.17632e-07	1.10329e-06	8.46306e-07	3.2403e-07	4.11967e-07	6.00722e-07	6.17324e-07	2.04832e-07	1.40212e-07	4.59903e-07	9.67244e-08	3.91578e-07	4.21622e-07	2.85812e-07	1.25935	0.0383874	0.172418	0.462985	-1.11096
4538			level4			598.789	252.4	POS													4.7528e-08	1.76806e-07	1.91272e-07	6.78066e-08	8.87046e-08	1.45726e-07	1.19641e-07	6.28822e-09	2.29806e-08	6.04677e-08	5.5874e-09	7.58009e-08	4.35362e-08	3.57768e-08	1.4375	0.0115013	0.0863707	0.299036	-1.74161
4539			level4	N-Phospho-D-lombricine	-24.2078	351.159	252.3	POS													1.44809e-06	1.22254e-06	1.09142e-06	1.44525e-06	1.61564e-06	1.69553e-06	1.41975e-06	7.50146e-07	9.14452e-07	7.32734e-07	8.14407e-07	8.08361e-07	1.07516e-06	8.4921e-07	1.90333	0.000334431	0.0105676	0.598142	-0.74144
4541			level4			598.288	252.3	POS													2.71797e-07	5.78933e-07	3.89881e-07	1.94916e-07	2.37577e-07	3.62649e-07	3.39292e-07	1.36153e-07	2.16696e-08	2.16745e-07	2.21163e-08	2.82352e-07	2.40432e-07	1.53245e-07	1.1413	0.0287395	0.146618	0.451659	-1.14669
4542			level4			525.994	252.2	POS													5.6716e-09	5.59371e-09	6.09887e-09	5.86644e-09	6.24254e-09	5.39521e-09	5.81139e-09	6.76271e-07	8.60227e-07	6.974e-07	7.70573e-07	9.30092e-07	1.06281e-06	8.32896e-07	2.06564	3.75786e-05	0.0029893	143.321	7.16311
4544			level4			474.039	252.1	POS													5.6716e-09	5.59371e-09	6.09887e-09	5.86644e-09	1.83705e-08	5.39521e-09	7.83272e-09	7.67389e-07	8.22302e-07	6.19692e-07	6.50193e-07	9.57253e-07	9.93188e-07	8.0167e-07	2.05627	5.46293e-05	0.00372902	102.349	6.67735
4545			level4			511.985	252.1	POS													9.51069e-08	9.66822e-08	5.35222e-08	2.04126e-08	6.24254e-09	7.45634e-08	5.7755e-08	6.24808e-07	1.137e-06	6.62958e-07	9.23159e-07	1.02447e-06	9.83795e-07	8.92698e-07	1.84437	0.00012968	0.00595205	15.4566	3.95016
4546			level4			520.977	252.1	POS													3.20166e-08	5.59371e-09	1.88122e-08	5.86644e-09	6.24254e-09	5.39521e-09	1.23211e-08	4.48514e-07	5.4074e-07	3.64055e-07	3.9998e-07	4.47471e-07	5.48268e-07	4.58171e-07	1.99405	1.97101e-05	0.0020673	37.1859	5.21668
4549			level4			541.965	251.8	POS													5.6716e-09	5.59371e-09	6.09887e-09	5.86644e-09	6.24254e-09	5.39521e-09	5.81139e-09	1.74057e-07	3.20736e-07	1.30835e-07	2.87479e-07	4.17227e-07	4.15405e-07	2.90956e-07	2.01332	0.00209017	0.0311534	50.0666	5.64578
4553			level4			547.976	251.7	POS													5.6716e-09	5.59371e-09	6.09887e-09	5.86644e-09	2.18463e-08	5.39521e-09	8.41201e-09	1.44629e-07	1.51348e-07	8.63999e-08	1.26773e-07	1.38047e-07	2.28531e-07	1.45955e-07	1.99142	0.000695948	0.0163462	17.3508	4.11693
4554			level4			233.113	251.6	POS													7.22475e-07	5.17998e-07	5.12436e-07	8.60657e-07	7.66784e-07	6.194e-07	6.66625e-07	4.8504e-07	4.71451e-07	5.47318e-07	5.6601e-07	6.14049e-07	4.6111e-07	5.24163e-07	1.23178	0.0461049	0.190826	0.786294	-0.34686
4555			level4			216.015	251.5	POS													5.34685e-07	5.35474e-07	6.10345e-07	7.46527e-07	8.41276e-07	7.64503e-07	6.72135e-07	4.68642e-07	5.89566e-07	4.53944e-07	4.17403e-07	3.01511e-07	3.6429e-07	4.32559e-07	1.53202	0.00481238	0.0520954	0.64356	-0.635853
4556			level4			237.997	251.5	POS													3.32763e-07	3.36258e-07	3.26606e-07	4.00682e-07	4.40821e-07	4.73996e-07	3.85188e-07	2.11835e-07	2.81681e-07	2.54769e-07	2.19129e-07	1.88448e-07	1.83214e-07	2.23179e-07	1.8002	0.000308407	0.0100504	0.579404	-0.787359
4557			level4			234.025	251.4	POS													1.95198e-07	1.9867e-07	2.1316e-07	1.7706e-07	2.19851e-07	3.20049e-07	2.20665e-07	9.15524e-08	1.72531e-07	1.29923e-07	1.20119e-07	1.00514e-07	9.12797e-08	1.17653e-07	1.75655	0.00174883	0.0278387	0.533177	-0.907315
4561			level4			460.863	250.9	POS													3.46467e-07	1.76519e-07	2.01621e-07	1.71748e-07	2.12052e-07	1.83455e-07	2.1531e-07	1.47081e-07	1.12329e-07	2.25363e-07	1.13295e-07	1.01335e-07	3.87387e-08	1.23024e-07	1.13706	0.031072	0.153218	0.571379	-0.80748
4582			level4	Tricalcium phosphate	-12.1756	311.18	249.8	POS													8.98938e-07	1.20164e-06	1.22e-06	9.92341e-07	1.20606e-06	1.01827e-06	1.08954e-06	8.94132e-07	5.20371e-07	7.07691e-07	6.72382e-07	7.15662e-07	7.46987e-07	7.09538e-07	1.6491	0.000465578	0.0128131	0.651226	-0.618769
4589			level4			297.893	249.4	POS													1.95454e-06	9.22551e-07	1.10166e-06	1.29218e-06	2.07602e-06	1.22684e-06	1.42897e-06	8.748e-07	6.75697e-07	7.30214e-07	9.71227e-07	1.26835e-06	7.09434e-07	8.71621e-07	1.40311	0.0261286	0.139374	0.609966	-0.7132
4598			level4	1H-Indole-2-carbonitrile, 4-(2-hydroxy-3-((1-methylethyl)amino)propoxy)-3-iodo-	-20.4808	400.231	249.1	POS													1.07808e-07	1.34572e-07	2.40385e-07	1.68863e-08	2.03993e-08	1.81302e-07	1.16892e-07	4.95733e-07	2.07408e-07	4.15628e-07	1.67483e-07	3.66706e-07	4.48116e-07	3.50179e-07	1.43316	0.00510722	0.0541893	2.99575	1.58292
4602			level4			272.927	249	POS													4.33761e-07	5.10542e-07	4.66072e-07	3.19897e-08	9.02219e-08	4.56725e-07	3.31552e-07	5.26971e-07	5.13894e-07	7.50338e-07	5.89592e-07	5.62111e-07	4.90807e-07	5.72286e-07	1.10124	0.0291149	0.147426	1.72608	0.787501
4604			level4	9-Chloro-11beta,17beta-dihydroxy-17-methylandrost-4-en-3-one	4.03349	353.904	249	POS													1.08478e-06	4.91841e-07	6.79694e-07	1.38888e-06	1.43395e-06	9.02269e-07	9.96901e-07	5.73343e-07	5.50084e-07	9.31194e-07	6.51757e-07	5.28136e-07	4.39429e-07	6.12324e-07	1.14458	0.0467355	0.192146	0.614227	-0.703155
4630			level4			352.969	248.3	POS													8.9574e-07	1.27359e-06	1.43125e-06	1.13077e-06	9.86436e-07	1.12614e-06	1.14065e-06	1.6485e-06	1.22327e-06	1.59008e-06	1.38553e-06	1.38657e-06	1.39368e-06	1.43794e-06	1.52955	0.0148292	0.100683	1.26063	0.33414
4634			level4			191.041	248.2	POS													2.63944e-06	2.07681e-06	1.86733e-06	1.952e-06	2.94022e-06	2.24962e-06	2.28757e-06	2.93542e-06	3.16406e-06	3.27677e-06	2.88487e-06	3.24141e-06	2.20335e-06	2.95098e-06	1.43491	0.0187994	0.115785	1.29001	0.36738
4642			level4			374.145	248.2	POS													2.10632e-07	2.35712e-07	1.60432e-07	2.44262e-07	3.42498e-07	2.29178e-07	2.37119e-07	1.13099e-07	1.72812e-07	1.27829e-07	1.68495e-07	1.05465e-07	2.23574e-07	1.51879e-07	1.52501	0.0189431	0.116111	0.640519	-0.642688
4651			level4			326.936	248.1	POS													2.08889e-06	1.78285e-06	1.92155e-06	2.2844e-06	2.44536e-06	1.90058e-06	2.07061e-06	1.84444e-06	1.89784e-06	7.98917e-07	1.05242e-06	2.07533e-06	1.0657e-06	1.45577e-06	1.27104	0.0308016	0.152388	0.703067	-0.508266
4660			level4			426.988	247.9	POS													1.68938e-06	1.83879e-06	1.65308e-06	9.83086e-07	1.1901e-06	1.71696e-06	1.5119e-06	2.66053e-06	2.53013e-06	2.48314e-06	2.03015e-06	3.05752e-06	2.96355e-06	2.62084e-06	1.72767	0.000305256	0.00998216	1.73348	0.793667
4668			level4			210.088	247.4	POS													6.9476e-07	5.62008e-07	6.16566e-07	6.42855e-07	7.1178e-07	6.97166e-07	6.54189e-07	5.07001e-07	5.63991e-07	5.10539e-07	5.14455e-07	5.38716e-07	6.37426e-07	5.45355e-07	1.66185	0.00593017	0.059378	0.833635	-0.262512
4670			level4			249.096	247.4	POS													1.305e-06	1.29302e-06	1.13546e-06	9.1583e-07	1.15815e-06	1.24692e-06	1.17573e-06	7.41613e-07	8.6682e-07	8.33608e-07	8.99862e-07	9.47354e-07	1.14723e-06	9.06081e-07	1.61253	0.00784136	0.0690698	0.770654	-0.375844
4673			level4			335.074	247.4	POS													5.36306e-07	5.71913e-07	5.09151e-07	5.6168e-07	6.52469e-07	6.42265e-07	5.78964e-07	3.97903e-07	5.21801e-07	3.25761e-07	4.5208e-07	3.90092e-07	5.46801e-07	4.39073e-07	1.62417	0.0072431	0.0662802	0.758377	-0.399013
4677			level4			365.175	247.4	POS													1.07101e-06	1.11882e-06	1.15672e-06	1.1643e-06	1.07012e-06	1.09825e-06	1.1132e-06	1.02824e-06	8.59242e-07	6.71929e-07	6.32139e-07	5.91709e-07	1.14856e-06	8.21971e-07	1.44125	0.0257258	0.138188	0.738383	-0.43756
4678			level4	Chloramphenicol 3-acetate	12.6611	366.178	247.4	POS													6.69418e-08	7.22751e-08	7.95039e-08	7.85282e-08	9.66304e-08	1.26474e-07	8.67255e-08	4.47394e-08	4.04681e-08	6.95966e-09	3.18205e-08	4.91594e-08	6.3111e-08	3.93763e-08	1.48814	0.00250073	0.0345118	0.454034	-1.13913
4681			level4	L-Glutamyl 5-phosphate	4.5062	228.118	247.3	POS													6.68301e-07	5.95838e-07	4.86557e-07	4.39273e-07	5.33706e-07	7.17266e-07	5.7349e-07	3.31275e-07	4.29158e-07	2.45363e-07	3.87285e-07	3.53906e-07	5.78663e-07	3.87609e-07	1.56972	0.0148361	0.100685	0.675876	-0.565169
4682			level4			271.078	247.3	POS													6.03153e-07	5.56156e-07	5.26115e-07	5.33228e-07	6.04376e-07	6.03683e-07	5.71119e-07	8.78964e-07	6.76419e-07	6.11604e-07	5.95738e-07	7.17099e-07	8.74465e-07	7.25715e-07	1.45297	0.0277921	0.144039	1.27069	0.345612
4702			level4			371.092	247	POS													7.67402e-08	1.12341e-07	1.02213e-07	1.12488e-07	1.41515e-07	1.40529e-07	1.14305e-07	1.27293e-07	4.2585e-07	2.54689e-07	3.12439e-07	3.25431e-07	1.32735e-07	2.63073e-07	1.48036	0.0254735	0.137426	2.30151	1.20258
4718			level4			230.122	246.4	POS													5.772e-06	4.0794e-06	3.58447e-06	4.51504e-06	5.28049e-06	5.21737e-06	4.74146e-06	3.20784e-06	3.07219e-06	2.41753e-06	2.17336e-06	3.65943e-06	3.45364e-06	2.99733e-06	1.6954	0.00176507	0.0279423	0.632154	-0.661653
4719			level4			257.075	246.4	POS													5.02417e-07	4.36418e-07	4.18521e-07	3.55556e-07	4.61579e-07	4.78115e-07	4.42101e-07	2.66699e-07	3.7421e-07	3.09578e-07	4.62267e-07	2.92484e-07	4.14885e-07	3.53354e-07	1.38887	0.0403006	0.176734	0.79926	-0.323263
4720			level4	Phosphotyrosine	6.59881	262.177	246.4	POS													2.53395e-07	1.27067e-07	2.18044e-07	2.89435e-07	9.43316e-08	2.20444e-07	2.00453e-07	3.75338e-07	3.15903e-07	3.66503e-07	2.79674e-07	2.06735e-07	2.91492e-07	3.05941e-07	1.2628	0.024154	0.133259	1.52625	0.609991
4721			level4			273.082	246.4	POS													2.65833e-07	1.74716e-07	1.78156e-07	2.32767e-07	2.36733e-07	2.61895e-07	2.25017e-07	1.71337e-07	1.32885e-07	1.46326e-07	9.85754e-08	1.69295e-07	1.59321e-07	1.4629e-07	1.58014	0.00259665	0.0352684	0.650129	-0.621202
4723			level4			284.107	246.4	POS													4.34261e-06	6.04865e-06	4.0583e-06	1.47763e-06	2.32143e-06	4.74435e-06	3.83216e-06	1.29902e-05	2.5414e-05	1.05615e-05	2.21202e-05	1.37286e-05	3.71901e-05	2.03341e-05	1.74728	0.00962235	0.0778682	5.30617	2.40767
4733			level4			448.03	246.4	POS													1.80659e-07	1.79318e-07	1.64692e-07	2.01308e-07	3.27125e-07	2.18881e-07	2.11997e-07	8.94993e-07	2.33906e-07	6.21783e-07	1.03263e-06	9.07524e-07	1.32782e-06	8.36443e-07	1.737	0.00892306	0.0744017	3.94554	1.98022
4737			level4			195.025	246.3	POS													3.9317e-06	2.09926e-06	2.61659e-06	2.26267e-06	4.3591e-07	2.92921e-06	2.37922e-06	4.45837e-06	3.95913e-06	4.46562e-06	3.04593e-06	4.19337e-06	3.89672e-06	4.00319e-06	1.14375	0.0105096	0.0820119	1.68256	0.750658
4740			level4			332.157	246.3	POS													2.90235e-07	1.80315e-07	1.40211e-07	2.51197e-07	2.86864e-07	1.92208e-07	2.23505e-07	1.94606e-07	1.4618e-07	8.64068e-08	1.11811e-07	1.73792e-07	1.19578e-07	1.38729e-07	1.38084	0.018389	0.114076	0.620698	-0.688038
4745			level4			350.05	246.2	POS													1.43251e-08	5.59371e-09	6.09887e-09	5.86644e-09	6.24254e-09	5.39521e-09	7.25365e-09	4.99541e-07	1.57172e-07	2.30573e-07	1.26267e-07	1.73199e-07	2.04747e-07	2.31916e-07	2.05802	0.00986357	0.0791109	31.9724	4.99875
4746			level4			374.13	246.2	POS													1.18195e-07	2.31932e-07	2.71267e-07	1.74588e-07	2.34907e-07	1.61507e-07	1.98733e-07	1.20978e-07	1.26016e-07	1.00306e-07	1.48994e-07	1.05157e-07	1.52032e-07	1.2558e-07	1.45313	0.0145443	0.0996807	0.631906	-0.662219
4766			level4			307.102	244.9	POS													3.47914e-07	3.32665e-07	4.10398e-07	3.10965e-07	3.11447e-07	3.7811e-07	3.48583e-07	2.70286e-07	3.14656e-07	2.26777e-07	2.59426e-07	2.55413e-07	3.29876e-07	2.76072e-07	1.5973	0.0093052	0.0762482	0.791983	-0.336458
4792			level4	3-(3,5-Dichlorophenyl)-4-hydroxy-1,3-thiazol-2-one	17.2583	263.112	243.9	POS													1.04116e-06	1.27317e-06	1.41905e-06	1.22941e-06	1.25134e-06	1.18653e-06	1.23344e-06	1.39228e-06	7.69209e-07	9.22377e-07	8.60678e-07	9.9583e-07	9.55983e-07	9.82727e-07	1.17455	0.032922	0.158396	0.796734	-0.327829
4794			level4			285.094	243.9	POS													9.42811e-07	4.64428e-07	5.44736e-07	5.58267e-07	5.05421e-07	4.6852e-07	5.80697e-07	5.00117e-07	2.5266e-07	4.0285e-07	3.39392e-07	4.39879e-07	3.48417e-07	3.80552e-07	1.31962	0.0349341	0.163143	0.655337	-0.609691
4799			level4			242.133	243.8	POS													3.01694e-06	3.19413e-06	3.32389e-06	3.25287e-06	3.51831e-06	3.49962e-06	3.30096e-06	2.99729e-06	2.05153e-06	1.8022e-06	1.71869e-06	2.13444e-06	1.97051e-06	2.11244e-06	1.7263	0.000162612	0.00677208	0.639948	-0.643973
4803			level4	(R)-5-Diphosphomevalote	17.6018	309.13	243.8	POS													2.43487e-07	2.40052e-07	2.69842e-07	1.25492e-07	2.48706e-07	3.16851e-07	2.40738e-07	1.54671e-07	1.53898e-07	9.37825e-08	1.52281e-07	1.39259e-07	1.79828e-07	1.4562e-07	1.4951	0.00727983	0.0663673	0.604889	-0.725258
4816			level4			275.135	243.2	POS													1.55626e-06	1.3163e-06	1.39157e-06	1.37996e-06	1.49372e-06	1.64532e-06	1.46386e-06	9.25533e-07	1.05282e-06	7.02574e-07	9.09143e-07	6.1379e-07	1.12849e-06	8.88724e-07	1.82984	0.000126779	0.00588565	0.607112	-0.719965
4818			level4			298.88	243.2	POS													2.76645e-06	2.37686e-06	2.3648e-06	2.90532e-06	2.96424e-06	2.65315e-06	2.6718e-06	2.33305e-06	2.32501e-06	2.8092e-06	2.10477e-06	2.13635e-06	2.04774e-06	2.29269e-06	1.18793	0.0344035	0.161974	0.858104	-0.220776
4825			level4			456.87	243.2	POS													1.16895e-07	9.60188e-08	1.00933e-07	8.14363e-08	1.13221e-07	1.05987e-07	1.02415e-07	1.45977e-07	1.45829e-07	1.84363e-07	1.03407e-07	1.39288e-07	1.34328e-07	1.42199e-07	1.61914	0.00722843	0.066268	1.38845	0.473477
4840			level4			383.062	243.1	POS													1.81223e-07	2.17885e-07	2.28569e-07	9.78018e-08	1.5062e-07	2.2681e-07	1.83818e-07	1.76156e-07	1.0212e-07	1.08338e-07	7.58918e-08	1.35874e-07	9.04116e-08	1.14799e-07	1.19332	0.0234717	0.131169	0.624522	-0.679175
4843			level4			428.874	243.1	POS													1.9648e-07	2.46771e-07	2.00456e-07	1.50876e-07	8.18337e-08	2.25007e-07	1.83571e-07	2.96916e-07	2.48204e-07	3.18343e-07	2.46807e-07	2.71627e-07	3.10981e-07	2.82146e-07	1.39132	0.00482243	0.0521716	1.53699	0.620107
4845			level4			479.739	243.1	POS													1.44653e-07	6.86642e-08	6.83568e-08	1.88864e-08	6.01192e-08	1.67056e-07	8.7956e-08	8.81044e-08	2.58723e-07	1.50236e-07	3.22935e-07	2.42968e-07	2.93751e-07	2.2612e-07	1.28234	0.00946797	0.0772245	2.57083	1.36223
4871			level4	Cyhexatin	-20.4496	386.171	243	POS													4.72321e-08	8.87836e-08	9.18579e-08	3.90859e-08	9.83591e-08	8.45639e-08	7.49804e-08	1.4537e-07	1.38288e-07	4.68387e-08	1.87356e-07	1.44308e-07	1.7e-07	1.38693e-07	1.14407	0.0173651	0.110335	1.84973	0.887314
4879			level4	Lucidine B	24.2093	468.748	243	POS													1.29363e-07	1.42435e-07	1.06341e-07	1.90532e-08	7.11976e-08	2.2483e-07	1.15537e-07	8.5722e-08	3.57457e-07	1.15437e-07	3.32179e-07	3.43497e-07	3.33847e-07	2.61356e-07	1.01107	0.0318089	0.155444	2.26211	1.17767
4895			level4			284.87	242.9	POS													1.02662e-05	9.12724e-06	1.00809e-05	7.29451e-06	8.05028e-06	9.53199e-06	9.05852e-06	6.34526e-06	8.54578e-06	8.3678e-06	5.85022e-06	6.58442e-06	7.04861e-06	7.12368e-06	1.41846	0.0146768	0.100152	0.786407	-0.346653
4896			level4			287.144	242.9	POS													7.08582e-07	5.73556e-07	4.43831e-07	1.12202e-06	5.18767e-07	5.88499e-07	6.59209e-07	4.11714e-07	2.67323e-07	2.13514e-07	4.30031e-07	4.08743e-07	4.53892e-07	3.64203e-07	1.55213	0.0202764	0.121371	0.552484	-0.855995
4901			level4			361.952	242.9	POS													9.28943e-08	5.01083e-08	5.46884e-08	1.41756e-07	1.12534e-07	7.40073e-08	8.76647e-08	1.92066e-07	1.11705e-07	1.50582e-07	1.11204e-07	1.27456e-07	1.23783e-07	1.36133e-07	1.38911	0.0300438	0.150081	1.55288	0.634944
4908			level4			428.929	242.9	POS													1.70002e-07	1.66998e-07	1.80162e-07	1.52205e-07	8.19384e-08	1.13399e-07	1.44117e-07	2.03576e-07	2.37509e-07	2.25675e-07	1.18314e-07	1.99279e-07	2.01639e-07	1.97665e-07	1.12752	0.0433455	0.184202	1.37156	0.455815
4930			level4	Tepoxalin	17.1657	386.864	242.8	POS													7.11318e-08	1.19222e-07	1.53179e-07	5.86644e-09	2.31601e-08	9.79889e-08	7.84247e-08	1.4667e-07	1.02585e-07	2.06193e-07	1.23157e-07	1.25858e-07	1.58053e-07	1.43753e-07	1.13736	0.038458	0.17257	1.833	0.874209
4932			level4			392.881	242.8	POS													9.49857e-07	8.41292e-07	6.80274e-07	8.71542e-07	9.42679e-07	6.14315e-07	8.1666e-07	7.06144e-07	6.63759e-07	6.30003e-07	5.65807e-07	7.62469e-07	5.45062e-07	6.45541e-07	1.24938	0.027043	0.14211	0.790465	-0.339227
4946			level4			166.916	242.7	POS													8.5129e-07	7.99709e-07	8.17534e-07	7.32651e-07	7.15552e-07	7.20719e-07	7.72909e-07	6.3295e-07	7.12156e-07	7.3842e-07	6.269e-07	6.29861e-07	7.04831e-07	6.74186e-07	1.50733	0.00980275	0.0788436	0.872271	-0.197152
4953			level4	Ethyl 6-(N-(2-chloro-4-fluorophenyl)sulfamoyl)cyclohex-1-enecarboxylate	4.76327	362.819	242.7	POS													4.14219e-07	3.24629e-07	4.12885e-07	3.86691e-07	3.95958e-07	3.99672e-07	3.89009e-07	3.51245e-07	3.71495e-07	3.76098e-07	2.79081e-07	2.83098e-07	2.86656e-07	3.24612e-07	1.25694	0.0200753	0.12055	0.834459	-0.261087
4956			level4			262.888	242.6	POS													1.54798e-05	1.35926e-05	1.49222e-05	8.09955e-06	8.3209e-06	1.37172e-05	1.23554e-05	6.81318e-06	1.15507e-05	9.17159e-06	6.49947e-06	6.91095e-06	8.71791e-06	8.2773e-06	1.35822	0.0258537	0.138586	0.669935	-0.577906
4979			level4			320.924	242.3	POS													1.64428e-07	1.92525e-07	1.42801e-07	2.13715e-07	3.42945e-07	1.78926e-07	2.0589e-07	1.50329e-07	1.29539e-07	1.20397e-07	1.11459e-07	9.98209e-08	1.1396e-07	1.20918e-07	1.50813	0.032183	0.156569	0.587292	-0.76785
4981			level4	Aquex	-7.16111	346.845	242.3	POS													1.09787e-06	1.00236e-06	1.09808e-06	1.18803e-06	1.31539e-06	1.07825e-06	1.13e-06	9.55774e-07	1.00239e-06	1.09211e-06	8.35082e-07	9.0695e-07	8.8629e-07	9.46433e-07	1.40957	0.0100346	0.0798139	0.837553	-0.255748
4996			level4			548.745	242.3	POS													2.33128e-07	2.18737e-07	2.0687e-07	1.58421e-07	1.77441e-07	1.47054e-07	1.90275e-07	9.65195e-08	1.81771e-07	1.60724e-07	9.91449e-08	1.61282e-07	1.39021e-07	1.39744e-07	1.331	0.0309006	0.152647	0.734429	-0.445304
5003			level4			264.884	242.2	POS													1.34683e-06	1.25547e-06	1.16597e-06	6.6761e-07	6.42238e-07	1.05551e-06	1.02227e-06	5.32835e-07	9.3615e-07	7.19248e-07	5.74722e-07	5.15685e-07	7.1135e-07	6.64998e-07	1.36182	0.0277252	0.143882	0.65051	-0.620357
5004			level4			285.87	242.2	POS													1.26797e-07	1.14505e-07	1.4718e-07	1.18984e-07	1.14329e-07	7.16454e-08	1.15574e-07	8.20263e-08	7.50299e-08	9.96957e-08	6.02081e-08	9.82375e-08	9.26393e-08	8.46395e-08	1.22477	0.0264074	0.140259	0.732343	-0.449409
5013			level4			382.838	242.2	POS													8.65815e-06	7.53048e-06	8.18696e-06	3.55447e-06	3.50807e-06	7.81077e-06	6.54148e-06	3.14463e-06	5.85839e-06	4.56606e-06	2.99564e-06	3.06899e-06	4.26873e-06	3.98374e-06	1.23875	0.0379449	0.171299	0.608997	-0.715494
5014			level4	Acutumidine	6.0533	384.833	242.2	POS													1.05009e-06	8.75958e-07	1.00321e-06	4.79822e-07	4.23973e-07	9.39413e-07	7.9541e-07	4.00413e-07	7.11827e-07	5.56968e-07	4.04956e-07	3.88223e-07	5.11714e-07	4.95684e-07	1.26991	0.034806	0.162813	0.62318	-0.68228
5015			level4	Dimethomorph	-22.3706	388.855	242.2	POS													9.10343e-07	8.03589e-07	9.05656e-07	8.66369e-07	9.21259e-07	8.09156e-07	8.69395e-07	7.26759e-07	8.48343e-07	9.07082e-07	6.53799e-07	6.90136e-07	6.60874e-07	7.47832e-07	1.23032	0.0298984	0.149566	0.860175	-0.217298
5016			level4			398.813	242.2	POS													1.88339e-06	1.63391e-06	1.70522e-06	7.59555e-07	6.79187e-07	1.71325e-06	1.39575e-06	6.32694e-07	1.13738e-06	7.77221e-07	6.4136e-07	6.35788e-07	8.35812e-07	7.7671e-07	1.35934	0.0346797	0.162737	0.556481	-0.845596
5018			level4	Ochratoxin A	-2.41845	404.819	242.2	POS													4.65119e-06	4.03779e-06	4.43614e-06	2.73484e-06	2.58606e-06	4.13604e-06	3.76368e-06	1.98925e-06	3.30487e-06	2.76476e-06	1.96979e-06	2.15185e-06	2.4826e-06	2.44385e-06	1.51949	0.0103059	0.0810701	0.649326	-0.622986
5020			level4			420.795	242.2	POS													1.08837e-06	1.04376e-06	1.20046e-06	6.81883e-07	7.56523e-07	1.08958e-06	9.76762e-07	4.84929e-07	1.0001e-06	7.16332e-07	4.99014e-07	5.78586e-07	6.37651e-07	6.52769e-07	1.45348	0.0183158	0.113856	0.668299	-0.581435
5021			level4			426.802	242.2	POS													1.78268e-06	1.66501e-06	1.7644e-06	1.31161e-06	1.36633e-06	1.75797e-06	1.608e-06	9.70562e-07	1.48403e-06	1.41754e-06	1.03277e-06	1.10448e-06	1.21502e-06	1.20407e-06	1.53686	0.00778322	0.0687493	0.748797	-0.417354
5022			level4			428.848	242.2	POS													3.4888e-07	3.36387e-07	3.90598e-07	3.53719e-07	4.01777e-07	3.71395e-07	3.67126e-07	3.63031e-07	3.5113e-07	3.00511e-07	2.92289e-07	3.20607e-07	3.2982e-07	3.26231e-07	1.30204	0.0236602	0.131527	0.888608	-0.170381
5023			level4			442.777	242.2	POS													5.14761e-07	5.41058e-07	5.3616e-07	3.94449e-07	3.91703e-07	5.56296e-07	4.89071e-07	3.20703e-07	4.96797e-07	4.59784e-07	3.07941e-07	3.14835e-07	3.79716e-07	3.79963e-07	1.28336	0.0366898	0.167854	0.776907	-0.364187
5025			level4			450.78	242.2	POS													1.19481e-07	6.45245e-08	4.84339e-08	8.51376e-08	1.16806e-07	1.32636e-07	9.45031e-08	4.92017e-08	1.73806e-08	9.57702e-08	4.6957e-08	6.10799e-08	4.45268e-08	5.24861e-08	1.13124	0.0354449	0.164599	0.55539	-0.848428
5035			level4	Retapamulin	-16.5647	518.762	242.2	POS													9.50928e-07	8.45644e-07	9.17152e-07	2.60182e-07	2.27721e-07	7.99955e-07	6.6693e-07	2.04514e-07	5.40057e-07	3.98211e-07	2.60201e-07	2.30729e-07	3.87908e-07	3.36936e-07	1.12809	0.0465103	0.191696	0.505205	-0.98506
5038			level4			532.768	242.2	POS													4.07036e-07	3.91504e-07	4.16318e-07	3.55394e-07	3.30155e-07	3.5464e-07	3.75841e-07	2.3435e-07	3.69687e-07	3.29074e-07	2.31203e-07	2.75434e-07	3.37163e-07	2.96152e-07	1.47026	0.0154863	0.103234	0.787971	-0.343786
5040			level4			538.781	242.2	POS													3.59346e-07	3.32968e-07	3.37104e-07	3.55229e-07	3.40869e-07	3.04402e-07	3.3832e-07	2.06596e-07	3.00319e-07	3.20729e-07	2.10044e-07	2.54316e-07	2.50477e-07	2.5708e-07	1.60569	0.00270161	0.0360538	0.759873	-0.396169
5041			level4	Iron(II) citrate	20.1992	546.752	242.2	POS													1.14758e-06	9.7314e-07	1.07276e-06	6.17422e-07	6.87412e-07	1.15932e-06	9.4294e-07	4.44499e-07	7.97273e-07	5.93638e-07	4.65189e-07	4.47e-07	5.96042e-07	5.57274e-07	1.60963	0.0060646	0.0602397	0.590996	-0.75878
5045			level4			568.735	242.2	POS													3.91471e-07	3.41311e-07	3.57577e-07	2.2906e-07	2.84946e-07	3.96103e-07	3.33411e-07	1.22202e-07	3.16451e-07	2.14204e-07	1.5306e-07	1.51801e-07	2.2909e-07	1.97801e-07	1.60345	0.00622336	0.0612367	0.593265	-0.753251
5048			level4			622.737	242.2	POS													1.21861e-06	9.07371e-07	1.02525e-06	3.47542e-07	3.32299e-07	9.90695e-07	8.03628e-07	1.68365e-07	4.99844e-07	3.16836e-07	2.39321e-07	2.09255e-07	3.49154e-07	2.97129e-07	1.57056	0.0193961	0.117984	0.369735	-1.43544
5050			level4			120.957	242.1	POS													3.38484e-07	3.44071e-07	4.49118e-07	2.72932e-07	2.29732e-07	3.3151e-07	3.27641e-07	2.77031e-07	1.74373e-07	2.86736e-07	2.28627e-07	2.62702e-07	1.47619e-07	2.29515e-07	1.14869	0.0284341	0.145679	0.700506	-0.513531
5052			level4			143.938	242.1	POS													1.11175e-07	1.30483e-07	1.05985e-07	6.37321e-08	7.06621e-08	1.17226e-07	9.98773e-08	4.68152e-08	9.18464e-08	8.01668e-08	4.46228e-08	6.50874e-08	6.84681e-08	6.61678e-08	1.32033	0.0291121	0.147426	0.662491	-0.594028
5057			level4			188.055	242.1	POS													8.21987e-07	6.90455e-07	6.2554e-07	5.60282e-07	4.30128e-07	8.02202e-07	6.55099e-07	3.31439e-07	4.22904e-07	3.55491e-07	5.39316e-07	3.501e-07	4.91324e-07	4.15096e-07	1.65628	0.00649073	0.0625403	0.633638	-0.658269
5059			level4			222.896	242.1	POS													3.02705e-07	2.38618e-07	2.71351e-07	1.80108e-07	1.29355e-07	2.66998e-07	2.31522e-07	1.69292e-07	2.2585e-07	1.46166e-07	1.57142e-07	1.27375e-07	1.44898e-07	1.61787e-07	1.2218	0.0422559	0.181394	0.698796	-0.517056
5062			level4			257.933	242.1	POS													1.03013e-06	7.97747e-07	8.00978e-07	3.34712e-07	3.55031e-07	8.16851e-07	6.89241e-07	3.29923e-07	5.02628e-07	4.04804e-07	2.38113e-07	3.49519e-07	3.7457e-07	3.66593e-07	1.33709	0.0364006	0.167185	0.531879	-0.91083
5073			level4			406.815	242.1	POS													5.27831e-07	4.25148e-07	5.61167e-07	3.37146e-07	3.06875e-07	4.61377e-07	4.36591e-07	2.05009e-07	3.83522e-07	2.89792e-07	2.4249e-07	2.2774e-07	2.74035e-07	2.70431e-07	1.62536	0.00669475	0.06345	0.619417	-0.691018
5076			level4	N-[2,6-Di(propan-2-yl)phenyl]-2-tetradecylsulfanylacetamide	14.122	448.784	242.1	POS													8.2677e-07	8.25829e-07	8.44055e-07	7.11611e-07	7.8621e-07	8.68684e-07	8.10526e-07	5.09508e-07	7.82788e-07	6.7064e-07	5.12589e-07	5.67786e-07	6.39304e-07	6.13769e-07	1.66643	0.00235029	0.0332125	0.757248	-0.401163
5077			level4	Betrixaban	10.0095	452.922	242.1	POS													1.15122e-07	1.25906e-07	5.88314e-08	9.34253e-08	1.28968e-07	1.29275e-07	1.08588e-07	1.34514e-07	1.44877e-07	1.776e-07	1.90098e-07	1.19557e-07	1.40931e-07	1.51263e-07	1.27976	0.0225359	0.128487	1.393	0.478194
5081			level4	2,6-Ditert-butyl-4-[(3,5-ditert-butyl-4-hydroxyphenyl)sulfanylmethylsulfanyl]phenol	0.457047	489.798	242.1	POS													4.35913e-07	4.43714e-07	4.5433e-07	3.51896e-07	4.18438e-07	4.78605e-07	4.30483e-07	2.62513e-07	4.21061e-07	3.62388e-07	2.92647e-07	2.41482e-07	3.32582e-07	3.18779e-07	1.54152	0.0064209	0.0622916	0.740514	-0.4334
5082			level4			502.788	242.1	POS													3.09429e-06	2.40306e-06	2.67797e-06	9.90982e-07	9.63905e-07	2.55578e-06	2.11433e-06	7.58815e-07	1.73317e-06	1.11169e-06	8.04354e-07	7.08512e-07	1.09074e-06	1.03455e-06	1.37536	0.0231383	0.130025	0.489302	-1.0312
5085			level4	Chenodeoxycholylmethionine	-13.7018	524.77	242.1	POS													2.22278e-06	1.77784e-06	2.02192e-06	9.89245e-07	1.04055e-06	1.90099e-06	1.65889e-06	6.92167e-07	1.47474e-06	1.02494e-06	7.46796e-07	7.73374e-07	1.03967e-06	9.58616e-07	1.474	0.0165494	0.107094	0.577867	-0.791191
5086			level4	N-Acetyl-leu-leu-leu-tyr-amide	5.02641	562.723	242.1	POS													5.87429e-07	4.48958e-07	5.79795e-07	2.28954e-07	2.59582e-07	5.15614e-07	4.36722e-07	2.20007e-07	4.10615e-07	3.20131e-07	1.9867e-07	1.96721e-07	2.94051e-07	2.73366e-07	1.19267	0.0491828	0.197226	0.62595	-0.675882
5089			level4			658.728	242.1	POS													2.1952e-07	2.17385e-07	2.08442e-07	1.42066e-07	2.05478e-07	1.66106e-07	1.93166e-07	1.3138e-07	2.03153e-07	1.51945e-07	1.01408e-07	1.22849e-07	1.76887e-07	1.47937e-07	1.24111	0.0471078	0.192899	0.765854	-0.384858
5090			level4			666.701	242.1	POS													6.50644e-07	4.68471e-07	5.54535e-07	2.34673e-07	3.01412e-07	5.7554e-07	4.64213e-07	1.77365e-07	4.48375e-07	2.68373e-07	2.11272e-07	1.91555e-07	2.34014e-07	2.55159e-07	1.41839	0.0236636	0.131527	0.54966	-0.863388
5091			level4			390.978	242	POS													1.22982e-07	9.46471e-08	8.49985e-08	1.0128e-07	1.09298e-07	1.33593e-07	1.078e-07	2.46159e-08	7.14364e-08	3.30414e-08	7.41687e-08	2.56089e-08	8.63176e-08	5.25315e-08	1.68235	0.00218758	0.0319963	0.487306	-1.0371
5092			level4			488.945	242	POS													1.14619e-07	8.36258e-08	1.12986e-07	9.19809e-08	9.00947e-08	1.05052e-07	9.97264e-08	4.25669e-08	6.52687e-08	5.93139e-08	7.0789e-08	7.27095e-08	9.32857e-08	6.73223e-08	1.70341	0.00375379	0.0440728	0.67507	-0.566892
5093			level4	3,4-Bis(trifluoromethyl)-1H-pyrazole	-2.33542	205.082	241.9	POS													8.50094e-06	6.08207e-06	5.89743e-06	5.52673e-06	5.50778e-06	7.33333e-06	6.47471e-06	2.99118e-06	4.036e-06	3.46778e-06	4.26403e-06	3.46364e-06	4.27674e-06	3.74989e-06	1.9243	0.000456244	0.0126299	0.57916	-0.787967
5094			level4			341.132	241.9	POS													2.6489e-07	2.22944e-07	2.27503e-07	1.19209e-07	1.23995e-07	2.81002e-07	2.0659e-07	1.35865e-07	1.03498e-07	6.95966e-09	1.11191e-07	4.64553e-08	1.40142e-07	9.06851e-08	1.29965	0.0087083	0.0733741	0.438961	-1.18783
5102			level4			256.094	241.4	POS													1.4341e-06	9.1741e-07	8.45656e-07	1.04443e-06	1.14927e-06	1.01054e-06	1.0669e-06	2.11337e-07	3.24014e-07	3.23082e-07	3.81641e-07	3.05135e-07	2.4987e-07	2.9918e-07	2.02767	0.000150568	0.00649	0.280419	-1.83434
5107			level4			271.028	241.3	POS													4.4321e-07	3.25725e-07	3.80349e-07	3.87155e-07	3.99771e-07	3.57891e-07	3.8235e-07	1.90394e-07	2.37749e-07	3.14966e-07	4.13453e-07	2.75115e-07	3.09203e-07	2.90147e-07	1.41468	0.0252732	0.136855	0.75885	-0.398113
5109			level4			274.151	240.7	POS													2.74498e-07	2.81155e-07	2.98371e-07	2.49631e-07	1.51273e-07	1.55476e-07	2.35067e-07	1.5363e-07	1.66949e-07	1.14121e-07	1.4392e-07	1.01505e-07	2.10077e-07	1.48367e-07	1.43657	0.0188893	0.115993	0.631168	-0.663905
5116			level4			260.053	239.8	POS													2.55895e-07	2.54678e-07	2.81668e-07	2.32426e-07	2.9143e-07	2.86248e-07	2.67057e-07	1.33012e-07	1.45764e-07	1.65147e-07	1.24302e-07	1.45541e-07	1.52834e-07	1.44433e-07	1.99292	6.29489e-07	0.000457089	0.540833	-0.886746
5117			level4			262.148	239.8	POS													8.24106e-07	7.58112e-07	7.50336e-07	8.8347e-07	1.14807e-06	7.75309e-07	8.56566e-07	7.01124e-07	5.12247e-07	6.3384e-07	5.25122e-07	7.13479e-07	6.36114e-07	6.20321e-07	1.50301	0.007578	0.0676123	0.724195	-0.46555
5119			level4			271.09	239.7	POS													2.81645e-07	3.71713e-07	4.63825e-07	2.25073e-07	2.65022e-07	3.57234e-07	3.27419e-07	1.539e-07	2.21832e-07	1.96016e-07	2.91506e-07	1.75872e-07	3.22221e-07	2.26891e-07	1.34694	0.048499	0.19589	0.69297	-0.529135
5127			level4			144.618	239.4	POS													9.75715e-08	1.22358e-07	1.08837e-07	1.6581e-07	9.25352e-08	1.73213e-07	1.26721e-07	1.3531e-07	6.98064e-08	4.57486e-08	6.81514e-08	3.18187e-08	2.93014e-08	6.3356e-08	1.3606	0.0143017	0.0987348	0.499966	-1.0001
5128			level4			293.072	239.4	POS													1.50705e-07	1.7514e-07	1.64314e-07	1.46687e-07	1.66268e-07	1.33749e-07	1.56144e-07	1.05842e-07	1.17786e-07	1.40545e-07	1.09891e-07	1.29502e-07	9.4866e-08	1.16405e-07	1.59	0.00148553	0.0251007	0.7455	-0.423719
5136			level4	1,3,5-Trinitrobenzene	3.86383	214.113	238.7	POS													1.92335e-06	1.05253e-06	1.2058e-06	1.22101e-06	2.53793e-06	1.60712e-06	1.59129e-06	6.26587e-07	1.6305e-06	5.50568e-07	1.10177e-06	7.78562e-07	5.10532e-07	8.6642e-07	1.45085	0.0312166	0.153685	0.544476	-0.877059
5138			level4			379.008	238.7	POS													5.4604e-06	4.01395e-06	5.26465e-06	4.66693e-06	5.27385e-06	5.91717e-06	5.09949e-06	6.55152e-06	7.41208e-06	8.08059e-06	7.66461e-06	8.63616e-06	5.91323e-06	7.37636e-06	1.72879	0.000916031	0.019018	1.44649	0.532557
5140			level4			393.912	238.4	POS													4.76617e-08	7.61364e-08	6.54195e-08	1.269e-07	2.17297e-08	1.1296e-07	7.51347e-08	1.28179e-07	1.24819e-07	1.58092e-07	1.03902e-07	1.09342e-07	1.30708e-07	1.2584e-07	1.25789	0.017878	0.112234	1.67486	0.744043
5141			level4			311.967	238.3	POS													8.80378e-08	8.35018e-08	3.92047e-08	1.35371e-07	1.55342e-07	5.98504e-08	9.35514e-08	4.5087e-08	1.61861e-08	1.94232e-08	4.51687e-08	2.79712e-08	6.32896e-08	3.61876e-08	1.50026	0.0148174	0.100651	0.386821	-1.37026
5162			level4			395.882	237.9	POS													5.89138e-07	4.36368e-07	3.66438e-07	4.47908e-07	6.31793e-07	5.40607e-07	5.02042e-07	8.25504e-07	6.48558e-07	7.53771e-07	6.11653e-07	6.59038e-07	6.12298e-07	6.85137e-07	1.58808	0.00714946	0.0659497	1.3647	0.448585
5163			level4	meclocycline	16.8251	477.885	237.9	POS													3.09269e-07	3.62815e-07	4.7674e-07	1.23238e-07	1.28926e-07	2.79004e-07	2.79999e-07	3.43566e-07	5.75819e-07	7.60588e-07	4.77389e-07	4.91543e-07	4.30144e-07	5.13175e-07	1.36719	0.0163265	0.106582	1.83278	0.874031
5169			level4			347.959	237.8	POS													5.09479e-07	5.09597e-07	5.55602e-07	2.43597e-07	2.27278e-07	5.49536e-07	4.32515e-07	6.17575e-07	5.81281e-07	8.02583e-07	6.29865e-07	5.08804e-07	5.71527e-07	6.18606e-07	1.24888	0.0322354	0.156626	1.43025	0.516271
5172			level4			493.917	237.8	POS													2.03335e-07	1.971e-07	2.17222e-07	6.61086e-08	5.22469e-08	2.7975e-07	1.69294e-07	2.29485e-07	2.55129e-07	3.51142e-07	2.30942e-07	2.46783e-07	3.02211e-07	2.69282e-07	1.14704	0.0376852	0.170644	1.59062	0.66959
5178			level4	Duvelisib	-10.2588	417.873	237.7	POS													3.98373e-07	4.75688e-07	5.35837e-07	4.56482e-07	3.21405e-07	4.20985e-07	4.34795e-07	5.5282e-07	5.13635e-07	8.40902e-07	5.28739e-07	5.32398e-07	4.98955e-07	5.77908e-07	1.42352	0.0407239	0.177753	1.32915	0.410506
5182			level4	3-(3,5-Diiodo-4-hydroxyphenyl)lactate	-3.86343	434.972	237.6	POS													1.72813e-06	1.40927e-06	1.56811e-06	9.22247e-07	7.71876e-07	1.443e-06	1.30711e-06	1.9717e-06	1.69917e-06	1.73801e-06	1.63097e-06	1.9174e-06	1.75384e-06	1.78518e-06	1.32522	0.0250876	0.136311	1.36575	0.449697
5190			level4			284.968	237.2	POS													5.39355e-07	5.82084e-07	6.79001e-07	5.16856e-07	4.76644e-07	4.42862e-07	5.39467e-07	3.84492e-07	2.67315e-07	4.19434e-07	4.76827e-07	3.95032e-07	4.03072e-07	3.91029e-07	1.45045	0.00731324	0.0665346	0.724842	-0.464261
5194			level4			336.166	237.2	POS													1.49974e-06	1.16269e-06	1.23108e-06	8.51761e-07	1.85177e-06	1.12184e-06	1.28648e-06	6.0501e-07	1.06608e-06	7.38927e-07	8.91218e-07	8.4718e-07	8.53358e-07	8.33629e-07	1.54618	0.0151483	0.101879	0.647992	-0.625951
5199			level4			435.875	237.2	POS													4.387e-07	5.63081e-07	5.92887e-07	7.56286e-08	3.72431e-08	4.05886e-07	3.52238e-07	5.64787e-07	5.88849e-07	7.98922e-07	5.63971e-07	5.05797e-07	5.371e-07	5.93238e-07	1.0695	0.0479282	0.194693	1.6842	0.752062
5201			level4			517.878	237.2	POS													2.8402e-07	3.04805e-07	2.80573e-07	1.1622e-07	7.64534e-08	1.12657e-07	1.95788e-07	4.12966e-07	3.00736e-07	4.96024e-07	2.1955e-07	2.8905e-07	3.45857e-07	3.44031e-07	1.33193	0.0296152	0.148753	1.75716	0.813246
5206			level4			184.046	237.1	POS													3.16541e-06	1.39413e-05	1.47507e-05	7.07317e-06	5.77472e-06	1.15656e-05	9.37849e-06	1.59818e-05	1.33967e-05	1.60861e-05	1.41232e-05	1.41817e-05	1.56965e-05	1.4911e-05	1.31089	0.0340525	0.16091	1.58991	0.668949
5228			level4			324.961	236.9	POS													2.72313e-07	3.54235e-07	3.85344e-07	3.00893e-07	2.95597e-07	2.7475e-07	3.13855e-07	1.81577e-07	1.80704e-07	2.01192e-07	2.50145e-07	2.10435e-07	2.61611e-07	2.14277e-07	1.74808	0.0016682	0.0269337	0.682727	-0.55062
5229			level4			390.934	236.9	POS													2.83207e-07	2.52807e-07	3.40628e-07	2.59835e-07	2.67492e-07	1.96524e-07	2.66749e-07	1.24494e-07	1.43231e-07	8.84569e-08	1.82443e-07	1.87741e-07	2.22217e-07	1.58097e-07	1.68866	0.00272544	0.0362016	0.592682	-0.754671
5238			level4			457.866	236.4	POS													3.69692e-07	3.56573e-07	2.64153e-07	4.23692e-07	3.31413e-07	4.07635e-07	3.58859e-07	4.84715e-07	4.13087e-07	5.75187e-07	3.60588e-07	4.58021e-07	4.6321e-07	4.59135e-07	1.38825	0.0236017	0.131463	1.27943	0.355498
5242			level4			222.08	236.3	POS													3.06536e-07	4.0783e-07	3.50026e-07	4.10244e-07	2.51455e-07	3.89037e-07	3.52521e-07	2.9695e-07	2.59981e-07	2.97196e-07	2.23933e-07	2.23278e-07	2.36971e-07	2.56385e-07	1.41665	0.00841232	0.071734	0.727289	-0.459398
5245			level4			276.192	236.3	POS													1.68301e-06	1.4144e-06	1.60473e-06	1.6378e-06	2.15329e-06	1.69316e-06	1.69773e-06	9.82325e-07	7.34716e-07	6.53436e-07	9.95274e-07	1.0527e-06	1.16483e-06	9.30546e-07	1.85929	0.00013387	0.00605688	0.548111	-0.867459
5248			level4			321.987	236.3	POS													1.66217e-07	2.38236e-07	2.67083e-07	2.38106e-07	2.40007e-07	1.31159e-07	2.13468e-07	2.34568e-08	7.7603e-08	6.95966e-09	1.13683e-07	8.20123e-08	1.59439e-07	7.71925e-08	1.55808	0.00149485	0.025213	0.361611	-1.46749
5252			level4			239.983	236.2	POS													1.07959e-06	1.12549e-06	1.32535e-06	1.31613e-06	1.32332e-06	1.10601e-06	1.21265e-06	6.41702e-07	6.74366e-07	6.69566e-07	8.16446e-07	7.61419e-07	8.91972e-07	7.42579e-07	1.97136	2.27981e-05	0.00228163	0.612361	-0.707546
5254			level4			178.009	236.1	POS													1.63407e-06	1.88257e-06	1.96887e-06	1.72747e-06	1.93182e-06	1.65662e-06	1.80024e-06	1.04594e-06	9.64783e-07	1.14714e-06	1.40041e-06	1.0431e-06	1.32045e-06	1.15364e-06	1.89272	3.6149e-05	0.00295016	0.640826	-0.641995
5255			level4			199.991	236.1	POS													2.22873e-06	2.17962e-06	2.64939e-06	2.38656e-06	2.64477e-06	2.12494e-06	2.369e-06	1.473e-06	1.31219e-06	1.54173e-06	1.80519e-06	1.4472e-06	1.8088e-06	1.56468e-06	1.87916	7.84532e-05	0.00449874	0.660482	-0.598408
5257			level4			412.904	236.1	POS													1.52527e-07	1.53765e-07	2.69132e-07	3.39992e-07	6.69142e-07	2.73366e-07	3.09654e-07	1.34435e-07	1.01685e-07	4.26471e-08	1.0131e-07	7.67347e-08	1.16519e-07	9.55552e-08	1.6324	0.0399413	0.175826	0.308587	-1.69625
5260			level4			345.948	236	POS													4.87743e-07	5.63702e-07	6.5676e-07	6.2953e-07	6.57213e-07	5.06028e-07	5.83496e-07	3.45276e-07	2.84989e-07	2.84782e-07	4.07667e-07	2.55174e-07	4.38365e-07	3.36042e-07	1.82116	0.000190199	0.00735774	0.575912	-0.79608
5261			level4			74.0239	235.9	POS													2.46517e-07	1.20728e-07	3.21447e-07	1.42055e-07	2.74991e-07	2.39008e-07	2.24124e-07	1.64722e-07	1.03109e-07	1.04073e-07	1.72894e-07	1.40915e-07	1.84409e-07	1.4502e-07	1.17551	0.0464332	0.191515	0.647053	-0.628043
5266			level4			305.956	235.8	POS													5.65523e-07	5.77041e-07	6.22488e-07	9.01277e-07	9.99489e-07	6.09682e-07	7.12583e-07	2.46921e-07	2.11845e-07	1.63077e-07	3.19394e-07	2.63491e-07	3.28946e-07	2.55612e-07	1.93638	0.00123942	0.0224616	0.358712	-1.4791
5267			level4			264.061	235.7	POS													1.25061e-06	6.82801e-07	8.47462e-07	1.337e-06	1.37275e-06	1.03325e-06	1.08731e-06	2.95932e-07	3.19195e-07	3.85295e-07	4.03846e-07	4.40011e-07	3.81081e-07	3.70893e-07	1.96656	0.00129581	0.023007	0.341111	-1.55169
5272			level4			268.015	235.6	POS													5.43889e-07	4.43931e-07	5.35548e-07	4.67207e-07	5.57893e-07	5.10671e-07	5.09856e-07	3.87453e-07	2.70533e-07	2.92028e-07	3.96042e-07	2.77282e-07	3.71553e-07	3.32482e-07	1.77807	0.000157499	0.0066471	0.652109	-0.616816
5298			level4			333.987	235.4	POS													2.48583e-07	3.2264e-07	3.26431e-07	3.49969e-07	3.59605e-07	3.14614e-07	3.20307e-07	1.82521e-07	1.62005e-07	1.55727e-07	1.65146e-07	1.16126e-07	1.86189e-07	1.61286e-07	1.91385	7.81675e-06	0.001328	0.503535	-0.989836
5299			level4			373.979	235.4	POS													1.01207e-07	1.97872e-07	1.83181e-07	1.72987e-07	1.7502e-07	2.16272e-07	1.74423e-07	1.32767e-07	7.8722e-08	9.31004e-08	9.7253e-08	5.74431e-08	1.00711e-07	9.33328e-08	1.5515	0.00166151	0.0268563	0.535094	-0.902135
5305			level4			179.995	235.3	POS													1.19191e-07	9.4885e-08	1.37873e-07	3.92285e-08	3.05198e-08	1.44685e-07	9.43969e-08	1.0905e-07	2.22517e-07	2.43757e-07	1.31243e-07	1.31861e-07	1.5133e-07	1.6496e-07	1.17069	0.04117	0.178818	1.74751	0.805302
5312			level4			234.124	235.1	POS													9.81722e-07	8.39134e-07	1.38418e-06	1.7687e-06	1.10263e-06	1.24507e-06	1.22024e-06	5.24936e-07	6.7912e-07	1.05387e-06	5.97816e-07	7.45483e-07	6.53034e-07	7.09044e-07	1.57869	0.00785634	0.0691307	0.581069	-0.783218
5317			level4			303.13	234.9	POS													5.68809e-07	4.94775e-07	5.35052e-07	7.26129e-07	7.64796e-07	5.8391e-07	6.12245e-07	3.10904e-07	4.13854e-07	2.64898e-07	3.81748e-07	2.48686e-07	4.42816e-07	3.43818e-07	1.82765	0.000652995	0.0157648	0.561569	-0.832466
5327			level4			308.886	234.6	POS													2.94031e-07	2.58553e-07	2.92893e-07	3.66365e-07	3.34269e-07	2.70462e-07	3.02762e-07	2.93879e-07	1.25856e-07	3.10057e-07	1.26086e-07	2.00584e-07	1.12838e-07	1.94883e-07	1.15712	0.0219305	0.126796	0.643685	-0.635573
5343			level4			346.932	233.9	POS													3.29476e-07	5.14004e-07	5.4904e-07	5.49185e-07	9.71301e-07	5.46239e-07	5.76541e-07	4.91189e-07	3.04365e-07	3.41154e-07	3.25488e-07	2.81593e-07	3.13864e-07	3.42942e-07	1.31626	0.0419106	0.180705	0.594827	-0.749458
5354			level4	Flurochloridone	11.9296	313.126	233.7	POS													1.1471e-07	1.52396e-07	1.37516e-07	5.04041e-08	1.15581e-07	2.0202e-07	1.28771e-07	3.62991e-08	2.83246e-08	4.4848e-08	7.14813e-08	5.86644e-08	1.10698e-07	5.8386e-08	1.4734	0.0143587	0.098851	0.453409	-1.14112
5355			level4			389.976	233.7	POS													1.92725e-07	1.4132e-07	2.41387e-07	3.85565e-08	6.73669e-08	2.49792e-07	1.55191e-07	2.44182e-07	2.72192e-07	3.4312e-07	2.77599e-07	2.78068e-07	1.39209e-07	2.59062e-07	1.17075	0.0451627	0.188443	1.66931	0.739249
5367			level4	Sodium benzoate	-13.7166	145.108	232.9	POS													7.59682e-06	1.15142e-05	1.36298e-05	1.17989e-05	1.08867e-05	1.40381e-05	1.15774e-05	1.97811e-05	1.41247e-05	1.8233e-05	1.39466e-05	1.60827e-05	1.53824e-05	1.62584e-05	1.61324	0.00572175	0.0581231	1.40432	0.489875
5373			level4			384.115	232.8	POS													2.02165e-07	3.12376e-07	4.17613e-07	2.82976e-07	4.6274e-07	3.00227e-07	3.29683e-07	1.26086e-07	1.78606e-07	9.08838e-08	1.64563e-07	1.39337e-07	1.75225e-07	1.45783e-07	1.81487	0.00383042	0.0445477	0.442192	-1.17725
5374			level4			432.991	232.8	POS													3.03256e-07	1.94437e-07	2.47309e-07	1.75605e-07	2.72136e-07	2.45791e-07	2.39756e-07	5.22634e-07	2.46937e-07	4.8193e-07	5.33305e-07	3.65517e-07	6.76674e-07	4.71166e-07	1.62802	0.0108556	0.0835153	1.96519	0.97467
5385			level4	Diclomezine	-23.8205	256.101	232.3	POS													2.31772e-07	3.2529e-07	3.02319e-07	3.49612e-07	3.74199e-07	2.32168e-07	3.0256e-07	1.45711e-07	1.24367e-07	1.34342e-07	1.67458e-07	1.9524e-07	1.86304e-07	1.58904e-07	1.84041	0.00034176	0.0106333	0.525197	-0.929068
5403			level4			327.026	232.1	POS													3.72013e-07	3.48084e-07	4.1688e-07	2.64547e-07	3.66257e-07	5.75542e-07	3.90554e-07	9.75584e-07	5.01441e-07	5.86632e-07	4.99927e-07	5.43953e-07	6.10884e-07	6.19737e-07	1.57611	0.0221392	0.127586	1.58682	0.666134
5404			level4			505.226	232.1	POS													4.0776e-07	1.72815e-07	1.44619e-07	2.17568e-07	1.91095e-07	1.50799e-07	2.14109e-07	6.28822e-09	5.8565e-09	6.95966e-09	8.37406e-08	5.90483e-09	8.41461e-08	3.21493e-08	1.80419	0.00186403	0.0288772	0.150154	-2.73549
5410			level4			238.045	231.6	POS													3.07258e-06	2.55183e-06	3.11416e-06	3.03094e-06	3.24539e-06	3.37107e-06	3.06433e-06	1.2963e-06	1.59158e-06	1.21652e-06	1.80008e-06	1.48377e-06	1.75495e-06	1.52387e-06	2.04012	1.24756e-06	0.000650745	0.497293	-1.00783
5418			level4			434.189	231.5	POS													8.07723e-07	7.13107e-07	1.23389e-06	1.17223e-06	6.50108e-07	1.7915e-06	1.06143e-06	1.77257e-08	6.00586e-08	1.97399e-08	2.02094e-08	2.34293e-08	1.26931e-07	4.46824e-08	2.03824	0.00209529	0.0311804	0.0420966	-4.57015
5421			level4			304.939	231.4	POS													1.23584e-07	7.53448e-08	9.97994e-08	1.74975e-07	2.02645e-07	1.48077e-07	1.37404e-07	2.38365e-08	4.08179e-08	3.10223e-08	2.7148e-08	2.98406e-08	5.31683e-08	3.43056e-08	1.96084	0.00260324	0.0352997	0.249669	-2.00191
5422			level4			348.014	231.4	POS													6.25592e-07	6.32329e-07	7.60322e-07	6.10294e-07	8.81505e-07	6.49675e-07	6.93286e-07	1.17896e-06	7.89223e-07	9.62982e-07	7.68422e-07	8.34963e-07	1.02163e-06	9.2603e-07	1.58717	0.0138728	0.0969074	1.33571	0.417608
5439			level4			361.088	230.8	POS													2.27956e-07	3.22696e-07	2.20101e-07	4.06972e-07	2.4813e-07	2.4454e-07	2.78399e-07	2.73329e-08	2.87028e-08	9.82997e-08	2.58703e-08	1.23752e-07	2.98152e-08	5.56288e-08	1.80452	7.56259e-05	0.00439764	0.199817	-2.32325
5442			level4			236.041	230.7	POS													7.63775e-07	6.93187e-07	8.51818e-07	4.19919e-07	7.25529e-07	8.51936e-07	7.17694e-07	1.59094e-06	9.35016e-07	1.09417e-06	8.74077e-07	8.61317e-07	9.83464e-07	1.0565e-06	1.48537	0.026094	0.139294	1.47207	0.557847
5451			level4			214.059	230.6	POS													1.93026e-06	1.98383e-06	2.56162e-06	6.23052e-07	1.18408e-06	2.49247e-06	1.79589e-06	4.24311e-06	2.35964e-06	3.34592e-06	3.03097e-06	2.80309e-06	3.4145e-06	3.19954e-06	1.44151	0.00606963	0.0602617	1.78159	0.833169
5454			level4	N-(3,4-Dichlorophenyl)-malomate	-2.72754	249.069	230.6	POS													1.14143e-06	8.11069e-07	7.3182e-07	8.47345e-07	8.40936e-07	1.0274e-06	9e-07	3.35257e-07	3.59908e-07	4.44153e-07	3.58824e-07	4.54315e-07	4.34638e-07	3.97849e-07	1.99827	0.000238749	0.00847258	0.442055	-1.1777
5456			level4	Roxarsone	-14.7379	264.04	230.6	POS													2.99815e-06	2.0665e-06	2.39541e-06	1.68489e-06	1.84077e-06	2.37952e-06	2.22754e-06	9.03566e-07	9.25684e-07	1.21245e-06	1.04275e-06	1.34667e-06	1.16759e-06	1.09979e-06	1.89702	0.00128511	0.022918	0.493723	-1.01823
5459			level4			378.057	230.6	POS													3.11016e-07	4.05057e-07	3.85208e-07	1.48776e-07	5.5816e-08	5.47891e-07	3.08961e-07	6.82686e-07	3.71027e-07	6.06933e-07	4.73762e-07	4.34775e-07	6.31307e-07	5.33415e-07	1.16181	0.030611	0.15187	1.72648	0.787835
5463			level4	3'-Monoiodo-L-thyronine	11.0811	400.196	230.6	POS													4.96434e-07	2.91617e-07	3.39136e-07	3.554e-07	3.75924e-07	4.21675e-07	3.80031e-07	1.1074e-07	1.06862e-07	6.95966e-09	1.81434e-07	5.90483e-09	1.21792e-07	8.89487e-08	1.55531	3.03172e-05	0.00267204	0.234056	-2.09507
5464			level4			425.24	230.6	POS													1.77286e-07	2.65619e-08	4.05739e-08	5.86644e-09	6.24254e-09	9.73614e-08	5.89819e-08	9.1441e-07	5.76454e-07	6.65649e-07	5.31386e-07	7.93642e-07	8.88895e-07	7.28406e-07	1.79143	2.85873e-06	0.000888243	12.3496	3.6264
5467			level4			439.08	230.6	POS													4.60811e-07	2.59531e-07	3.29408e-07	1.08233e-07	3.26658e-07	5.39715e-07	3.37393e-07	6.42642e-07	4.77594e-07	5.80921e-07	5.78548e-07	5.40807e-07	5.59378e-07	5.63315e-07	1.36692	0.0129612	0.0927326	1.66961	0.739512
5470			level4			198.085	230.5	POS													4.45122e-05	4.37734e-05	5.02895e-05	3.50952e-05	4.0853e-05	6.25912e-05	4.61857e-05	8.65893e-05	4.90149e-05	5.52778e-05	6.13225e-05	5.13867e-05	7.41383e-05	6.29549e-05	1.3549	0.0402062	0.176539	1.36308	0.446872
5471			level4	Methylselenocysteine Se-oxide	9.20541	199.088	230.5	POS													2.9059e-06	2.84948e-06	3.53272e-06	2.28447e-06	2.44469e-06	3.6284e-06	2.94094e-06	5.64691e-06	3.40513e-06	3.49248e-06	4.26866e-06	3.40517e-06	4.6621e-06	4.14674e-06	1.47345	0.018835	0.115879	1.41	0.495699
5474			level4			247.093	230.5	POS													5.88172e-07	5.15199e-07	6.49692e-07	5.41735e-07	5.98032e-07	3.82953e-07	5.45964e-07	2.70533e-06	7.9638e-07	7.70953e-07	3.13149e-06	3.24188e-06	1.28411e-06	1.98836e-06	1.64309	0.0288808	0.146994	3.64192	1.8647
5476			level4			266.077	230.5	POS													1.50909e-06	1.0432e-06	9.79829e-07	1.50425e-06	1.40004e-06	1.10114e-06	1.25626e-06	3.86638e-07	8.02388e-07	3.92649e-07	4.74806e-07	4.52093e-07	5.14448e-07	5.03837e-07	1.96768	7.54064e-05	0.0043939	0.401062	-1.3181
5482			level4			221.07	230.1	POS													1.00876e-06	1.09454e-06	1.07176e-06	1.03402e-06	1.13416e-06	1.23082e-06	1.09567e-06	1.95069e-06	1.12281e-06	1.36014e-06	1.73104e-06	1.4144e-06	1.63356e-06	1.53544e-06	1.6643	0.013497	0.0951507	1.40137	0.486835
5492			level4	Sedoheptulose 7-phosphate	-19.5636	291.163	230	POS													1.94619e-06	1.86963e-06	1.69103e-06	1.93738e-06	2.9425e-06	2.66905e-06	2.17596e-06	1.14751e-06	9.1052e-07	1.32998e-06	1.28787e-06	1.55372e-06	1.119e-06	1.22477e-06	1.70876	0.00171171	0.0274796	0.562862	-0.829148
5493			level4			302.07	230	POS													2.02911e-06	1.90696e-06	2.25336e-06	3.46776e-06	2.1043e-06	3.82859e-06	2.59835e-06	4.94802e-06	3.24812e-06	3.28342e-06	3.72464e-06	3.40721e-06	3.89068e-06	3.75035e-06	1.41661	0.0224641	0.128362	1.44336	0.529432
5499			level4			395.116	230	POS													8.57789e-07	1.04774e-06	1.11077e-06	3.59751e-07	5.20984e-07	1.15295e-06	8.41664e-07	2.19196e-06	1.23106e-06	1.6729e-06	2.04013e-06	1.19454e-06	1.76586e-06	1.68274e-06	1.57229	0.00288238	0.0373575	1.9993	0.999498
5501			level4			417.098	230	POS													1.15487e-06	9.40268e-07	1.23826e-06	6.24477e-07	6.8082e-07	1.23017e-06	9.78144e-07	2.2022e-06	1.25836e-06	1.56577e-06	1.64086e-06	1.32258e-06	1.66933e-06	1.60985e-06	1.59799	0.00511814	0.0542848	1.64582	0.718809
5502			level4			523.062	230	POS													1.3944e-07	2.02394e-07	3.24981e-07	4.02337e-08	1.58359e-07	1.51387e-07	1.69466e-07	5.97747e-07	3.78313e-07	2.77452e-07	4.09941e-07	3.47502e-07	4.7878e-07	4.14956e-07	1.55464	0.00202123	0.030495	2.44861	1.29196
5505			level4			184.073	229.9	POS													2.41796e-06	1.54794e-06	1.45936e-06	2.0372e-06	2.36347e-06	2.53686e-06	2.06047e-06	1.2517e-06	6.37613e-07	1.53419e-06	6.45929e-07	5.8464e-07	6.58428e-07	8.85416e-07	1.59992	0.00086054	0.0182818	0.429716	-1.21854
5508			level4			258.001	229.9	POS													9.27115e-07	9.68779e-07	7.75661e-07	1.0274e-06	6.81217e-07	7.99442e-07	8.63269e-07	6.02771e-07	7.33013e-07	7.22212e-07	5.6451e-07	5.64648e-07	6.91554e-07	6.46451e-07	1.59052	0.00609527	0.0603749	0.748841	-0.417268
5510			level4	Barban	22.1751	259.114	229.9	POS													5.99262e-05	4.65228e-05	4.59322e-05	4.96334e-05	5.10406e-05	5.90325e-05	5.20146e-05	1.90423e-05	2.06626e-05	1.95782e-05	2.19827e-05	2.18146e-05	2.24487e-05	2.09215e-05	2.07449	3.36996e-05	0.00281516	0.402223	-1.31393
5511			level4			260.115	229.9	POS													9.07067e-06	7.41686e-06	6.86043e-06	7.47043e-06	7.22384e-06	9.13726e-06	7.86325e-06	2.84639e-06	2.88325e-06	2.80519e-06	3.22917e-06	3.37031e-06	3.39556e-06	3.08831e-06	2.06782	3.5064e-05	0.00288656	0.392753	-1.34831
5512			level4			283.016	229.9	POS													7.55579e-07	7.22917e-07	8.69555e-07	5.54747e-07	3.53967e-07	6.39007e-07	6.49295e-07	8.91335e-07	8.30117e-07	1.17327e-06	8.58423e-07	9.18882e-07	7.27099e-07	8.99855e-07	1.32584	0.0253339	0.136966	1.38589	0.470817
5513			level4			297.07	229.9	POS													2.9237e-06	2.06666e-06	2.66288e-06	1.16737e-06	1.47956e-06	2.88534e-06	2.19758e-06	1.04327e-06	8.82727e-07	1.11892e-06	1.36237e-06	1.11721e-06	1.32801e-06	1.14209e-06	1.58382	0.017174	0.109613	0.5197	-0.944248
5514			level4			298.064	229.9	POS													2.39044e-06	1.48592e-06	1.65271e-06	8.30377e-07	1.16018e-06	1.80595e-06	1.55426e-06	7.52734e-07	8.64655e-07	7.72022e-07	9.66886e-07	9.6606e-07	1.08755e-06	9.01652e-07	1.53211	0.0304981	0.151469	0.580116	-0.785588
5515			level4			298.984	229.9	POS													9.27398e-07	1.0693e-06	9.76041e-07	6.6139e-07	5.7283e-07	9.09101e-07	8.52676e-07	1.77734e-07	3.80808e-07	5.54327e-07	5.58412e-07	3.57685e-07	6.463e-07	4.45878e-07	1.59805	0.00319384	0.0398617	0.522916	-0.93535
5516			level4			304.998	229.9	POS													2.80885e-06	2.75239e-06	2.99385e-06	1.89947e-06	2.05221e-06	2.48193e-06	2.49812e-06	3.03291e-06	3.00139e-06	3.68306e-06	2.89194e-06	2.69097e-06	2.80951e-06	3.01829e-06	1.288	0.0464689	0.191634	1.20823	0.272892
5528			level4			432.222	229.9	POS													1.98642e-06	1.92489e-06	1.87583e-06	9.72439e-07	1.22211e-06	2.15104e-06	1.68879e-06	7.30707e-07	6.94623e-07	2.09568e-07	9.73396e-07	2.13463e-07	1.02853e-06	6.41715e-07	1.59701	0.00151906	0.0255301	0.379986	-1.39598
5533			level4			505.169	229.9	POS													1.31086e-06	8.45564e-07	8.05956e-07	6.60774e-07	6.30076e-07	1.24738e-06	9.16769e-07	1.26708e-07	4.56999e-08	1.30549e-07	1.16217e-07	9.15094e-08	1.11231e-07	1.03652e-07	1.96853	0.000985951	0.0197882	0.113063	-3.14481
5539			level4	2-Hydroxyisobutyrate	16.7161	104.107	229.8	POS													3.43564e-05	3.31185e-05	3.55786e-05	7.11991e-05	3.40465e-05	7.34669e-05	4.6961e-05	1.52457e-05	1.7725e-05	1.53663e-05	1.92883e-05	1.86209e-05	2.06808e-05	1.78212e-05	1.85959	0.0148387	0.100685	0.379489	-1.39787
5541			level4			125.001	229.8	POS													1.10528e-06	8.43106e-07	8.33838e-07	8.87409e-07	6.88254e-07	9.43394e-07	8.83547e-07	2.27336e-07	4.05364e-07	2.95783e-07	3.23111e-07	4.31213e-07	3.54351e-07	3.39526e-07	2.02713	6.85962e-06	0.00124524	0.384277	-1.37978
5542			level4			149.064	229.8	POS													1.77504e-06	1.96599e-06	2.18085e-06	1.18946e-06	1.7226e-06	1.98802e-06	1.80366e-06	9.88281e-07	9.21626e-07	1.13616e-06	1.03439e-06	9.33324e-07	1.28114e-06	1.04915e-06	1.77625	0.000534717	0.014034	0.581681	-0.781701
5544			level4	2-Iodophenol	16.0149	221.019	229.8	POS													6.31852e-06	5.53968e-06	5.56585e-06	4.53055e-06	5.21979e-06	7.37808e-06	5.75874e-06	2.85662e-06	2.33471e-06	2.33541e-06	2.89503e-06	2.80716e-06	3.108e-06	2.72282e-06	1.97639	0.000352295	0.0107757	0.472816	-1.08065
5546			level4	Bis(trifluoroethyl)carbamodithioic acid	0.0909762	258.217	229.8	POS													8.4199e-07	7.30901e-07	7.72944e-07	7.74514e-07	8.11301e-07	9.98857e-07	8.21751e-07	3.09882e-07	1.83686e-07	2.39766e-07	2.93728e-07	1.59402e-07	4.15497e-07	2.66994e-07	1.93012	1.31682e-06	0.000650745	0.324908	-1.6219
5548			level4	3-Iodo-2-propynyl butylcarbamate	-5.2531	282.097	229.8	POS													5.14124e-06	4.25514e-06	4.14358e-06	3.45146e-06	3.99241e-06	5.61901e-06	4.43381e-06	1.982e-06	1.8539e-06	1.69571e-06	2.04261e-06	1.95677e-06	2.45046e-06	1.99691e-06	1.99836	0.000382937	0.0113912	0.450383	-1.15078
5549			level4			284.107	229.8	POS													6.9805e-07	7.55522e-07	6.18826e-07	6.61778e-07	6.56664e-07	6.11081e-07	6.66987e-07	3.79104e-07	1.37643e-07	1.35709e-07	3.3005e-07	3.68175e-07	3.86667e-07	2.89558e-07	1.70696	3.57069e-05	0.00292878	0.434128	-1.20381
5552			level4			490.041	229.8	POS													7.4272e-07	6.28819e-07	6.3914e-07	7.14945e-07	8.16137e-07	8.25089e-07	7.27808e-07	4.93113e-07	4.3495e-07	3.52291e-07	4.02471e-07	4.7643e-07	4.83957e-07	4.40535e-07	1.92025	3.71369e-05	0.0029826	0.605291	-0.7243
5561			level4			449.127	229.6	POS													3.44533e-07	2.85315e-07	2.77763e-07	1.23512e-07	1.87086e-07	2.90635e-07	2.51474e-07	6.28822e-09	5.8565e-09	1.05766e-07	3.98875e-08	5.90483e-09	3.94281e-08	3.38551e-08	1.72862	0.000140995	0.0062682	0.134627	-2.89296
5565			level4	Benoxacor	-22.9766	261.118	229.4	POS													7.162e-07	4.82759e-07	1.24581e-06	5.28944e-07	4.31537e-07	5.609e-07	6.61026e-07	1.62888e-06	1.51019e-06	1.33146e-06	1.22885e-06	1.58801e-06	1.32109e-06	1.43475e-06	1.7798	0.000255187	0.00880845	2.17048	1.11802
5566			level4			281.096	229.4	POS													3.324e-05	2.72684e-05	2.49895e-05	2.31704e-05	2.56508e-05	3.73782e-05	2.86162e-05	1.26813e-05	1.23969e-05	1.12621e-05	1.37845e-05	1.33428e-05	1.51075e-05	1.30959e-05	2.0008	0.000721812	0.0166826	0.457638	-1.12772
5568			level4			70.0234	229.3	POS													3.84203e-07	4.12557e-07	3.2731e-07	2.7737e-07	3.51287e-07	4.34378e-07	3.64517e-07	1.76395e-07	9.41854e-08	1.12514e-07	1.74288e-07	1.29999e-07	1.93069e-07	1.46742e-07	1.88985	1.87104e-05	0.00199947	0.402564	-1.31271
5571			level4			160.133	229.3	POS													0.00243495	0.00224622	0.0023777	0.00186077	0.00295982	0.00182159	0.00228351	0.00107656	0.00200883	0.00192002	0.00201126	0.00168891	0.00163927	0.00172414	1.32543	0.0319171	0.155827	0.755041	-0.405373
5574			level4	N-Formimino-L-aspartate	7.64014	161.137	229.3	POS													0.000208429	0.00019256	0.000203988	0.00016019	0.000259948	0.000155979	0.000196849	9.15446e-05	0.000171196	0.000164531	0.000172789	0.000147965	0.000140293	0.000148053	1.31657	0.0340851	0.16101	0.752115	-0.410976
5577			level4			180.014	229.3	POS													5.23103e-07	4.76963e-07	4.28679e-07	4.30653e-07	3.92652e-07	7.39425e-07	4.98579e-07	7.8907e-07	7.58477e-07	6.6833e-07	6.88149e-07	6.30818e-07	5.67412e-07	6.83709e-07	1.50593	0.0129931	0.0927788	1.37131	0.45556
5583			level4			342.067	229.3	POS													4.54668e-07	5.78246e-07	4.80041e-07	5.05976e-07	7.6432e-07	6.0101e-07	5.64044e-07	1.54996e-07	1.98471e-07	1.66888e-07	1.71643e-07	1.83265e-07	2.14259e-07	1.81587e-07	2.03638	0.00032475	0.0103682	0.321938	-1.63515
5587			level4			388.072	229.3	POS													1.01034e-06	1.02885e-06	9.70795e-07	4.69722e-07	6.34676e-07	9.651e-07	8.46579e-07	1.22195e-06	1.3026e-06	1.33214e-06	1.5344e-06	1.3554e-06	1.09316e-06	1.30661e-06	1.5231	0.00226618	0.0325931	1.5434	0.62611
5588			level4	Perfluoroheptane	-7.67064	389.055	229.3	POS													9.49677e-07	1.07487e-06	1.36599e-06	5.14535e-07	8.11073e-07	1.12144e-06	9.72931e-07	6.09071e-07	5.41037e-07	5.73394e-07	5.5021e-07	3.98986e-07	7.52901e-07	5.70933e-07	1.45225	0.0103713	0.0813815	0.586818	-0.769016
5589			level4			411.037	229.3	POS													7.94189e-07	1.09624e-06	1.01512e-06	4.41247e-07	6.36964e-07	9.93084e-07	8.29474e-07	3.82789e-07	3.81108e-07	6.72562e-07	6.21334e-07	4.00756e-07	5.45015e-07	5.00594e-07	1.34682	0.0179066	0.112364	0.603508	-0.728556
5590			level4			417.051	229.3	POS													1.26107e-06	1.23322e-06	1.4039e-06	5.31804e-07	6.76815e-07	1.12152e-06	1.03806e-06	1.55299e-06	1.5093e-06	1.52666e-06	1.25051e-06	1.27319e-06	1.27821e-06	1.39848e-06	1.20334	0.0423091	0.181538	1.34721	0.429971
5592			level4			455.142	229.3	POS													1.19727e-06	1.16535e-06	1.05551e-06	7.18561e-07	8.4144e-07	9.96785e-07	9.9582e-07	3.00677e-07	4.78531e-07	5.04277e-07	5.02856e-07	2.82247e-07	4.18896e-07	4.14581e-07	1.90212	5.1931e-05	0.00366742	0.416321	-1.26423
5594			level4	Aerophobin 1	-7.93204	477.123	229.3	POS													1.03013e-06	1.02993e-06	1.05528e-06	5.54219e-07	9.84512e-07	8.71451e-07	9.2092e-07	1.39957e-07	3.15099e-07	3.29027e-07	3.75197e-07	4.13725e-07	4.00098e-07	3.28851e-07	1.88165	5.25584e-05	0.00368416	0.357089	-1.48564
[truncated: 5,897 more rows]

## Sheet: Supplementary Table 6
Taxa	Abundace	Group	LDA_score	Pvalue
[truncated: 619 more rows]

[truncated: 3 more sheets: Supplementary Table 7, Supplementary Table 8, Supplementary Table 9]
