# Supplementary material for: Mongolian medicine Wulanwendusu-11 alleviates myocardial ischemia-reperfusion injury by modulating the intestinal microbiota and associated metabolic pathways
Source: Front Microbiol. 2026 Jan 9;16:1693472. doi: 10.3389/fmicb.2025.1693472 (PMC12828672; doi:10.3389/fmicb.2025.1693472)
Supplement: Supplementary file 3 [file Data_Sheet_3.XLS]

taxon	H6_7fen	H6_8fen	H6_9fen	H6_10fen	H6_11fen	H6_12fen	I2_7fen	I2_8fen	I2_9fen	I2_10fen	I2_11fen	I2_12fen	logFC	se	pvalues	adjPvalues
k__Eukaryota;p__Ascomycota;c__Saccharomycetes;o__Saccharomycetales;f__Saccharomycetaceae;g__Saccharomyces	4.18019423969234e-06	6.42153319884502e-07	1.31077232015876e-06	4.29415475360784e-07	2.29767582818853e-05	0	0	5.68367025076654e-05	3.90857699799665e-05	7.87594442418577e-07	2.01741104330805e-05	0.000100502512562814	1.745	1.363	0.2006	0.9961
k__Viruses;p__Uroviricota;c__Caudoviricetes;o__Crassvirales;f__Steigviridae;g__Lebriduvirus	6.27029135953851e-06	3.21076659942251e-07	3.05846874703711e-06	1.33118797361843e-05	6.68943595548558e-06	1.51227235086387e-05	2.33400130227746e-05	0.000214172739912991	3.04924446652221e-05	1.59487874589762e-05	2.04361118672764e-05	0	1.665	1.158	0.1504	0.9961
k__Bacteria;p__Actinobacteria;c__Actinomycetia;o__Micrococcales;f__Microbacteriaceae;g__Herbiconiux	3.48349519974361e-06	6.42153319884502e-07	2.62154464031752e-06	8.58830950721568e-07	1.16338016617141e-06	3.12883934661491e-06	1.2384496705962e-05	1.27976681143088e-05	9.97934552679995e-06	1.00418291408369e-05	7.86004302587552e-06	3.82866714525006e-06	1.485	0.7003	0.03396	0.9961
k__Viruses;p__Uroviricota;c__Caudoviricetes;o__Crassvirales;f__Steigviridae;g__Kolpuevirus	2.32233013316241e-06	9.63229979826753e-07	3.93231696047628e-06	8.58830950721568e-06	6.39859091394273e-06	1.56441967330745e-05	2.71506273938399e-05	0.000101628540907746	1.91270789263666e-05	7.67904581358112e-06	1.46720803149676e-05	0	1.377	0.9398	0.1428	0.9961
k__Eukaryota;p__Basidiomycota;c__Pucciniomycetes;o__Pucciniales;f__Pucciniaceae;g__Puccinia	6.50252437285475e-06	9.31122313832528e-06	8.73848213439174e-07	3.00590832752549e-06	4.74077417714848e-05	4.5889643750352e-05	7.52596338285385e-05	3.06767632740048e-05	2.21763233928888e-05	2.67782110422316e-05	7.5456413048405e-05	7.96362766212012e-05	1.372	1.023	0.1799	0.9961
k__Bacteria;p__Deferribacteres;c__Deferribacteres;o__Deferribacterales;f__Mucispirillaceae;g__Mucispirillum	0.00190314954412659	5.23354955705869e-05	5.68001338735463e-06	1.54589571129882e-05	0.000229767582818853	1.04294644887164e-05	0.0143664925057123	1.52442811361619e-05	0.00829948902978862	9.58896233644617e-05	2.48901362486058e-05	0.000536587700406796	1.324	2.037	0.5157	0.9961
k__Bacteria;p__Proteobacteria;c__Gammaproteobacteria;o__Enterobacterales;f__Morganellaceae;g__Proteus	0.000135159613750052	0.000107239604420712	9.17540624111133e-06	4.72357022896863e-05	0.000853048506845183	0.000536595947944457	0.00113937369694851	0.00045958684610503	0.000336525707487087	0.000361112051848917	0.000907048965186035	0.000904905479779852	1.321	1.065	0.2148	0.9961
k__Bacteria;p__Proteobacteria;c__Alphaproteobacteria;o__Hyphomicrobiales;f__Boseaceae;g__Bosea	3.25126218642737e-06	6.42153319884502e-07	2.18462053359793e-06	2.5764928521647e-06	3.78098554005707e-06	1.56441967330745e-06	3.81061437106524e-06	1.88201001681011e-05	7.48450914509996e-06	1.10263221938601e-05	8.38404589426723e-06	8.04020100502513e-06	1.246	0.7054	0.07741	0.9961
k__Bacteria;p__Firmicutes;c__Bacilli;o__Bacillales;f__Bacillaceae;g__Paucisalibacillus	5.57359231958978e-06	4.49507323919152e-06	8.73848213439174e-07	8.58830950721568e-07	1.16338016617141e-06	3.65031257105073e-06	1.19081699095789e-05	2.07021101849112e-06	1.10881616964444e-05	4.72556665451146e-06	1.70300932227303e-05	1.05288346494377e-05	1.16	0.6242	0.06307	0.9961
k__Bacteria;p__Firmicutes;c__Clostridia;o__Eubacteriales;f__Peptostreptococcaceae;g__Romboutsia	9.98601957259836e-05	0.000102423454521578	0.000101803316865664	6.18358284519529e-05	4.07183058159992e-05	7.66565639920653e-05	0.000104315568407911	0.00301027502188778	0.00180044025546016	7.97439372948809e-05	0.000140694770163172	0.000161569753529553	1.148	1.021	0.261	0.9961
k__Eukaryota;p__Streptophyta;c__Magnoliopsida;o__Poales;f__Poaceae;g__Phyllostachys	6.96699039948723e-07	1.284306639769e-06	4.36924106719587e-07	0	5.23521074777133e-06	5.736205468794e-06	1.47661306878778e-05	5.26962804706832e-06	3.60365255134443e-06	3.54417499088359e-06	6.55003585489627e-06	8.61450107681264e-06	1.082	0.8147	0.1842	0.9961
k__Eukaryota;p__Streptophyta;c__Magnoliopsida;o__Poales;f__Poaceae;g__Aegilops	1.39339807989745e-06	1.60538329971126e-06	0	4.29415475360784e-07	1.68690124094854e-05	6.77915191766564e-06	1.90530718553262e-05	9.59825108573158e-06	3.60365255134443e-06	5.31626248632539e-06	1.38860760123801e-05	1.70375687963628e-05	1.066	0.981	0.2771	0.9961
k__Bacteria;p__Bacteroidota;c__Bacteroidia;o__Bacteroidales;f__Odoribacteraceae;g__Odoribacter	0.00349487461739611	0.00272786730286937	0.00451167832598645	0.00784499131936617	0.00445632772651957	0.00823666957996375	0.0137229750037987	0.0206469672914187	0.00243218826811508	0.0159115736215719	0.0624441118190681	0.035847619047619	1.057	0.8086	0.1911	0.9961
k__Bacteria;p__Proteobacteria;c__Alphaproteobacteria;o__Hyphomicrobiales;f__Methylocystaceae;g__Methylocystis	3.01902917311113e-06	1.284306639769e-06	3.4953928537567e-06	5.15298570432941e-06	1.45422520771426e-06	1.04294644887164e-06	1.42898038914947e-06	1.88201001681011e-06	1.24741819084999e-05	2.36278332725573e-05	1.2314067407205e-05	1.93347690835128e-05	1.042	0.8023	0.1939	0.9961
k__Eukaryota;p__Streptophyta;c__Magnoliopsida;o__Poales;f__Poaceae;g__Oryza	2.78679615979489e-06	1.60538329971126e-06	0	8.58830950721568e-07	1.33788719109712e-05	7.30062514210145e-06	2.28636862263915e-05	7.71624106892146e-06	5.54408084822219e-06	9.45113330902292e-06	1.62440889201427e-05	1.51232352237377e-05	1.038	0.8078	0.1987	0.9961
k__Bacteria;p__Firmicutes;c__Erysipelotrichia;o__Erysipelotrichales;f__Erysipelotrichaceae;g__Breznakia	1.43984468256069e-05	3.91713525129546e-05	1.44184955217464e-05	5.58240117969019e-06	8.72535124628554e-06	1.1472410937588e-05	6.57330979008754e-05	5.32608834757262e-05	5.54408084822219e-05	1.33891055211158e-05	3.93002151293776e-05	3.59894711653506e-05	0.969	0.5829	0.09642	0.9961
k__Bacteria;p__Actinobacteria;c__Actinomycetia;o__Micrococcales;f__Microbacteriaceae;g__Rathayibacter	3.9479612263761e-06	1.60538329971126e-06	1.31077232015876e-06	7.72947855649411e-06	1.45422520771426e-06	5.21473224435818e-06	8.5738823348968e-06	7.71624106892146e-06	1.08109576540333e-05	4.9224652651161e-06	9.69405306524648e-06	9.18880114860014e-06	0.9416	0.543	0.08293	0.9961
k__Bacteria;p__Firmicutes;c__Clostridia;o__Eubacteriales;f__Lachnospiraceae;g__Faecalimonas	0.000122154565004343	0.000154116796772281	6.5538616007938e-05	7.85830319910235e-05	5.40971777269704e-05	8.96933946029607e-05	0.000284367097440744	2.18313161949973e-05	0.000643113378393774	0.000274870460404083	0.000882682831805821	0.000350897343862168	0.9353	0.6603	0.1566	0.9961
k__Bacteria;p__Firmicutes;c__Clostridia;o__Eubacteriales;f__Lachnospiraceae;g__Anaerobutyricum	0.000169065633694223	0.000149942800193031	6.33539954743401e-05	0.00010391854503731	5.99140785578274e-05	0.000125153573864596	0.000246737280526474	8.88308727934374e-05	0.000415806063616665	0.000364262429618592	0.00044959446108008	0.000393204115817181	0.9089	0.4574	0.04691	0.9961
k__Bacteria;p__Firmicutes;c__Bacilli;o__Lactobacillales;f__Carnobacteriaceae;g__Atopococcus	5.34135930627354e-06	9.63229979826753e-06	1.74769642687835e-06	1.71766190144314e-06	2.90845041542852e-07	2.08589289774327e-06	8.5738823348968e-06	3.01121602689618e-06	1.35829980781444e-05	3.34727638027895e-06	4.97802724972117e-06	8.61450107681264e-06	0.873	0.75	0.2444	0.9961
k__Eukaryota;p__Ascomycota;c__Saccharomycetes;o__Saccharomycetales;f__Saccharomycetaceae;g__Lachancea	2.09009711984617e-06	3.21076659942251e-07	1.31077232015876e-06	8.58830950721568e-07	1.27971818278855e-05	5.21473224435818e-07	4.76326796383155e-07	3.01121602689618e-05	2.0235895096011e-05	0	0	1.34003350083752e-06	0.8635	1.363	0.5265	0.9961
k__Bacteria;p__Firmicutes;c__Clostridia;o__Eubacteriales;f__Lachnospiraceae;g__Shuttleworthia	7.64046613810433e-05	0.000108202834400539	2.79631428300536e-05	4.59474558636039e-05	3.43197149020565e-05	5.26687956680176e-05	0.000123368640263237	4.46036373983997e-05	0.000226198498607466	0.000117154673309763	0.000198597087120455	0.000216511127063891	0.8536	0.4426	0.05376	0.9961
k__Bacteria;p__Firmicutes;c__Bacilli;o__Bacillales;f__Bacillaceae;g__Evansella	9.75378655928212e-06	2.24753661959576e-05	7.86463392095257e-06	1.71766190144314e-06	4.65352066468562e-06	1.19938841620238e-05	1.66714378734104e-05	7.71624106892146e-06	3.90857699799665e-05	8.86043747720899e-06	3.03921663667187e-05	4.09667384541756e-05	0.825	0.6202	0.1835	0.9961
k__Archaea;p__Euryarchaeota;c__Halobacteria;o__Haloferacales;f__Halorubraceae;g__Halorubrum	4.64466026632482e-07	5.77937987896052e-06	1.31077232015876e-06	1.71766190144314e-06	2.32676033234281e-06	2.08589289774327e-06	3.81061437106524e-06	1.12920601008607e-06	5.8212848906333e-06	1.37829027423251e-06	1.96501075646888e-05	1.47403685092127e-05	0.812	0.7087	0.2519	0.9961
k__Bacteria;p__Proteobacteria;c__Alphaproteobacteria;o__Rhodobacterales;f__Rhodobacteraceae;g__Rhodovulum	3.25126218642737e-06	3.21076659942251e-06	3.4953928537567e-06	1.28824642608235e-06	1.45422520771426e-06	6.25767869322982e-06	7.14490194574733e-06	1.84436981647391e-05	5.54408084822219e-06	1.57518888483715e-06	6.81203728909212e-06	1.62718353673128e-05	0.7917	0.7099	0.2647	0.9961
k__Bacteria;p__Firmicutes;c__Bacilli;o__Bacillales;f__Bacillaceae;g__Niallia	2.0204272158513e-05	1.47695263573436e-05	1.00492544545505e-05	4.72357022896863e-06	6.98028099702844e-06	1.46012502842029e-05	1.47661306878778e-05	1.26094671126278e-05	3.74225457254998e-05	5.1981233199626e-05	2.01741104330805e-05	4.38382388131132e-05	0.7657	0.5945	0.1978	0.9961
k__Bacteria;p__Firmicutes;c__Clostridia;o__Eubacteriales;f__Oscillospiraceae;g__Provencibacterium	2.62423305047352e-05	5.45830321901827e-06	1.61661919486247e-05	1.11648023593804e-05	1.74507024925711e-06	1.87730360796895e-05	8.00229017923701e-05	5.64603005043034e-07	1.58006304174333e-05	0.000175436662048738	6.07843327334374e-05	3.94352715960756e-05	0.7326	1.276	0.5659	0.9961
k__Bacteria;p__Firmicutes;c__Clostridia;o__Eubacteriales;f__Clostridiaceae;g__Serpentinicella	6.50252437285475e-06	4.81614989913377e-06	4.36924106719587e-06	3.00590832752549e-06	5.81690083085703e-06	4.69325901992236e-06	8.5738823348968e-06	3.95222103530124e-06	3.74225457254998e-05	6.49765414995326e-06	9.17005019685478e-06	2.25891361569754e-05	0.7258	0.4756	0.127	0.9961
k__Bacteria;p__Firmicutes;c__Bacilli;o__Bacillales;f__Bacillaceae;g__Alteribacter	2.78679615979489e-06	4.17399657924926e-06	2.18462053359793e-06	4.72357022896863e-06	3.19929545697137e-06	5.21473224435818e-06	8.09755553851364e-06	3.01121602689618e-06	2.10675072232443e-05	4.52866804390681e-06	9.17005019685478e-06	1.30174682938502e-05	0.7217	0.4089	0.07758	0.9961
k__Bacteria;p__Firmicutes;c__Clostridia;o__Eubacteriales;f__Lachnospiraceae;g__Jutongia	9.38221373797614e-05	4.81614989913377e-05	1.57292678419051e-05	2.10413582926784e-05	1.71598574510282e-05	2.60736612217909e-05	3.6677163321503e-05	1.86318991664201e-05	8.20523965536885e-05	7.93501400736716e-05	0.000123664676940442	0.000203493658770041	0.7194	0.6141	0.2414	0.9961
k__Bacteria;p__Firmicutes;c__Bacilli;o__Bacillales;f__Bacillaceae;g__Domibacillus	2.11332042117779e-05	1.38062963775168e-05	1.13600267747093e-05	6.44123213041176e-06	8.43450620474269e-06	1.04294644887164e-05	3.76298169142693e-05	6.39883405715439e-06	5.37775842277553e-05	1.65394832907901e-05	4.95182710630158e-05	2.50777698013879e-05	0.7163	0.4646	0.1232	0.9961
k__Bacteria;p__Firmicutes;c__Clostridia;o__Eubacteriales;f__Lachnospiraceae;g__Herbinix	0.000240128935768993	0.000366027392334166	7.64617186759277e-05	0.000124101072379267	0.000109648580661655	0.000136625984802184	0.000233400130227746	0.000186883594669244	0.00062204587117053	0.000235687636893759	0.000493086699156591	0.000508829863603733	0.7035	0.4466	0.1152	0.9961
k__Bacteria;p__Firmicutes;c__Clostridia;o__Eubacteriales;f__Clostridiaceae;g__Lactonifactor	0.000693912243788928	0.000720817101570354	0.000329440776466569	0.000489963057386655	0.000197192938166053	0.000504786081253872	0.000864056808639044	0.000224900197008809	0.00185726708415443	0.000693476906549557	0.00185077813115949	0.00222005264417325	0.6974	0.4836	0.1493	0.9961
k__Bacteria;p__Firmicutes;c__Bacilli;o__Bacillales;f__Paenibacillaceae;g__Xylanibacillus	6.27029135953851e-06	6.10045653890277e-06	4.36924106719587e-06	3.43532380288627e-06	8.72535124628555e-07	4.17178579548654e-06	8.09755553851364e-06	2.82301502521517e-06	9.14773339956662e-06	9.64803191962756e-06	1.25760688414008e-05	1.07202680067002e-05	0.691	0.5455	0.2053	0.9961
k__Bacteria;p__Actinobacteria;c__Coriobacteriia;o__Coriobacteriales;f__Coriobacteriaceae;g__Coriobacterium	1.02182525859146e-05	6.10045653890277e-06	8.73848213439174e-07	7.72947855649411e-06	2.03591529079996e-06	2.08589289774327e-06	1.04791895204294e-05	5.45782904874933e-06	8.87052935715551e-06	3.74107360148824e-06	8.64604732846308e-06	1.53146685810002e-05	0.6902	0.6325	0.2751	0.9961
k__Viruses;p__Uroviricota;c__Caudoviricetes;o__Crassvirales;f__Steigviridae;g__Kahnovirus	1.3469514772342e-05	4.81614989913377e-06	2.49046740830165e-05	4.46592094375216e-05	1.30880268694283e-05	4.27608044037371e-05	8.90731109236501e-05	0.000695026299207975	0.000109218392709977	4.78463623769285e-05	7.33604015748382e-05	5.74300071787509e-07	0.6886	1.578	0.6625	0.9961
k__Bacteria;p__Firmicutes;c__Clostridia;o__Eubacteriales;f__Lachnospiraceae;g__Kineothrix	0.00107779341480067	0.0044356740571022	0.000695146253790863	0.00120966339409133	0.000868463294046955	0.000962118099084084	0.00229113189060298	0.000446412775987359	0.0052621643370901	0.0021580087722269	0.00717752928979533	0.00534749940177076	0.6875	0.5903	0.2441	0.9961
k__Bacteria;p__Firmicutes;c__Clostridia;o__Eubacteriales;f__Lachnospiraceae;g__Tyzzerella	0.000301438451284481	0.000190398459345755	0.000128455687375559	0.000172625021095035	0.000117792241824855	0.000186687414348023	0.000405354103722065	7.50921996707235e-05	0.000858778123389618	0.000262662746546595	0.000802510392941891	0.000592486240727447	0.6862	0.4609	0.1366	0.9961
k__Bacteria;p__Verrucomicrobia;c__Verrucomicrobiae;o__Verrucomicrobiales;f__Verrucomicrobiaceae;g__Verrucomicrobium	1.1611650665812e-06	2.56861327953801e-06	1.74769642687835e-06	4.29415475360784e-06	2.32676033234281e-06	4.17178579548654e-06	1.90530718553262e-06	1.75026931563341e-05	7.76171318751107e-06	1.18139166362786e-06	0	1.22517348648002e-05	0.6843	0.7499	0.3615	0.9961
k__Bacteria;p__Tenericutes;c__Mollicutes;o__Mycoplasmatales;f__Mycoplasmataceae;g__Mesomycoplasma	7.89592245275219e-06	1.31641430576323e-05	6.11693749407422e-06	8.58830950721568e-07	1.16338016617141e-06	6.25767869322982e-06	5.71592155659786e-06	1.6373487146248e-05	9.36949663349551e-05	1.96898610604644e-06	4.71602581552531e-06	8.80593443407514e-06	0.6791	0.9832	0.4898	0.9961
k__Bacteria;p__Firmicutes;c__Clostridia;o__Eubacteriales;f__Peptostreptococcaceae;g__Clostridioides	0.000968179432515409	0.000805581339795108	0.000425564079944878	0.000655717430875917	0.000333599262649651	0.000563191082390684	0.00145565468974692	0.00052282238266985	0.00169787475976805	0.00108983380969671	0.00175724361915157	0.00171696578128739	0.6777	0.3925	0.08424	0.9961
k__Bacteria;p__Acidobacteria;c__Acidobacteriia;o__Acidobacteriales;f__Acidobacteriaceae;g__Acidobacterium	9.75378655928212e-06	3.53184325936476e-06	1.74769642687835e-06	9.44714045793725e-06	4.36267562314277e-06	1.56441967330745e-06	6.19224835298102e-06	3.01121602689618e-06	3.0215240622811e-05	5.71005970753468e-06	1.78160975253179e-05	8.23163436228763e-06	0.6738	0.5924	0.2553	0.9961
k__Bacteria;p__Firmicutes;c__Clostridia;o__Thermoanaerobacterales;f__Thermoanaerobacteraceae;g__Ammonifex	8.82485450601716e-06	4.17399657924926e-06	8.73848213439174e-07	2.5764928521647e-06	3.19929545697137e-06	2.60736612217909e-06	1.00028627240463e-05	1.12920601008607e-06	9.70214148438884e-06	1.18139166362786e-05	8.12204446007137e-06	8.61450107681264e-06	0.6728	0.6818	0.3238	0.9961
k__Bacteria;p__Actinobacteria;c__Actinomycetia;o__Bifidobacteriales;f__Bifidobacteriaceae;g__Scardovia	2.62423305047352e-05	5.13722655907602e-06	7.86463392095257e-06	7.72947855649411e-06	2.03591529079996e-06	1.09509377131522e-05	1.47661306878778e-05	3.21823712874529e-05	1.24741819084999e-05	1.89022666180458e-05	1.15280631046174e-05	1.87604690117253e-05	0.6687	0.726	0.357	0.9961
k__Eukaryota;p__Chytridiomycota;c__Neocallimastigomycetes;o__Neocallimastigales;f__Neocallimastigaceae;g__Anaeromyces	1.32372817590257e-05	5.77937987896052e-06	2.62154464031752e-06	6.01181665505098e-06	5.23521074777133e-06	9.38651803984473e-06	2.04820522444757e-05	5.64603005043034e-06	1.24741819084999e-05	5.31626248632539e-06	2.64621448537809e-05	3.17779373055755e-05	0.6672	0.5175	0.1973	0.9961
k__Bacteria;p__Bacteroidota;c__Flavobacteriia;o__Flavobacteriales;f__Flavobacteriaceae;g__Olleya	1.85786410652993e-06	1.92645995965351e-06	3.05846874703711e-06	2.5764928521647e-06	3.78098554005707e-06	5.736205468794e-06	5.71592155659786e-06	8.09264307228349e-06	3.32644850893332e-06	3.34727638027895e-06	1.02180559336382e-05	1.28260349365877e-05	0.6636	0.5593	0.2355	0.9961
k__Bacteria;p__Actinobacteria;c__Actinomycetia;o__Micrococcales;f__Cellulomonadaceae;g__Cellulomonas	1.62563109321369e-05	2.05489062363041e-05	8.73848213439174e-06	8.1588940318549e-06	4.07183058159992e-06	1.19938841620238e-05	2.04820522444757e-05	1.01628540907746e-05	2.68887921138776e-05	1.75239763438133e-05	2.72481491563685e-05	4.40296721703757e-05	0.6631	0.4649	0.1538	0.9961
k__Bacteria;p__Firmicutes;c__Bacilli;o__Bacillales;f__Bacillaceae;g__Aquibacillus	9.0570875193334e-06	1.18798364178633e-05	9.61233034783091e-06	9.44714045793725e-06	2.61760537388566e-06	4.69325901992236e-06	1.71477646697936e-05	4.32862303866326e-06	2.0235895096011e-05	1.51611930165576e-05	2.20081204724515e-05	2.35463029432879e-05	0.6563	0.4819	0.1732	0.9961
k__Archaea;p__Euryarchaeota;c__Methanobacteria;o__Methanobacteriales;f__Methanobacteriaceae;g__Methanosphaera	2.11332042117779e-05	6.74260985878727e-06	1.00492544545505e-05	6.87064760577255e-06	8.14366116319984e-06	9.38651803984473e-06	1.00028627240463e-05	1.75026931563341e-05	3.16012608348665e-05	8.07284303479041e-06	4.16582280371403e-05	3.94352715960756e-05	0.6559	0.4756	0.1679	0.9961
k__Bacteria;p__Firmicutes;c__Clostridia;o__Eubacteriales;f__Lachnospiraceae;g__Konateibacter	0.000285182140352344	0.000498953129550258	0.000140689562363707	0.000181642746077612	0.000143386605480626	0.000215368441691993	0.000536343972727433	9.25948928270576e-05	0.000778111747047985	0.000399507280916823	0.000837618585124135	0.000837712371380713	0.6514	0.4959	0.189	0.9961
k__Bacteria;p__Firmicutes;c__Bacilli;o__Bacillales;f__unclassified;g__Exiguobacterium	2.6939029544684e-05	3.11444360143984e-05	1.96615848023814e-05	1.5888372588349e-05	1.5705632243314e-05	1.77300896308178e-05	3.14375685612883e-05	3.3876180302582e-05	7.40134793237663e-05	3.22913721391616e-05	4.32302366423154e-05	5.78128738932759e-05	0.6501	0.3873	0.09327	0.9961
k__Bacteria;p__Proteobacteria;c__Gammaproteobacteria;o__Thiotrichales;f__Piscirickettsiaceae;g__Methylophaga	2.32233013316241e-06	2.88968993948026e-06	3.4953928537567e-06	4.29415475360784e-06	1.45422520771426e-06	6.77915191766564e-06	6.66857514936418e-06	1.6373487146248e-05	1.08109576540333e-05	2.16588471665109e-06	7.33604015748382e-06	5.55156736061259e-06	0.6497	0.6045	0.2824	0.9961
k__Bacteria;p__Firmicutes;c__Bacilli;o__Bacillales;f__Sporolactobacillaceae;g__Tuberibacillus	3.01902917311113e-06	1.09166064380365e-05	4.36924106719587e-06	1.28824642608235e-06	3.78098554005707e-06	6.77915191766564e-06	1.04791895204294e-05	5.64603005043034e-06	9.42493744197773e-06	3.74107360148824e-06	1.59820874859469e-05	1.41660684374252e-05	0.6487	0.5495	0.2377	0.9961
k__Bacteria;p__Firmicutes;c__Clostridia;o__Eubacteriales;f__Clostridiaceae;g__Anaerophilus	1.09149516258633e-05	1.47695263573436e-05	5.68001338735463e-06	6.87064760577255e-06	2.03591529079996e-06	3.65031257105073e-06	1.38134770951115e-05	3.76402003362023e-06	2.7720404241111e-05	7.87594442418577e-06	1.88641032621013e-05	2.10576692988753e-05	0.6481	0.5202	0.2129	0.9961
k__Eukaryota;p__Streptophyta;c__Magnoliopsida;o__Poales;f__Poaceae;g__Triticum	1.62563109321369e-06	0	0	0	7.85281612165699e-06	6.77915191766564e-06	1.95293986517094e-05	5.83423105211135e-06	6.93010106027774e-06	5.51316109693004e-06	1.5720086051751e-05	1.87604690117253e-05	0.6456	0.6044	0.2855	0.9961
k__Bacteria;p__Firmicutes;c__Bacilli;o__Bacillales;f__Paenibacillaceae;g__Ammoniphilus	1.04504855992308e-05	1.1558759757921e-05	9.17540624111133e-06	6.01181665505098e-06	4.07183058159992e-06	6.25767869322982e-06	1.14318431131957e-05	6.21063305547337e-06	2.79976082835221e-05	1.4964294405953e-05	3.53701936164399e-05	1.39746350801627e-05	0.644	0.425	0.1297	0.9961
k__Bacteria;p__Firmicutes;c__Clostridia;o__Eubacteriales;f__Lachnospiraceae;g__Variimorphobacter	0.000273802722699848	0.000407767358126659	0.000100492544545505	0.000177348591324004	0.000113720411243255	0.000151227235086387	0.000283414443847977	5.62720995026224e-05	0.000827731270639574	0.000443021873860449	0.00100765751591724	0.000575065805216559	0.6436	0.5852	0.2714	0.9961
k__Bacteria;p__Firmicutes;c__Clostridia;o__Eubacteriales;f__Lachnospiraceae;g__Wujia	5.57359231958978e-06	9.63229979826753e-06	5.68001338735463e-06	1.67472035390706e-05	3.49014049851422e-06	1.1472410937588e-05	1.19081699095789e-05	2.44661302185315e-06	3.04924446652221e-05	1.7720874954418e-05	4.87322667604282e-05	2.60349365877004e-05	0.6405	0.5924	0.2796	0.9961
k__Bacteria;p__Firmicutes;c__Clostridia;o__Eubacteriales;f__Lachnospiraceae;g__Roseburia	0.0184848189279195	0.0650488469976603	0.00616106682885289	0.0116809597607641	0.00807909356397733	0.0104383295335318	0.0579370572244723	0.00499937140865439	0.0501506465368483	0.0268727223753218	0.0443877589785927	0.0422866714525006	0.636	0.6601	0.3353	0.9961
k__Archaea;p__Euryarchaeota;c__Methanomicrobia;o__Methanosarcinales;f__Methanosarcinaceae;g__Methanosarcina	1.99720391451967e-05	1.05955297780943e-05	6.5538616007938e-06	1.46001261622667e-05	1.65781673679425e-05	9.38651803984473e-06	1.57187842806441e-05	1.93847031731442e-05	3.16012608348665e-05	4.27269985012078e-05	3.35361835770689e-05	1.99090691553003e-05	0.6329	0.5164	0.2203	0.9961
k__Bacteria;p__Proteobacteria;c__Alphaproteobacteria;o__Hyphomicrobiales;f__Rhizobiaceae;g__Sinorhizobium	1.1611650665812e-06	4.17399657924926e-06	6.11693749407422e-06	4.29415475360784e-06	2.61760537388566e-06	5.21473224435818e-07	5.71592155659786e-06	1.88201001681011e-06	1.49690182901999e-05	2.36278332725573e-06	7.07403872328797e-06	6.1258674324001e-06	0.6306	0.6357	0.3212	0.9961
k__Bacteria;p__Firmicutes;c__Bacilli;o__Bacillales;f__Bacillaceae;g__Halalkalibacter	3.48349519974361e-06	1.54116796772281e-05	4.36924106719587e-07	1.28824642608235e-06	1.16338016617141e-06	5.21473224435818e-07	2.38163398191578e-06	1.88201001681011e-07	2.24535274352999e-05	2.36278332725573e-06	6.55003585489627e-06	1.66547020818378e-05	0.6303	1.108	0.5696	0.9961
k__Bacteria;p__Proteobacteria;c__Alphaproteobacteria;o__Hyphomicrobiales;f__Cohaesibacteraceae;g__Cohaesibacter	3.25126218642737e-06	9.63229979826753e-06	2.18462053359793e-06	1.71766190144314e-06	1.16338016617141e-06	5.21473224435818e-07	3.33428757468209e-06	9.41005008405057e-07	1.96814870111888e-05	1.37829027423251e-06	1.49340817491635e-05	5.74300071787509e-06	0.6272	0.7535	0.4052	0.9961
k__Bacteria;p__Firmicutes;c__Clostridia;o__Eubacteriales;f__Lachnospiraceae;g__Mediterraneibacter	0.0043469375432534	0.00440774038768722	0.00218199898895762	0.00270617632572366	0.00118897452982718	0.00252236598659605	0.00603553683697096	0.00101572080607242	0.00938197081540401	0.00547023719981822	0.00929869290104494	0.00946235941612826	0.6237	0.5085	0.22	0.9961
k__Bacteria;p__Firmicutes;c__Clostridia;o__Eubacteriales;f__Lachnospiraceae;g__Acetatifactor	0.0145236204197844	0.0298042620357994	0.00730886645720525	0.00992679754391525	0.00450431715837414	0.0231695768349078	0.0310117324053217	0.00247258476008513	0.0634550545523695	0.0456869753144274	0.024339147232492	0.0591575017946877	0.6193	0.7609	0.4156	0.9961
k__Bacteria;p__Firmicutes;c__Clostridia;o__Eubacteriales;f__Lachnospiraceae;g__Enterocloster	0.00416835035601321	0.00343198841812272	0.00163409615913126	0.00713001455289046	0.00100283370323975	0.00292650773553381	0.00573354564806404	0.00104282175031448	0.00725609301415321	0.010074120512976	0.00705910464153881	0.0140538884900694	0.6191	0.6459	0.3378	0.9961
k__Bacteria;p__Firmicutes;c__Clostridia;o__Eubacteriales;f__Oscillospiraceae;g__Fastidiosipila	6.96699039948723e-06	1.284306639769e-05	6.11693749407422e-06	4.72357022896863e-06	2.90845041542852e-06	9.38651803984473e-06	1.76240914661767e-05	4.70502504202528e-06	3.74225457254998e-05	5.51316109693004e-06	1.7554096091122e-05	1.78033022254128e-05	0.6168	0.472	0.1913	0.9961
k__Bacteria;p__Proteobacteria;c__Gammaproteobacteria;o__Alteromonadales;f__Alteromonadaceae;g__Bowmanella	3.48349519974361e-06	4.81614989913377e-06	3.93231696047628e-06	1.28824642608235e-06	8.14366116319984e-06	7.82209836653727e-06	1.04791895204294e-05	7.33983906555944e-06	4.71246872098886e-06	5.90695831813932e-06	1.46720803149676e-05	1.45489351519502e-05	0.6163	0.6089	0.3114	0.9961
k__Bacteria;p__Firmicutes;c__Clostridia;o__Eubacteriales;f__Lachnospiraceae;g__Waltera	9.75378655928212e-05	0.000342909872818324	5.33047410197896e-05	5.62534272722627e-05	4.39176012729706e-05	8.604308203191e-05	0.000204820522444757	2.57835372302986e-05	0.000517262743139131	0.000127787198282414	0.000231347266394936	0.000408710217755444	0.6155	0.6534	0.3462	0.9961
k__Bacteria;p__Firmicutes;c__Negativicutes;o__Selenomonadales;f__Selenomonadaceae;g__Schwartzia	1.9275340105248e-05	3.56395092535899e-05	1.09231026679897e-05	2.06119428173176e-05	1.45422520771426e-05	1.40797770597671e-05	2.90559345793725e-05	1.33622711193518e-05	5.40547882701664e-05	2.36278332725573e-05	8.69844761530225e-05	5.14955731036133e-05	0.6135	0.401	0.1261	0.9961
k__Bacteria;p__Firmicutes;c__Clostridia;o__Candidatus_Borkfalkiales;f__Candidatus_Borkfalkiaceae;g__Candidatus_Borkfalkia	0.000159311847134941	0.000334882956319768	8.12678838498432e-05	8.37360176953529e-05	8.75443575043983e-05	0.000652363003769208	0.000840240468819886	5.98479185345616e-05	0.000392798128096542	0.000677725017701185	0.000365754002137408	0.000396841349605169	0.6118	0.7735	0.4289	0.9961
k__Bacteria;p__Firmicutes;c__Clostridia;o__Eubacteriales;f__Lachnospiraceae;g__Murimonas	0.00060357360160891	0.000655638539602077	0.000297108392569319	0.000565969596525513	0.000175961250133425	0.000461503803625699	0.000829284952503073	0.000182178569627219	0.00135913141994167	0.000692098616275324	0.0012439828095619	0.00228150275185451	0.6096	0.511	0.2329	0.9961
k__Bacteria;p__Firmicutes;c__Clostridia;o__Eubacteriales;f__Lachnospiraceae;g__Eisenbergiella	0.00110844817255842	0.00154823165424154	0.00050770581200816	0.00093655515176187	0.000315276025032451	0.000673743405971077	0.00139754282058818	0.000232428237076049	0.0024576910400169	0.00151159063361185	0.00284376356676176	0.00394008135917684	0.6079	0.5804	0.2949	0.9961
k__Bacteria;p__Firmicutes;c__Clostridia;o__Eubacteriales;f__Lachnospiraceae;g__Dorea	0.0125340801947042	0.00614572834795463	0.0111433124177763	0.00515341511980477	0.00249166947089761	0.00908719240901857	0.0196098978802981	0.0020318180141482	0.0269428469021478	0.0132244982826503	0.0299483359371909	0.0184250777698014	0.6065	0.5948	0.3078	0.9961
k__Bacteria;p__Proteobacteria;c__Alphaproteobacteria;o__Rhodospirillales;f__Rhodospirillaceae;g__Inquilinus	1.62563109321369e-06	9.63229979826753e-07	1.74769642687835e-06	3.00590832752549e-06	4.36267562314277e-06	7.30062514210145e-06	5.71592155659786e-06	3.19941702857719e-06	3.04924446652221e-06	1.57518888483715e-06	1.25760688414008e-05	1.99090691553003e-05	0.6053	0.6932	0.3826	0.9961
k__Bacteria;p__Firmicutes;c__Clostridia;o__Eubacteriales;f__Lachnospiraceae;g__Anaerosporobacter	0.000536458260760517	0.000844431615648121	0.000188751214102862	0.000326355761274196	0.000214934485700167	0.000351472953269741	0.000726874691280695	0.000120825043079209	0.00142261114565381	0.000659610345525558	0.00130791115950569	0.00146446518305815	0.6051	0.5521	0.2731	0.9961
k__Bacteria;p__Firmicutes;c__Clostridia;o__Eubacteriales;f__Clostridiaceae;g__Candidatus_Arthromitus	7.22244671413509e-05	1.57327563371703e-05	0.00124173831129707	7.08535534345294e-05	0.00188816600969619	0.000580921172021501	0.00142945671594585	0.00219254166958378	0.00114069463452172	2.16588471665109e-05	0.00458083307548026	5.66642737497009e-05	0.6048	1.652	0.7142	0.9961
k__Bacteria;p__Firmicutes;c__Bacilli;o__Bacillales;f__Bacillaceae;g__Terrilactibacillus	6.96699039948723e-06	2.56861327953801e-06	1.74769642687835e-06	1.28824642608235e-05	1.45422520771426e-06	3.12883934661491e-06	3.33428757468209e-06	5.45782904874933e-06	8.87052935715551e-06	2.95347915906966e-06	1.83401003937096e-05	1.64632687245753e-05	0.6042	0.6189	0.3289	0.9961
k__Bacteria;p__Actinobacteria;c__Coriobacteriia;o__Coriobacteriales;f__Atopobiaceae;g__Caniella	7.89592245275219e-06	7.06368651872953e-06	4.36924106719587e-06	1.63177880637098e-05	1.16338016617141e-05	2.08589289774327e-06	1.00028627240463e-05	4.8932260437063e-05	1.5246222332611e-05	5.71005970753468e-06	1.70300932227303e-05	1.12945680784877e-05	0.6038	0.72	0.4017	0.9961
k__Bacteria;p__Firmicutes;c__Clostridia;o__Eubacteriales;f__Lachnospiraceae;g__Frisingicoccus	0.000359264471600225	0.00031240759012381	0.000120591053454606	0.000226731370990494	0.000109939425703198	0.000213804022018685	0.000430123097133989	8.13028327261969e-05	0.000857392103177562	0.000316612965852268	0.000603127301518848	0.000900885379277339	0.6037	0.5047	0.2316	0.9961
k__Bacteria;p__Firmicutes;c__Clostridia;o__Eubacteriales;f__Lachnospiraceae;g__Extibacter	0.000309102140723917	0.00031240759012381	0.000173021946260956	0.000183360407979055	8.6090132296684e-05	0.000150184288637516	0.000488234966292734	6.77523606051641e-05	0.00068441678071303	0.000330198969983988	0.000681727731777604	0.000554391002632209	0.6033	0.5051	0.2323	0.9961
k__Bacteria;p__Firmicutes;c__Clostridia;o__Eubacteriales;f__Lachnospiraceae;g__Brotolimicola	3.99440782903935e-05	0.000146089880273724	2.84000669367732e-05	2.19001892434e-05	1.91957727418282e-05	3.54601792616356e-05	5.28722743985302e-05	1.22330651092657e-05	0.000255582127103043	4.33176943330217e-05	0.000174754956608632	0.000156592486240727	0.6026	0.6446	0.3498	0.9961
k__Bacteria;p__Firmicutes;c__Clostridia;o__Eubacteriales;f__Lachnospiraceae;g__Aequitasia	0.00014026874004301	0.000178839699587834	5.63632097668267e-05	8.07301093678274e-05	4.5080981439142e-05	0.000114202636151444	0.000222920940707317	3.46289843093061e-05	0.000351771929819698	0.000187447477295621	0.000274839504471448	0.000303230437903805	0.6023	0.5284	0.2543	0.9961
k__Bacteria;p__Firmicutes;c__Erysipelotrichia;o__Erysipelotrichales;f__Erysipelotrichaceae;g__Holdemanella	0.000125638060204086	0.000109166064380365	6.51016919012184e-05	9.96243902837019e-05	7.59105558426842e-05	0.000116288529049187	0.000171001319901553	0.000241085483153376	0.000237841068388732	0.000125621313565763	0.000197549081383671	0.000209810959559703	0.5989	0.4209	0.1547	0.9961
k__Bacteria;p__Firmicutes;c__Clostridia;o__Eubacteriales;f__Lachnospiraceae;g__Faecalicatena	0.00359566374517536	0.00205360631699064	0.00240963644855852	0.00185206894523106	0.000819892172109298	0.00217141450655075	0.00487711006816713	0.0007443349616484	0.00744292853873829	0.00388559718167205	0.00675387297070064	0.00575065805216559	0.5985	0.5119	0.2424	0.9961
k__Bacteria;p__Firmicutes;c__Bacilli;o__Lactobacillales;f__Lactobacillaceae;g__Fructobacillus	2.78679615979489e-06	5.13722655907602e-06	3.05846874703711e-06	1.28824642608235e-06	4.36267562314277e-06	1.04294644887164e-06	4.76326796383155e-06	1.95729041748252e-05	4.98967276339997e-06	2.75658054846502e-06	3.93002151293776e-06	4.21153385977507e-06	0.598	0.7363	0.4167	0.9961
k__Bacteria;p__Firmicutes;c__Clostridia;o__Eubacteriales;f__Gracilibacteraceae;g__Gracilibacter	9.75378655928212e-06	1.1558759757921e-05	6.5538616007938e-06	1.71766190144314e-06	1.74507024925711e-06	4.69325901992236e-06	1.66714378734104e-05	3.01121602689618e-06	2.88292204107554e-05	5.11936387572075e-06	1.15280631046174e-05	9.18880114860014e-06	0.5977	0.6241	0.3382	0.9961
k__Bacteria;p__Firmicutes;c__Bacilli;o__Bacillales;f__Bacillaceae;g__Gracilibacillus	4.76077677298294e-05	6.35731786685657e-05	3.14585356838103e-05	2.70531749477294e-05	2.00683078664568e-05	2.97239737928416e-05	4.23930848781008e-05	1.84436981647391e-05	0.000138047613120733	7.34431817555323e-05	9.95605449944233e-05	0.000130366116295765	0.5972	0.4746	0.2083	0.9961
k__Bacteria;p__Firmicutes;c__Clostridia;o__Eubacteriales;f__Lachnospiraceae;g__Butyribacter	4.99300978629918e-05	1.44484496974013e-05	1.22338749881484e-05	1.80354499651529e-05	3.78098554005707e-06	7.30062514210145e-06	2.95322613757556e-05	5.45782904874933e-06	2.18991193504777e-05	2.99285888119059e-05	5.89503226940664e-05	5.49413735343384e-05	0.5964	0.6738	0.3761	0.9961
k__Bacteria;p__Proteobacteria;c__Betaproteobacteria;o__Burkholderiales;f__unclassified;g__Thiomonas	1.85786410652993e-06	2.88968993948026e-06	2.18462053359793e-06	1.28824642608235e-06	1.19246467032569e-05	5.21473224435818e-07	3.81061437106524e-06	2.14549141916353e-05	4.98967276339997e-06	1.96898610604644e-06	7.33604015748382e-06	1.53146685810002e-06	0.5957	0.9431	0.5276	0.9961
k__Bacteria;p__Firmicutes;c__Clostridia;o__Eubacteriales;f__Clostridiaceae;g__Youngiibacter	0.00011797437076465	3.59605859135321e-05	1.79138883755031e-05	2.27590201941216e-05	1.10521115786284e-05	3.12883934661491e-05	4.62036992491661e-05	1.90083011697821e-05	8.3438416765744e-05	5.06029429253935e-05	0.000114232625309391	9.99282124910266e-05	0.5938	0.5741	0.301	0.9961
k__Bacteria;p__Fusobacteria;c__Fusobacteriia;o__Fusobacteriales;f__Leptotrichiaceae;g__Streptobacillus	7.43145642611971e-06	2.82547460749181e-05	7.86463392095257e-06	5.58240117969019e-06	1.04704214955427e-05	4.69325901992236e-06	1.04791895204294e-05	1.03510550924556e-05	3.71453416830887e-05	1.57518888483715e-05	2.30561262092349e-05	2.06748025843503e-05	0.5929	0.5067	0.2419	0.9961
k__Bacteria;p__Firmicutes;c__Clostridia;o__Eubacteriales;f__Peptococcaceae;g__Desulfocucumis	2.78679615979489e-06	2.24753661959576e-06	2.18462053359793e-06	3.86473927824706e-06	6.10774587239988e-06	2.60736612217909e-06	1.42898038914947e-05	1.31740701176708e-06	1.13653657388555e-05	7.28524859237183e-06	9.43205163105063e-06	4.02010050251256e-06	0.5925	0.5743	0.3022	0.9961
k__Bacteria;p__Firmicutes;c__Clostridia;o__Eubacteriales;f__Lachnospiraceae;g__Coprococcus	0.00183324740711841	0.00195920977896762	0.000907054445549862	0.00115255113586834	0.000615137262863131	0.00120512462167118	0.00217586080587825	0.000681852229090304	0.00388196540992518	0.00221766905124011	0.00365989803428184	0.00372031586503948	0.5912	0.4333	0.1725	0.9961
k__Bacteria;p__Firmicutes;c__Clostridia;o__Eubacteriales;f__Lachnospiraceae;g__Anaerosacchariphilus	0.000199255925425335	0.000422536884484003	0.000117095660600849	0.000185078069880498	8.49267521305126e-05	0.000144448083168722	0.000308659764056285	4.8932260437063e-05	0.00071435481729343	0.000272113879855618	0.000695351806355788	0.000736826992103374	0.5868	0.5673	0.301	0.9961
k__Bacteria;p__Firmicutes;c__Bacilli;o__Bacillales;f__Bacillaceae;g__Salibacterium	7.89592245275219e-06	8.02691649855628e-06	6.5538616007938e-06	5.15298570432941e-06	2.90845041542852e-06	4.69325901992236e-06	8.5738823348968e-06	5.45782904874933e-06	1.08109576540333e-05	1.22077138574879e-05	2.04361118672764e-05	1.37832017229002e-05	0.5849	0.4217	0.1654	0.9961
k__Bacteria;p__Firmicutes;c__Clostridia;o__Eubacteriales;f__Lachnospiraceae;g__Sellimonas	0.000176729323133659	0.000122009130778055	7.99571115296844e-05	9.31831581532902e-05	4.36267562314277e-05	0.000132454199006698	0.000247689934119241	3.06767632740048e-05	0.00038226437448492	0.000165591731518506	0.000350033916085657	0.000352428810720268	0.5826	0.5376	0.2785	0.9961
k__Bacteria;p__Firmicutes;c__Clostridia;o__Eubacteriales;f__Clostridiaceae;g__Mordavella	0.000596142145182791	0.000432811337602155	0.000387114758553554	0.000311755635111929	0.000156474632350054	0.000358773578411843	0.000891207436032884	0.000100311133895979	0.00139960321013369	0.000653506488596814	0.00112660616704216	0.00121387891840153	0.5819	0.5444	0.2852	0.9961
k__Eukaryota;p__Ascomycota;c__Saccharomycetes;o__Saccharomycetales;f__Saccharomycetaceae;g__Torulaspora	1.85786410652993e-06	1.60538329971126e-06	0	8.58830950721568e-07	1.13429566201712e-05	1.04294644887164e-06	0	1.78790951596961e-05	1.16425697812666e-05	0	0	0	0.5795	0.9792	0.554	0.9961
k__Bacteria;p__Firmicutes;c__Clostridia;o__Eubacteriales;f__Lachnospiraceae;g__Mobilisporobacter	0.000159311847134941	0.000200993989123849	6.24801472609009e-05	0.000112077439069165	7.00936550118272e-05	8.91719213785249e-05	0.000188149084571346	4.29098283832706e-05	0.000370067396618831	0.000181540518977482	0.000390906139820209	0.000397415649676956	0.5791	0.4853	0.2327	0.9961
k__Bacteria;p__Firmicutes;c__Clostridia;o__Eubacteriales;f__Clostridiaceae;g__Paraclostridium	1.74174759987181e-05	3.24287426541674e-05	1.74769642687835e-05	1.54589571129882e-05	8.43450620474269e-06	1.35583038353313e-05	2.61979738010735e-05	1.93847031731442e-05	6.40341337969663e-05	2.0477455502883e-05	4.82082638920365e-05	2.9672170375688e-05	0.5744	0.392	0.1428	0.9961
k__Bacteria;p__Firmicutes;c__Bacilli;o__Bacillales;f__Planococcaceae;g__Solibacillus	6.27029135953851e-06	5.77937987896052e-06	3.93231696047628e-06	5.15298570432941e-06	4.94436570622848e-06	6.25767869322982e-06	9.52653592766311e-06	3.95222103530124e-06	2.85520163683443e-05	7.48214720297648e-06	1.46720803149676e-05	1.03374012921752e-05	0.5732	0.3791	0.1305	0.9961
k__Bacteria;p__Firmicutes;c__Bacilli;o__Bacillales;f__Bacillaceae;g__Alkalihalophilus	2.09009711984617e-06	8.66906981844078e-06	8.73848213439174e-07	1.28824642608235e-06	2.90845041542852e-06	5.21473224435818e-07	0	7.90444207060248e-06	1.99586910535999e-05	5.90695831813932e-07	3.14401721035021e-06	2.48863364441254e-06	0.5723	0.9092	0.5291	0.9961
k__Bacteria;p__Firmicutes;c__Erysipelotrichia;o__Erysipelotrichales;f__Erysipelotrichaceae;g__Faecalicoccus	0.000115419807618172	0.000123293437417824	6.81601606482556e-05	9.7477312906898e-05	9.51063285845124e-05	7.76995104409369e-05	0.000155282535620909	0.000283807110534965	0.000206517011596277	8.89981719932992e-05	0.000205933127277939	0.000226848528356066	0.5676	0.4431	0.2002	0.9961
k__Bacteria;p__Firmicutes;c__Clostridia;o__Eubacteriales;f__Lachnospiraceae;g__Anaerobium	0.000333951073148755	0.00045207593719869	0.000138068017723389	0.000271819995903376	0.000116919706700226	0.000197116878836739	0.000527770090392536	6.6434953593397e-05	0.000811099028094907	0.000424119607242403	0.00076976021366741	0.0008214405360134	0.5674	0.5502	0.3024	0.9961
k__Bacteria;p__Firmicutes;c__Erysipelotrichia;o__Erysipelotrichales;f__Erysipelotrichaceae;g__Massilimicrobiota	0.000214583304304207	0.000298922370406236	0.000106609482039579	6.78476451070039e-05	0.000235875328691253	0.000219540227487479	0.000313899358816499	0.000615605476498588	0.000344287420674598	0.00022131403831962	0.000319641749718938	0.000305527638190955	0.567	0.5872	0.3343	0.9961
k__Bacteria;p__Firmicutes;c__Clostridia;o__Eubacteriales;f__Lachnospiraceae;g__Butyrivibrio	0.0052649546448925	0.0115115614889095	0.00230827005579958	0.00365131978699275	0.00219849766902241	0.00353245962232823	0.00632133291480085	0.00114934351726594	0.01691776270835	0.00736066076023341	0.0171317497791983	0.0152447954055994	0.5657	0.5924	0.3397	0.9961
k__Bacteria;p__Firmicutes;c__Clostridia;o__Eubacteriales;f__Lachnospiraceae;g__Oliverpabstia	3.55316510373849e-05	6.10045653890277e-05	1.70400401620639e-05	2.87708368491725e-05	9.5978863709141e-06	3.18098666905849e-05	3.95351240998019e-05	4.89322604370629e-06	0.000174638546718999	3.58355471300452e-05	0.00012314067407205	0.000140512084230677	0.5655	0.7032	0.4214	0.9961
k__Bacteria;p__Fusobacteria;c__Fusobacteriia;o__Fusobacteriales;f__Leptotrichiaceae;g__Sebaldella	1.46306798389232e-05	2.24753661959576e-05	1.79138883755031e-05	1.15942178347412e-05	6.10774587239988e-06	1.35583038353313e-05	2.23873594300083e-05	8.84544707900753e-06	5.87672569911553e-05	1.37829027423251e-05	5.13522811023868e-05	3.59894711653506e-05	0.5652	0.4179	0.1762	0.9961
k__Eukaryota;p__unclassified;c__Dinophyceae;o__Suessiales;f__Symbiodiniaceae;g__Symbiodinium	1.62563109321369e-06	2.24753661959576e-06	5.24308928063504e-06	1.71766190144314e-06	2.61760537388566e-06	7.30062514210145e-06	3.33428757468209e-06	4.51682404034427e-06	9.14773339956662e-06	2.36278332725573e-06	2.82961548931519e-05	4.02010050251256e-06	0.562	0.6105	0.3573	0.9961
k__Bacteria;p__Firmicutes;c__Clostridia;o__Eubacteriales;f__Lachnospiraceae;g__Anaerostipes	0.0014614423527991	0.00125123574379495	0.000581109061937051	0.000796136291318894	0.000436849252397363	0.000856259034523613	0.00144327019304096	0.000394281098521719	0.00270772908627172	0.00150253329752404	0.00248534560478184	0.00291227566403446	0.5618	0.4637	0.2257	0.9961
k__Bacteria;p__Tenericutes;c__Mollicutes;o__Mycoplasmatales;f__Mycoplasmataceae;g__Mycoplasmopsis	1.99720391451967e-05	4.07767358126659e-05	4.10708660316412e-05	1.93236963912353e-05	1.51239421602283e-05	2.34662950996118e-05	2.71506273938399e-05	3.80166023395643e-05	0.000202081746917699	3.68200401830685e-05	3.53701936164399e-05	4.69011725293132e-05	0.5617	0.5324	0.2914	0.9961
k__Bacteria;p__Firmicutes;c__Bacilli;o__Lactobacillales;f__Carnobacteriaceae;g__Alkalibacterium	2.41522333848891e-05	4.33453490922039e-05	1.92246606956618e-05	1.41707106869059e-05	1.01795764539998e-05	1.35583038353313e-05	3.28665489504377e-05	1.35504721210328e-05	4.32438306161331e-05	3.62293443512545e-05	5.73783140888913e-05	5.09212730318258e-05	0.5601	0.4476	0.2108	0.9961
k__Bacteria;p__Firmicutes;c__Clostridia;o__Eubacteriales;f__Lachnospiraceae;g__Otoolea	0.00638269213798357	0.0030123412235782	0.00253459674308032	0.00464928135173121	0.0022011152743963	0.00430580441416655	0.00853387088400061	0.00171733414033923	0.0081866669845273	0.0113214732111564	0.00599380681009848	0.0146949988035415	0.56	0.5522	0.3105	0.9961
k__Bacteria;p__Firmicutes;c__Clostridia;o__Eubacteriales;f__Lachnospiraceae;g__Anaerocolumna	0.00122874487345623	0.00175757363652388	0.000512948901288795	0.000801289277023223	0.000427833056109535	0.000855216088074742	0.00157140210126803	0.00025858817630971	0.00327821500555378	0.00162992669858524	0.0026522405183646	0.00313452979181622	0.5598	0.55	0.3087	0.9961
k__Bacteria;p__Firmicutes;c__Erysipelotrichia;o__Erysipelotrichales;f__Coprobacillaceae;g__Sharpea	6.82765059149749e-05	6.22888720287967e-05	3.53908526442865e-05	2.49060975709255e-05	4.15908409406278e-05	5.31902688924534e-05	7.95465749959869e-05	0.00015451302238011	7.8448744002344e-05	5.82819887389747e-05	9.72025320866606e-05	8.25077769801388e-05	0.5595	0.5214	0.2832	0.9961
k__Bacteria;p__Proteobacteria;c__Betaproteobacteria;o__Nitrosomonadales;f__Gallionellaceae;g__Candidatus_Nitrotoga	1.39339807989745e-06	2.56861327953801e-06	5.24308928063504e-06	2.14707737680392e-06	3.19929545697137e-06	6.25767869322982e-06	8.09755553851364e-06	3.76402003362023e-06	6.93010106027774e-06	1.96898610604644e-06	1.02180559336382e-05	1.01459679349127e-05	0.5586	0.5069	0.2705	0.9961
k__Bacteria;p__Firmicutes;c__Tissierellia;o__Tissierellales;f__Gottschalkiaceae;g__Gottschalkia	2.29910683183079e-05	3.43552026138209e-05	1.13600267747093e-05	1.07353868840196e-05	6.68943595548558e-06	6.77915191766564e-06	2.00057254480925e-05	9.03364808068854e-06	0.000115871289727844	1.22077138574879e-05	2.41041319460183e-05	3.96267049533381e-05	0.5585	0.5707	0.3278	0.9961
k__Bacteria;p__Firmicutes;c__Erysipelotrichia;o__Erysipelotrichales;f__Erysipelotrichaceae;g__Longibaculum	5.08590299162568e-05	8.99014647838303e-05	3.45170044308474e-05	1.93236963912353e-05	4.21725310237135e-05	3.96319650571222e-05	7.00200390683238e-05	0.000134563716201923	0.000115871289727844	3.07161832543245e-05	0.000105848579415124	7.65733429050012e-05	0.5558	0.5288	0.2932	0.9961
k__Bacteria;p__Firmicutes;c__Clostridia;o__Eubacteriales;f__Clostridiaceae;g__Hungatella	0.00272478994523946	0.00278084495175984	0.00152661282887824	0.00389952193175128	0.000705299225741415	0.00263291831017645	0.00403734592614362	0.000740759142616461	0.00685442435669951	0.0044601473274164	0.00608629331636961	0.00810528834649438	0.5542	0.5575	0.3202	0.9961
k__Bacteria;p__Firmicutes;c__Clostridia;o__Eubacteriales;f__Lachnospiraceae;g__Porcincola	0.00010195029284583	0.000142558037014359	3.62647008577257e-05	7.98712784171059e-05	4.12999958990849e-05	6.57056262789131e-05	0.000139087424543881	2.84183512538327e-05	0.000286628979853087	9.3526840037206e-05	0.00019702507851528	0.000281407035175879	0.5533	0.5009	0.2693	0.9961
k__Bacteria;p__Proteobacteria;c__Gammaproteobacteria;o__Pasteurellales;f__Pasteurellaceae;g__Gallibacterium	5.34135930627354e-06	4.49507323919152e-06	4.36924106719587e-06	1.67472035390706e-05	6.98028099702844e-06	8.86504481540891e-06	1.71477646697936e-05	1.50560801344809e-05	1.63550385022555e-05	7.67904581358112e-06	1.02180559336382e-05	1.68461354391003e-05	0.5525	0.5059	0.2748	0.9961
k__Bacteria;p__Firmicutes;c__Bacilli;o__Lactobacillales;f__Lactobacillaceae;g__Schleiferilactobacillus	1.2540582719077e-05	2.18332128760731e-05	6.5538616007938e-06	1.46001261622667e-05	2.90845041542852e-06	4.17178579548654e-06	2.04820522444757e-05	7.33983906555944e-06	1.96814870111888e-05	1.63425846801855e-05	1.36240745781842e-05	2.56520698731754e-05	0.5517	0.5628	0.3269	0.9961
k__Bacteria;p__Firmicutes;c__Clostridia;o__Eubacteriales;f__Oscillospiraceae;g__Drancourtella	0.000250347188354908	0.000200672912463907	0.000103114089185823	0.00013698353664009	8.49267521305126e-05	0.000134018618680005	0.000373916535160777	4.00868133580554e-05	0.000513659090587786	0.000330592767205197	0.0003788540738472	0.000439722421631969	0.5513	0.5486	0.3149	0.9961
k__Bacteria;p__Firmicutes;c__Clostridia;o__Eubacteriales;f__Peptostreptococcaceae;g__Terrisporobacter	8.4765049860428e-05	5.68305688097785e-05	4.80616517391546e-05	4.38003784868e-05	2.82119690296566e-05	6.04908940345549e-05	8.47861697562017e-05	3.57581903193922e-05	0.00012751385950911	0.000141766999635344	0.000120782661164287	0.000128643216080402	0.5513	0.455	0.2256	0.9961
k__Bacteria;p__Proteobacteria;c__Betaproteobacteria;o__Burkholderiales;f__Comamonadaceae;g__Curvibacter	2.15976702384104e-05	2.11910595561886e-05	7.42770981423298e-06	3.00590832752549e-06	1.25063367863426e-05	9.38651803984473e-06	8.09755553851364e-06	1.5808884141205e-05	3.29872810469221e-05	1.55549902377669e-05	5.34482925759536e-05	1.85690356544628e-05	0.5503	0.6069	0.3646	0.9961
k__Bacteria;p__Firmicutes;c__Negativicutes;o__Selenomonadales;f__Selenomonadaceae;g__Megamonas	0.000118671069804599	0.000213194902201655	4.80616517391546e-05	8.03006938924666e-05	4.07183058159992e-05	7.19633049721429e-05	0.000104315568407911	4.23452253782276e-05	0.000475959340819875	0.000113413599708275	0.000182614999634508	0.000335199808566643	0.5481	0.5382	0.3085	0.9961
k__Bacteria;p__Firmicutes;c__Clostridia;o__Eubacteriales;f__Lachnospiraceae;g__Robinsoniella	0.00064003418469956	0.000692241278835493	0.000357840843403342	0.000456468650308514	0.000190503502210568	0.000457332017830212	0.000940745422856732	0.000121766048087614	0.00152794868177004	0.000694264500991975	0.00155602651768916	0.0016964824120603	0.5476	0.5389	0.3096	0.9961
k__Bacteria;p__Firmicutes;c__Bacilli;o__Bacillales;f__Bacillaceae;g__Parageobacillus	4.64466026632482e-06	6.42153319884502e-06	4.80616517391546e-06	2.5764928521647e-06	1.74507024925711e-06	3.12883934661491e-06	7.62122874213049e-06	1.88201001681011e-06	8.31612127233329e-06	5.90695831813932e-06	1.49340817491635e-05	9.18880114860014e-06	0.5468	0.4593	0.2338	0.9961
k__Bacteria;p__Firmicutes;c__Clostridia;o__Eubacteriales;f__Clostridiaceae;g__Falcatimonas	0.000306547577577438	0.000520465265766389	0.000145058803430903	0.000197960534141321	0.000131752803818912	0.000209632236223199	0.000398685528572701	6.36119385681818e-05	0.000968550924184417	0.000397538294810777	0.000684871748987954	0.00096444125388849	0.5451	0.565	0.3347	0.9961
k__Bacteria;p__Firmicutes;c__Clostridia;o__Eubacteriales;f__unclassified;g__Massilistercora	0.000414303695756174	0.000204525832383214	0.000185692745355824	0.000189801640109467	8.8126047587484e-05	0.000206503396876584	0.000462036992491661	6.71877576001211e-05	0.000714909225378252	0.000373319765706405	0.000610463341676332	0.000529121799473558	0.5446	0.5201	0.2951	0.9961
k__Bacteria;p__Firmicutes;c__Clostridia;o__Eubacteriales;f__Lachnospiraceae;g__Velocimicrobium	0.000379004277732105	0.000353826479256361	0.000104424861505981	0.000246055067381729	0.000132334493901997	0.000239877683240476	0.000392969607016103	6.79405616068451e-05	0.000817197517027951	0.000314643979746221	0.00107892190601851	0.000736444125388849	0.5442	0.5417	0.315	0.9961
k__Bacteria;p__Firmicutes;c__Clostridia;o__Eubacteriales;f__Lachnospiraceae;g__Cuneatibacter	0.000792843507461647	0.00114495936935407	0.000300603785423076	0.00100826753614712	0.000269904198551766	0.000733712826781196	0.00107411692584402	0.000261599392336606	0.00215997389846737	0.00110499500271326	0.00133751732156982	0.00303249581239531	0.5433	0.5524	0.3253	0.9961
k__Bacteria;p__Firmicutes;c__Bacilli;o__Lactobacillales;f__Carnobacteriaceae;g__Desemzia	3.9479612263761e-06	5.77937987896052e-06	4.80616517391546e-06	6.44123213041176e-06	1.45422520771426e-06	6.25767869322982e-06	5.71592155659786e-06	3.57581903193922e-06	1.38602021205555e-05	8.07284303479041e-06	8.90804876265893e-06	1.47403685092127e-05	0.5412	0.4744	0.2539	0.9961
k__Bacteria;p__Firmicutes;c__Clostridia;o__Eubacteriales;f__Lachnospiraceae;g__Lachnoanaerobaculum	0.000262191072034036	0.000242733954916342	9.56863793715895e-05	0.000215137153155753	6.16591488070845e-05	0.000185644467899151	0.000237687071395195	7.69742096875336e-05	0.000502848132933753	0.000347526047717197	0.000459026512711131	0.000488346494376645	0.5412	0.5088	0.2875	0.9961
k__Bacteria;p__Actinobacteria;c__Actinomycetia;o__Propionibacteriales;f__Propionibacteriaceae;g__Tessaracoccus	1.09149516258633e-05	9.63229979826753e-06	2.62154464031752e-06	3.43532380288627e-06	4.07183058159992e-06	8.86504481540891e-06	1.71477646697936e-05	4.70502504202528e-06	1.60778344598444e-05	8.4666402559997e-06	1.38860760123801e-05	1.05288346494377e-05	0.5397	0.4978	0.2783	0.9961
k__Bacteria;p__Firmicutes;c__Clostridia;o__Eubacteriales;f__Lachnospiraceae;g__Jingyaoa	0.000187876507772839	0.000242091801596457	7.99571115296844e-05	0.00014771892352411	5.70056281423989e-05	0.000134018618680005	0.000288177711811809	3.21823712874529e-05	0.000433547122330976	0.00018823507173804	0.000366278005005799	0.000743144292893037	0.5391	0.6	0.3689	0.9961
k__Bacteria;p__Firmicutes;c__Clostridia;o__Eubacteriales;f__Lachnospiraceae;g__Candidatus_Galacturonibacter	0.00021435107129089	0.000422536884484003	0.000111415647213495	0.000170907359193592	9.27795682521696e-05	0.000179386789205921	0.000337715698635657	4.53564414051237e-05	0.000709087940487619	0.000279989824279804	0.000609415335939549	0.000765924862407274	0.5391	0.5785	0.3514	0.9961
k__Bacteria;p__Firmicutes;c__Clostridia;o__Eubacteriales;f__Peptostreptococcaceae;g__Peptacetobacter	5.24846610094705e-05	2.37596728357266e-05	1.57292678419051e-05	2.70531749477294e-05	1.39605619940569e-05	3.4417232812764e-05	4.00114508961851e-05	2.18313161949973e-05	8.5933253147444e-05	2.8747197148278e-05	6.65483642857461e-05	7.82962431203637e-05	0.5376	0.4207	0.2012	0.9961
k__Bacteria;p__Firmicutes;c__Tissierellia;o__Tissierellales;f__Peptoniphilaceae;g__Anaerococcus	9.96279627126674e-05	0.000113340060959615	5.72370579802659e-05	7.77242010403019e-05	4.91528120207419e-05	6.46626798300414e-05	0.000120510679484938	9.67353148640398e-05	0.000213724316698966	9.70710150280896e-05	0.00015720086051751	0.000177267288825078	0.5361	0.3639	0.1406	0.9961
k__Bacteria;p__Firmicutes;c__Clostridia;o__Eubacteriales;f__Lachnospiraceae;g__Lachnotalea	0.000953780985689802	0.00121655946452119	0.000365268553217575	0.0006789058665454	0.00031614856015708	0.000619510190629752	0.00133990727822582	0.000229793423052515	0.00208984127573736	0.00101540613488815	0.00167680917885345	0.00231902368987796	0.5319	0.512	0.2989	0.9961
k__Bacteria;p__Proteobacteria;c__Gammaproteobacteria;o__Alteromonadales;f__Idiomarinaceae;g__Idiomarina	3.71572821305986e-06	1.0274453118152e-05	6.11693749407422e-06	3.00590832752549e-06	6.68943595548558e-06	1.09509377131522e-05	1.28608235023452e-05	9.59825108573158e-06	8.87052935715551e-06	6.30075553934861e-06	1.46720803149676e-05	2.27805695142379e-05	0.5314	0.5091	0.2966	0.9961
k__Bacteria;p__Proteobacteria;c__Betaproteobacteria;o__Neisseriales;f__Chromobacteriaceae;g__Vogesella	3.01902917311113e-06	3.21076659942251e-06	5.68001338735463e-06	4.29415475360784e-06	4.36267562314277e-06	1.04294644887164e-06	2.38163398191578e-06	1.31740701176708e-05	8.5933253147444e-06	5.11936387572075e-06	7.07403872328797e-06	5.36013400335008e-06	0.5306	0.6373	0.4051	0.9961
k__Bacteria;p__Firmicutes;c__Clostridia;o__Eubacteriales;f__Lachnospiraceae;g__Cellulosilyticum	0.00019089553694595	0.000314976203403348	9.61233034783091e-05	0.00010391854503731	7.50380207180557e-05	0.000126717993537904	0.000237210744598811	4.00868133580554e-05	0.000530014129090042	0.000217769863328736	0.000530552904246598	0.000447762622636995	0.5305	0.5448	0.3302	0.9961
k__Bacteria;p__Firmicutes;c__Clostridia;o__Eubacteriales;f__Lachnospiraceae;g__Acetitomaculum	0.000132372817590257	0.00018975630602587	5.72370579802659e-05	0.000101771467660506	4.62443616053134e-05	8.44786623586025e-05	0.00018862541136773	2.86065522555137e-05	0.00030464724260981	0.000131331373273298	0.000341649870191389	0.00034955731036133	0.5302	0.5299	0.3171	0.9961
k__Bacteria;p__Firmicutes;c__Clostridia;o__Eubacteriales;f__Clostridiaceae;g__Geosporobacter	7.50112633011458e-05	7.32054784668333e-05	2.70892946166144e-05	0.00012023633310102	0.000111684495952455	5.21473224435818e-05	7.47833070321554e-05	0.000394657500525081	0.000174361342676588	7.54121678615787e-05	8.30544546400847e-05	0.000159655419956927	0.5293	0.6729	0.4315	0.9961
k__Bacteria;p__Firmicutes;c__Bacilli;o__Bacillales;f__Bacillaceae;g__Fredinandcohnia	4.41242725300858e-06	5.45830321901827e-06	3.05846874703711e-06	3.86473927824706e-06	1.74507024925711e-06	4.17178579548654e-06	1.04791895204294e-05	2.44661302185315e-06	1.21969778660888e-05	5.51316109693004e-06	5.24002868391702e-06	9.76310122038765e-06	0.529	0.4513	0.2411	0.9961
k__Archaea;p__Euryarchaeota;c__Methanococci;o__Methanococcales;f__Methanococcaceae;g__Methanococcus	5.57359231958978e-06	8.66906981844078e-06	2.18462053359793e-06	1.28824642608235e-06	8.72535124628555e-07	2.60736612217909e-06	4.76326796383155e-06	1.31740701176708e-06	1.10881616964444e-05	2.95347915906966e-06	6.02603298650457e-06	1.18688681502752e-05	0.5283	0.6251	0.398	0.9961
k__Bacteria;p__Firmicutes;c__Clostridia;o__Eubacteriales;f__Lachnospiraceae;g__Novisyntrophococcus	0.000192056702012531	0.000358963705815437	0.000144184955217464	0.000155018986605243	7.09661901364558e-05	0.000118895895171367	0.000310088744445434	3.63227933244352e-05	0.00059460267097183	0.000278808432616176	0.000497802724972117	0.000644173247188323	0.5269	0.5928	0.374	0.9961
k__Bacteria;p__Firmicutes;c__Clostridia;o__Eubacteriales;f__Peptostreptococcaceae;g__Intestinibacter	3.20481558376413e-05	3.14655126743406e-05	1.57292678419051e-05	2.10413582926784e-05	1.42514070355997e-05	1.19938841620238e-05	3.04849149685219e-05	2.23959192000404e-05	6.51429499666108e-05	2.08712527240923e-05	3.74662050900067e-05	6.68102416846135e-05	0.5268	0.4031	0.1913	0.9961
k__Bacteria;p__Proteobacteria;c__Gammaproteobacteria;o__Enterobacterales;f__Enterobacteriaceae;g__Enterobacter	3.01902917311113e-05	3.24287426541674e-05	2.27200535494185e-05	2.83414213738118e-05	2.67577438219423e-05	3.28528131394565e-05	0.000128608235023452	1.6561688147929e-05	5.21143599732886e-05	2.48092249361852e-05	5.10902796681909e-05	0.000171141421392678	0.5255	0.5197	0.312	0.9961
k__Bacteria;p__Proteobacteria;c__Gammaproteobacteria;o__Thiotrichales;f__Thiotrichaceae;g__Thiomargarita	3.25126218642737e-06	1.92645995965351e-06	3.05846874703711e-06	2.5764928521647e-06	1.16338016617141e-06	1.56441967330745e-06	8.5738823348968e-06	2.65363412370226e-05	8.03891722992218e-06	7.87594442418577e-07	5.24002868391702e-07	7.27446757597511e-06	0.5235	1.037	0.6137	0.9961
k__Bacteria;p__Firmicutes;c__Clostridia;o__Eubacteriales;f__Lachnospiraceae;g__Pseudobutyrivibrio	0.000780999623782518	0.00134242151521855	0.000417262521917206	0.000523457464464796	0.000412999958990849	0.000519908804762511	0.00103315282135506	0.000187071795670925	0.00219545601589599	0.000967953569732431	0.00235801290776266	0.00212031586503948	0.5195	0.5192	0.3171	0.9961
k__Bacteria;p__Firmicutes;c__Clostridia;o__Eubacteriales;f__Lachnospiraceae;g__Lachnobacterium	0.000149093594549027	0.000222827201999922	6.51016919012184e-05	9.96243902837019e-05	6.95119649287415e-05	0.000117331475498059	0.000178622548643683	4.27216273815896e-05	0.000419409716168009	0.00014924914683832	0.000417630286108186	0.000358554678152668	0.5191	0.4825	0.282	0.9961
k__Bacteria;p__Firmicutes;c__Clostridia;o__Eubacteriales;f__Lachnospiraceae;g__Hespellia	0.00038364893799843	0.000400703671607929	0.000191372758743179	0.000231884356694823	0.000125063367863426	0.000244570942260399	0.000500143136202313	6.81287626085261e-05	0.00101733883564877	0.00040364215173952	0.00074827609606335	0.000836180904522613	0.5189	0.532	0.3294	0.9961
k__Bacteria;p__Actinobacteria;c__Actinomycetia;o__Actinomycetales;f__Actinomycetaceae;g__Schaalia	2.55456314647865e-05	2.31175195158421e-05	1.35446473083072e-05	1.03059714086588e-05	1.04704214955427e-05	1.46012502842029e-05	3.71534901178861e-05	1.09156580974987e-05	4.57386669978331e-05	2.61875152104177e-05	3.19641749718938e-05	3.1586503948313e-05	0.5179	0.4218	0.2196	0.9961
k__Bacteria;p__Firmicutes;c__Clostridia;o__Eubacteriales;f__Lachnospiraceae;g__Blautia	0.00730860516207542	0.0083720739079942	0.00393188003636956	0.00590575103263686	0.00237765821461281	0.00517301438640332	0.00973945400564638	0.00153684937972714	0.0151250841660774	0.00960904599472784	0.01706441541061	0.0194337401292175	0.5169	0.5275	0.3272	0.9961
k__Bacteria;p__Firmicutes;c__Clostridia;o__Eubacteriales;f__Lachnospiraceae;g__Bilifractor	0.000113329710498326	0.000124898820717536	5.286781691307e-05	6.26946594026745e-05	4.44992913560563e-05	6.72700459522205e-05	0.00017052499310517	1.75026931563341e-05	0.000256690943272688	9.27392455947874e-05	0.00025571339977515	0.00032428810720268	0.5163	0.5589	0.3556	0.9961
k__Bacteria;p__Proteobacteria;c__Betaproteobacteria;o__Burkholderiales;f__Sutterellaceae;g__Parasutterella	0.000514860590522106	0.000298280217086351	0.000416388673703766	0.000736018124768384	0.0157914315305691	0.000566319921737298	0.00210917505438461	0.0251101540462839	0.0029616479891203	0.000647008834446861	0.00191654049114265	0.000161952620244078	0.5155	1.413	0.7152	0.9961
k__Bacteria;p__Spirochaetes;c__Spirochaetia;o__Spirochaetales;f__Spirochaetaceae;g__Oceanispirochaeta	9.0570875193334e-06	1.0274453118152e-05	6.5538616007938e-06	8.1588940318549e-06	4.65352066468562e-06	9.90799126428054e-06	1.42898038914947e-05	6.77523606051641e-06	2.24535274352999e-05	1.08294235832554e-05	2.43661333802141e-05	1.45489351519502e-05	0.5129	0.3549	0.1484	0.9961
k__Bacteria;p__Firmicutes;c__Clostridia;o__Eubacteriales;f__Lachnospiraceae;g__Alitiscatomonas	5.57359231958978e-05	5.16933422507024e-05	9.61233034783091e-06	4.03650546839137e-05	2.3558448364971e-05	2.45092415484835e-05	8.43098429598185e-05	1.01628540907746e-05	9.00913137836106e-05	4.705876793451e-05	8.777048045561e-05	8.32735104091888e-05	0.5125	0.5671	0.3661	0.9961
k__Bacteria;p__Firmicutes;c__Bacilli;o__Lactobacillales;f__Aerococcaceae;g__Globicatella	5.34135930627354e-06	1.284306639769e-05	5.24308928063504e-06	3.86473927824706e-06	6.68943595548558e-06	4.69325901992236e-06	1.00028627240463e-05	4.14042203698225e-06	2.57799759442332e-05	1.18139166362786e-05	8.38404589426723e-06	1.60804020100503e-05	0.5122	0.4843	0.2902	0.9961
k__Bacteria;p__Firmicutes;c__Bacilli;o__Lactobacillales;f__Aerococcaceae;g__Facklamia	1.1611650665812e-05	2.44018261556111e-05	1.57292678419051e-05	3.43532380288627e-06	3.49014049851422e-06	1.40797770597671e-05	1.66714378734104e-05	7.71624106892146e-06	4.18578104040776e-05	1.35860041317204e-05	2.06981133014722e-05	2.02919358698253e-05	0.5104	0.5781	0.3773	0.9961
k__Bacteria;p__Chloroflexi;c__Anaerolineae;o__Anaerolineales;f__Anaerolineaceae;g__Pelolinea	9.75378655928212e-06	6.74260985878727e-06	1.74769642687835e-06	2.14707737680392e-06	2.03591529079996e-06	2.08589289774327e-06	9.52653592766311e-06	1.31740701176708e-06	1.5246222332611e-05	6.30075553934861e-06	1.38860760123801e-05	2.68006700167504e-06	0.5089	0.6661	0.4449	0.9961
k__Bacteria;p__Firmicutes;c__Erysipelotrichia;o__Erysipelotrichales;f__Erysipelotrichaceae;g__Faecalibacillus	2.94935926911626e-05	4.78404223313954e-05	2.0098508909101e-05	1.84648654405137e-05	3.78098554005707e-05	2.92025005684058e-05	3.09612417649051e-05	0.000130799696168303	8.87052935715551e-05	2.26433402195341e-05	4.42782423790988e-05	6.45130413974635e-05	0.5075	0.5829	0.3839	0.9961
k__Bacteria;p__Firmicutes;c__Clostridia;o__Eubacteriales;f__Lachnospiraceae;g__Simiaoa	2.67067965313677e-05	0.000104349914481232	8.73848213439174e-06	2.53355130462863e-05	1.01795764539998e-05	2.55521879973551e-05	3.81061437106524e-05	5.64603005043034e-06	0.000216219153080666	1.96898610604644e-05	4.34922380765112e-05	0.000186838956688203	0.5067	0.8092	0.5312	0.9961
k__Bacteria;p__Firmicutes;c__Clostridia;o__Eubacteriales;f__Lachnospiraceae;g__Marvinbryantia	0.00101880622941835	0.00120275316814367	0.000503336570940964	0.000798283368695698	0.000264378142762452	0.000853651668401434	0.00132990441550177	0.000170133705519634	0.00248956950489418	0.00128673242030135	0.00219321400565347	0.00279894711653506	0.5062	0.5901	0.3909	0.9961
k__Bacteria;p__Firmicutes;c__Clostridia;o__Eubacteriales;f__Clostridiaceae;g__Beduini	0.000103343690925727	0.000105955297780943	5.63632097668267e-05	5.3676934420098e-05	9.83056240414838e-05	6.77915191766564e-05	0.000128608235023452	0.00043173309785624	0.000152739427368521	5.76912929071607e-05	9.90365421260316e-05	0.00018358458961474	0.5043	0.6201	0.416	0.9961
k__Bacteria;p__Firmicutes;c__Clostridia;o__Eubacteriales;f__Lachnospiraceae;g__Ohessyouella	0.000174174759987181	0.000210305212262175	8.52002008103194e-05	0.000108212699790918	5.58422479762275e-05	9.90799126428054e-05	0.000270077293549249	2.12667131899543e-05	0.000400559841284053	0.000145901870458041	0.000444616433830359	0.00049715242881072	0.5026	0.6157	0.4144	0.9961
k__Bacteria;p__Firmicutes;c__Bacilli;o__Bacillales;f__Bacillaceae;g__Halolactibacillus	9.75378655928212e-06	2.92179760547449e-05	3.4953928537567e-06	3.86473927824706e-06	4.65352066468562e-06	6.77915191766564e-06	1.04791895204294e-05	2.25841202017214e-06	2.41167516897665e-05	1.4373598574139e-05	3.14401721035021e-05	1.89519023689878e-05	0.502	0.6429	0.4349	0.9961
k__Bacteria;p__Firmicutes;c__Erysipelotrichia;o__Erysipelotrichales;f__Erysipelotrichaceae;g__Dielma	0.000185786410652993	0.000156685410051819	5.46155133399484e-05	5.92593355997882e-05	7.38746405518843e-05	9.54296000717547e-05	0.000186720104182197	7.07635766320603e-05	0.000256136535187865	9.09671580993456e-05	0.000317283736811175	0.000236420196219191	0.4996	0.4288	0.244	0.9961
k__Bacteria;p__Firmicutes;c__Bacilli;o__Bacillales;f__Planococcaceae;g__Ureibacillus	2.36877673582566e-05	2.85758227348604e-05	1.44184955217464e-05	1.03059714086588e-05	8.72535124628554e-06	2.65951344462267e-05	2.47689934119241e-05	1.41150751260759e-05	4.0471790192022e-05	3.36696624133941e-05	3.95622165635735e-05	4.36468054558507e-05	0.499	0.4599	0.278	0.9961
k__Bacteria;p__Firmicutes;c__Bacilli;o__Bacillales;f__Paenibacillaceae;g__Saccharibacillus	3.46027189841199e-05	4.14188891325504e-05	1.79138883755031e-05	2.23296047187608e-05	7.85281612165699e-06	2.50307147729193e-05	4.33457384708671e-05	1.22330651092657e-05	7.78943359175218e-05	2.48092249361852e-05	5.9736326996654e-05	6.4321608040201e-05	0.4972	0.4648	0.2847	0.9961
k__Bacteria;p__Firmicutes;c__Clostridia;o__Eubacteriales;f__Lachnospiraceae;g__Lachnoclostridium	0.0111727302706444	0.00868865549469726	0.00385672909001379	0.00760065391388588	0.00260742579743166	0.00914559741015538	0.0137696550298443	0.00166181484484333	0.0225100770599517	0.0089372279353448	0.0164877502539449	0.0336934194783441	0.4964	0.5979	0.4064	0.9961
k__Bacteria;p__Firmicutes;c__Bacilli;o__Bacillales;f__Bacillaceae;g__Amphibacillus	1.88108740786155e-05	3.62816625734744e-05	1.09231026679897e-05	1.63177880637098e-05	1.74507024925711e-05	2.55521879973551e-05	2.38163398191578e-05	1.11038590991797e-05	7.67855197478774e-05	2.9337892980092e-05	6.26183427728083e-05	4.80497726728883e-05	0.491	0.4367	0.2608	0.9961
k__Bacteria;p__Firmicutes;c__Negativicutes;o__Selenomonadales;f__Sporomusaceae;g__Methylomusa	5.57359231958978e-06	3.53184325936476e-06	4.36924106719587e-06	4.29415475360784e-06	2.90845041542852e-06	2.60736612217909e-06	9.05020913127995e-06	1.12920601008607e-06	1.13653657388555e-05	4.9224652651161e-06	1.62440889201427e-05	1.01459679349127e-05	0.4899	0.4809	0.3083	0.9961
k__Bacteria;p__Nitrospirae;c__Thermodesulfovibrionia;o__Thermodesulfovibrionales;f__Thermodesulfovibrionaceae;g__Thermodesulfovibrio	4.41242725300858e-06	3.53184325936476e-06	1.74769642687835e-06	6.44123213041176e-06	2.03591529079996e-06	2.08589289774327e-06	8.5738823348968e-06	3.01121602689618e-06	8.87052935715551e-06	3.74107360148824e-06	7.07403872328797e-06	4.02010050251256e-06	0.4884	0.4482	0.2759	0.9961
k__Bacteria;p__Firmicutes;c__Clostridia;o__Eubacteriales;f__Lachnospiraceae;g__Muricomes	0.000204597284731608	0.000198425375844311	0.000106609482039579	0.00014771892352411	5.55514029346846e-05	0.000157484913779617	0.000281509136662445	3.19941702857719e-05	0.000537498638235142	0.000213634992506039	0.000442258420922596	0.000427470686767169	0.4884	0.5632	0.3859	0.9961
k__Bacteria;p__Firmicutes;c__Erysipelotrichia;o__Erysipelotrichales;f__Erysipelotrichaceae;g__Galactobacillus	3.9479612263761e-05	4.62350390316842e-05	1.61661919486247e-05	2.36178511448431e-05	2.32676033234281e-05	2.97239737928416e-05	5.47775815840629e-05	1.33622711193518e-05	6.62517661362552e-05	4.9815348482975e-05	8.51504661136515e-05	7.58076094759512e-05	0.4872	0.4429	0.2714	0.9961
k__Bacteria;p__Fusobacteria;c__Fusobacteriia;o__Fusobacteriales;f__Leptotrichiaceae;g__Pseudoleptotrichia	1.04504855992308e-05	1.79802929567661e-05	2.62154464031752e-06	7.72947855649411e-06	7.85281612165699e-06	3.12883934661491e-06	1.00028627240463e-05	3.95222103530124e-06	1.74638546718999e-05	4.33176943330217e-06	4.5588249550078e-05	2.41206030150754e-05	0.487	0.5877	0.4073	0.9961
k__Bacteria;p__Firmicutes;c__Clostridia;o__Halanaerobiales;f__Halanaerobiaceae;g__Iocasia	6.27029135953851e-06	3.53184325936476e-06	3.05846874703711e-06	6.44123213041176e-06	8.72535124628555e-07	7.30062514210145e-06	7.62122874213049e-06	2.25841202017214e-06	6.93010106027774e-06	6.49765414995326e-06	1.07420588020299e-05	1.14860014357502e-05	0.4851	0.5737	0.3979	0.9961
k__Bacteria;p__Firmicutes;c__Clostridia;o__Eubacteriales;f__Oscillospiraceae;g__Caproicibacter	5.6897088262479e-05	8.38010082449275e-05	2.14092812292598e-05	1.63177880637098e-05	1.3669716952514e-05	4.74540634236594e-05	7.52596338285385e-05	7.71624106892146e-06	0.000108386780582744	0.000145704971847437	5.52823026153245e-05	8.04020100502513e-05	0.4828	0.7472	0.5182	0.9961
k__Bacteria;p__Firmicutes;c__Clostridia;o__Eubacteriales;f__Peptococcaceae;g__Dehalobacterium	2.74034955713164e-05	2.88968993948026e-05	2.31569776561381e-05	2.40472666202039e-05	9.5978863709141e-06	1.87730360796895e-05	3.81061437106524e-05	9.41005008405057e-06	6.70833782634885e-05	3.36696624133941e-05	3.98242179977693e-05	7.79133764058387e-05	0.482	0.4625	0.2973	0.9961
k__Bacteria;p__Firmicutes;c__Clostridia;o__Eubacteriales;f__Eubacteriales_Family_XIII.Incertae_Sedis;g__Emergencia	0.000211099809104463	0.000267456857731895	0.000123212598094924	0.000144713015196584	0.000128262663320398	0.000132454199006698	0.000265314025585418	6.79405616068451e-05	0.000457386669978331	0.000213634992506039	0.00072679197845929	0.000414261785116056	0.4817	0.4296	0.2622	0.9961
k__Bacteria;p__Firmicutes;c__Bacilli;o__Lactobacillales;f__Carnobacteriaceae;g__Jeotgalibaca	3.39060199441712e-05	3.78870458731856e-05	1.04861785612701e-05	1.03059714086588e-05	7.27112603857129e-06	1.46012502842029e-05	2.95322613757556e-05	6.96343706219742e-06	7.67855197478774e-05	1.92960638392551e-05	4.58502509842739e-05	3.44580043072505e-05	0.4803	0.5393	0.3732	0.9961
k__Bacteria;p__Firmicutes;c__Clostridia;o__Eubacteriales;f__Lachnospiraceae;g__Parasporobacterium	0.000114490875564907	0.00012554097403742	4.5440107098837e-05	7.38594617620549e-05	4.62443616053134e-05	6.83129924010922e-05	0.000125750274245153	2.20195171966783e-05	0.000242830741152132	9.82524066917174e-05	0.000261477431327459	0.000282747068676717	0.4799	0.5108	0.3475	0.9961
k__Bacteria;p__Firmicutes;c__Bacilli;o__Lactobacillales;f__Enterococcaceae;g__Tetragenococcus	1.37017477856582e-05	1.73381396368816e-05	1.04861785612701e-05	1.2023633310102e-05	6.10774587239988e-06	1.46012502842029e-05	2.28636862263915e-05	1.09156580974987e-05	2.38395476473554e-05	1.24046124680926e-05	3.95622165635735e-05	2.71835367312754e-05	0.4795	0.3693	0.1942	0.9961
k__Bacteria;p__Proteobacteria;c__Alphaproteobacteria;o__Rhodospirillales;f__Acetobacteraceae;g__Gluconobacter	3.01902917311113e-06	1.60538329971126e-06	6.11693749407422e-06	8.1588940318549e-06	6.98028099702844e-06	1.1472410937588e-05	5.71592155659786e-06	1.33622711193518e-05	6.93010106027774e-06	3.15037776967431e-06	1.59820874859469e-05	2.54606365159129e-05	0.4788	0.6728	0.4767	0.9961
k__Bacteria;p__Firmicutes;c__unclassified;o__unclassified;f__unclassified;g__Negativibacillus	2.6010097491419e-05	1.09166064380365e-05	3.4953928537567e-06	4.29415475360784e-06	6.39859091394273e-06	7.30062514210145e-06	3.33428757468209e-05	2.07021101849112e-06	1.96814870111888e-05	1.7130179122604e-05	1.62440889201427e-05	1.85690356544628e-05	0.4784	0.6877	0.4866	0.9961
k__Bacteria;p__Tenericutes;c__unclassified;o__Mycoplasmoidales;f__Metamycoplasmataceae;g__Mycoplasmoides	2.55456314647865e-06	2.24753661959576e-06	3.4953928537567e-06	1.71766190144314e-06	4.36267562314277e-06	4.17178579548654e-06	0	4.14042203698225e-06	3.76997497679109e-05	5.90695831813932e-07	8.90804876265893e-06	5.55156736061259e-06	0.4772	0.7272	0.5117	0.9961
k__Bacteria;p__Firmicutes;c__Clostridia;o__Eubacteriales;f__Lachnospiraceae;g__Catonella	0.000224569323876805	0.000372770002192954	0.000121901825774765	0.000173054436570396	8.98711178367411e-05	0.000169478797941641	0.000343907946988638	6.41765415732249e-05	0.000493977603576597	0.000299679685340268	0.000508020780905755	0.000502703996171333	0.4767	0.4899	0.3305	0.9961
k__Bacteria;p__Firmicutes;c__Clostridia;o__Eubacteriales;f__Lachnospiraceae;g__Catenibacillus	0.000356709908453746	0.000357679399175668	0.000120591053454606	0.000218572476958639	9.0161962878284e-05	0.000183037101776972	0.000352481829323535	6.07889235429667e-05	0.000647271439029941	0.000314643979746221	0.000577451160967655	0.000701603254367073	0.4765	0.5393	0.3769	0.9961
k__Bacteria;p__Firmicutes;c__Clostridia;o__Eubacteriales;f__Lachnospiraceae;g__Epulopiscium	0.000144913400309334	0.000181729389527314	7.42770981423298e-05	8.20183557939098e-05	6.16591488070845e-05	0.000101165805540549	0.000172906627087085	4.23452253782276e-05	0.00043216110211892	0.000133694156600553	0.000262001434195851	0.000271835367312754	0.4752	0.453	0.2942	0.9961
k__Bacteria;p__Firmicutes;c__Bacilli;o__Bacillales;f__Bacillaceae;g__Lysinibacillus	7.96559235674707e-05	8.60485448645233e-05	4.23816383517999e-05	5.88299201244274e-05	2.87936591127423e-05	3.70245989349431e-05	8.95494377200332e-05	2.67245422387036e-05	0.000153016631410933	8.48633011706016e-05	0.000121306664032679	0.000143192151232352	0.4745	0.4309	0.2708	0.9961
k__Bacteria;p__Firmicutes;c__Clostridia;o__Eubacteriales;f__Lachnospiraceae;g__Suipraeoptans	0.000158847381108309	0.000146089880273724	8.86955936640761e-05	7.81536165156627e-05	4.68260516883991e-05	9.7515492969498e-05	0.00022196828711455	2.10785121882733e-05	0.000329872810469221	0.000159487874589762	0.000304183665101383	0.000306484804977267	0.4709	0.57	0.4087	0.9961
k__Bacteria;p__Firmicutes;c__Clostridia;o__Eubacteriales;f__Lachnospiraceae;g__Bariatricus	0.000436133599007901	0.000365706315674224	0.000259969843498154	0.0003066026494076	0.000118955621991026	0.000264908398013396	0.000618272181705336	7.47157976673615e-05	0.00104589085201712	0.00041506227115459	0.000821374496203992	0.000736252692031587	0.4702	0.5228	0.3684	0.9961
k__Bacteria;p__Firmicutes;c__Bacilli;o__Bacillales;f__Bacillaceae;g__Mesobacillus	2.22943692783591e-05	2.34385961757843e-05	1.2670799094868e-05	1.54589571129882e-05	1.22154917447998e-05	1.1472410937588e-05	2.19110326336251e-05	1.20448641075847e-05	3.68681376406776e-05	1.7720874954418e-05	4.87322667604282e-05	4.74754726011007e-05	0.4692	0.3644	0.1978	0.9961
k__Bacteria;p__Firmicutes;c__Clostridia;o__Eubacteriales;f__Lachnospiraceae;g__Merdimonas	0.000469342919912123	0.000368917082273647	0.000294923772035721	0.000206119428173176	0.000115756326534055	0.000275337862502112	0.000587787266736814	5.98479185345616e-05	0.00101955646798806	0.000432980044719612	0.00080382040011287	0.000830629337162001	0.4687	0.5773	0.4169	0.9961
k__Bacteria;p__Firmicutes;c__Bacilli;o__Bacillales;f__Bacillaceae;g__Heyndrickxia	8.82485450601716e-06	5.77937987896052e-06	3.05846874703711e-06	2.14707737680392e-06	3.78098554005707e-06	2.08589289774327e-06	7.62122874213049e-06	1.31740701176708e-06	2.30079355201221e-05	4.72556665451146e-06	6.81203728909212e-06	1.09117013639627e-05	0.468	0.574	0.4149	0.9961
k__Bacteria;p__Firmicutes;c__Clostridia;o__Halanaerobiales;f__Halanaerobiaceae;g__Halothermothrix	5.34135930627354e-06	1.1558759757921e-05	1.74769642687835e-06	3.00590832752549e-06	2.61760537388566e-06	2.08589289774327e-06	5.23959476021471e-06	1.6938090151291e-06	1.02565495692111e-05	5.11936387572075e-06	1.28380702755967e-05	8.80593443407514e-06	0.467	0.5297	0.378	0.9961
k__Bacteria;p__Firmicutes;c__Clostridia;o__Eubacteriales;f__Peptococcaceae;g__Desulfofarcimen	7.66368943943595e-06	5.45830321901827e-06	3.05846874703711e-06	2.5764928521647e-06	2.32676033234281e-06	2.08589289774327e-06	7.14490194574733e-06	2.25841202017214e-06	8.31612127233329e-06	2.95347915906966e-06	8.38404589426723e-06	1.37832017229002e-05	0.4668	0.4607	0.311	0.9961
k__Bacteria;p__Proteobacteria;c__Gammaproteobacteria;o__Enterobacterales;f__Erwiniaceae;g__Erwinia	5.57359231958978e-06	3.85291991930701e-06	2.62154464031752e-06	4.72357022896863e-06	7.85281612165699e-06	9.38651803984473e-06	7.62122874213049e-06	8.09264307228349e-06	1.88498748839555e-05	4.52866804390681e-06	9.43205163105063e-06	1.12945680784877e-05	0.4663	0.4661	0.3171	0.9961
k__Bacteria;p__Firmicutes;c__Clostridia;o__Eubacteriales;f__Lachnospiraceae;g__Zhenhengia	2.97258257044788e-05	4.68771923515687e-05	1.83508124822227e-05	2.01825273419569e-05	1.62873223263997e-05	3.02454470172775e-05	5.00143136202313e-05	5.45782904874933e-06	0.000113653657388555	4.21363026693938e-05	6.94303800619005e-05	8.42306771955013e-05	0.465	0.5721	0.4163	0.9961
k__Bacteria;p__Firmicutes;c__Clostridia;o__Eubacteriales;f__Lachnospiraceae;g__Fusicatenibacter	0.000355084277360532	0.000600734430751952	0.000149428044498099	0.000244766820955647	9.83056240414838e-05	0.000239356210016041	0.000424883502373775	6.54939485849919e-05	0.000877073590188751	0.000347132250495988	0.00078993432410049	0.00082526920315865	0.4647	0.5763	0.4201	0.9961
k__Bacteria;p__Firmicutes;c__Bacilli;o__Bacillales;f__Bacillaceae;g__Robertmurraya	8.36038847938468e-06	1.86224462766506e-05	3.93231696047628e-06	4.72357022896863e-06	1.33788719109712e-05	1.04294644887164e-05	1.76240914661767e-05	3.57581903193922e-06	1.35829980781444e-05	4.96184498723703e-05	1.33620731439884e-05	2.29720028715004e-05	0.4633	0.7146	0.5167	0.9961
k__Bacteria;p__Firmicutes;c__unclassified;o__unclassified;f__unclassified;g__Hydrogenispora	2.22943692783591e-05	2.66493627752068e-05	1.04861785612701e-05	4.29415475360784e-06	6.98028099702844e-06	1.40797770597671e-05	1.90530718553262e-05	5.64603005043034e-06	2.88292204107554e-05	2.22495429983248e-05	2.30561262092349e-05	4.91983728164633e-05	0.4624	0.5853	0.4295	0.9961
k__Bacteria;p__Firmicutes;c__Erysipelotrichia;o__Erysipelotrichales;f__Erysipelotrichaceae;g__Floccifex	5.43425251160004e-05	4.75193456714532e-05	2.92739151502123e-05	2.40472666202039e-05	3.08295744035423e-05	4.22393311793013e-05	5.85881959551281e-05	0.000102193143912789	7.42906833661774e-05	2.69751096528362e-05	6.6810365719942e-05	8.23163436228763e-05	0.4614	0.4776	0.334	0.9961
k__Bacteria;p__Firmicutes;c__Bacilli;o__Bacillales;f__Sporolactobacillaceae;g__Pullulanibacillus	7.66368943943595e-06	1.09166064380365e-05	3.4953928537567e-06	5.58240117969019e-06	4.65352066468562e-06	6.25767869322982e-06	9.05020913127995e-06	4.14042203698225e-06	1.16425697812666e-05	1.41766999635344e-05	1.65060903543386e-05	1.26346015793252e-05	0.4596	0.4471	0.3039	0.9961
k__Bacteria;p__Firmicutes;c__Erysipelotrichia;o__Erysipelotrichales;f__Erysipelotrichaceae;g__Longicatena	0.000338131267388447	0.000330387883080576	0.000161224995379528	0.00018636631630658	7.32929504687986e-05	0.000138190404475492	0.000233400130227746	0.000169945504517953	0.000424399388931409	0.00021836055916055	0.000532648915720165	0.000466331658291457	0.4589	0.4357	0.2923	0.9961
k__Bacteria;p__Actinobacteria;c__Actinomycetia;o__Frankiales;f__Frankiaceae;g__Frankia	3.71572821305986e-06	3.85291991930701e-06	3.93231696047628e-06	1.71766190144314e-06	3.19929545697137e-06	5.736205468794e-06	7.62122874213049e-06	5.26962804706832e-06	8.31612127233329e-06	3.93797221209288e-06	6.28803442070042e-06	5.74300071787509e-06	0.4576	0.4451	0.3039	0.9961
k__Bacteria;p__Proteobacteria;c__Gammaproteobacteria;o__Thiotrichales;f__Piscirickettsiaceae;g__Thiomicrorhabdus	2.32233013316241e-06	1.89435229365928e-05	1.31077232015876e-06	5.58240117969019e-06	1.74507024925711e-06	5.21473224435818e-06	3.81061437106524e-06	1.05392560941366e-05	2.35623436049443e-05	3.74107360148824e-06	2.62001434195851e-06	1.01459679349127e-05	0.4554	0.7976	0.568	0.9961
k__Bacteria;p__Firmicutes;c__Culicoidibacteria;o__Culicoidibacterales;f__Culicoidibacteraceae;g__Culicoidibacter	1.02182525859146e-05	6.10045653890277e-06	6.99078570751339e-06	9.44714045793725e-06	3.78098554005707e-06	1.1472410937588e-05	1.09555163168126e-05	1.03510550924556e-05	2.07903031808332e-05	6.89145137116254e-06	1.99121089988847e-05	1.41660684374252e-05	0.4547	0.3941	0.2487	0.9961
k__Bacteria;p__Firmicutes;c__Erysipelotrichia;o__Erysipelotrichales;f__Coprobacillaceae;g__Kandleria	5.71293212757953e-05	6.19677953688545e-05	2.66523705098948e-05	3.22061606520588e-05	5.99140785578274e-05	3.85890186082505e-05	5.00143136202313e-05	0.000135316520208647	7.09642348572441e-05	5.55254081905096e-05	9.43205163105063e-05	7.59990428332137e-05	0.4543	0.5193	0.3816	0.9961
k__Bacteria;p__Firmicutes;c__Clostridia;o__Eubacteriales;f__Oscillospiraceae;g__Acetivibrio	0.00113027807581014	0.000968688283045772	0.000451779526348053	0.000632099579731074	0.000334762642815822	0.000682608450786486	0.00109269367090296	0.000229981624054196	0.00196343623239789	0.00112822903876461	0.00184684810964655	0.00184312036372338	0.453	0.4872	0.3524	0.9961
k__Bacteria;p__Firmicutes;c__Clostridia;o__Eubacteriales;f__Lachnospiraceae;g__Mobilitalea	0.000120528933911129	0.000212873825541713	4.15077901383608e-05	9.36125736286509e-05	4.91528120207419e-05	8.86504481540891e-05	0.000120034352688555	2.57835372302986e-05	0.000338188931741554	0.000120305051079438	0.000326191785573834	0.000291170136396267	0.4528	0.5598	0.4186	0.9961
k__Bacteria;p__Firmicutes;c__Clostridia;o__Eubacteriales;f__Clostridiaceae;g__Natronincola	1.67207769587694e-05	2.15121362161308e-05	1.52923437351855e-05	6.44123213041176e-06	5.23521074777133e-06	1.40797770597671e-05	1.90530718553262e-05	7.90444207060248e-06	4.40754427433664e-05	1.37829027423251e-05	2.8034153458956e-05	2.64178033022254e-05	0.4519	0.4577	0.3235	0.9961
k__Bacteria;p__Actinobacteria;c__Actinomycetia;o__Actinomycetales;f__Actinomycetaceae;g__Mobiluncus	2.6939029544684e-05	1.12376830979788e-05	1.04861785612701e-05	6.87064760577255e-06	5.52605578931418e-06	3.12883934661491e-06	1.71477646697936e-05	6.77523606051641e-06	2.63343840290554e-05	6.49765414995326e-06	2.51521376828017e-05	2.01005025125628e-05	0.4514	0.5163	0.3819	0.9961
k__Bacteria;p__Firmicutes;c__Clostridia;o__Eubacteriales;f__Peptococcaceae;g__Thermanaerosceptrum	1.39339807989745e-05	1.41273730374591e-05	4.36924106719587e-06	9.87655593329804e-06	3.78098554005707e-06	7.82209836653727e-06	1.71477646697936e-05	3.57581903193922e-06	2.49483638169999e-05	1.26015110786972e-05	1.41480774465759e-05	2.43120363723379e-05	0.4509	0.5041	0.3711	0.9961
k__Bacteria;p__Actinobacteria;c__Actinomycetia;o__Bifidobacteriales;f__Bifidobacteriaceae;g__Alloscardovia	2.64745635180515e-05	8.66906981844078e-06	1.61661919486247e-05	1.24530487854627e-05	8.14366116319984e-06	2.24233486507402e-05	1.71477646697936e-05	1.80672961613771e-05	3.76997497679109e-05	2.16588471665109e-05	3.17021735376979e-05	2.69921033740129e-05	0.4506	0.4517	0.3184	0.9961
k__Bacteria;p__Proteobacteria;c__Alphaproteobacteria;o__Rickettsiales;f__Rickettsiaceae;g__Rickettsia	6.03805834622227e-06	6.42153319884502e-07	2.62154464031752e-06	2.10413582926784e-05	2.09408429910853e-05	1.56441967330745e-06	2.85796077829893e-06	0.000147737786319594	1.63550385022555e-05	2.75658054846502e-06	6.81203728909212e-06	2.29720028715004e-06	0.4486	1.347	0.7391	0.9961
k__Bacteria;p__Proteobacteria;c__Betaproteobacteria;o__Burkholderiales;f__Comamonadaceae;g__Limnohabitans	4.87689327964106e-06	1.92645995965351e-06	6.11693749407422e-06	2.14707737680392e-06	1.16338016617141e-06	4.17178579548654e-06	1.90530718553262e-06	2.25841202017214e-06	6.09848893304441e-06	3.34727638027895e-06	1.31000717097925e-05	1.41660684374252e-05	0.4485	0.5911	0.448	0.9961
k__Bacteria;p__Synergistetes;c__Synergistia;o__Synergistales;f__Synergistaceae;g__Pyramidobacter	7.31533991946159e-05	5.58673388299517e-05	2.44677499762969e-05	2.61943439970078e-05	2.79211239881137e-05	5.21473224435818e-05	8.95494377200332e-05	1.76908941580151e-05	0.00012751385950911	5.06029429253935e-05	0.000113446621006803	8.36563771237138e-05	0.4485	0.4622	0.3318	0.9961
k__Bacteria;p__Firmicutes;c__Negativicutes;o__Selenomonadales;f__Sporomusaceae;g__Pelosinus	3.90151462371285e-05	2.56861327953801e-05	2.44677499762969e-05	1.88942809158745e-05	8.72535124628554e-06	1.92945093041253e-05	4.76326796383155e-05	1.01628540907746e-05	4.40754427433664e-05	3.38665610239988e-05	3.82522093925942e-05	7.19789423307011e-05	0.4467	0.4921	0.364	0.9961
k__Bacteria;p__Firmicutes;c__Clostridia;o__Thermoanaerobacterales;f__Thermoanaerobacteraceae;g__Caldanaerobacter	8.12815546606843e-06	5.45830321901827e-06	6.5538616007938e-06	6.01181665505098e-06	2.03591529079996e-06	4.17178579548654e-06	9.05020913127995e-06	2.07021101849112e-06	2.2730731477711e-05	6.49765414995326e-06	1.02180559336382e-05	1.32089016511127e-05	0.4454	0.4812	0.3547	0.9961
k__Bacteria;p__Firmicutes;c__Clostridia;o__Eubacteriales;f__Peptococcaceae;g__Candidatus_Formimonas	2.55456314647865e-05	3.49973559337054e-05	1.83508124822227e-05	2.44766820955647e-05	1.42514070355997e-05	1.98159825285611e-05	3.62008365251198e-05	1.29858691159898e-05	5.15599518884664e-05	3.15037776967431e-05	4.82082638920365e-05	7.42761426178512e-05	0.4449	0.3934	0.2581	0.9961
k__Bacteria;p__Firmicutes;c__Bacilli;o__Lactobacillales;f__Lactobacillaceae;g__Furfurilactobacillus	6.03805834622227e-06	1.47695263573436e-05	3.93231696047628e-06	3.00590832752549e-06	3.19929545697137e-06	1.04294644887164e-06	1.90530718553262e-06	0	8.87052935715551e-06	6.49765414995326e-06	1.7554096091122e-05	1.41660684374252e-05	0.4447	0.7061	0.5288	0.9961
k__Bacteria;p__Firmicutes;c__Bacilli;o__Bacillales;f__Bacillaceae;g__Priestia	3.92473792504447e-05	3.72448925533011e-05	2.35939017628577e-05	2.7912005898451e-05	1.77415475341139e-05	2.97239737928416e-05	4.95379868238482e-05	1.56206831395239e-05	8.81508854867329e-05	3.95766207315335e-05	5.68543112204996e-05	7.92534099066762e-05	0.444	0.3925	0.258	0.9961
k__Bacteria;p__Chloroflexi;c__Anaerolineae;o__Anaerolineales;f__Anaerolineaceae;g__Flexilinea	2.04365051718292e-05	2.15121362161308e-05	4.36924106719587e-06	3.30649916027804e-05	3.19929545697137e-06	1.04294644887164e-05	2.42926666155409e-05	2.63481402353416e-06	3.38188931741554e-05	2.46123263255805e-05	2.88201577615436e-05	3.88609715242881e-05	0.4426	0.724	0.541	0.9961
k__Bacteria;p__Firmicutes;c__Bacilli;o__Bacillales;f__Bacillaceae;g__Geobacillus	2.81001946112652e-05	1.31641430576323e-05	1.17969508814288e-05	8.1588940318549e-06	4.07183058159992e-06	6.25767869322982e-06	1.38134770951115e-05	7.15163806387843e-06	2.57799759442332e-05	1.79177735650226e-05	2.69861477221726e-05	1.83776022972003e-05	0.4423	0.505	0.3811	0.9961
k__Bacteria;p__Firmicutes;c__Clostridia;o__Eubacteriales;f__Lachnospiraceae;g__Lacrimispora	0.00244820042637981	0.00227129629243148	0.00111415647213495	0.0032532516413333	0.000609320362032274	0.00223138392736087	0.00279270400719444	0.000532985236760624	0.00535613650746746	0.00342347614258295	0.00472388585855119	0.00543441014596793	0.4414	0.5638	0.4337	0.9961
k__Bacteria;p__Proteobacteria;c__Betaproteobacteria;o__Burkholderiales;f__Burkholderiaceae;g__Caballeronia	5.1091262929573e-06	8.02691649855628e-06	2.62154464031752e-06	8.58830950721568e-07	5.23521074777133e-06	3.65031257105073e-06	5.23959476021471e-06	9.41005008405057e-07	1.19197738236777e-05	4.33176943330217e-06	1.78160975253179e-05	1.05288346494377e-05	0.4412	0.6711	0.5109	0.9961
k__Bacteria;p__Firmicutes;c__Clostridia;o__Eubacteriales;f__Lachnospiraceae;g__Sporofaciens	0.00648975155712235	0.00457919532409639	0.00607455585572242	0.00253140422725182	0.00106798299254535	0.00408052798121028	0.0136543839451195	0.000704436349292025	0.00997518746616378	0.00577917111985691	0.0100493270100161	0.00968691074419718	0.4412	0.6741	0.5129	0.9961
k__Bacteria;p__Firmicutes;c__Clostridia;o__Eubacteriales;f__Vallitaleaceae;g__Vallitalea	0.000110310681325214	0.000130678200596496	8.91325177707957e-05	8.37360176953529e-05	6.92211198871987e-05	7.92639301142443e-05	0.000129084561819835	4.27216273815896e-05	0.000319061852815187	0.000177405648154784	0.000185497015410662	0.000241206030150754	0.4398	0.4275	0.3036	0.9961
k__Bacteria;p__Firmicutes;c__Clostridia;o__Eubacteriales;f__Peptococcaceae;g__Candidatus_Dichloromethanomonas	8.36038847938468e-06	3.85291991930701e-06	5.68001338735463e-06	1.71766190144314e-06	1.45422520771426e-06	2.60736612217909e-06	1.71477646697936e-05	1.12920601008607e-06	3.88085659375554e-06	5.11936387572075e-06	6.28803442070042e-06	1.34003350083752e-05	0.4398	0.6974	0.5283	0.9961
k__Bacteria;p__Firmicutes;c__Erysipelotrichia;o__Erysipelotrichales;f__Erysipelotrichaceae;g__Merdibacter	8.33716517805305e-05	0.000110771447680077	4.7624727632435e-05	4.29415475360784e-05	5.06070372284562e-05	5.37117421168893e-05	0.000120510679484938	0.000112544199005245	8.62104571898551e-05	4.9224652651161e-05	0.000108206592322886	0.000196410624551328	0.438	0.4682	0.3495	0.9961
k__Bacteria;p__Firmicutes;c__Clostridia;o__Eubacteriales;f__Eubacteriales_Family_XIII.Incertae_Sedis;g__Ihubacter	0.000128192623350565	9.18279247434838e-05	0.000114037191853812	0.000103489129561949	3.95549256498278e-05	6.15338404834265e-05	0.000138134770951115	4.19688233748655e-05	0.00023728666030391	0.000110460120549205	0.000196501075646888	0.000264369466379517	0.4374	0.4319	0.3111	0.9961
k__Bacteria;p__Actinobacteria;c__Coriobacteriia;o__Coriobacteriales;f__Atopobiaceae;g__Atopobium	3.69250491172823e-05	3.11444360143984e-05	1.66031160553443e-05	2.27590201941216e-05	1.3669716952514e-05	2.2944821875176e-05	3.57245097287367e-05	1.01628540907746e-05	5.21143599732886e-05	3.15037776967431e-05	8.38404589426722e-05	6.33644412538885e-05	0.4369	0.4291	0.3086	0.9961
k__Bacteria;p__Firmicutes;c__Negativicutes;o__Selenomonadales;f__Sporomusaceae;g__Pelorhabdus	9.75378655928212e-06	6.74260985878727e-06	5.24308928063504e-06	3.43532380288627e-06	3.19929545697137e-06	8.34357159097309e-06	2.1434705837242e-05	1.31740701176708e-06	8.87052935715551e-06	1.00418291408369e-05	1.51960831833593e-05	2.12491026561378e-05	0.4368	0.6299	0.488	0.9961
k__Bacteria;p__Proteobacteria;c__Gammaproteobacteria;o__Aeromonadales;f__Succinivibrionaceae;g__Succinivibrio	4.29631074635046e-05	4.30242724322617e-05	3.88862454980432e-05	3.82179773071098e-05	1.89049277002853e-05	4.11963847304296e-05	5.71592155659786e-05	4.10278183664605e-05	0.000102288291649699	3.83952290679056e-05	7.38844044432299e-05	7.10217755443886e-05	0.4365	0.3573	0.2219	0.9961
k__Bacteria;p__Firmicutes;c__Clostridia;o__Eubacteriales;f__Clostridiaceae;g__Sarcina	0.000228285052089865	0.000317223740022944	0.000103987937399262	0.000158454310408129	7.12570351779986e-05	0.000153313127984131	0.000262456064807119	3.89576073479693e-05	0.000528073700793164	0.000306768035322036	0.000510640795247713	0.000380569514237856	0.4362	0.5643	0.4396	0.9961
k__Eukaryota;p__Ascomycota;c__Eurotiomycetes;o__Eurotiales;f__Aspergillaceae;g__Penicillium	3.48349519974361e-06	2.88968993948026e-06	3.93231696047628e-06	9.44714045793725e-06	2.03591529079996e-06	2.08589289774327e-06	5.71592155659786e-06	4.14042203698225e-06	7.76171318751107e-06	1.7720874954418e-06	8.38404589426723e-06	1.35917683656377e-05	0.4337	0.4856	0.3718	0.9961
k__Bacteria;p__Firmicutes;c__Clostridia;o__Eubacteriales;f__Lachnospiraceae;g__Agathobacter	0.000161634177268104	0.000421573654504176	7.55878704624885e-05	0.000117230424773494	9.42337934598839e-05	0.000136104511577749	0.00024149768576626	3.3876180302582e-05	0.000551913248440519	0.00021580087722269	0.000367326010742583	0.000532376166547021	0.4329	0.599	0.4698	0.9961
k__Bacteria;p__Firmicutes;c__Clostridia;o__Eubacteriales;f__Lachnospiraceae;g__Oribacterium	0.000977236520034742	0.000945249686869987	0.000556641311960754	0.000873860492359196	0.000298988702706051	0.000860952293543536	0.00127750846789962	0.000219442367960059	0.00200446243067473	0.00122392176351847	0.00167811918602442	0.00234812156018186	0.4323	0.5118	0.3983	0.9961
k__Bacteria;p__Firmicutes;c__Clostridia;o__Eubacteriales;f__Lachnospiraceae;g__Stomatobaculum	8.03526226074194e-05	0.000130678200596496	2.92739151502123e-05	7.04241379591686e-05	3.11204194450851e-05	6.10123672589907e-05	8.19282089779027e-05	1.7314492154653e-05	0.00020734862372351	8.36819095069737e-05	0.000191261046962971	0.000207130892558028	0.4314	0.5487	0.4318	0.9961
k__Bacteria;p__Proteobacteria;c__Gammaproteobacteria;o__Vibrionales;f__Vibrionaceae;g__Enterovibrio	5.80582533290602e-06	8.34799315849853e-06	2.62154464031752e-06	1.28824642608235e-06	5.81690083085703e-07	1.56441967330745e-06	3.33428757468209e-06	1.6938090151291e-06	1.80182627567221e-05	3.93797221209288e-07	7.07403872328797e-06	1.47403685092127e-05	0.4313	0.8582	0.6153	0.9961
k__Bacteria;p__Cyanobacteria;c__unclassified;o__Synechococcales;f__Synechococcaceae;g__Synechococcus	7.89592245275219e-06	1.31641430576323e-05	1.04861785612701e-05	1.15942178347412e-05	9.30704132937125e-06	1.56441967330745e-05	1.14318431131957e-05	9.41005008405057e-06	2.68887921138776e-05	1.90991652286505e-05	3.53701936164399e-05	2.06748025843503e-05	0.4304	0.3912	0.2713	0.9961
k__Bacteria;p__Firmicutes;c__Clostridia;o__Eubacteriales;f__Eubacteriales_Family_XIII.Incertae_Sedis;g__Zhenpiania	0.00034718835490778	0.000270667624331318	0.000196178923917095	0.000270102334001933	9.85964690830267e-05	0.000162699646023975	0.000313423032020116	9.50415058489107e-05	0.000615392974152663	0.000257937179892084	0.000577975163836047	0.00065240488155061	0.4302	0.4359	0.3237	0.9961
k__Bacteria;p__Proteobacteria;c__Deltaproteobacteria;o__Desulfovibrionales;f__Desulfovibrionaceae;g__Oceanidesulfovibrio	8.59262149270092e-06	1.92645995965351e-06	7.42770981423298e-06	6.01181665505098e-06	4.36267562314277e-06	5.736205468794e-06	1.42898038914947e-05	1.50560801344809e-06	2.43939557321777e-05	5.31626248632539e-06	1.49340817491635e-05	1.05288346494377e-05	0.4297	0.5708	0.4516	0.9961
k__Bacteria;p__Firmicutes;c__Erysipelotrichia;o__Erysipelotrichales;f__Erysipelotrichaceae;g__Tannockella	4.15697093836071e-05	5.8757028769432e-05	1.57292678419051e-05	1.5888372588349e-05	2.85028140711994e-05	3.49387060371998e-05	5.57302351768292e-05	9.42887018421867e-05	7.78943359175218e-05	2.16588471665109e-05	3.17021735376979e-05	5.16870064608758e-05	0.4291	0.5925	0.4689	0.9961
k__Bacteria;p__Proteobacteria;c__Betaproteobacteria;o__Burkholderiales;f__Oxalobacteraceae;g__Undibacterium	3.48349519974361e-06	3.53184325936476e-06	1.74769642687835e-06	3.86473927824706e-06	6.98028099702844e-06	6.77915191766564e-06	2.38163398191578e-06	6.21063305547337e-06	1.91270789263666e-05	3.54417499088359e-06	2.12221161698639e-05	4.40296721703757e-06	0.4283	0.5971	0.4732	0.9961
k__Bacteria;p__Firmicutes;c__Clostridia;o__Eubacteriales;f__Lachnospiraceae;g__Lachnospira	0.000600322339422483	0.000970935819665368	0.000233317472988259	0.000340955887436463	0.000253326031183824	0.000383804293184762	0.000621130142483635	0.000124965465116192	0.00130535383571392	0.000659807244136162	0.00128773704907261	0.00119760708303422	0.4272	0.5315	0.4216	0.9961
k__Bacteria;p__Firmicutes;c__Clostridia;o__Thermoanaerobacterales;f__Thermoanaerobacterales_Family_III.Incertae_Sedis;g__Thermoanaerobacterium	5.01623308763081e-05	4.20610424524349e-05	3.14585356838103e-05	2.53355130462863e-05	1.91957727418282e-05	3.18098666905849e-05	4.04877776925682e-05	2.22077181983593e-05	0.000100070659310411	3.99704179527428e-05	7.49324101800133e-05	8.05934434075138e-05	0.425	0.3817	0.2655	0.9961
k__Bacteria;p__Chloroflexi;c__Ktedonobacteria;o__Ktedonobacterales;f__Dictyobacteraceae;g__Dictyobacter	2.78679615979489e-06	9.95337645820979e-06	1.31077232015876e-06	6.87064760577255e-06	1.16338016617141e-06	3.12883934661491e-06	5.23959476021471e-06	0	3.24328729620998e-05	1.18139166362786e-06	3.66802007874191e-06	1.09117013639627e-05	0.424	0.7566	0.5752	0.9961
k__Bacteria;p__Firmicutes;c__Bacilli;o__Bacillales;f__Planococcaceae;g__Viridibacillus	3.48349519974361e-06	3.21076659942251e-06	6.5538616007938e-06	1.71766190144314e-06	5.52605578931418e-06	6.25767869322982e-06	4.76326796383155e-06	6.21063305547337e-06	1.16425697812666e-05	5.71005970753468e-06	4.45402438132946e-06	1.11031347212252e-05	0.4226	0.5457	0.4387	0.9961
k__Bacteria;p__Firmicutes;c__Clostridia;o__Eubacteriales;f__unclassified;g__Proteiniborus	2.13654372250942e-05	3.40341259538786e-05	2.09723571225402e-05	1.54589571129882e-05	1.27971818278855e-05	6.77915191766564e-06	3.3819202543204e-05	7.15163806387843e-06	5.21143599732886e-05	1.98867596710691e-05	3.53701936164399e-05	4.99641062455133e-05	0.4222	0.4858	0.3848	0.9961
k__Bacteria;p__Firmicutes;c__Clostridia;o__Eubacteriales;f__Clostridiaceae;g__Anaeromicrobium	9.28932053264964e-06	1.44484496974013e-05	6.99078570751339e-06	6.87064760577255e-06	3.78098554005707e-06	1.04294644887164e-05	1.00028627240463e-05	4.14042203698225e-06	2.88292204107554e-05	1.27984096893019e-05	1.51960831833593e-05	2.33548695860254e-05	0.4216	0.462	0.3615	0.9961
k__Bacteria;p__Actinobacteria;c__Actinomycetia;o__Corynebacteriales;f__Mycobacteriaceae;g__Mycobacterium	1.06827186125471e-05	1.25219897377478e-05	6.11693749407422e-06	1.41707106869059e-05	7.85281612165699e-06	7.30062514210145e-06	1.33371502987284e-05	5.26962804706832e-06	2.7720404241111e-05	1.75239763438133e-05	1.65060903543386e-05	2.46949030868629e-05	0.4211	0.4237	0.3204	0.9961
k__Bacteria;p__Firmicutes;c__Clostridia;o__Eubacteriales;f__Lachnospiraceae;g__Niameybacter	4.80722337564619e-05	9.40754613630796e-05	2.14092812292598e-05	2.70531749477294e-05	2.32676033234281e-05	3.23313399150207e-05	7.6688614217688e-05	9.41005008405057e-06	0.000128068267593933	4.29238971118124e-05	0.000107944590888691	0.000101651112706389	0.4205	0.5519	0.4461	0.9961
k__Bacteria;p__Firmicutes;c__Clostridia;o__Eubacteriales;f__Lachnospiraceae;g__Luxibacter	0.000419645055062447	0.000372770002192954	0.00021103434354556	0.000238755004300596	0.000118664776949483	0.000232055584873939	0.000461560665695278	5.60838985009414e-05	0.000943602560367417	0.00032941137554157	0.000982243376800245	0.000602440775305097	0.4196	0.5488	0.4445	0.9961
k__Eukaryota;p__Chytridiomycota;c__Neocallimastigomycetes;o__Neocallimastigales;f__Neocallimastigaceae;g__Piromyces	1.3469514772342e-05	1.47695263573436e-05	9.61233034783091e-06	8.1588940318549e-06	1.91957727418282e-05	1.1472410937588e-05	1.61951110770273e-05	1.03510550924556e-05	2.18991193504777e-05	2.22495429983248e-05	2.43661333802141e-05	3.56066044508256e-05	0.4181	0.4349	0.3364	0.9961
k__Bacteria;p__Firmicutes;c__Clostridia;o__Eubacteriales;f__Eubacteriaceae;g__Gallibacter	3.48349519974361e-05	3.27498193141096e-05	3.23323838972494e-05	2.27590201941216e-05	1.62873223263997e-05	3.23313399150207e-05	5.23959476021471e-05	2.67245422387036e-05	5.65496246518664e-05	3.26851693603709e-05	7.33604015748382e-05	4.67097391720507e-05	0.4174	0.3639	0.2514	0.9961
k__Bacteria;p__Firmicutes;c__Clostridia;o__Eubacteriales;f__Clostridiaceae;g__Lutispora	7.6172428367727e-05	8.41220849048698e-05	3.88862454980432e-05	6.52711522548392e-05	2.76302789465709e-05	5.11043759947102e-05	0.000115271084724724	1.76908941580151e-05	0.000123355798872944	0.000144326681573204	9.45825177447021e-05	0.000143383584589615	0.4166	0.5434	0.4433	0.9961
k__Bacteria;p__Bacteroidota;c__Cytophagia;o__Cytophagales;f__Cyclobacteriaceae;g__Penaeicola	2.55456314647865e-06	3.53184325936476e-06	2.18462053359793e-06	6.87064760577255e-06	7.27112603857129e-06	2.08589289774327e-06	4.76326796383155e-06	6.02243205379236e-06	6.65289701786663e-06	1.7720874954418e-06	2.09601147356681e-05	5.93443407513759e-06	0.4093	0.5503	0.457	0.9961
k__Bacteria;p__Proteobacteria;c__Gammaproteobacteria;o__Enterobacterales;f__Erwiniaceae;g__Pantoea	1.02182525859146e-05	1.47695263573436e-05	5.68001338735463e-06	9.44714045793725e-06	1.94866177833711e-05	1.46012502842029e-05	1.57187842806441e-05	7.71624106892146e-06	4.0471790192022e-05	1.14201194150694e-05	2.77721520247602e-05	2.87150035893754e-05	0.4091	0.4285	0.3397	0.9961
k__Bacteria;p__Firmicutes;c__Bacilli;o__Lactobacillales;f__Lactobacillaceae;g__Lapidilactobacillus	2.62423305047352e-05	2.85758227348604e-05	9.17540624111133e-06	1.41707106869059e-05	8.72535124628554e-06	1.09509377131522e-05	2.7626954190223e-05	1.11038590991797e-05	5.26687680581108e-05	1.47673957953483e-05	2.62001434195851e-05	2.87150035893754e-05	0.4077	0.4331	0.3464	0.9961
k__Bacteria;p__Firmicutes;c__Erysipelotrichia;o__Erysipelotrichales;f__Erysipelotrichaceae;g__Candidatus_Stoquefichus	0.000346259422854515	0.000695452045434916	0.000192246606956618	6.65593986809215e-05	0.000486874599542733	0.000550154251779788	0.00049061660027465	0.00151464166152878	0.000534726597811031	0.000348313642159615	0.000385142108267901	0.000352237377363006	0.407	0.7884	0.6057	0.9961
k__Bacteria;p__Firmicutes;c__Clostridia;o__Eubacteriales;f__unclassified;g__Natranaerovirga	6.06128164755389e-05	8.44431615648121e-05	3.93231696047628e-05	5.19592725186549e-05	2.67577438219423e-05	4.38037508526087e-05	7.00200390683238e-05	1.674988914961e-05	0.000189053156924377	5.76912929071607e-05	0.000125236685545617	0.000146446518305815	0.405	0.4617	0.3804	0.9961
k__Bacteria;p__Firmicutes;c__Erysipelotrichia;o__Erysipelotrichales;f__Erysipelotrichaceae;g__Faecalitalea	5.48069911426329e-05	5.45830321901827e-05	3.18954597905298e-05	5.45357653708196e-05	4.01366157329135e-05	3.70245989349431e-05	4.66800260455492e-05	0.000209655915872647	0.000100902271437644	3.34727638027895e-05	7.83384288245594e-05	5.97272074659009e-05	0.4046	0.5669	0.4755	0.9961
k__Bacteria;p__Bacteroidota;c__Cytophagia;o__Cytophagales;f__Catalimonadaceae;g__Tunicatimonas	1.85786410652993e-06	4.81614989913377e-06	3.4953928537567e-06	4.29415475360784e-06	4.07183058159992e-06	4.69325901992236e-06	6.66857514936418e-06	5.26962804706832e-06	4.71246872098886e-06	1.7720874954418e-06	1.28380702755967e-05	1.30174682938502e-05	0.4031	0.4879	0.4088	0.9961
k__Bacteria;p__Firmicutes;c__Negativicutes;o__Selenomonadales;f__Sporomusaceae;g__Dendrosporobacter	9.75378655928212e-06	2.50439794754956e-05	4.80616517391546e-06	6.44123213041176e-06	4.94436570622848e-06	8.86504481540891e-06	1.76240914661767e-05	3.57581903193922e-06	2.74432001986999e-05	1.14201194150694e-05	1.70300932227303e-05	1.89519023689878e-05	0.4026	0.5098	0.4297	0.9961
k__Bacteria;p__Firmicutes;c__Clostridia;o__Eubacteriales;f__Clostridiaceae;g__Thermotalea	1.85786410652993e-05	4.17399657924927e-05	1.70400401620639e-05	1.5888372588349e-05	1.86140826587425e-05	1.82515628552536e-05	2.1434705837242e-05	7.90444207060248e-06	8.42700288929773e-05	4.68618693239053e-05	4.11342251687486e-05	4.97726728882508e-05	0.4024	0.5104	0.4305	0.9961
k__Bacteria;p__Firmicutes;c__Bacilli;o__Bacillales;f__Bacillaceae;g__Rossellomorea	1.39339807989745e-05	9.95337645820979e-06	1.04861785612701e-05	5.15298570432941e-06	5.52605578931418e-06	7.30062514210145e-06	1.85767450589431e-05	3.19941702857719e-06	3.21556689196887e-05	9.64803191962756e-06	9.43205163105063e-06	3.36922708782005e-05	0.4019	0.537	0.4542	0.9961
k__Bacteria;p__Firmicutes;c__Clostridia;o__Eubacteriales;f__Lachnospiraceae;g__Diplocloster	0.000266371266273728	0.000320434506622367	0.000118843357027728	0.000148148338999471	7.91098512996556e-05	0.000189294780470202	0.000307230783667135	3.51935873143491e-05	0.000541656698871308	0.000292591335358501	0.000450118463948472	0.000579468772433597	0.4018	0.5918	0.4973	0.9961
k__Archaea;p__Euryarchaeota;c__Methanomicrobia;o__Methanomicrobiales;f__Methanocorpusculaceae;g__Methanocorpusculum	1.62563109321369e-05	2.76125927550336e-05	9.17540624111133e-06	4.29415475360784e-06	1.22154917447998e-05	1.19938841620238e-05	1.61951110770273e-05	6.39883405715439e-06	2.74432001986999e-05	2.26433402195341e-05	2.06981133014722e-05	3.71380713089256e-05	0.3991	0.5462	0.4649	0.9961
k__Bacteria;p__Cyanobacteria;c__unclassified;o__Nostocales;f__Nostocaceae;g__Nostoc	7.66368943943595e-06	1.57327563371703e-05	7.86463392095257e-06	9.87655593329804e-06	8.72535124628554e-06	2.60736612217909e-06	7.14490194574733e-06	3.57581903193922e-06	3.96401780647887e-05	4.9224652651161e-06	2.54141391169975e-05	3.21608040201005e-05	0.3982	0.5631	0.4795	0.9961
k__Bacteria;p__Cyanobacteria;c__unclassified;o__Synechococcales;f__Prochlorococcaceae;g__Prochlorococcus	5.34135930627354e-06	6.74260985878727e-06	8.73848213439174e-07	1.71766190144314e-06	3.19929545697137e-06	3.12883934661491e-06	4.2869411674484e-06	1.12920601008607e-06	1.30285899933222e-05	3.34727638027895e-06	1.12660616704216e-05	4.40296721703757e-06	0.3974	0.599	0.507	0.9961
k__Bacteria;p__Firmicutes;c__unclassified;o__unclassified;f__unclassified;g__Ndongobacter	1.60240779188206e-05	2.53650561354378e-05	1.00492544545505e-05	1.28824642608235e-05	7.85281612165699e-06	1.51227235086387e-05	1.66714378734104e-05	9.9746530890936e-06	3.93629740223776e-05	2.40216304937666e-05	1.5720086051751e-05	4.63268724575257e-05	0.3973	0.4787	0.4065	0.9961
k__Bacteria;p__Proteobacteria;c__Deltaproteobacteria;o__Desulfobacterales;f__Desulfobacteraceae;g__Desulfatibacillum	2.55456314647865e-06	6.42153319884502e-06	3.93231696047628e-06	1.28824642608235e-06	1.74507024925711e-06	2.08589289774327e-06	3.33428757468209e-06	7.52804006724045e-07	1.2751385950911e-05	2.75658054846502e-06	7.59804159167967e-06	8.61450107681264e-06	0.3972	0.5732	0.4883	0.9961
k__Bacteria;p__Actinobacteria;c__Coriobacteriia;o__Coriobacteriales;f__Atopobiaceae;g__Parolsenella	1.13794176524958e-05	1.99067529164196e-05	7.86463392095257e-06	5.58240117969019e-06	7.85281612165699e-06	6.25767869322982e-06	1.76240914661767e-05	2.82301502521517e-06	1.96814870111888e-05	1.41766999635344e-05	2.54141391169975e-05	2.56520698731754e-05	0.3969	0.5105	0.4369	0.9961
k__Bacteria;p__Firmicutes;c__Clostridia;o__Eubacteriales;f__Peptococcaceae;g__Paradesulfitobacterium	9.52155354596588e-06	8.66906981844078e-06	5.68001338735463e-06	3.86473927824706e-06	7.56197108011414e-06	2.08589289774327e-06	5.23959476021471e-06	3.57581903193922e-06	1.63550385022555e-05	1.45704971847437e-05	1.0480057367834e-05	1.14860014357502e-05	0.3965	0.551	0.4718	0.9961
k__Bacteria;p__Firmicutes;c__Negativicutes;o__Acidaminococcales;f__Acidaminococcaceae;g__Phascolarctobacterium	0.000299348354164635	0.000213194902201655	0.000111852571320214	0.000143854184245863	8.89985827121126e-05	0.000147576922515337	0.000308183437259902	8.3184842743007e-05	0.000356761602583098	0.000218163660549946	0.000290821591957394	0.000414644651830581	0.3957	0.4359	0.364	0.9961
k__Bacteria;p__Firmicutes;c__Bacilli;o__Bacillales;f__Bacillaceae;g__Fictibacillus	1.32372817590257e-05	2.18332128760731e-05	5.24308928063504e-06	1.54589571129882e-05	1.01795764539998e-05	1.51227235086387e-05	2.00057254480925e-05	4.51682404034427e-06	3.10468527500443e-05	2.36278332725573e-05	2.85581563273477e-05	3.4649437664513e-05	0.3946	0.5037	0.4333	0.9961
k__Bacteria;p__Firmicutes;c__Clostridia;o__Eubacteriales;f__Eubacteriaceae;g__Acetobacterium	0.000225962721956702	0.000288647917288084	0.000103987937399262	0.000136124705689369	6.51492893055987e-05	0.000125675047089032	0.000229589515856681	3.97104113546934e-05	0.000442694855730542	0.000213438093895434	0.000391954145556993	0.000410815984685331	0.3942	0.53	0.4569	0.9961
k__Bacteria;p__Thermotogae;c__Thermotogae;o__Petrotogales;f__Petrotogaceae;g__Petrotoga	1.27728157323933e-05	1.50906030172858e-05	5.68001338735463e-06	8.1588940318549e-06	1.10521115786284e-05	1.19938841620238e-05	1.47661306878778e-05	4.51682404034427e-06	2.85520163683443e-05	1.27984096893019e-05	4.29682352081195e-05	1.99090691553003e-05	0.3937	0.4365	0.3671	0.9961
k__Bacteria;p__Firmicutes;c__Clostridia;o__Eubacteriales;f__Peptococcaceae;g__Phosphitispora	8.82485450601716e-06	4.81614989913377e-06	3.05846874703711e-06	9.01772498257647e-06	3.19929545697137e-06	3.12883934661491e-06	8.09755553851364e-06	5.64603005043034e-07	2.35623436049443e-05	1.27984096893019e-05	1.10040602362257e-05	1.55061019382627e-05	0.3928	0.7368	0.594	0.9961
k__Bacteria;p__Firmicutes;c__Clostridia;o__Eubacteriales;f__Lachnospiraceae;g__Wansuia	9.84667976460862e-05	0.000121045900798229	4.80616517391546e-05	9.10360807764862e-05	5.0897882269999e-05	7.35277246454504e-05	0.000115271084724724	1.97611051765062e-05	0.000253641698806165	0.000106915945558322	0.000203051111501784	0.000279109834888729	0.392	0.5123	0.4442	0.9961
k__Bacteria;p__Firmicutes;c__Bacilli;o__Bacillales;f__Bacillaceae;g__Psychrobacillus	1.1611650665812e-05	3.05022826945139e-05	8.73848213439174e-06	1.03059714086588e-05	8.14366116319984e-06	4.69325901992236e-06	1.76240914661767e-05	4.32862303866326e-06	4.62930750826553e-05	1.20108152468833e-05	1.83401003937096e-05	2.81407035175879e-05	0.3914	0.5237	0.4548	0.9961
k__Bacteria;p__Firmicutes;c__Clostridia;o__Eubacteriales;f__Eubacteriales_Family_XIII.Incertae_Sedis;g__Anaerovorax	0.00044170719132749	0.000400703671607929	0.000255163678324239	0.000271390580428016	0.000132334493901997	0.000217975807814172	0.000441554940247185	0.000100687535899341	0.000691346881773307	0.00037351666431701	0.000702949847947468	0.000764201962191912	0.3912	0.4553	0.3902	0.9961
k__Bacteria;p__Fusobacteria;c__Fusobacteriia;o__Fusobacteriales;f__Leptotrichiaceae;g__Leptotrichia	8.3836117807163e-05	5.00879589509912e-05	4.36924106719587e-05	3.82179773071098e-05	4.10091508575421e-05	6.83129924010922e-05	6.81147318827912e-05	2.95475572639188e-05	0.000138047613120733	0.000117154673309763	0.000101394555033794	0.000103182579564489	0.3906	0.4494	0.3847	0.9961
k__Bacteria;p__Firmicutes;c__Clostridia;o__Eubacteriales;f__Oscillospiraceae;g__Subdoligranulum	0.000728282729759732	0.000691599125515609	0.000238123638162175	0.000297584924425023	0.000195157022875253	0.000555890457248582	0.000849290677951166	0.000108027374964901	0.00113376453346144	0.000713757463441835	0.000959711253459401	0.000987604690117253	0.3904	0.5651	0.4896	0.9961
k__Bacteria;p__Firmicutes;c__Erysipelotrichia;o__Erysipelotrichales;f__Erysipelotrichaceae;g__Intestinibaculum	4.34275734901371e-05	5.42619555302404e-05	1.31077232015876e-05	1.33118797361843e-05	3.17021095281708e-05	3.02454470172775e-05	3.76298169142693e-05	7.24573856471894e-05	5.21143599732886e-05	2.0477455502883e-05	4.87322667604282e-05	5.03469729600383e-05	0.3904	0.5577	0.4839	0.9961
k__Bacteria;p__Firmicutes;c__Bacilli;o__Bacillales;f__Paenibacillaceae;g__Fontibacillus	3.11192237843763e-05	2.31175195158421e-05	3.93231696047628e-06	1.37412952115451e-05	5.52605578931418e-06	2.13804022018685e-05	3.14375685612883e-05	2.82301502521517e-06	2.79976082835221e-05	2.83533999270688e-05	3.95622165635735e-05	3.1969370662838e-05	0.3903	0.7044	0.5795	0.9961
k__Bacteria;p__Cyanobacteria;c__unclassified;o__Oscillatoriales;f__Microcoleaceae;g__Planktothrix	5.57359231958978e-06	1.60538329971126e-06	3.93231696047628e-06	6.01181665505098e-06	1.74507024925711e-06	2.08589289774327e-06	7.14490194574733e-06	0	4.71246872098886e-06	2.55968193786037e-06	3.93002151293776e-06	1.56975352955252e-05	0.3903	0.5792	0.5004	0.9961
k__Bacteria;p__Actinobacteria;c__Actinomycetia;o__Micrococcales;f__Microbacteriaceae;g__Microbacterium	4.04085443170259e-05	5.45830321901827e-05	3.2769308003969e-05	4.07944701592745e-05	2.06499979495425e-05	3.23313399150207e-05	6.62094246972586e-05	1.6185286144567e-05	8.28840086809218e-05	4.54835790496728e-05	0.000106372582283515	7.77219430485762e-05	0.39	0.3943	0.3227	0.9961
k__Bacteria;p__Firmicutes;c__Clostridia;o__Eubacteriales;f__Desulfitobacteriaceae;g__Syntrophobotulus	3.50671850107524e-05	7.19211718270643e-05	2.05354330158206e-05	1.11648023593804e-05	8.72535124628554e-06	2.76380808950984e-05	3.04849149685219e-05	7.52804006724045e-06	9.81302310135328e-05	2.52030221573944e-05	6.02603298650457e-05	7.52333094041637e-05	0.3896	0.61	0.523	0.9961
k__Eukaryota;p__Mucoromycota;c__Mucoromycetes;o__Mucorales;f__Rhizopodaceae;g__Rhizopus	4.90011658097269e-05	8.57274682045811e-05	2.31569776561381e-05	4.89533641911294e-05	3.5192250026685e-05	2.24233486507402e-05	6.95437122719407e-05	4.19688233748655e-05	7.67855197478774e-05	4.3711491554231e-05	0.000113970623875195	5.74300071787509e-05	0.3895	0.4254	0.3599	0.9961
k__Bacteria;p__Firmicutes;c__Bacilli;o__Bacillales;f__Bacillaceae;g__Lederbergia	1.78819420253506e-05	3.46762792737631e-05	8.73848213439174e-06	1.03059714086588e-05	8.43450620474269e-06	1.1472410937588e-05	2.71506273938399e-05	4.51682404034427e-06	4.07489942344331e-05	1.81146721756273e-05	3.90382136951818e-05	2.68006700167504e-05	0.3891	0.5033	0.4395	0.9961
k__Bacteria;p__Spirochaetes;c__Spirochaetia;o__Spirochaetales;f__Spirochaetaceae;g__Bullifex	0.000120761166924445	0.000172097089729047	2.40308258695773e-05	2.96296677998941e-05	2.23950681987996e-05	6.62270995033489e-05	8.24045357742859e-05	1.26094671126278e-05	0.000306864874949098	6.79300206586022e-05	0.000111874612401628	0.000170758554678153	0.3859	0.7091	0.5863	0.9961
k__Bacteria;p__Proteobacteria;c__Gammaproteobacteria;o__Alteromonadales;f__Colwelliaceae;g__Thalassotalea	2.09009711984617e-06	2.24753661959576e-06	3.05846874703711e-06	2.5764928521647e-06	6.98028099702844e-06	4.17178579548654e-06	2.85796077829893e-06	1.27976681143088e-05	8.5933253147444e-06	1.7720874954418e-06	8.64604732846308e-06	4.02010050251256e-06	0.3849	0.621	0.5354	0.9961
k__Bacteria;p__Firmicutes;c__Clostridia;o__Eubacteriales;f__Desulfitobacteriaceae;g__Desulfitobacterium	0.000160937478228155	0.000130036047276612	5.72370579802659e-05	7.94418629417451e-05	6.0786613682456e-05	9.49081268473189e-05	0.000177193568254534	3.2558773290815e-05	0.00019487444181501	0.000142751492688367	0.000224535229105844	0.000255563531945442	0.3841	0.475	0.4187	0.9961
k__Bacteria;p__Firmicutes;c__Erysipelotrichia;o__Erysipelotrichales;f__Erysipelotrichaceae;g__Absicoccus	3.20481558376413e-05	3.37130492939364e-05	2.31569776561381e-05	1.28824642608235e-05	1.68690124094854e-05	2.03374557529969e-05	2.61979738010735e-05	3.55699893177111e-05	5.15599518884664e-05	2.24464416089294e-05	3.53701936164399e-05	4.76669059583632e-05	0.3836	0.4283	0.3704	0.9961
k__Bacteria;p__Firmicutes;c__Bacilli;o__Bacillales;f__Bacillaceae;g__Thalassobacillus	3.9479612263761e-06	2.56861327953801e-06	6.5538616007938e-06	5.58240117969019e-06	3.49014049851422e-06	3.65031257105073e-06	6.19224835298102e-06	1.31740701176708e-06	1.46918142477888e-05	5.31626248632539e-06	8.90804876265893e-06	1.39746350801627e-05	0.3836	0.4857	0.4297	0.9961
k__Bacteria;p__Proteobacteria;c__Epsilonproteobacteria;o__Campylobacterales;f__Campylobacteraceae;g__Campylobacter	0.00048374136673773	0.000297959140426409	0.000266960629205668	0.000310896804161208	0.000185559136504339	0.000203374557529969	0.000263885045196268	8.69488627766272e-05	0.000931405582501328	0.0015476230793525	0.000466886555737006	0.000523570232112946	0.3818	0.6597	0.5627	0.9961
k__Bacteria;p__Firmicutes;c__Clostridia;o__Eubacteriales;f__Peptococcaceae;g__Peptococcus	2.34555343449403e-05	7.06368651872953e-06	9.17540624111133e-06	6.01181665505098e-06	7.85281612165699e-06	9.38651803984473e-06	1.14318431131957e-05	2.12667131899543e-05	1.94042829687777e-05	1.08294235832554e-05	1.28380702755967e-05	1.72290021536253e-05	0.3814	0.5206	0.4638	0.9961
k__Bacteria;p__Firmicutes;c__Clostridia;o__Eubacteriales;f__Oscillospiraceae;g__Mageeibacillus	1.04504855992308e-05	2.05489062363041e-05	1.04861785612701e-05	1.07353868840196e-05	6.39859091394273e-06	1.25153573864596e-05	2.90559345793725e-05	2.63481402353416e-06	3.93629740223776e-05	1.89022666180458e-05	2.22701219066473e-05	2.58435032304379e-05	0.3813	0.5443	0.4836	0.9961
k__Bacteria;p__Firmicutes;c__Clostridia;o__Eubacteriales;f__Caldicoprobacteraceae;g__Caldicoprobacter	3.8550680210496e-05	6.5178561968277e-05	1.52923437351855e-05	2.49060975709255e-05	1.91957727418282e-05	1.87730360796895e-05	5.43012547876797e-05	6.5870350588354e-06	0.000114485269515788	2.99285888119059e-05	5.7902316957283e-05	8.25077769801388e-05	0.3804	0.5646	0.5005	0.9961
k__Bacteria;p__Firmicutes;c__Clostridia;o__Eubacteriales;f__Clostridiaceae;g__Inediibacterium	6.73475738617099e-06	8.34799315849853e-06	6.11693749407422e-06	1.28824642608235e-05	6.10774587239988e-06	6.77915191766564e-06	1.76240914661767e-05	4.32862303866326e-06	1.5246222332611e-05	1.24046124680926e-05	1.31000717097925e-05	1.55061019382627e-05	0.3799	0.4126	0.3571	0.9961
k__Bacteria;p__Proteobacteria;c__Gammaproteobacteria;o__Thiotrichales;f__Francisellaceae;g__Francisella	1.20761166924445e-05	5.13722655907602e-06	5.24308928063504e-06	1.11648023593804e-05	1.19246467032569e-05	8.34357159097309e-06	2.00057254480925e-05	5.26962804706832e-06	1.5246222332611e-05	9.45113330902292e-06	1.67680917885345e-05	2.27805695142379e-05	0.3794	0.4413	0.39	0.9961
k__Bacteria;p__Proteobacteria;c__Deltaproteobacteria;o__Desulfovibrionales;f__Desulfovibrionaceae;g__Mailhella	4.57499036232995e-05	2.63282861152646e-05	5.63632097668267e-05	4.93827796664902e-05	5.26429525192561e-05	3.96319650571222e-05	8.19282089779027e-05	1.09156580974987e-05	0.000184617892245799	6.02509748450211e-05	0.000148816814623243	7.73390763340512e-05	0.3778	0.5191	0.4668	0.9961
k__Bacteria;p__Firmicutes;c__Clostridia;o__Eubacteriales;f__unclassified;g__Gemmiger	0.00155154876196581	0.00124802497719553	0.000410271736209692	0.000492110134763459	0.000321092925863308	0.00098506292095926	0.0016485670422821	0.000205891895839026	0.00163356342192867	0.00166241496933501	0.00141978577190732	0.00160114860014357	0.3771	0.6099	0.5363	0.9961
k__Bacteria;p__Firmicutes;c__Clostridia;o__Eubacteriales;f__Eubacteriaceae;g__Eubacterium	0.0292188610364095	0.0239285591588562	0.0125445280280261	0.00744477609632991	0.00660305497814736	0.0115297729922759	0.0207454609628756	0.00371584057718989	0.044404206737666	0.0179014309803424	0.0262100994740845	0.0514726011007418	0.3764	0.5783	0.5151	0.9961
k__Bacteria;p__Firmicutes;c__Clostridia;o__Eubacteriales;f__Lachnospiraceae;g__Johnsonella	6.24706805820688e-05	0.000101460224541751	2.35939017628577e-05	7.90124474663843e-05	1.91957727418282e-05	5.57976350146325e-05	7.19253462538565e-05	1.03510550924556e-05	0.000179628219482399	6.98990067646487e-05	0.000129952711361142	0.00017516152189519	0.3752	0.6217	0.5462	0.9961
k__Bacteria;p__Firmicutes;c__Clostridia;o__Eubacteriales;f__Defluviitaleaceae;g__Defluviitalea	9.59122344996075e-05	0.000259429941233339	5.54893615533875e-05	0.0001314011354604	5.81690083085703e-05	7.87424568898085e-05	0.000140992731729414	2.07021101849112e-05	0.000463485158911375	0.000130543778830879	0.0002525693825648	0.000308399138549892	0.3744	0.5994	0.5322	0.9961
k__Bacteria;p__Firmicutes;c__Bacilli;o__Bacillales;f__Bacillaceae;g__Ornithinibacillus	1.71852429854018e-05	1.63749096570548e-05	6.99078570751339e-06	5.15298570432941e-06	1.04704214955427e-05	1.35583038353313e-05	1.33371502987284e-05	5.26962804706832e-06	3.29872810469221e-05	1.65394832907901e-05	2.48901362486058e-05	2.35463029432879e-05	0.3734	0.4733	0.4302	0.9961
k__Bacteria;p__Firmicutes;c__Clostridia;o__Eubacteriales;f__Clostridiaceae;g__Fonticella	1.46306798389232e-05	9.95337645820979e-06	8.73848213439174e-06	6.87064760577255e-06	4.65352066468562e-06	9.90799126428054e-06	7.62122874213049e-06	1.07274570958176e-05	1.69094465870777e-05	9.84493053023221e-06	1.62440889201427e-05	2.81407035175879e-05	0.3733	0.4404	0.3965	0.9961
k__Bacteria;p__Actinobacteria;c__Coriobacteriia;o__Coriobacteriales;f__Atopobiaceae;g__Thermophilibacter	4.36598065034533e-05	5.55462621700094e-05	1.74769642687835e-05	3.47826535042235e-05	1.91957727418282e-05	3.23313399150207e-05	4.71563528419324e-05	1.78790951596961e-05	7.3181867196533e-05	3.58355471300452e-05	7.23123958380548e-05	8.63364441253888e-05	0.3712	0.4114	0.367	0.9961
k__Bacteria;p__Firmicutes;c__Clostridia;o__Eubacteriales;f__Thermincolaceae;g__Thermincola	9.0570875193334e-06	1.44484496974013e-05	7.86463392095257e-06	4.72357022896863e-06	6.10774587239988e-06	8.34357159097309e-06	1.42898038914947e-05	2.07021101849112e-06	3.35416891317443e-05	1.02387277514415e-05	1.96501075646888e-05	1.93347690835128e-05	0.3707	0.5148	0.4715	0.9961
k__Bacteria;p__Firmicutes;c__Erysipelotrichia;o__Erysipelotrichales;f__Erysipelotrichaceae;g__Traorella	0.000110310681325214	0.000141915883694475	8.86955936640761e-05	6.87064760577255e-05	7.00936550118272e-05	7.4570671094322e-05	0.000134800483376433	0.000131552500175027	0.000173529730549355	9.09671580993456e-05	0.000115018629611978	0.000231825795644891	0.3696	0.4186	0.3772	0.9961
k__Bacteria;p__Proteobacteria;c__Deltaproteobacteria;o__Desulfobacterales;f__Desulfobulbaceae;g__Desulfogranum	8.59262149270092e-06	3.21076659942251e-06	1.2670799094868e-05	1.11648023593804e-05	5.52605578931418e-06	1.30368306108955e-05	1.76240914661767e-05	1.93847031731442e-05	1.66322425446666e-05	3.34727638027895e-06	1.51960831833593e-05	1.53146685810002e-05	0.3687	0.5712	0.5186	0.9961
k__Bacteria;p__Firmicutes;c__Bacilli;o__Bacillales;f__Bacillaceae;g__Calidifontibacillus	8.12815546606843e-06	1.92645995965351e-06	3.05846874703711e-06	2.14707737680392e-06	4.65352066468562e-06	5.736205468794e-06	1.04791895204294e-05	1.50560801344809e-06	4.71246872098886e-06	6.6945527605579e-06	6.28803442070042e-06	1.39746350801627e-05	0.3676	0.6181	0.5521	0.9961
k__Bacteria;p__Firmicutes;c__Clostridia;o__Eubacteriales;f__Eubacteriales_Family_XIII.Incertae_Sedis;g__Hornefia	7.43145642611971e-05	6.2609948688739e-05	3.36431562174082e-05	5.3676934420098e-05	2.7339433905028e-05	6.3098260156734e-05	0.000133847829783667	1.52442811361619e-05	8.95369056987884e-05	7.81687484100437e-05	9.61545263498772e-05	0.000160804020100503	0.3668	0.5231	0.4832	0.9961
k__Bacteria;p__Firmicutes;c__Bacilli;o__Lactobacillales;f__Lactobacillaceae;g__Bombilactobacillus	1.18438836791283e-05	2.21542895360153e-05	7.86463392095257e-06	4.29415475360784e-06	4.36267562314277e-06	2.60736612217909e-06	2.38163398191578e-06	2.39015272134884e-05	3.27100770045109e-05	5.11936387572075e-06	1.80780989595137e-05	9.76310122038765e-06	0.3651	0.7587	0.6304	0.9961
k__Bacteria;p__Firmicutes;c__Bacilli;o__Bacillales;f__Paenibacillaceae;g__Paenibacillus	0.00156408934468488	0.00205135878037104	0.000935454512486636	0.00106924453364835	0.000697155564578215	0.00114202636151444	0.00177193568254534	0.000437190926904989	0.00317842155028578	0.00162303524721408	0.00308244687331418	0.00301220387652548	0.3641	0.4389	0.4067	0.9961
k__Bacteria;p__Proteobacteria;c__Gammaproteobacteria;o__Aeromonadales;f__Succinivibrionaceae;g__Succinimonas	2.46166994115215e-05	5.13722655907602e-06	1.09231026679897e-05	6.01181665505098e-06	4.65352066468562e-06	1.35583038353313e-05	1.85767450589431e-05	9.41005008405057e-07	3.10468527500443e-05	2.81565013164641e-05	2.8034153458956e-05	2.06748025843503e-05	0.3639	0.8033	0.6505	0.9961
k__Bacteria;p__Firmicutes;c__Erysipelotrichia;o__Erysipelotrichales;f__Coprobacillaceae;g__Eggerthia	3.1815922824325e-05	4.55928857117997e-05	1.70400401620639e-05	3.30649916027804e-05	2.9375349195828e-05	2.50307147729193e-05	3.6677163321503e-05	7.28337876505514e-05	5.32231761429331e-05	2.38247318831619e-05	4.79462624578407e-05	5.32184733189758e-05	0.3613	0.466	0.4381	0.9961
k__Bacteria;p__Spirochaetes;c__Spirochaetia;o__Spirochaetales;f__Breznakiellaceae;g__Breznakiella	1.85786410652993e-05	1.89435229365928e-05	7.86463392095257e-06	2.44766820955647e-05	1.01795764539998e-05	1.25153573864596e-05	2.1434705837242e-05	5.83423105211135e-06	3.68681376406776e-05	1.94929624498598e-05	3.40601864454606e-05	4.02010050251256e-05	0.3612	0.4412	0.413	0.9961
k__Bacteria;p__Firmicutes;c__Clostridia;o__Eubacteriales;f__Peptostreptococcaceae;g__Paeniclostridium	4.73755347165132e-05	3.05022826945139e-05	2.92739151502123e-05	2.31884356694823e-05	1.3669716952514e-05	2.92025005684058e-05	4.19167580817177e-05	2.42779292168505e-05	6.93010106027774e-05	3.15037776967431e-05	5.94743255624581e-05	4.15410385259631e-05	0.3606	0.3888	0.3538	0.9961
k__Bacteria;p__Firmicutes;c__Clostridia;o__Thermosediminibacterales;f__Tepidanaerobacteraceae;g__Tepidanaerobacter	3.274485487759e-05	4.07767358126659e-05	2.7526218723334e-05	1.88942809158745e-05	2.23950681987996e-05	2.81595541195342e-05	5.8111869158745e-05	9.59825108573158e-06	6.01532772032108e-05	3.2094473528557e-05	0.000102704562204774	5.58985403206509e-05	0.3597	0.4412	0.4149	0.9961
k__Bacteria;p__Firmicutes;c__Negativicutes;o__Selenomonadales;f__Selenomonadaceae;g__Selenomonas	0.000571989911797902	0.000619356877028602	0.000284874517581171	0.000426409567033259	0.000207954204703139	0.000400491436366708	0.000610650952963205	0.000168628097506186	0.00114152624664895	0.000530444856968911	0.000856482688386236	0.000937066283799952	0.3586	0.4283	0.4024	0.9961
k__Bacteria;p__Firmicutes;c__Clostridia;o__Eubacteriales;f__Oscillospiraceae;g__Harryflintia	3.52994180240686e-05	4.10978124726081e-05	7.86463392095257e-06	1.54589571129882e-05	6.98028099702844e-06	9.90799126428054e-06	3.23902221540546e-05	5.45782904874933e-06	5.32231761429331e-05	2.10681513346969e-05	3.32741821428731e-05	2.71835367312754e-05	0.3581	0.5796	0.5367	0.9961
k__Bacteria;p__Firmicutes;c__Clostridia;o__Eubacteriales;f__Eubacteriales_Family_XIII.Incertae_Sedis;g__Alterileibacterium	1.41662138122907e-05	1.99067529164196e-05	8.73848213439174e-06	7.72947855649411e-06	5.52605578931418e-06	9.38651803984473e-06	1.61951110770273e-05	3.76402003362023e-06	2.2730731477711e-05	1.20108152468833e-05	4.50642466816863e-05	1.85690356544628e-05	0.358	0.4711	0.4473	0.9961
k__Bacteria;p__Cyanobacteria;c__unclassified;o__Oscillatoriales;f__Coleofasciculaceae;g__Geitlerinema	6.73475738617099e-06	8.02691649855628e-06	4.36924106719587e-06	3.43532380288627e-06	2.03591529079996e-06	4.17178579548654e-06	1.19081699095789e-05	9.41005008405057e-07	2.2730731477711e-05	4.72556665451146e-06	1.02180559336382e-05	8.23163436228763e-06	0.3575	0.5874	0.5427	0.9961
k__Bacteria;p__Bacteroidota;c__Cytophagia;o__Cytophagales;f__Amoebophilaceae;g__Candidatus_Cardinium	4.41242725300858e-06	1.284306639769e-06	2.62154464031752e-06	6.87064760577255e-06	9.0161962878284e-06	1.56441967330745e-06	5.23959476021471e-06	3.95222103530124e-06	5.26687680581108e-06	1.37829027423251e-06	1.15280631046174e-05	1.24431682220627e-05	0.3574	0.6346	0.5733	0.9961
k__Bacteria;p__Firmicutes;c__Bacilli;o__Bacillales;f__Bacillaceae;g__Metabacillus	3.41382529574874e-05	4.20610424524349e-05	3.45170044308474e-05	2.27590201941216e-05	1.5705632243314e-05	2.50307147729193e-05	3.57245097287367e-05	1.82554971630581e-05	8.03891722992218e-05	2.75658054846502e-05	5.73783140888913e-05	7.33189758315386e-05	0.3573	0.3797	0.3466	0.9961
k__Bacteria;p__Firmicutes;c__Bacilli;o__Bacillales;f__Bacillaceae;g__Alkalicoccus	7.43145642611971e-06	1.34852197175745e-05	6.11693749407422e-06	6.87064760577255e-06	4.65352066468562e-06	5.21473224435818e-06	1.38134770951115e-05	1.12920601008607e-06	1.96814870111888e-05	1.41766999635344e-05	1.5720086051751e-05	2.16319693706628e-05	0.3541	0.609	0.5609	0.9961
k__Bacteria;p__Proteobacteria;c__Betaproteobacteria;o__Burkholderiales;f__Alcaligenaceae;g__Taylorella	1.85786410652993e-06	4.49507323919152e-06	1.31077232015876e-06	6.44123213041176e-06	2.09408429910853e-05	4.69325901992236e-06	7.62122874213049e-06	2.27723212034024e-05	6.09848893304441e-06	3.15037776967431e-06	1.25760688414008e-05	2.68006700167504e-06	0.354	0.8666	0.6829	0.9961
k__Bacteria;p__Firmicutes;c__Clostridia;o__Eubacteriales;f__Eubacteriales_Family_XIII.Incertae_Sedis;g__Mobilibacterium	3.87829132238122e-05	3.56395092535899e-05	2.27200535494185e-05	2.83414213738118e-05	1.42514070355997e-05	4.69325901992236e-05	5.38249279912966e-05	1.07274570958176e-05	8.89824976139662e-05	5.00122470935796e-05	4.76842610236448e-05	6.68102416846135e-05	0.3533	0.4896	0.4705	0.9961
k__Bacteria;p__Firmicutes;c__Erysipelotrichia;o__Erysipelotrichales;f__Erysipelotrichaceae;g__Copranaerobaculum	9.86990306594024e-05	0.000117514057538864	4.06339419249216e-05	3.09179142259765e-05	6.13683037655417e-05	7.35277246454504e-05	0.00016004580358474	4.9120461438744e-05	0.000111990433134088	4.15456068375799e-05	0.000111874612401628	0.000221296960995453	0.3533	0.4952	0.4756	0.9961
k__Bacteria;p__Firmicutes;c__Tissierellia;o__unclassified;f__unclassified;g__Sedimentibacter	0.000220156896623796	0.000179481852907718	7.86463392095256e-05	0.000101342052185145	6.80577397210273e-05	0.000146533976066465	0.000229113189060298	3.72637983328402e-05	0.000325714749833054	0.000167166920403343	0.000247853356749275	0.000373869346733668	0.352	0.5069	0.4874	0.9961
k__Bacteria;p__Bacteroidota;c__Flavobacteriia;o__Flavobacteriales;f__Flavobacteriaceae;g__Flavimarina	1.1611650665812e-06	2.24753661959576e-06	3.4953928537567e-06	5.15298570432941e-06	4.36267562314277e-06	3.12883934661491e-06	2.38163398191578e-06	1.44914771294379e-05	5.26687680581108e-06	3.93797221209288e-06	3.40601864454606e-06	3.82866714525006e-06	0.3494	0.6961	0.6157	0.9961
k__Bacteria;p__Firmicutes;c__Clostridia;o__Eubacteriales;f__Peptostreptococcaceae;g__Acetoanaerobium	3.32093209042225e-05	4.59139623717419e-05	2.31569776561381e-05	3.34944070781412e-05	1.10521115786284e-05	4.0153438281558e-05	4.52510456563998e-05	2.01375071798682e-05	7.42906833661774e-05	4.33176943330217e-05	5.03042753656034e-05	4.65183058147882e-05	0.348	0.4409	0.4299	0.9961
k__Bacteria;p__Firmicutes;c__Clostridia;o__Eubacteriales;f__Clostridiaceae;g__Crassaminicella	2.27588353049916e-05	3.33919726339941e-05	1.83508124822227e-05	2.31884356694823e-05	9.88873141245695e-06	2.13804022018685e-05	3.09612417649051e-05	9.41005008405057e-06	4.76790952947109e-05	2.75658054846502e-05	4.97802724972117e-05	4.65183058147882e-05	0.3479	0.4104	0.3965	0.9961
k__Bacteria;p__Firmicutes;c__Bacilli;o__Bacillales;f__Planococcaceae;g__Planococcus	4.4356505543402e-05	1.66959863169971e-05	2.05354330158206e-05	3.04884987506157e-05	1.22154917447998e-05	1.82515628552536e-05	4.00114508961851e-05	1.50560801344809e-05	5.95988691183886e-05	3.32758651921849e-05	2.33181276434307e-05	4.90069394592008e-05	0.3479	0.476	0.4648	0.9961
k__Bacteria;p__Firmicutes;c__Erysipelotrichia;o__Erysipelotrichales;f__Erysipelotrichaceae;g__Amedibacillus	7.26889331679834e-05	3.94924291728969e-05	3.4953928537567e-05	0.000121524579527102	0.000151821111685368	4.17178579548655e-05	6.90673854755575e-05	0.000712905394367671	0.000122801390788122	1.94929624498598e-05	0.000106634583717711	9.49509452022015e-05	0.347	0.8703	0.6901	0.9961
k__Bacteria;p__Firmicutes;c__unclassified;o__unclassified;f__unclassified;g__Capillibacterium	9.52155354596588e-06	6.10045653890277e-06	2.18462053359793e-06	5.58240117969019e-06	4.07183058159992e-06	5.21473224435818e-06	7.14490194574733e-06	2.63481402353416e-06	1.21969778660888e-05	5.51316109693004e-06	1.67680917885345e-05	9.18880114860014e-06	0.347	0.4344	0.4244	0.9961
k__Bacteria;p__Firmicutes;c__Tissierellia;o__Tissierellales;f__Gottschalkiaceae;g__Andreesenia	6.73475738617099e-06	6.42153319884502e-06	4.36924106719587e-06	6.44123213041176e-06	5.81690083085703e-06	6.77915191766564e-06	1.2384496705962e-05	2.63481402353416e-06	1.88498748839555e-05	4.52866804390681e-06	1.2314067407205e-05	1.79947355826753e-05	0.3469	0.4007	0.3866	0.9961
k__Bacteria;p__Actinobacteria;c__Actinomycetia;o__Micrococcales;f__Microbacteriaceae;g__Leucobacter	8.82485450601716e-06	7.70583983861403e-06	3.93231696047628e-06	2.5764928521647e-06	3.78098554005707e-06	8.86504481540891e-06	1.38134770951115e-05	2.82301502521517e-06	1.44146102053777e-05	4.9224652651161e-06	1.36240745781842e-05	8.04020100502513e-06	0.3468	0.4792	0.4692	0.9961
k__Bacteria;p__Actinobacteria;c__Actinomycetia;o__Bifidobacteriales;f__Bifidobacteriaceae;g__Bifidobacterium	0.000527168940227867	0.000480330683273608	0.000289243758648367	0.000365432569532027	0.000249835890685309	0.000307147729192697	0.00050109578979508	0.000248048920215573	0.00072682899920193	0.000446762947461938	0.00083159255213763	0.000782196697774587	0.3465	0.3576	0.3326	0.9961
k__Bacteria;p__Proteobacteria;c__Deltaproteobacteria;o__Desulfovibrionales;f__Desulfovibrionaceae;g__Paradesulfovibrio_(ex_Waite_et_al.2020)	3.9479612263761e-06	1.60538329971126e-06	2.18462053359793e-06	7.72947855649411e-06	3.78098554005707e-06	4.69325901992236e-06	7.14490194574733e-06	5.64603005043034e-07	1.7741058714311e-05	3.93797221209288e-06	8.38404589426723e-06	1.12945680784877e-05	0.3464	0.6634	0.6016	0.9961
k__Bacteria;p__Proteobacteria;c__Gammaproteobacteria;o__unclassified;f__unclassified;g__Candidatus_Kentron	8.82485450601716e-06	6.10045653890277e-06	8.30155802767215e-06	4.29415475360784e-06	6.68943595548558e-06	6.77915191766564e-06	6.19224835298102e-06	1.91965021714632e-05	1.16425697812666e-05	3.54417499088359e-06	1.07420588020299e-05	2.18234027279253e-05	0.3446	0.5393	0.5228	0.9961
k__Bacteria;p__Firmicutes;c__Clostridia;o__Eubacteriales;f__Eubacteriales_Family_XIII.Incertae_Sedis;g__Mogibacterium	0.000117742137751334	0.000130678200596496	6.37909195810597e-05	8.11595248431882e-05	5.03161921869133e-05	9.7515492969498e-05	0.000153853555231759	3.61345923227542e-05	0.000166322425446666	0.000143145289909576	0.0001831390025029	0.000204450825556353	0.3433	0.4422	0.4376	0.9961
k__Bacteria;p__Firmicutes;c__Negativicutes;o__Selenomonadales;f__Selenomonadaceae;g__Anaerovibrio	0.000203203886651711	0.00018975630602587	0.000142437258790585	0.00016403671158782	9.62697087506838e-05	0.000201288664632226	0.000350576522138002	4.9496863442106e-05	0.000336525707487087	0.000246713959087619	0.00036811201504517	0.000419047619047619	0.3428	0.4672	0.4631	0.9961
k__Bacteria;p__Synergistetes;c__Synergistia;o__Synergistales;f__Synergistaceae;g__Synergistes	2.06687381851454e-05	6.58207152881615e-05	1.09231026679897e-05	1.54589571129882e-05	1.10521115786284e-05	1.25153573864596e-05	2.95322613757556e-05	4.51682404034427e-06	0.000103674311861755	2.73689068740455e-05	3.24881778402855e-05	3.48408710217755e-05	0.3425	0.6286	0.5859	0.9961
k__Bacteria;p__Firmicutes;c__Bacilli;o__Bacillales;f__Bacillaceae;g__Anoxybacillus	1.67207769587694e-05	9.95337645820979e-06	1.61661919486247e-05	1.67472035390706e-05	1.13429566201712e-05	1.66871431819462e-05	2.38163398191578e-05	1.31740701176708e-05	2.35623436049443e-05	2.30371374407434e-05	1.83401003937096e-05	3.4266570949988e-05	0.3424	0.4251	0.4206	0.9961
k__Bacteria;p__Firmicutes;c__Clostridia;o__Eubacteriales;f__Desulfitobacteriaceae;g__Desulfosporosinus	0.000290755732671934	0.000220579665380327	0.000122775673988204	0.00016446612706318	7.99823864242842e-05	0.000163221119248411	0.000328665489504377	5.58956974992604e-05	0.000425785409143464	0.000252424018795154	0.000288201577615436	0.000379038047379756	0.3422	0.4858	0.4811	0.9961
k__Bacteria;p__Bacteroidota;c__Cytophagia;o__Cytophagales;f__Flammeovirgaceae;g__Flexithrix	3.25126218642737e-06	6.42153319884502e-06	6.99078570751339e-06	8.1588940318549e-06	6.68943595548558e-06	8.34357159097309e-06	4.76326796383155e-06	1.86318991664201e-05	2.35623436049443e-05	5.90695831813932e-06	4.97802724972117e-06	1.43575017946877e-05	0.3416	0.6055	0.5726	0.9961
k__Bacteria;p__Proteobacteria;c__Alphaproteobacteria;o__Rhodospirillales;f__Acetobacteraceae;g__Acidiphilium	5.80582533290602e-05	9.24700780633683e-05	3.75754731778845e-05	3.39238225535019e-05	2.96661942373709e-05	0.000134540091904441	0.000175288261069001	1.88201001681011e-05	8.92597016563773e-05	0.000155549902377669	9.27485077053312e-05	8.63364441253888e-05	0.341	0.6437	0.5963	0.9961
k__Bacteria;p__Firmicutes;c__Clostridia;o__Eubacteriales;f__Clostridiaceae;g__Proteiniclasticum	8.05848556207356e-05	0.000110450371020134	2.88369910434927e-05	4.68062868143255e-05	2.67577438219423e-05	4.38037508526087e-05	8.33571893670522e-05	2.03257081815492e-05	0.000153848243538166	4.05611137845567e-05	0.000123402675506246	0.000135917683656377	0.3408	0.4744	0.4725	0.9961
k__Bacteria;p__Firmicutes;c__Clostridia;o__Eubacteriales;f__Clostridiaceae;g__Alkaliphilus	9.5447768472975e-05	0.000163428019910606	7.07817052885731e-05	6.31240748780353e-05	5.2933797560799e-05	6.20553137078624e-05	0.000104791895204294	4.55446424068047e-05	0.000200141318620821	0.000113019802487066	0.000170038930793107	0.000153912419239052	0.3405	0.4062	0.4019	0.9961
k__Bacteria;p__Spirochaetes;c__Spirochaetia;o__Spirochaetales;f__Treponemataceae;g__Treponema	0.000830465255618878	0.000975751969564501	0.000397600937114824	0.00052002214066191	0.00037431756846565	0.000552761617901967	0.000794513096367103	0.000285877321553456	0.00142704641033239	0.000722814799529649	0.00148685813906145	0.00121866475233309	0.3394	0.3997	0.3957	0.9961
k__Eukaryota;p__Ciliophora;c__Spirotrichea;o__Sporadotrichida;f__Halteriidae;g__Halteria	2.09009711984617e-06	0	5.68001338735463e-06	7.30006308113333e-06	2.32676033234281e-06	6.25767869322982e-06	1.19081699095789e-05	4.70502504202528e-06	6.09848893304441e-06	1.37829027423251e-06	8.64604732846308e-06	1.93347690835128e-05	0.3393	0.6026	0.5734	0.9961
k__Bacteria;p__Firmicutes;c__Clostridia;o__Eubacteriales;f__Oscillospiraceae;g__Ruminiclostridium	0.000499300978629918	0.000458176393737592	0.000212782039972439	0.000237896173349874	0.000139605619940569	0.000273773442828804	0.000344860600581404	7.11399786354223e-05	0.000640618542012074	0.000324488910276453	0.00150703224949453	0.000735678391959799	0.3391	0.5494	0.5371	0.9961
k__Bacteria;p__Firmicutes;c__Clostridia;o__Eubacteriales;f__unclassified;g__Anaerotalea	4.4356505543402e-05	4.81614989913377e-05	2.22831294426989e-05	2.74825904230902e-05	1.54147872017711e-05	3.18098666905849e-05	4.47747188600166e-05	1.6373487146248e-05	7.62311116630552e-05	3.34727638027895e-05	6.39283499437876e-05	6.5470208183776e-05	0.3389	0.3992	0.3959	0.9961
k__Bacteria;p__Firmicutes;c__Tissierellia;o__Tissierellales;f__Thermohalobacteraceae;g__Sporosalibacterium	1.37017477856582e-05	2.08699828962463e-05	6.11693749407422e-06	7.30006308113333e-06	1.19246467032569e-05	4.69325901992236e-06	3.23902221540546e-05	2.63481402353416e-06	3.10468527500443e-05	9.45113330902292e-06	2.33181276434307e-05	1.56975352955252e-05	0.3385	0.5701	0.5526	0.9961
k__Bacteria;p__Firmicutes;c__Clostridia;o__Thermoanaerobacterales;f__Thermoanaerobacteraceae;g__Calderihabitans	1.95075731185642e-05	9.63229979826753e-06	4.36924106719587e-06	2.14707737680392e-06	2.90845041542852e-07	3.12883934661491e-06	4.76326796383155e-06	1.6938090151291e-06	6.09848893304441e-06	6.10385692874397e-06	6.81203728909212e-06	1.14860014357502e-05	0.338	0.8977	0.7066	0.9961
k__Bacteria;p__Firmicutes;c__Negativicutes;o__Veillonellales;f__Veillonellaceae;g__Colibacter	1.1611650665812e-05	6.10045653890277e-06	4.80616517391546e-06	3.86473927824706e-06	2.32676033234281e-06	4.69325901992236e-06	1.33371502987284e-05	1.31740701176708e-06	1.33057940357333e-05	7.87594442418577e-06	1.10040602362257e-05	8.99736779133764e-06	0.3377	0.5569	0.5443	0.9961
k__Bacteria;p__Firmicutes;c__Clostridia;o__Eubacteriales;f__Clostridiaceae;g__Anaerosolibacter	1.53273788788719e-05	2.02278295763618e-05	1.22338749881484e-05	6.44123213041176e-06	6.10774587239988e-06	1.35583038353313e-05	9.52653592766311e-06	5.64603005043034e-06	3.27100770045109e-05	1.7720874954418e-05	2.54141391169975e-05	3.1586503948313e-05	0.3376	0.4858	0.4871	0.9961
k__Bacteria;p__Firmicutes;c__Clostridia;o__Eubacteriales;f__Eubacteriaceae;g__Alkalibaculum	5.6897088262479e-05	7.77005517060248e-05	3.23323838972494e-05	4.80945332404078e-05	1.33788719109712e-05	4.32822776281729e-05	6.66857514936417e-05	1.20448641075847e-05	0.000114485269515788	6.32044540040908e-05	8.9604490494981e-05	9.53338119167265e-05	0.3363	0.5352	0.5298	0.9961
k__Bacteria;p__Candidatus_Cryosericota;c__Candidatus_Cryosericia;o__Candidatus_Cryosericales;f__Candidatus_Cryosericaceae;g__Candidatus_Cryosericum	2.78679615979489e-06	8.34799315849853e-06	3.05846874703711e-06	1.71766190144314e-06	1.74507024925711e-06	4.17178579548654e-06	3.33428757468209e-06	5.64603005043034e-07	7.76171318751107e-06	7.28524859237183e-06	1.17900645388133e-05	9.18880114860014e-06	0.3344	0.6676	0.6164	0.9961
k__Bacteria;p__Proteobacteria;c__Epsilonproteobacteria;o__Campylobacterales;f__Thiovulaceae;g__Sulfuricurvum	6.27029135953851e-06	1.92645995965351e-06	5.24308928063504e-06	5.15298570432941e-06	4.65352066468562e-06	6.25767869322982e-06	9.05020913127995e-06	3.76402003362023e-06	8.87052935715551e-06	9.84493053023221e-06	3.93002151293776e-06	9.95453457765016e-06	0.3326	0.5532	0.5477	0.9961
k__Bacteria;p__Proteobacteria;c__Deltaproteobacteria;o__Desulfuromonadales;f__Geobacteraceae;g__Geomonas	1.02182525859146e-05	1.22009130778055e-05	8.73848213439174e-06	1.24530487854627e-05	1.07612665370855e-05	5.736205468794e-06	2.00057254480925e-05	3.19941702857719e-06	3.07696487076332e-05	1.22077138574879e-05	2.33181276434307e-05	1.76118688681503e-05	0.3323	0.4409	0.451	0.9961
k__Bacteria;p__Firmicutes;c__Tissierellia;o__Tissierellales;f__Peptoniphilaceae;g__Murdochiella	3.52994180240686e-05	2.24753661959576e-05	8.30155802767215e-06	1.63177880637098e-05	8.43450620474269e-06	2.08589289774327e-05	1.85767450589431e-05	1.26094671126278e-05	3.74225457254998e-05	2.6581312431627e-05	2.25321233408432e-05	4.26896386695382e-05	0.3307	0.496	0.5049	0.9961
k__Bacteria;p__Tenericutes;c__Mollicutes;o__Acholeplasmatales;f__Acholeplasmataceae;g__Haploplasma	1.04504855992308e-05	1.41273730374591e-05	7.86463392095257e-06	7.72947855649411e-06	2.61760537388566e-06	1.66871431819462e-05	1.28608235023452e-05	4.14042203698225e-06	3.40960972165665e-05	1.1617018025674e-05	2.33181276434307e-05	9.57166786312515e-06	0.3307	0.5355	0.5369	0.9961
k__Bacteria;p__Firmicutes;c__Bacilli;o__Lactobacillales;f__Aerococcaceae;g__Fundicoccus	4.18019423969234e-06	3.53184325936476e-06	4.36924106719587e-06	4.29415475360784e-06	2.90845041542852e-06	1.04294644887164e-05	9.05020913127995e-06	3.3876180302582e-06	7.48450914509996e-06	6.6945527605579e-06	8.12204446007137e-06	7.84876764776262e-06	0.3301	0.4516	0.4648	0.9961
k__Bacteria;p__Proteobacteria;c__Gammaproteobacteria;o__Enterobacterales;f__Morganellaceae;g__Providencia	3.48349519974361e-06	5.77937987896052e-06	6.99078570751339e-06	5.58240117969019e-06	4.36267562314277e-06	5.736205468794e-06	1.19081699095789e-05	6.5870350588354e-06	8.87052935715551e-06	4.13487082269753e-06	9.95605449944233e-06	7.84876764776262e-06	0.329	0.394	0.4037	0.9961
k__Bacteria;p__Spirochaetes;c__Spirochaetia;o__Spirochaetales;f__Spirochaetaceae;g__Sediminispirochaeta	1.67207769587694e-05	6.42153319884502e-06	7.86463392095257e-06	8.1588940318549e-06	5.52605578931418e-06	1.46012502842029e-05	2.57216470046904e-05	3.01121602689618e-06	1.38602021205555e-05	1.53580916271622e-05	1.41480774465759e-05	2.85235702321129e-05	0.3287	0.5625	0.559	0.9961
k__Eukaryota;p__Mucoromycota;c__Mucoromycetes;o__Mucorales;f__Mucoraceae;g__Mucor	5.34135930627354e-06	2.08699828962463e-05	1.31077232015876e-06	1.15942178347412e-05	2.61760537388566e-06	2.60736612217909e-06	1.00028627240463e-05	2.07021101849112e-06	1.05337536116222e-05	2.55968193786037e-06	1.65060903543386e-05	1.56975352955252e-05	0.328	0.6911	0.6351	0.9961
k__Bacteria;p__Firmicutes;c__Bacilli;o__Bacillales;f__Paenibacillaceae;g__Thermobacillus	1.13794176524958e-05	1.99067529164196e-05	1.00492544545505e-05	2.5764928521647e-06	3.49014049851422e-06	8.86504481540891e-06	8.5738823348968e-06	3.01121602689618e-06	1.44146102053777e-05	1.45704971847437e-05	2.67241462879768e-05	1.51232352237377e-05	0.3274	0.6117	0.5925	0.9961
k__Bacteria;p__Bacteroidota;c__Chitinophagia;o__Chitinophagales;f__Chitinophagaceae;g__Thermoflavifilum	5.80582533290602e-06	8.66906981844078e-06	8.30155802767215e-06	1.15942178347412e-05	8.43450620474269e-06	6.77915191766564e-06	9.05020913127995e-06	1.6561688147929e-05	1.21969778660888e-05	5.71005970753468e-06	2.33181276434307e-05	1.28260349365877e-05	0.3258	0.433	0.4519	0.9961
k__Bacteria;p__Candidatus_Margulisbacteria;c__Candidatus_Termititenacia;o__Candidatus_Termititenacales;f__Candidatus_Termititenacaceae;g__Candidatus_Termititenax	6.96699039948723e-06	1.92645995965351e-06	3.4953928537567e-06	8.58830950721568e-06	2.61760537388566e-06	5.736205468794e-06	3.81061437106524e-06	4.89322604370629e-06	1.05337536116222e-05	1.39798013529297e-05	6.55003585489627e-06	4.02010050251256e-06	0.3254	0.62	0.5997	0.9961
k__Bacteria;p__Firmicutes;c__Clostridia;o__Eubacteriales;f__Peptostreptococcaceae;g__Criibacterium	3.06547577577438e-05	3.14655126743406e-05	1.04861785612701e-05	1.37412952115451e-05	2.09408429910853e-05	2.24233486507402e-05	4.76326796383155e-05	8.65724607732652e-06	3.93629740223776e-05	2.16588471665109e-05	5.16142825365826e-05	4.05838717396506e-05	0.3251	0.4565	0.4764	0.9961
k__Bacteria;p__Firmicutes;c__Bacilli;o__Bacillales;f__Bacillaceae;g__Caldibacillus	4.06407773303422e-05	2.79336694149758e-05	1.2670799094868e-05	1.37412952115451e-05	9.88873141245695e-06	1.82515628552536e-05	2.09583790408588e-05	1.44914771294379e-05	4.49070548705998e-05	1.53580916271622e-05	4.87322667604282e-05	3.88609715242881e-05	0.324	0.4252	0.4461	0.9961
k__Bacteria;p__Tenericutes;c__Mollicutes;o__Entomoplasmatales;f__Entomoplasmataceae;g__Mesoplasma	2.78679615979489e-06	6.74260985878727e-06	4.80616517391546e-06	4.29415475360784e-06	2.61760537388566e-06	1.04294644887164e-06	2.85796077829893e-06	6.02243205379236e-06	1.85726708415443e-05	1.18139166362786e-06	1.02180559336382e-05	3.25436707346255e-06	0.3236	0.633	0.6093	0.9961
k__Bacteria;p__Firmicutes;c__Bacilli;o__Bacillales;f__Bacillaceae;g__Lentibacillus	1.30050487457095e-05	2.56861327953801e-05	1.17969508814288e-05	9.87655593329804e-06	1.10521115786284e-05	1.30368306108955e-05	1.66714378734104e-05	7.15163806387843e-06	3.16012608348665e-05	1.22077138574879e-05	4.00862194319652e-05	3.3500837520938e-05	0.3234	0.3868	0.4032	0.9961
k__Bacteria;p__Firmicutes;c__Bacilli;o__Lactobacillales;f__Aerococcaceae;g__Abiotrophia	3.48349519974361e-06	4.49507323919152e-06	1.31077232015876e-06	3.86473927824706e-06	8.72535124628555e-07	3.65031257105073e-06	1.90530718553262e-06	3.76402003362023e-07	7.48450914509996e-06	9.84493053023221e-06	1.20520659730091e-05	4.97726728882508e-06	0.323	0.7842	0.6804	0.9961
k__Bacteria;p__Firmicutes;c__Bacilli;o__Bacillales;f__Bacillaceae;g__Alkalihalobacillus	3.83184471971798e-05	5.04090356109334e-05	2.79631428300536e-05	2.7912005898451e-05	2.58852086973138e-05	3.59816524860715e-05	3.00085881721388e-05	2.89829542588757e-05	8.78736814443218e-05	4.01673165633474e-05	6.81203728909212e-05	7.31275424742761e-05	0.3217	0.3712	0.3862	0.9961
k__Bacteria;p__Firmicutes;c__Bacilli;o__Lactobacillales;f__Carnobacteriaceae;g__Marinilactibacillus	1.60240779188206e-05	2.37596728357266e-05	9.61233034783091e-06	9.01772498257647e-06	6.68943595548558e-06	8.34357159097309e-06	2.42926666155409e-05	4.51682404034427e-06	2.35623436049443e-05	1.33891055211158e-05	3.30121807086772e-05	1.76118688681503e-05	0.3202	0.4577	0.4843	0.9961
k__Bacteria;p__Bacteroidota;c__Flavobacteriia;o__Flavobacteriales;f__Salibacteraceae;g__Salibacter	3.25126218642737e-06	3.85291991930701e-06	5.24308928063504e-06	7.72947855649411e-06	8.72535124628554e-06	1.19938841620238e-05	4.2869411674484e-06	1.6561688147929e-05	9.42493744197773e-06	3.34727638027895e-06	2.12221161698639e-05	1.26346015793252e-05	0.3187	0.5936	0.5914	0.9961
k__Bacteria;p__Firmicutes;c__Negativicutes;o__Acidaminococcales;f__Acidaminococcaceae;g__Succiniclasticum	5.15557289562055e-05	8.25167016051585e-05	3.71385490711649e-05	5.19592725186549e-05	3.66464752343993e-05	5.42332153413251e-05	7.47833070321554e-05	2.82301502521517e-05	9.89618431407662e-05	7.02928039858579e-05	0.000105062575112536	0.000112562814070352	0.3182	0.3811	0.4039	0.9961
k__Bacteria;p__Firmicutes;c__Clostridia;o__Eubacteriales;f__Clostridiaceae;g__Hathewaya	5.57359231958978e-05	9.24700780633683e-05	2.88369910434927e-05	0.000152442493753078	3.05387293619994e-05	4.90184830969669e-05	7.24016730502396e-05	2.61599392336606e-05	0.000205130991384221	4.9815348482975e-05	0.000126022689848204	0.000150275185451065	0.317	0.4932	0.5203	0.9961
k__Bacteria;p__Firmicutes;c__Clostridia;o__Eubacteriales;f__Desulfallaceae;g__Desulfallas	8.12815546606843e-06	1.54116796772281e-05	8.73848213439174e-07	9.01772498257647e-06	1.16338016617141e-06	5.21473224435818e-06	6.66857514936418e-06	2.07021101849112e-06	9.14773339956662e-06	3.93797221209288e-06	1.0480057367834e-05	1.34003350083752e-05	0.3159	0.7269	0.6639	0.9961
k__Bacteria;p__Firmicutes;c__Clostridia;o__Eubacteriales;f__Clostridiales_Family_XVII.Incertae_Sedis;g__Sulfobacillus	6.73475738617099e-06	9.31122313832528e-06	6.99078570751339e-06	6.01181665505098e-06	3.19929545697137e-06	9.38651803984473e-06	9.05020913127995e-06	4.51682404034427e-06	1.24741819084999e-05	7.67904581358112e-06	1.49340817491635e-05	1.41660684374252e-05	0.3155	0.3865	0.4142	0.9961
k__Bacteria;p__Actinobacteria;c__Actinomycetia;o__Micromonosporales;f__Micromonosporaceae;g__Micromonospora	1.02182525859146e-05	6.42153319884502e-06	3.93231696047628e-06	9.01772498257647e-06	5.81690083085703e-06	4.69325901992236e-06	8.5738823348968e-06	4.70502504202528e-06	1.63550385022555e-05	2.55968193786037e-06	2.43661333802141e-05	1.62718353673128e-05	0.3155	0.4357	0.469	0.9961
k__Bacteria;p__Firmicutes;c__Bacilli;o__Bacillales;f__Paenibacillaceae;g__Cohnella	0.000143055536202804	0.000188150922726159	8.60740490237586e-05	0.000110789192643082	6.28225289732559e-05	0.000103773171662728	0.000166238051937721	3.2558773290815e-05	0.000253641698806165	0.000158306482926134	0.000323833772666072	0.000249437664513041	0.3137	0.4672	0.502	0.9961
k__Bacteria;p__Firmicutes;c__Clostridia;o__Eubacteriales;f__Xylanivirgaceae;g__Xylanivirga	2.78679615979489e-05	3.05022826945139e-05	1.52923437351855e-05	2.31884356694823e-05	1.42514070355997e-05	2.08589289774327e-05	3.3819202543204e-05	1.05392560941366e-05	5.95988691183886e-05	2.71720082634409e-05	4.24442323397278e-05	3.73295046661881e-05	0.3117	0.3844	0.4175	0.9961
k__Bacteria;p__Firmicutes;c__Clostridia;o__Eubacteriales;f__Lachnospiraceae;g__Hominisplanchenecus	0.00118996196023242	0.000471661613455167	0.000378376276419162	0.000482662994305521	0.000257397861765424	0.00065340595021808	0.00076831512256603	0.000105580761943047	0.000943325356325006	0.000697611777372254	0.0023113766524758	0.00150256042115339	0.3113	0.5956	0.6012	0.9961
k__Bacteria;p__Firmicutes;c__Bacilli;o__Lactobacillales;f__Streptococcaceae;g__Lactococcus	8.31394187672143e-05	8.25167016051585e-05	5.85478303004246e-05	5.58240117969019e-05	4.12999958990849e-05	4.69325901992236e-05	6.4304117511726e-05	5.51428934925363e-05	0.000249483638169999	5.21781318102307e-05	9.92985435602275e-05	9.64824120603015e-05	0.3112	0.3893	0.4241	0.9961
k__Bacteria;p__Actinobacteria;c__Coriobacteriia;o__Coriobacteriales;f__Atopobiaceae;g__Olsenella	0.000243380197955421	0.000234707038417786	0.000129329535588998	0.000171766190144314	0.000115465481492512	0.000162178172799539	0.000241021358969877	0.00010783917396322	0.00033486248323262	0.000195520320330412	0.000362085982058666	0.000390332615458244	0.3102	0.3622	0.3917	0.9961
k__Bacteria;p__Proteobacteria;c__Alphaproteobacteria;o__Hyphomicrobiales;f__Bartonellaceae;g__Bartonella	4.87689327964106e-06	4.49507323919152e-06	5.24308928063504e-06	5.15298570432941e-06	5.81690083085703e-06	3.65031257105073e-06	1.09555163168126e-05	3.57581903193922e-06	2.07903031808332e-05	3.74107360148824e-06	8.38404589426723e-06	4.97726728882508e-06	0.3096	0.4209	0.4619	0.9961
k__Bacteria;p__Firmicutes;c__Bacilli;o__Lactobacillales;f__Carnobacteriaceae;g__Granulicatella	2.85646606378976e-05	2.98601293746294e-05	1.44184955217464e-05	1.93236963912353e-05	1.01795764539998e-05	2.13804022018685e-05	2.19110326336251e-05	1.46796781311189e-05	4.93423195491775e-05	2.69751096528362e-05	2.82961548931519e-05	4.30725053840632e-05	0.3094	0.4174	0.4586	0.9961
k__Bacteria;p__Firmicutes;c__Clostridia;o__Halanaerobiales;f__Halobacteroidaceae;g__Natroniella	6.73475738617099e-06	9.63229979826753e-06	4.36924106719587e-07	2.5764928521647e-06	4.36267562314277e-06	3.12883934661491e-06	4.76326796383155e-06	1.12920601008607e-06	1.44146102053777e-05	3.34727638027895e-06	5.24002868391702e-06	8.23163436228763e-06	0.3094	0.7471	0.6788	0.9961
k__Bacteria;p__Firmicutes;c__Clostridia;o__Eubacteriales;f__Oscillospiraceae;g__Hydrogeniiclostridium	8.98741761533853e-05	0.000123293437417824	2.57785222964556e-05	4.42297939621608e-05	2.38492934065138e-05	4.74540634236594e-05	7.47833070321554e-05	2.52189342252555e-05	0.000155788671835044	5.00122470935796e-05	9.66785292182689e-05	0.000102608279492702	0.3085	0.4893	0.5284	0.9961
k__Bacteria;p__Firmicutes;c__Clostridia;o__Eubacteriales;f__Clostridiaceae;g__Paramaledivibacter	1.32372817590257e-05	1.66959863169971e-05	8.30155802767215e-06	3.00590832752549e-06	5.81690083085703e-06	6.25767869322982e-06	1.09555163168126e-05	4.70502504202528e-06	1.99586910535999e-05	6.49765414995326e-06	1.88641032621013e-05	1.60804020100503e-05	0.3077	0.4744	0.5166	0.9961
k__Bacteria;p__Firmicutes;c__Negativicutes;o__Selenomonadales;f__Selenomonadaceae;g__Mitsuokella	6.50252437285475e-05	4.88036523112222e-05	3.36431562174082e-05	3.43532380288627e-05	1.71598574510282e-05	4.95399563214027e-05	4.85853332310819e-05	1.09156580974987e-05	0.000108109576540333	6.16292651192536e-05	9.09144976659602e-05	9.8971045704714e-05	0.3075	0.5116	0.5478	0.9961
k__Bacteria;p__Proteobacteria;c__Deltaproteobacteria;o__Desulfobacterales;f__Desulfocapsaceae;g__Desulforhopalus	3.01902917311113e-06	7.70583983861403e-06	5.24308928063504e-06	3.43532380288627e-06	4.36267562314277e-06	5.736205468794e-06	5.23959476021471e-06	9.78645208741259e-06	1.02565495692111e-05	3.93797221209288e-06	6.28803442070042e-06	8.04020100502513e-06	0.3062	0.4687	0.5136	0.9961
k__Bacteria;p__Firmicutes;c__Bacilli;o__Bacillales;f__Bacillaceae;g__Salisediminibacterium	4.41242725300858e-06	9.31122313832528e-06	8.73848213439174e-07	7.72947855649411e-06	2.61760537388566e-06	1.56441967330745e-06	6.66857514936418e-06	9.41005008405057e-07	1.05337536116222e-05	5.11936387572075e-06	5.50203011811287e-06	6.5087341469251e-06	0.3059	0.674	0.6499	0.9961
k__Bacteria;p__Firmicutes;c__Clostridia;o__Eubacteriales;f__Clostridiaceae;g__Maledivibacter	1.69530099720856e-05	3.01812060345716e-05	8.73848213439174e-06	1.84648654405137e-05	1.13429566201712e-05	7.82209836653727e-06	2.1434705837242e-05	6.21063305547337e-06	5.29459721005219e-05	2.61875152104177e-05	1.25760688414008e-05	3.21608040201005e-05	0.3055	0.5524	0.5802	0.9961
k__Bacteria;p__Firmicutes;c__Clostridia;o__Eubacteriales;f__Lachnospiraceae;g__Gallintestinimicrobium	7.66368943943595e-06	9.63229979826753e-07	1.74769642687835e-06	2.87708368491725e-05	1.45422520771426e-06	1.56441967330745e-06	1.19081699095789e-05	0	5.26687680581108e-06	4.13487082269753e-06	2.09601147356681e-06	7.27446757597511e-06	0.3047	0.9267	0.7423	0.9961
k__Bacteria;p__Firmicutes;c__Clostridia;o__Eubacteriales;f__Oscillospiraceae;g__Thermoclostridium	0.000116580972684753	0.000120724824138286	5.59262856601071e-05	5.02416106172117e-05	3.86823905251992e-05	8.70860284807816e-05	0.00012527394744877	2.08903111865923e-05	0.00021732796925031	9.74648122492988e-05	0.000134930738610863	0.000176884422110553	0.3038	0.5073	0.5493	0.9961
k__Bacteria;p__Firmicutes;c__Clostridia;o__Eubacteriales;f__Christensenellaceae;g__Gehongia	3.78539811705473e-05	3.69238158933589e-05	2.79631428300536e-05	2.23296047187608e-05	1.01795764539998e-05	3.07669202417133e-05	5.33486011949134e-05	7.33983906555944e-06	6.73605823058996e-05	3.97735193421381e-05	5.73783140888913e-05	4.51782723139507e-05	0.3037	0.5141	0.5546	0.9961
k__Bacteria;p__Firmicutes;c__Clostridia;o__Eubacteriales;f__Desulfotomaculaceae;g__Pelotomaculum	8.54617489003767e-05	6.74260985878727e-05	5.15570445929113e-05	6.31240748780353e-05	2.99570392789137e-05	5.736205468794e-05	8.90731109236501e-05	1.5997085142886e-05	0.000144146102053777	0.000105340756673485	0.000106634583717711	0.000138214883943527	0.3037	0.4956	0.5399	0.9961
k__Bacteria;p__Firmicutes;c__Clostridia;o__Eubacteriales;f__Oscillospiraceae;g__Ruthenibacterium	0.00047445204620508	0.000200351835803965	0.000138941865936829	0.000127106980706792	9.53971736260553e-05	0.000259693665769037	0.000364866326029497	2.80419492504707e-05	0.000578247632469575	0.000396356903147149	0.000419464296147557	0.000439339554917444	0.3022	0.6739	0.6539	0.9961
k__Bacteria;p__Firmicutes;c__Bacilli;o__Bacillales;f__Bacillaceae;g__Sutcliffiella	1.20761166924445e-05	7.70583983861403e-06	4.80616517391546e-06	1.2023633310102e-05	3.19929545697137e-06	1.04294644887164e-05	1.09555163168126e-05	4.14042203698225e-06	1.63550385022555e-05	1.1617018025674e-05	1.2314067407205e-05	1.62718353673128e-05	0.3007	0.4666	0.5193	0.9961
k__Bacteria;p__Actinobacteria;c__Coriobacteriia;o__Eggerthellales;f__Eggerthellaceae;g__Arabiibacter	4.11052433569747e-05	3.59605859135321e-05	3.05846874703711e-05	5.06710260925725e-05	2.76302789465709e-05	1.40797770597671e-05	1.71477646697936e-05	2.55953362286175e-05	7.0687030814833e-05	2.18557457771155e-05	0.000106634583717711	0.000119262981574539	0.3003	0.4971	0.5457	0.9961
k__Bacteria;p__Firmicutes;c__Clostridia;o__Eubacteriales;f__Eubacteriaceae;g__Pseudoramibacter	4.99300978629918e-05	5.93991820893165e-05	2.35939017628577e-05	2.83414213738118e-05	1.89049277002853e-05	3.75460721593789e-05	4.42983920636335e-05	5.45782904874933e-06	7.0687030814833e-05	5.57223068011143e-05	0.000150126821794223	9.8588178990189e-05	0.2996	0.6191	0.6284	0.9961
k__Bacteria;p__Fusobacteria;c__Fusobacteriia;o__Fusobacteriales;f__Leptotrichiaceae;g__Sneathia	4.87689327964106e-06	6.10045653890277e-06	5.24308928063504e-06	1.28824642608235e-06	8.43450620474269e-06	4.17178579548654e-06	7.14490194574733e-06	2.44661302185315e-06	1.35829980781444e-05	3.34727638027895e-06	6.55003585489627e-06	1.32089016511127e-05	0.2988	0.5492	0.5864	0.9961
k__Bacteria;p__Firmicutes;c__Clostridia;o__Eubacteriales;f__Desulfotomaculaceae;g__Desulfotomaculum	4.24986414368721e-05	2.92179760547449e-05	1.22338749881484e-05	2.70531749477294e-05	1.13429566201712e-05	3.75460721593789e-05	7.52596338285385e-05	1.14802611025417e-05	3.10468527500443e-05	2.5990616599813e-05	6.10463341676332e-05	3.96267049533381e-05	0.2987	0.5213	0.5667	0.9961
k__Bacteria;p__Firmicutes;c__Clostridia;o__Eubacteriales;f__Peptostreptococcaceae;g__Filifactor	2.53133984514703e-05	2.05489062363041e-05	1.39815714150268e-05	1.2023633310102e-05	6.98028099702844e-06	1.92945093041253e-05	1.90530718553262e-05	9.03364808068854e-06	4.35210346585442e-05	2.9337892980092e-05	1.78160975253179e-05	2.87150035893754e-05	0.2986	0.4915	0.5436	0.9961
k__Bacteria;p__Firmicutes;c__Bacilli;o__Bacillales;f__Bacillaceae;g__Oceanobacillus	6.17739815421201e-05	6.10045653890277e-05	4.10708660316412e-05	4.33709630114392e-05	2.79211239881137e-05	6.04908940345549e-05	6.28751371225765e-05	3.55699893177111e-05	0.000110604412922033	4.33176943330217e-05	0.000103752567941557	9.49509452022015e-05	0.2969	0.3506	0.3971	0.9961
k__Bacteria;p__Firmicutes;c__Clostridia;o__Thermoanaerobacterales;f__Thermoanaerobacterales_Family_III.Incertae_Sedis;g__Caldicellulosiruptor	3.06547577577438e-05	4.33453490922039e-05	2.84000669367732e-05	1.97531118665961e-05	1.77415475341139e-05	1.92945093041253e-05	3.85824705070356e-05	8.84544707900753e-06	9.89618431407662e-05	2.79596027058595e-05	3.93002151293776e-05	6.4321608040201e-05	0.2967	0.4614	0.5203	0.9961
k__Bacteria;p__Firmicutes;c__Negativicutes;o__Acidaminococcales;f__Acidaminococcaceae;g__Succinispira	3.71572821305986e-06	8.99014647838303e-06	5.68001338735463e-06	6.44123213041176e-06	1.74507024925711e-06	2.08589289774327e-06	1.2384496705962e-05	1.12920601008607e-06	1.05337536116222e-05	5.51316109693004e-06	8.64604732846308e-06	6.1258674324001e-06	0.2965	0.5782	0.608	0.9961
k__Bacteria;p__Proteobacteria;c__Alphaproteobacteria;o__Hyphomicrobiales;f__Nitrobacteraceae;g__Bradyrhizobium	3.78539811705473e-05	4.39875024120884e-05	2.5341598189736e-05	5.41063498954588e-05	8.37633719643412e-05	6.57056262789131e-05	8.90731109236501e-05	4.32862303866326e-05	5.32231761429331e-05	3.78045332360917e-05	0.000112660616704216	0.00013304618329744	0.2949	0.4653	0.5262	0.9961
k__Bacteria;p__Firmicutes;c__Clostridia;o__Eubacteriales;f__Syntrophomonadaceae;g__Syntrophomonas	3.64605830906498e-05	5.45830321901827e-05	2.0098508909101e-05	2.83414213738118e-05	1.16338016617141e-05	2.81595541195342e-05	4.00114508961851e-05	1.24212661109467e-05	6.43113378393774e-05	3.80014318466963e-05	6.6810365719942e-05	4.21153385977507e-05	0.2945	0.4515	0.5142	0.9961
k__Bacteria;p__Firmicutes;c__Erysipelotrichia;o__Erysipelotrichales;f__Erysipelotrichaceae;g__Anaerolactibacter	1.85786410652993e-05	3.27498193141096e-05	1.4855419628466e-05	5.15298570432941e-06	1.33788719109712e-05	7.30062514210145e-06	1.5242457484261e-05	5.83423105211135e-06	3.52049133862109e-05	2.6581312431627e-05	1.72920946569262e-05	3.0055037090213e-05	0.2939	0.5821	0.6137	0.9961
k__Bacteria;p__Firmicutes;c__Erysipelotrichia;o__Erysipelotrichales;f__Erysipelotrichaceae;g__Massilicoli	0.000147235730442497	0.000266172551092126	9.21909865178328e-05	0.000156736648506686	8.87077376705697e-05	0.00010220875198942	0.000200533581277308	9.71117168674019e-05	0.000366463744067487	0.000101402784461392	0.000202527108633393	0.000317779373055755	0.2936	0.3947	0.457	0.9961
k__Bacteria;p__Firmicutes;c__Clostridia;o__Eubacteriales;f__Eubacteriales_Family_XIII.Incertae_Sedis;g__Bacilliculturomica	0.000144448934282702	0.000218974282080615	8.17048079565628e-05	0.000104347960512671	6.0786613682456e-05	8.29142426852951e-05	0.000242450339359026	2.29605222050834e-05	0.00023479182392221	0.000166576224571529	0.000254927395472563	0.000228571428571429	0.2928	0.5481	0.5932	0.9961
k__Bacteria;p__Synergistetes;c__Synergistia;o__Synergistales;f__Synergistaceae;g__Aminobacterium	5.1091262929573e-06	3.21076659942251e-06	5.68001338735463e-06	3.00590832752549e-06	4.94436570622848e-06	1.56441967330745e-06	3.33428757468209e-06	4.32862303866326e-06	3.32644850893332e-06	4.9224652651161e-06	1.10040602362257e-05	7.65733429050012e-06	0.2916	0.5231	0.5772	0.9961
k__Bacteria;p__Synergistetes;c__Synergistia;o__Synergistales;f__Synergistaceae;g__Fretibacterium	5.94516514089577e-05	3.59605859135321e-05	2.14092812292598e-05	1.76060344897922e-05	1.42514070355997e-05	5.78835279123758e-05	6.71620782900249e-05	4.89322604370629e-06	8.89824976139662e-05	4.27269985012078e-05	8.12204446007137e-05	6.2407274467576e-05	0.291	0.6471	0.6529	0.9961
k__Bacteria;p__Firmicutes;c__Bacilli;o__Bacillales;f__Paenibacillaceae;g__Gorillibacterium	6.50252437285475e-05	6.16467187089122e-05	1.2670799094868e-05	1.84648654405137e-05	1.30880268694283e-05	3.23313399150207e-05	6.90673854755575e-05	6.39883405715439e-06	8.26068046385107e-05	3.2094473528557e-05	4.5588249550078e-05	7.02560421153386e-05	0.2905	0.6357	0.6477	0.9961
k__Bacteria;p__Bacteroidota;c__Bacteroidia;o__Bacteroidales;f__Odoribacteraceae;g__Culturomica	5.1091262929573e-06	4.17399657924926e-06	1.44184955217464e-05	1.71766190144314e-05	1.22154917447998e-05	2.03374557529969e-05	3.81061437106524e-05	1.37386731227138e-05	5.26687680581108e-06	1.27984096893019e-05	1.86021018279054e-05	1.89519023689878e-05	0.2877	0.7005	0.6813	0.9961
k__Bacteria;p__Firmicutes;c__Clostridia;o__Eubacteriales;f__Lachnospiraceae;g__Qiania	0.000160937478228155	0.000197783222524427	8.95694418775153e-05	8.67419260228784e-05	6.04957686409131e-05	0.000132975672231134	0.000239592378580727	2.48425322218935e-05	0.00029716273346471	0.00018272191064111	0.000191261046962971	0.000290212969609955	0.2872	0.558	0.6067	0.9961
k__Bacteria;p__Proteobacteria;c__Gammaproteobacteria;o__Enterobacterales;f__Enterobacteriaceae;g__Klebsiella	0.00563374067003869	0.00383461854969031	0.00142131411915882	0.00174042092163726	0.000994690042076552	0.00293172246777817	0.00497380440783291	0.000521881377661445	0.00455390800872971	0.00403799670628004	0.0041045144681122	0.00728174204355109	0.2861	0.629	0.6492	0.9961
k__Bacteria;p__Firmicutes;c__Clostridia;o__Eubacteriales;f__Peptococcaceae;g__Desulforamulus	4.85366997830944e-05	8.95803881238881e-05	2.5341598189736e-05	2.36178511448431e-05	1.54147872017711e-05	2.868102734397e-05	5.33486011949134e-05	8.09264307228349e-06	9.92390471831773e-05	4.43021873860449e-05	7.23123958380548e-05	7.50418760469012e-05	0.286	0.5614	0.6104	0.9961
k__Bacteria;p__Firmicutes;c__Erysipelotrichia;o__Erysipelotrichales;f__Erysipelotrichaceae;g__Absiella	5.80582533290602e-05	4.55928857117997e-05	2.88369910434927e-05	1.97531118665961e-05	1.27971818278855e-05	4.69325901992236e-05	3.85824705070356e-05	2.07021101849112e-05	5.54408084822219e-05	2.71720082634409e-05	5.84263198256747e-05	0.000112562814070352	0.2855	0.4875	0.5581	0.9961
k__Bacteria;p__Proteobacteria;c__Betaproteobacteria;o__Burkholderiales;f__Burkholderiaceae;g__Paraburkholderia	1.23083497057608e-05	4.91247289711644e-05	1.2670799094868e-05	3.43532380288627e-05	2.44309834895995e-05	1.82515628552536e-05	1.76240914661767e-05	2.18313161949973e-05	7.98347642143996e-05	1.7130179122604e-05	3.87762122609859e-05	4.97726728882508e-05	0.2845	0.4761	0.5502	0.9961
k__Bacteria;p__Firmicutes;c__Clostridia;o__Eubacteriales;f__Lachnospiraceae;g__Anaerotignum	0.000532278066520824	0.00051629126918714	0.000325945383612812	0.000289855445868529	0.00020097392370611	0.000371810409022738	0.00102981853378038	7.18927826421463e-05	0.000873192733594995	0.000486930264025285	0.000674653693054316	0.000806508734146925	0.2842	0.5565	0.6095	0.9961
k__Bacteria;p__Firmicutes;c__Tissierellia;o__Tissierellales;f__Peptoniphilaceae;g__Anaerosphaera	2.5081165438154e-05	2.40807494956688e-05	1.09231026679897e-05	1.41707106869059e-05	9.5978863709141e-06	1.92945093041253e-05	2.85796077829893e-05	7.90444207060248e-06	3.24328729620998e-05	2.18557457771155e-05	3.32741821428731e-05	2.75664034458004e-05	0.2831	0.4199	0.5002	0.9961
k__Bacteria;p__Actinobacteria;c__Coriobacteriia;o__Eggerthellales;f__Eggerthellaceae;g__Paraeggerthella	3.80862141838635e-05	6.132564204897e-05	5.98586026205834e-05	5.15298570432941e-05	4.5080981439142e-05	2.868102734397e-05	2.7626954190223e-05	4.87440594353819e-05	9.20317420804884e-05	2.85502985376734e-05	0.000121044662598483	0.00018588178990189	0.283	0.4658	0.5435	0.9961
k__Bacteria;p__Firmicutes;c__Clostridia;o__Eubacteriales;f__Eubacteriaceae;g__Aminicella	5.71293212757953e-05	5.77937987896052e-05	4.0197017818202e-05	3.04884987506157e-05	2.47218285311424e-05	4.11963847304296e-05	6.1446156733427e-05	2.50307332235745e-05	8.01119682568107e-05	4.13487082269753e-05	0.000103228565073165	6.60445082555635e-05	0.2822	0.3686	0.444	0.9961
k__Bacteria;p__Firmicutes;c__Bacilli;o__Bacillales;f__Planococcaceae;g__Jeotgalibacillus	1.2540582719077e-05	1.83013696167083e-05	8.30155802767215e-06	7.72947855649411e-06	9.30704132937125e-06	5.21473224435818e-06	1.04791895204294e-05	1.44914771294379e-05	1.74638546718999e-05	1.06325249726508e-05	1.83401003937096e-05	1.16774347930127e-05	0.2818	0.4466	0.528	0.9961
k__Bacteria;p__Firmicutes;c__Tissierellia;o__Tissierellales;f__Peptoniphilaceae;g__Miniphocaeibacter	2.46166994115215e-05	2.92179760547449e-05	2.40308258695773e-05	2.5764928521647e-05	8.14366116319984e-06	1.40797770597671e-05	2.09583790408588e-05	6.21063305547337e-06	4.85107074219442e-05	2.22495429983248e-05	5.34482925759536e-05	5.76214405360134e-05	0.2811	0.4833	0.5608	0.9961
k__Bacteria;p__Firmicutes;c__Erysipelotrichia;o__Erysipelotrichales;f__Erysipelotrichaceae;g__Stecheria	1.32372817590257e-05	9.63229979826753e-06	1.13600267747093e-05	8.58830950721568e-06	4.07183058159992e-06	6.25767869322982e-06	2.38163398191578e-05	5.08142704538731e-06	2.10675072232443e-05	1.1617018025674e-05	7.33604015748382e-06	1.24431682220627e-05	0.2809	0.5131	0.584	0.9961
k__Bacteria;p__Actinobacteria;c__Actinomycetia;o__Actinomycetales;f__Actinomycetaceae;g__Trueperella	1.67207769587694e-05	1.12376830979788e-05	7.86463392095257e-06	1.28824642608235e-05	4.36267562314277e-06	1.25153573864596e-05	1.95293986517094e-05	5.83423105211135e-06	1.35829980781444e-05	1.4373598574139e-05	2.20081204724515e-05	1.78033022254128e-05	0.2805	0.452	0.5348	0.9961
k__Bacteria;p__Firmicutes;c__Bacilli;o__Bacillales;f__Staphylococcaceae;g__Macrococcus	1.64885439454531e-05	1.70170629769393e-05	2.31569776561381e-05	1.07353868840196e-05	4.94436570622848e-06	1.40797770597671e-05	1.81004182625599e-05	3.3687979300901e-05	2.60571799866443e-05	1.10263221938601e-05	2.25321233408432e-05	1.05288346494377e-05	0.2794	0.5628	0.6196	0.9961
k__Bacteria;p__Firmicutes;c__Clostridia;o__Eubacteriales;f__Eubacteriales_Family_XII.Incertae_Sedis;g__Fusibacter	0.000104040389965676	9.56808446627908e-05	4.45662588853979e-05	7.42888772374157e-05	3.05387293619994e-05	5.78835279123758e-05	0.000117652718706639	1.95729041748252e-05	0.000112822045261322	8.56508956130202e-05	0.000135716742913451	0.000160038286671452	0.2778	0.4878	0.5691	0.9961
k__Bacteria;p__Proteobacteria;c__Epsilonproteobacteria;o__Campylobacterales;f__Sulfurospirillaceae;g__Sulfurospirillum	9.0570875193334e-06	7.06368651872953e-06	5.68001338735463e-06	6.01181665505098e-06	7.56197108011414e-06	6.77915191766564e-06	7.14490194574733e-06	5.26962804706832e-06	1.35829980781444e-05	2.10681513346969e-05	1.07420588020299e-05	8.04020100502513e-06	0.2776	0.4989	0.5779	0.9961
k__Bacteria;p__Firmicutes;c__Clostridia;o__Eubacteriales;f__Oscillospiraceae;g__Anaerotruncus	0.0145874844984464	0.00859746972327366	0.00241837493069291	0.00311154453446424	0.00288023844639886	0.00650172816226578	0.0123706832288669	0.0012052392147652	0.0126119523175783	0.00988470404957434	0.00600061884738757	0.013788178990189	0.2766	0.6752	0.682	0.9961
k__Bacteria;p__Firmicutes;c__Clostridia;o__Eubacteriales;f__Oscillospiraceae;g__Neobittarella	1.13794176524958e-05	1.73381396368816e-05	7.86463392095257e-06	3.86473927824706e-06	2.32676033234281e-06	1.30368306108955e-05	1.04791895204294e-05	1.88201001681011e-06	4.85107074219442e-05	6.10385692874397e-06	1.15280631046174e-05	2.31634362287629e-05	0.2742	0.6795	0.6865	0.9961
k__Bacteria;p__Firmicutes;c__Clostridia;o__Thermoanaerobacterales;f__Thermoanaerobacteraceae;g__Calorimonas	2.06687381851454e-05	2.08699828962463e-05	1.92246606956618e-05	1.63177880637098e-05	8.14366116319984e-06	2.24233486507402e-05	2.7626954190223e-05	7.33983906555944e-06	4.37982387009553e-05	2.26433402195341e-05	2.30561262092349e-05	4.23067719550132e-05	0.2725	0.4463	0.5416	0.9961
k__Bacteria;p__Firmicutes;c__Clostridia;o__Eubacteriales;f__Bianqueaceae;g__Bianquea	0.000333486607122122	0.000341946642838497	0.000170837325727358	0.000126248149756071	0.000165490828637883	0.000179386789205921	0.000319615280373097	4.79912554286579e-05	0.000533894985683797	0.000287275072872176	0.000522954862654918	0.000477051926298157	0.272	0.517	0.5988	0.9961
k__Bacteria;p__Firmicutes;c__Bacilli;o__Bacillales;f__Planococcaceae;g__Rummeliibacillus	1.43984468256069e-05	1.50906030172858e-05	1.22338749881484e-05	9.01772498257647e-06	7.85281612165699e-06	1.46012502842029e-05	1.00028627240463e-05	4.32862303866326e-06	4.65702791250664e-05	5.31626248632539e-06	6.99543829302922e-05	2.94807370184255e-05	0.2716	0.5285	0.6073	0.9961
k__Bacteria;p__Firmicutes;c__Clostridia;o__Eubacteriales;f__Eubacteriales_Family_XII.Incertae_Sedis;g__Acidaminobacter	4.71433017031969e-05	2.82547460749181e-05	1.44184955217464e-05	1.33118797361843e-05	1.33788719109712e-05	2.34662950996118e-05	3.00085881721388e-05	1.27976681143088e-05	4.07489942344331e-05	2.63844138210223e-05	4.2182230905532e-05	3.61809045226131e-05	0.2709	0.4413	0.5393	0.9961
k__Bacteria;p__Proteobacteria;c__Alphaproteobacteria;o__Hyphomicrobiales;f__Brucellaceae;g__Brucella	5.80582533290602e-06	8.02691649855628e-06	6.99078570751339e-06	8.1588940318549e-06	3.19929545697137e-06	1.04294644887164e-05	7.14490194574733e-06	3.57581903193922e-06	1.19197738236777e-05	3.66231415724638e-05	7.59804159167967e-06	8.61450107681264e-06	0.2695	0.6548	0.6806	0.9961
k__Bacteria;p__Firmicutes;c__Bacilli;o__Bacillales;f__Bacillaceae;g__Neobacillus	6.13095155154876e-05	8.31588549250431e-05	4.63139553122762e-05	0.000104777375988031	4.68260516883991e-05	3.12883934661491e-05	6.66857514936417e-05	2.12667131899543e-05	0.000119474942279188	5.11936387572075e-05	0.000172658945135066	0.000187987556831778	0.269	0.4541	0.5536	0.9961
k__Bacteria;p__Firmicutes;c__Clostridia;o__Eubacteriales;f__Clostridiaceae;g__Desnuesiella	1.71852429854018e-05	2.27964428558998e-05	1.31077232015876e-05	1.88942809158745e-05	9.88873141245695e-06	1.40797770597671e-05	2.00057254480925e-05	7.90444207060248e-06	4.07489942344331e-05	1.79177735650226e-05	2.462813481441e-05	3.65637712371381e-05	0.2685	0.3818	0.4819	0.9961
k__Bacteria;p__Firmicutes;c__Clostridia;o__Thermoanaerobacterales;f__Thermoanaerobacteraceae;g__Gelria	6.73475738617099e-06	4.81614989913377e-06	7.86463392095257e-06	5.15298570432941e-06	1.74507024925711e-06	8.34357159097309e-06	1.47661306878778e-05	1.50560801344809e-06	7.76171318751107e-06	7.67904581358112e-06	6.81203728909212e-06	1.70375687963628e-05	0.2682	0.6076	0.659	0.9961
k__Bacteria;p__Bacteroidota;c__Sphingobacteriia;o__Sphingobacteriales;f__Sphingobacteriaceae;g__Pelobium	2.55456314647865e-06	3.53184325936476e-06	6.5538616007938e-06	6.87064760577255e-06	4.07183058159992e-06	8.34357159097309e-06	6.66857514936418e-06	1.24212661109467e-05	7.76171318751107e-06	1.37829027423251e-06	8.90804876265893e-06	1.39746350801627e-05	0.2678	0.597	0.6537	0.9961
k__Bacteria;p__Firmicutes;c__Clostridia;o__Eubacteriales;f__Eubacteriaceae;g__Alkalibacter	5.57359231958978e-05	5.36198022103559e-05	4.06339419249216e-05	3.04884987506157e-05	1.68690124094854e-05	3.80675453838147e-05	7.00200390683238e-05	1.50560801344809e-05	8.01119682568107e-05	3.64262429618592e-05	8.38404589426722e-05	6.94903086862886e-05	0.2651	0.4279	0.5355	0.9961
k__Bacteria;p__Firmicutes;c__Clostridia;o__Eubacteriales;f__Clostridiaceae;g__Tindallia	2.11332042117779e-05	2.82547460749181e-05	6.5538616007938e-06	1.07353868840196e-05	1.25063367863426e-05	1.19938841620238e-05	3.23902221540546e-05	4.51682404034427e-06	3.71453416830887e-05	1.45704971847437e-05	2.462813481441e-05	2.46949030868629e-05	0.265	0.503	0.5982	0.9961
k__Bacteria;p__Firmicutes;c__Clostridia;o__Eubacteriales;f__Oscillospiraceae;g__Anaerobacterium	7.01343700215048e-05	5.45830321901827e-05	2.66523705098948e-05	2.44766820955647e-05	1.68690124094854e-05	3.4417232812764e-05	5.14432940093808e-05	1.80672961613771e-05	7.45678874085885e-05	4.01673165633474e-05	5.42342968785411e-05	7.25532424024886e-05	0.2649	0.452	0.5578	0.9961
k__Bacteria;p__Actinobacteria;c__Actinomycetia;o__Micrococcales;f__Micrococcaceae;g__Kocuria	5.34135930627354e-06	3.53184325936476e-06	6.99078570751339e-06	8.1588940318549e-06	7.85281612165699e-06	5.736205468794e-06	9.05020913127995e-06	3.08649642756859e-05	9.42493744197773e-06	3.54417499088359e-06	7.33604015748382e-06	5.55156736061259e-06	0.2623	0.6599	0.691	0.9961
k__Bacteria;p__Proteobacteria;c__Deltaproteobacteria;o__Desulfobacterales;f__Desulfobacteraceae;g__Desulfobacter	9.52155354596588e-06	5.77937987896052e-06	7.86463392095257e-06	8.58830950721568e-06	7.56197108011414e-06	8.34357159097309e-06	1.04791895204294e-05	4.32862303866326e-06	2.68887921138776e-05	2.75658054846502e-06	3.24881778402855e-05	1.58889686527877e-05	0.262	0.4457	0.5567	0.9961
k__Bacteria;p__Firmicutes;c__Clostridia;o__Halanaerobiales;f__Halanaerobiaceae;g__Halanaerobium	3.52994180240686e-05	3.62816625734744e-05	6.16062990474618e-05	3.34944070781412e-05	1.51239421602283e-05	2.81595541195342e-05	4.57273724527829e-05	2.18313161949973e-05	6.20937055000886e-05	4.94215512617657e-05	5.29242897075619e-05	5.11127063890883e-05	0.2615	0.4341	0.547	0.9961
k__Bacteria;p__Firmicutes;c__Clostridia;o__Eubacteriales;f__Eubacteriaceae;g__Irregularibacter	1.97398061318805e-05	2.18332128760731e-05	1.31077232015876e-05	3.26355761274196e-05	8.43450620474269e-06	1.61656699575104e-05	3.19138953576714e-05	5.83423105211135e-06	4.40754427433664e-05	2.08712527240923e-05	2.8034153458956e-05	3.84781048097631e-05	0.2604	0.4653	0.5756	0.9961
k__Bacteria;p__Firmicutes;c__Clostridia;o__Eubacteriales;f__Oscillospiraceae;g__Pseudoclostridium	0.00013097941951036	0.000139668347074879	4.50031829921175e-05	4.12238856346353e-05	2.87936591127423e-05	5.63191082390684e-05	0.000122892313466854	1.6373487146248e-05	0.00018489509628821	0.000100024494187159	0.000109516599493866	0.000101459679349127	0.2594	0.5825	0.6561	0.9961
k__Bacteria;p__unclassified;c__unclassified;o__unclassified;f__unclassified;g__Candidatus_Vecturithrix	5.1091262929573e-06	6.10045653890277e-06	3.93231696047628e-06	5.58240117969019e-06	1.16338016617141e-06	2.08589289774327e-06	2.85796077829893e-06	7.52804006724045e-07	1.74638546718999e-05	9.84493053023221e-07	2.14841176040598e-05	1.64632687245753e-05	0.2589	0.7527	0.7309	0.9961
k__Bacteria;p__Actinobacteria;c__Actinomycetia;o__Micrococcales;f__Micrococcaceae;g__Nesterenkonia	6.03805834622227e-06	8.02691649855628e-06	7.86463392095257e-06	4.29415475360784e-07	1.16338016617141e-06	3.12883934661491e-06	9.52653592766311e-07	2.80419492504707e-05	6.09848893304441e-06	2.36278332725573e-06	3.66802007874191e-06	3.63723378798756e-06	0.2572	1.062	0.8086	0.9961
k__Bacteria;p__Bacteroidota;c__Flavobacteriia;o__Flavobacteriales;f__Crocinitomicaceae;g__Brumimicrobium	8.36038847938468e-06	8.34799315849853e-06	2.66523705098948e-05	2.36178511448431e-05	2.00683078664568e-05	2.97239737928416e-05	2.19110326336251e-05	1.88201001681011e-05	2.24535274352999e-05	7.28524859237183e-06	6.94303800619005e-05	4.07753050969131e-05	0.2564	0.5464	0.6389	0.9961
k__Bacteria;p__Proteobacteria;c__Betaproteobacteria;o__Burkholderiales;f__Oxalobacteraceae;g__Oxalobacter	1.30050487457095e-05	2.31175195158421e-05	6.99078570751339e-06	6.01181665505098e-06	5.52605578931418e-06	5.736205468794e-06	4.2869411674484e-06	9.22184908236956e-06	2.63343840290554e-05	5.51316109693004e-06	3.03921663667187e-05	1.64632687245753e-05	0.2546	0.5318	0.6321	0.9961
k__Bacteria;p__Firmicutes;c__Erysipelotrichia;o__Erysipelotrichales;f__Coprobacillaceae;g__Catenibacterium	0.000115884273644804	9.08646947636571e-05	8.43263525968803e-05	0.000108212699790918	0.000164327448471711	0.000368681569676123	0.000210060117204972	0.000469561499194123	0.000158006304174333	0.000103371770567438	0.000151436828965202	0.000175735821966978	0.2537	0.6512	0.6969	0.9961
k__Bacteria;p__Proteobacteria;c__Gammaproteobacteria;o__Enterobacterales;f__Yersiniaceae;g__Yersinia	5.34135930627354e-06	4.81614989913377e-06	5.24308928063504e-06	5.58240117969019e-06	6.39859091394273e-06	4.17178579548654e-06	4.76326796383155e-06	1.88201001681011e-06	1.05337536116222e-05	3.50479526876267e-05	8.12204446007137e-06	5.55156736061259e-06	0.2533	0.6859	0.7119	0.9961
k__Bacteria;p__Firmicutes;c__Bacilli;o__Bacillales;f__Bacillaceae;g__Anaerobacillus	3.36737869308549e-05	1.89435229365928e-05	1.04861785612701e-05	1.37412952115451e-05	1.10521115786284e-05	9.90799126428054e-06	1.76240914661767e-05	1.43032761277569e-05	2.88292204107554e-05	1.1617018025674e-05	2.51521376828017e-05	3.2735104091888e-05	0.2521	0.414	0.5426	0.9961
k__Bacteria;p__Firmicutes;c__Bacilli;o__Bacillales;f__Sporolactobacillaceae;g__Sporolactobacillus	7.52434963144621e-05	9.31122313832528e-05	4.19447142450803e-05	4.42297939621608e-05	2.7339433905028e-05	6.46626798300414e-05	9.24073984983321e-05	2.29605222050834e-05	9.56353946318328e-05	7.2458688702509e-05	0.000113184619572608	9.45680784876765e-05	0.2505	0.4419	0.5709	0.9961
k__Bacteria;p__Firmicutes;c__Clostridia;o__Eubacteriales;f__Eubacteriales_Family_XIII.Incertae_Sedis;g__Casaltella	3.99440782903935e-05	6.96736352074685e-05	6.51016919012184e-05	2.14707737680392e-05	2.38492934065138e-05	3.38957595883282e-05	4.04877776925682e-05	3.85812053446073e-05	8.98141097411995e-05	3.36696624133941e-05	7.51944116142092e-05	6.04929408949509e-05	0.2504	0.4262	0.5569	0.9961
k__Bacteria;p__Proteobacteria;c__Gammaproteobacteria;o__Aeromonadales;f__Succinivibrionaceae;g__Anaerobiospirillum	2.41522333848891e-05	2.34385961757843e-05	1.66031160553443e-05	1.88942809158745e-05	1.65781673679425e-05	1.56441967330745e-05	3.14375685612883e-05	9.41005008405057e-06	3.32644850893332e-05	2.34309346619527e-05	4.32302366423154e-05	3.1586503948313e-05	0.2501	0.3654	0.4937	0.9961
k__Bacteria;p__Firmicutes;c__Clostridia;o__Eubacteriales;f__Oscillospiraceae;g__Pseudobacteroides	4.20341754102396e-05	2.44018261556111e-05	1.79138883755031e-05	2.7912005898451e-05	1.25063367863426e-05	2.2944821875176e-05	5.00143136202313e-05	6.21063305547337e-06	4.13034023192553e-05	3.24882707497663e-05	4.84702653262324e-05	5.01555396027758e-05	0.2497	0.5	0.6175	0.9961
k__Bacteria;p__Firmicutes;c__Clostridia;o__Eubacteriales;f__Oscillospiraceae;g__Phocea	0.000262423305047352	0.000233101655118074	0.000132824928442754	0.000107783284315557	7.18387252610843e-05	0.00015592049410631	0.000215299711965186	3.80166023395643e-05	0.000466534403377898	0.000200245886984923	0.000266717460011376	0.000332519741564968	0.2496	0.521	0.6319	0.9961
k__Bacteria;p__Firmicutes;c__Clostridia;o__Eubacteriales;f__Desulfallaceae;g__Desulfotruncus	1.04504855992308e-05	5.45830321901827e-06	1.13600267747093e-05	1.76060344897922e-05	8.72535124628554e-06	8.34357159097309e-06	1.47661306878778e-05	2.82301502521517e-06	1.24741819084999e-05	2.18557457771155e-05	1.17900645388133e-05	4.38382388131132e-05	0.2494	0.6121	0.6836	0.9961
k__Bacteria;p__Firmicutes;c__Tissierellia;o__Tissierellales;f__Tissierellaceae;g__Tissierella	0.000132372817590257	0.000126183127357305	7.20924776087318e-05	5.92593355997882e-05	4.91528120207419e-05	7.71780372165011e-05	0.000128131908227069	2.67245422387036e-05	0.000211506684359677	0.000116563977477949	0.000140432768728976	0.000155826752811677	0.2494	0.465	0.5917	0.9961
k__Bacteria;p__Firmicutes;c__Clostridia;o__Eubacteriales;f__Oscillospiraceae;g__Agathobaculum	0.000614024087208141	0.000374375385492665	0.00019049891052974	0.000243049159054204	0.000129426043486569	0.000296196791479545	0.000533009685152751	8.65724607732652e-05	0.000532508965471742	0.000466452808522402	0.000502256749353446	0.000489112227805695	0.2491	0.5264	0.6361	0.9961
k__Bacteria;p__Firmicutes;c__Bacilli;o__Bacillales;f__Bacillaceae;g__Schinkia	2.18299032517267e-05	5.45830321901827e-06	4.80616517391546e-06	3.86473927824706e-06	4.94436570622848e-06	1.04294644887164e-05	1.00028627240463e-05	1.6938090151291e-06	1.16425697812666e-05	1.75239763438133e-05	1.59820874859469e-05	1.45489351519502e-05	0.2474	0.6464	0.7019	0.9961
k__Bacteria;p__Proteobacteria;c__Gammaproteobacteria;o__Kangiellales;f__Kangiellaceae;g__Kangiella	2.09009711984617e-06	7.70583983861403e-06	3.4953928537567e-06	3.86473927824706e-06	4.94436570622848e-06	1.04294644887164e-06	3.81061437106524e-06	1.88201001681011e-06	2.05130991384221e-05	2.36278332725573e-06	2.09601147356681e-06	1.09117013639627e-05	0.2473	0.6715	0.7127	0.9961
k__Bacteria;p__Firmicutes;c__Bacilli;o__Lactobacillales;f__Streptococcaceae;g__Streptococcus	0.00131002642811692	0.00159029269669397	0.000758937173371923	0.00175845637160241	0.000592451349622789	0.000809847917548826	0.00126798193197196	0.000894331159988166	0.00186613761351159	0.000698005574593463	0.00218823597840375	0.00274266570949988	0.2464	0.3934	0.5312	0.9961
k__Bacteria;p__Chloroflexi;c__Ktedonobacteria;o__Ktedonobacterales;f__Ktedonobacteraceae;g__Ktedonobacter	8.59262149270092e-06	3.21076659942251e-06	2.40308258695773e-05	6.87064760577255e-06	5.23521074777133e-06	1.87730360796895e-05	2.19110326336251e-05	1.31740701176708e-06	3.65909335982665e-05	2.18557457771155e-05	2.17461190382556e-05	6.5087341469251e-06	0.2455	0.812	0.7624	0.9961
k__Bacteria;p__Firmicutes;c__Clostridia;o__Eubacteriales;f__Oscillospiraceae;g__Faecalibacterium	0.00267996897366942	0.00235028115077728	0.000959048414249493	0.00128180519395194	0.000999925252824324	0.00187469624184677	0.00279365666078721	0.000557639567980837	0.00313157406711831	0.00233856479815136	0.00276673514510818	0.00305967934912659	0.2454	0.4731	0.604	0.9961
k__Bacteria;p__Firmicutes;c__Clostridia;o__Eubacteriales;f__Peptococcaceae;g__Desulfofundulus	1.64885439454531e-05	8.66906981844078e-06	1.31077232015876e-05	9.87655593329804e-06	5.52605578931418e-06	4.69325901992236e-06	1.5242457484261e-05	5.08142704538731e-06	1.82954667991332e-05	8.26974164539505e-06	1.46720803149676e-05	1.83776022972003e-05	0.2448	0.4246	0.5642	0.9961
k__Bacteria;p__Firmicutes;c__Erysipelotrichia;o__Erysipelotrichales;f__Erysipelotrichaceae;g__Amedibacterium	2.6010097491419e-05	1.44484496974013e-05	1.09231026679897e-05	5.58240117969019e-06	7.27112603857129e-06	2.2944821875176e-05	1.71477646697936e-05	4.42272353950377e-05	1.82954667991332e-05	8.26974164539505e-06	1.28380702755967e-05	1.79947355826753e-05	0.2448	0.6557	0.7089	0.9961
k__Bacteria;p__Firmicutes;c__Clostridia;o__Eubacteriales;f__Oscillospiraceae;g__Pseudoflavonifractor	0.0249172089307528	0.0127294052600705	0.00446492744656746	0.00427139573341372	0.0042413932408194	0.0152656071721341	0.0297485137413136	0.00124833724415015	0.0130732198441503	0.0249376028302994	0.0132321204326272	0.017385594639866	0.242	0.8077	0.7645	0.9961
k__Bacteria;p__Firmicutes;c__Negativicutes;o__Selenomonadales;f__Selenomonadaceae;g__Pectinatus	0.000119600001857864	0.000115266520919268	7.42770981423298e-05	8.24477712692706e-05	4.5080981439142e-05	7.4570671094322e-05	0.00010717352918621	2.20195171966783e-05	0.000200418522663232	0.00010258417612502	0.000179470982424158	0.000211725293132328	0.242	0.467	0.6043	0.9961
k__Bacteria;p__Proteobacteria;c__Gammaproteobacteria;o__Xanthomonadales;f__Rhodanobacteraceae;g__Luteibacter	5.57359231958978e-06	2.24753661959576e-06	3.93231696047628e-06	2.14707737680392e-06	5.81690083085703e-06	5.21473224435818e-06	1.42898038914947e-06	6.77523606051641e-06	7.48450914509996e-06	4.9224652651161e-06	7.07403872328797e-06	8.42306771955013e-06	0.2405	0.5985	0.6879	0.9961
k__Bacteria;p__Firmicutes;c__Clostridia;o__Eubacteriales;f__unclassified;g__Evtepia	0.000123780196097556	9.92126879221556e-05	3.40800803241278e-05	4.20827165853568e-05	3.1411264486628e-05	5.31902688924534e-05	0.000145755999693246	1.35504721210328e-05	0.000139433633332788	7.26555873131137e-05	0.000100084547862815	9.49509452022015e-05	0.238	0.5674	0.6749	0.9961
k__Bacteria;p__Firmicutes;c__Clostridia;o__Thermoanaerobacterales;f__Thermoanaerobacteraceae;g__Thermoanaerobacter	1.74174759987181e-05	2.60072094553223e-05	9.61233034783091e-06	1.5888372588349e-05	1.16338016617141e-05	2.24233486507402e-05	1.42898038914947e-05	1.26094671126278e-05	4.96195235915886e-05	1.73270777332087e-05	2.22701219066473e-05	3.2735104091888e-05	0.2373	0.4184	0.5706	0.9961
k__Bacteria;p__Firmicutes;c__Erysipelotrichia;o__Erysipelotrichales;f__Erysipelotrichaceae;g__Lactimicrobium	4.76077677298294e-05	5.07301122708757e-05	2.49046740830165e-05	4.03650546839137e-05	1.54147872017711e-05	2.81595541195342e-05	5.23959476021471e-05	1.7126291152972e-05	7.51222954934107e-05	2.12650499453016e-05	6.41903513779834e-05	7.12132089016511e-05	0.2364	0.4006	0.5552	0.9961
k__Bacteria;p__Firmicutes;c__Clostridia;o__Eubacteriales;f__Oscillospiraceae;g__Fournierella	0.000161169711241471	0.000133567890535976	5.76739820869855e-05	4.89533641911294e-05	5.03161921869133e-05	9.23007607251398e-05	0.000169572339512403	1.7314492154653e-05	0.000176856179058288	0.000112626005265856	0.00016925292649052	0.000180904522613065	0.2354	0.5646	0.6767	0.9961
k__Bacteria;p__Firmicutes;c__Clostridia;o__Eubacteriales;f__unclassified;g__Colidextribacter	0.0074284373969466	0.0038057216502955	0.00111459339624167	0.00121868111907391	0.00163658504876163	0.00402733771231782	0.00956416574457738	0.000169569102514591	0.00551608323993867	0.00597981080406304	0.00582009985922663	0.0056490069394592	0.2347	0.9051	0.7954	0.9961
k__Bacteria;p__Firmicutes;c__Erysipelotrichia;o__Erysipelotrichales;f__Erysipelotrichaceae;g__Holdemania	0.000434740200928003	0.0003708435422333	0.000224142066747148	0.000292431938720694	0.00019690209312451	0.000275859335726548	0.000336763045042891	0.000256141563287856	0.000551913248440519	0.000253605410458782	0.000581905185348985	0.000504235463029433	0.2333	0.3471	0.5015	0.9961
k__Bacteria;p__Firmicutes;c__Negativicutes;o__Veillonellales;f__Veillonellaceae;g__Anaeroglobus	3.48349519974361e-06	5.13722655907602e-06	4.36924106719587e-06	3.43532380288627e-06	3.19929545697137e-06	3.12883934661491e-06	6.19224835298102e-06	9.41005008405057e-07	1.16425697812666e-05	7.28524859237183e-06	4.97802724972117e-06	6.7001675041876e-06	0.2321	0.5146	0.652	0.9961
k__Bacteria;p__Proteobacteria;c__Deltaproteobacteria;o__Desulfurellales;f__Desulfurellaceae;g__Hippea	3.48349519974361e-06	2.88968993948026e-06	7.86463392095257e-06	2.5764928521647e-06	3.19929545697137e-06	1.56441967330745e-06	2.85796077829893e-06	1.12920601008607e-06	7.20730510268885e-06	8.66353886660434e-06	9.17005019685478e-06	3.44580043072505e-06	0.2319	0.5946	0.6966	0.9961
k__Bacteria;p__Proteobacteria;c__Gammaproteobacteria;o__Aeromonadales;f__Succinivibrionaceae;g__Succinatimonas	1.48629128522394e-05	9.31122313832528e-06	1.35446473083072e-05	7.72947855649411e-06	6.68943595548558e-06	1.61656699575104e-05	1.85767450589431e-05	4.89322604370629e-06	2.63343840290554e-05	1.20108152468833e-05	1.31000717097925e-05	2.50777698013879e-05	0.2312	0.4503	0.6076	0.9961
k__Bacteria;p__Firmicutes;c__Negativicutes;o__Veillonellales;f__Veillonellaceae;g__Megasphaera	0.000323036121522891	0.000263282861152646	0.000108357178466458	0.000168760281816788	0.000104122524872341	0.000290982059235186	0.000334381411060975	6.81287626085261e-05	0.000467643219547542	0.000209697020293946	0.000362347983492862	0.000351663077291218	0.2312	0.4688	0.6219	0.9961
k__Bacteria;p__Actinobacteria;c__Actinomycetia;o__Bifidobacteriales;f__Bifidobacteriaceae;g__Parascardovia	9.75378655928212e-06	4.81614989913377e-06	8.73848213439174e-07	9.44714045793725e-06	2.32676033234281e-06	3.12883934661491e-06	6.19224835298102e-06	3.76402003362023e-07	1.69094465870777e-05	2.55968193786037e-06	1.80780989595137e-05	1.01459679349127e-05	0.2295	0.8342	0.7832	0.9961
k__Bacteria;p__Firmicutes;c__Bacilli;o__Lactobacillales;f__Aerococcaceae;g__Aerococcus	3.29770878909062e-05	2.95390527146871e-05	2.27200535494185e-05	4.16533011099961e-05	1.77415475341139e-05	2.24233486507402e-05	5.66828887695955e-05	1.52442811361619e-05	5.18371559308775e-05	2.24464416089294e-05	4.53262481158822e-05	4.76669059583632e-05	0.2286	0.3724	0.5393	0.9961
k__Bacteria;p__Firmicutes;c__Tissierellia;o__Tissierellales;f__Tissierellaceae;g__Gudongella	1.43984468256069e-05	8.66906981844078e-06	3.05846874703711e-06	4.72357022896863e-06	5.52605578931418e-06	1.35583038353313e-05	1.90530718553262e-05	2.44661302185315e-06	1.05337536116222e-05	1.12232208044647e-05	1.54580846175552e-05	9.57166786312515e-06	0.2276	0.5813	0.6955	0.9961
k__Bacteria;p__Firmicutes;c__Negativicutes;o__Acidaminococcales;f__Acidaminococcaceae;g__Acidaminococcus	0.000268461363393575	0.000202920449083503	8.82586695573566e-05	0.000112506854544525	7.73647810503985e-05	0.000216411388140865	0.000269124639956483	6.6623154595078e-05	0.00026223502412091	0.000156928192651901	0.000341387868757194	0.000210959559703278	0.2271	0.458	0.6201	0.9961
k__Bacteria;p__Firmicutes;c__Clostridia;o__Eubacteriales;f__Clostridiaceae;g__Marinisporobacter	2.09009711984617e-05	1.60538329971126e-05	1.00492544545505e-05	8.1588940318549e-06	6.10774587239988e-06	9.90799126428054e-06	1.85767450589431e-05	2.82301502521517e-06	2.60571799866443e-05	1.27984096893019e-05	2.01741104330805e-05	2.77578368030629e-05	0.2263	0.5023	0.6523	0.9961
k__Bacteria;p__Firmicutes;c__Clostridia;o__Eubacteriales;f__Peptostreptococcaceae;g__Proteocatella	1.37017477856582e-05	1.99067529164196e-05	8.73848213439174e-06	1.07353868840196e-05	8.14366116319984e-06	9.38651803984473e-06	1.90530718553262e-05	3.76402003362023e-06	2.07903031808332e-05	1.12232208044647e-05	2.41041319460183e-05	2.81407035175879e-05	0.2259	0.4266	0.5964	0.9961
k__Bacteria;p__Proteobacteria;c__Deltaproteobacteria;o__Desulfovibrionales;f__Desulfovibrionaceae;g__Megalodesulfovibrio	4.64466026632482e-06	0	6.5538616007938e-06	5.15298570432941e-06	3.49014049851422e-06	5.21473224435818e-07	8.5738823348968e-06	3.76402003362023e-07	1.74638546718999e-05	2.95347915906966e-06	1.12660616704216e-05	3.44580043072505e-06	0.2253	0.8614	0.7936	0.9961
k__Bacteria;p__Proteobacteria;c__Gammaproteobacteria;o__unclassified;f__unclassified;g__Pseudohongiella	2.78679615979489e-06	9.63229979826753e-07	7.42770981423298e-06	3.86473927824706e-06	4.36267562314277e-06	2.08589289774327e-06	7.14490194574733e-06	1.12920601008607e-06	2.7720404241111e-06	9.84493053023221e-07	1.10040602362257e-05	1.78033022254128e-05	0.2246	0.7338	0.7595	0.9961
k__Bacteria;p__Firmicutes;c__Clostridia;o__Eubacteriales;f__Clostridiaceae;g__Senegalia	9.52155354596588e-06	1.12376830979788e-05	9.61233034783091e-06	6.01181665505098e-06	5.52605578931418e-06	5.736205468794e-06	9.05020913127995e-06	1.88201001681011e-06	1.38602021205555e-05	1.37829027423251e-05	1.99121089988847e-05	1.74204355108878e-05	0.2231	0.5063	0.6595	0.9961
k__Bacteria;p__Firmicutes;c__Clostridia;o__Eubacteriales;f__Oscillospiraceae;g__Anaerofilum	0.000376681947598943	0.000352542172616592	0.000141126486470427	0.00015888372588349	8.98711178367411e-05	0.000183037101776972	0.000378679803124609	4.85558584337009e-05	0.000540547882701664	0.000225055111921108	0.000331955817126143	0.000381718114381431	0.223	0.5347	0.6767	0.9961
k__Bacteria;p__Firmicutes;c__Negativicutes;o__Selenomonadales;f__Sporomusaceae;g__Sporomusa	0.000150254759615608	0.000126825280677189	7.2966325822171e-05	6.82770605823647e-05	4.91528120207419e-05	7.09203585232713e-05	0.00010717352918621	2.48425322218935e-05	0.00021483313286861	0.00010514385806288	0.000177636972384787	0.000176501555396028	0.2225	0.4657	0.6327	0.9961
k__Bacteria;p__Firmicutes;c__Clostridia;o__Eubacteriales;f__Oscillospiraceae;g__Yanshouia	8.80163120468553e-05	4.36664257521462e-05	1.70400401620639e-05	2.44766820955647e-05	1.91957727418282e-05	5.52761617901967e-05	9.14547449055658e-05	5.64603005043034e-06	7.04098267724219e-05	6.26137581722768e-05	7.78144259561677e-05	5.68557071069634e-05	0.2214	0.6747	0.7428	0.9961
k__Bacteria;p__Actinobacteria;c__Actinomycetia;o__Corynebacteriales;f__Corynebacteriaceae;g__Corynebacterium	4.5285437596667e-05	6.32521020086235e-05	3.14585356838103e-05	5.23886879940157e-05	2.76302789465709e-05	3.4417232812764e-05	5.28722743985302e-05	2.20195171966783e-05	7.23502550692996e-05	3.74107360148824e-05	8.90804876265893e-05	8.88250777698014e-05	0.2182	0.3588	0.5431	0.9961
k__Bacteria;p__Firmicutes;c__Clostridia;o__Eubacteriales;f__Peptococcaceae;g__Desulfitibacter	1.53273788788719e-05	2.05489062363041e-05	1.4855419628466e-05	7.72947855649411e-06	5.23521074777133e-06	1.82515628552536e-05	1.57187842806441e-05	3.01121602689618e-06	2.91064244531665e-05	2.22495429983248e-05	1.70300932227303e-05	3.73295046661881e-05	0.2175	0.5857	0.7104	0.9961
k__Bacteria;p__Proteobacteria;c__Deltaproteobacteria;o__Syntrophales;f__Smithellaceae;g__Smithella	8.36038847938468e-06	4.81614989913377e-06	6.99078570751339e-06	3.43532380288627e-06	2.32676033234281e-06	1.56441967330745e-06	8.09755553851364e-06	1.12920601008607e-06	9.42493744197773e-06	3.93797221209288e-06	9.43205163105063e-06	6.1258674324001e-06	0.2171	0.5445	0.6901	0.9961
k__Bacteria;p__Tenericutes;c__unclassified;o__Mycoplasmoidales;f__Metamycoplasmataceae;g__Metamycoplasma	5.57359231958978e-06	1.47695263573436e-05	9.17540624111133e-06	1.33118797361843e-05	1.16338016617141e-05	2.60736612217909e-06	9.52653592766311e-06	1.26094671126278e-05	8.81508854867329e-05	6.6945527605579e-06	3.40601864454606e-06	7.46590093323762e-06	0.2166	0.7956	0.7854	0.9961
k__Bacteria;p__Firmicutes;c__Bacilli;o__Bacillales;f__Planococcaceae;g__Paenisporosarcina	6.96699039948723e-06	4.81614989913377e-06	3.05846874703711e-06	6.44123213041176e-06	7.85281612165699e-06	6.77915191766564e-06	4.76326796383155e-06	6.39883405715439e-06	1.80182627567221e-05	2.75658054846502e-06	1.10040602362257e-05	1.14860014357502e-05	0.2161	0.4387	0.6224	0.9961
k__Bacteria;p__Firmicutes;c__Bacilli;o__Bacillales;f__Bacillaceae;g__Peribacillus	4.27308744501883e-05	3.43552026138209e-05	1.92246606956618e-05	1.80354499651529e-05	1.22154917447998e-05	2.55521879973551e-05	2.66743005974567e-05	6.77523606051641e-06	4.5461462955422e-05	3.83952290679056e-05	6.44523528121793e-05	4.24982053122757e-05	0.2148	0.5022	0.6689	0.9961
k__Bacteria;p__Spirochaetes;c__Spirochaetia;o__Spirochaetales;f__Sphaerochaetaceae;g__Sphaerochaeta	9.75378655928212e-05	9.98548412420401e-05	3.88862454980432e-05	4.85239487157686e-05	3.66464752343993e-05	7.24847781965787e-05	0.000100504954036846	1.54324821378429e-05	0.000146363734393066	6.34013526146954e-05	0.000155890853346531	0.000116965781287389	0.2134	0.489	0.6626	0.9961
k__Bacteria;p__Firmicutes;c__Bacilli;o__Bacillales;f__Bacillaceae;g__Cytobacillus	2.34555343449403e-05	3.37130492939364e-05	1.39815714150268e-05	1.71766190144314e-05	1.01795764539998e-05	2.81595541195342e-05	2.95322613757556e-05	8.65724607732652e-06	3.0215240622811e-05	2.83533999270688e-05	3.85142108267901e-05	3.44580043072505e-05	0.2132	0.4488	0.6347	0.9961
k__Bacteria;p__Actinobacteria;c__Coriobacteriia;o__Coriobacteriales;f__Coriobacteriaceae;g__Enorma	6.01483504489064e-05	5.20144189106447e-05	2.5341598189736e-05	5.92593355997882e-05	3.34471797774279e-05	4.17178579548655e-05	5.47775815840629e-05	2.52189342252555e-05	7.48450914509996e-05	3.64262429618592e-05	9.87745406918357e-05	9.41852117731515e-05	0.2129	0.3668	0.5617	0.9961
k__Bacteria;p__Actinobacteria;c__Actinomycetia;o__Micrococcales;f__Demequinaceae;g__Demequina	1.02182525859146e-05	1.0274453118152e-05	6.5538616007938e-06	1.46001261622667e-05	1.01795764539998e-05	4.17178579548654e-06	7.62122874213049e-06	2.63481402353416e-06	1.88498748839555e-05	1.04356263620461e-05	2.64621448537809e-05	2.18234027279253e-05	0.2126	0.4887	0.6635	0.9961
k__Bacteria;p__Firmicutes;c__Clostridia;o__Eubacteriales;f__Clostridiaceae;g__Clostridium	0.0551068039628241	0.0475238407446924	0.0407545329783762	0.0327429299962598	0.0160063660162693	0.0292306601225253	0.0473321174297978	0.0184222432505475	0.0663837152604429	0.0305427155783818	0.066339549142692	0.0736315865039483	0.2118	0.3963	0.593	0.9961
k__Bacteria;p__Proteobacteria;c__Epsilonproteobacteria;o__Campylobacterales;f__Arcobacteraceae;g__Arcobacter	1.2540582719077e-05	6.42153319884502e-06	8.73848213439174e-06	3.43532380288627e-06	7.85281612165699e-06	1.19938841620238e-05	1.2384496705962e-05	4.32862303866326e-06	1.88498748839555e-05	9.45113330902292e-06	9.43205163105063e-06	1.32089016511127e-05	0.2094	0.4815	0.6637	0.9961
k__Bacteria;p__Firmicutes;c__Bacilli;o__Bacillales;f__Planococcaceae;g__Planomicrobium	3.9479612263761e-06	1.284306639769e-05	6.99078570751339e-06	3.00590832752549e-06	3.78098554005707e-06	6.77915191766564e-06	6.19224835298102e-06	7.90444207060248e-06	8.03891722992218e-06	5.31626248632539e-06	1.0480057367834e-05	6.5087341469251e-06	0.2092	0.4869	0.6674	0.9961
k__Bacteria;p__Proteobacteria;c__Deltaproteobacteria;o__Desulfovibrionales;f__Desulfovibrionaceae;g__Desulfovibrio	0.00227309673433937	0.000888740194720151	0.00332237090749574	0.00242748568221451	0.00212898570409367	0.00175527887345096	0.00314518583651798	0.00106728788053302	0.00808299267266555	0.000825398975654668	0.0069901982643453	0.00203493658770041	0.2088	0.5138	0.6845	0.9961
k__Bacteria;p__Firmicutes;c__Negativicutes;o__Selenomonadales;f__Selenomonadaceae;g__Centipeda	9.75378655928212e-06	8.02691649855628e-06	3.4953928537567e-06	4.29415475360784e-06	1.74507024925711e-06	2.08589289774327e-06	4.76326796383155e-06	1.31740701176708e-06	6.65289701786663e-06	7.48214720297648e-06	8.38404589426723e-06	8.61450107681264e-06	0.2083	0.571	0.7153	0.9961
k__Bacteria;p__Firmicutes;c__Bacilli;o__Bacillales;f__Bacillaceae;g__Terribacillus	9.28932053264964e-06	1.44484496974013e-05	6.11693749407422e-06	7.72947855649411e-06	4.07183058159992e-06	4.17178579548654e-06	8.5738823348968e-06	2.82301502521517e-06	1.35829980781444e-05	3.34727638027895e-06	1.99121089988847e-05	2.54606365159129e-05	0.2079	0.4834	0.6671	0.9961
k__Bacteria;p__Firmicutes;c__Bacilli;o__Bacillales;f__Listeriaceae;g__Listeria	0.000133533982656839	0.000152190336812627	5.81109061937051e-05	7.68653700895804e-05	6.10774587239988e-05	0.000109509377131522	0.000102410261222378	5.32608834757262e-05	0.000227861722861932	8.4075706728183e-05	0.000191785049831363	0.000155635319454415	0.2076	0.3871	0.5918	0.9961
k__Bacteria;p__Firmicutes;c__Clostridia;o__Eubacteriales;f__Oscillospiraceae;g__Vermiculatibacterium	0.00420179190993075	0.00763680835672644	0.00138330172187421	0.00139731795682399	0.00158597801153317	0.00277893081301847	0.00153901187911398	0.00225671821115701	0.00619911400043965	0.00163465226523976	0.00843382616676444	0.0048030629337162	0.2075	0.5432	0.7025	0.9961
k__Bacteria;p__Actinobacteria;c__Coriobacteriia;o__Eggerthellales;f__Eggerthellaceae;g__Cryptobacterium	2.53133984514703e-05	3.72448925533011e-05	3.14585356838103e-05	4.80945332404078e-05	2.23950681987996e-05	2.60736612217909e-05	1.61951110770273e-05	2.39015272134884e-05	6.3202521669733e-05	2.10681513346969e-05	7.78144259561677e-05	0.000106245513280689	0.2069	0.4439	0.6411	0.9961
k__Bacteria;p__Firmicutes;c__Tissierellia;o__Tissierellales;f__Tissierellaceae;g__Anaerosalibacter	2.94935926911626e-05	3.17865893342829e-05	2.0098508909101e-05	1.80354499651529e-05	1.42514070355997e-05	2.03374557529969e-05	2.71506273938399e-05	8.46904507564551e-06	4.24122184888998e-05	2.10681513346969e-05	6.36663485095917e-05	3.84781048097631e-05	0.2069	0.3922	0.5979	0.9961
k__Bacteria;p__Firmicutes;c__Clostridia;o__Eubacteriales;f__Oscillospiraceae;g__Pygmaiobacter	0.000139107574976428	0.000112376830979788	5.19939686996308e-05	5.53945963215412e-05	4.56626715222277e-05	8.08283497875518e-05	0.000167190705530488	1.75026931563341e-05	0.00014747255056271	0.000125621313565763	0.000119472653993308	0.000132471883225652	0.2057	0.5519	0.7093	0.9961
k__Bacteria;p__Firmicutes;c__Clostridia;o__Eubacteriales;f__Christensenellaceae;g__Luoshenia	2.5081165438154e-05	1.57327563371703e-05	6.99078570751339e-06	9.87655593329804e-06	2.61760537388566e-06	1.30368306108955e-05	2.09583790408588e-05	1.31740701176708e-06	3.38188931741554e-05	1.63425846801855e-05	9.69405306524648e-06	3.3883704235463e-05	0.2045	0.7741	0.7916	0.9961
k__Bacteria;p__Proteobacteria;c__Gammaproteobacteria;o__Vibrionales;f__Vibrionaceae;g__Photobacterium	1.32372817590257e-05	1.99067529164196e-05	2.31569776561381e-05	2.31884356694823e-05	1.54147872017711e-05	2.50307147729193e-05	2.71506273938399e-05	1.6373487146248e-05	2.49483638169999e-05	1.37829027423251e-05	4.13962266029444e-05	4.34553720985882e-05	0.2042	0.3727	0.5838	0.9961
k__Bacteria;p__Actinobacteria;c__Coriobacteriia;o__Coriobacteriales;f__Coriobacteriaceae;g__Collinsella	0.000378307578692157	0.000674903139198612	0.000278320655980377	0.000332796993404608	0.000224532372071081	0.000298804157601724	0.000395827567794402	0.000207397503852475	0.000599869547777641	0.000294560321464548	0.000673081684449141	0.000806508734146925	0.2021	0.3764	0.5913	0.9961
k__Bacteria;p__Synergistetes;c__Synergistia;o__Synergistales;f__Synergistaceae;g__Jonquetella	7.89592245275219e-06	7.70583983861403e-06	3.05846874703711e-06	9.87655593329804e-06	1.27971818278855e-05	1.56441967330745e-06	5.23959476021471e-06	3.19941702857719e-06	8.03891722992218e-06	1.12232208044647e-05	9.95605449944233e-06	1.24431682220627e-05	0.2017	0.6188	0.7445	0.9961
k__Bacteria;p__Firmicutes;c__Clostridia;o__Eubacteriales;f__Heliobacteriaceae;g__Heliomicrobium	0.000104272622978992	0.000224753661959576	7.73355668893669e-05	0.000142995353295141	4.21725310237135e-05	7.19633049721429e-05	0.000165761725141338	2.80419492504707e-05	0.000197092074154299	0.000106915945558322	0.000222177216198081	0.000179373055754965	0.2014	0.4973	0.6855	0.9961
k__Bacteria;p__Firmicutes;c__Erysipelotrichia;o__Erysipelotrichales;f__Coprobacillaceae;g__Coprobacillus	0.000562236125238619	0.00073879739452712	0.000516881218249271	0.00045475098840707	0.000800405554325927	0.000775430684736061	0.000532533358356368	0.00203708764219527	0.00157313294068305	0.000405414239234962	0.000724433965551527	0.000604929408949509	0.2006	0.5717	0.7257	0.9961
k__Bacteria;p__Firmicutes;c__Bacilli;o__Bacillales;f__Paenibacillaceae;g__Brevibacillus	9.12675742332827e-05	0.000116871904218979	4.41293347786783e-05	5.28181034693765e-05	3.83915454836564e-05	6.3098260156734e-05	0.000113365777539191	2.29605222050834e-05	0.000148026958647533	7.28524859237183e-05	9.03904947975685e-05	0.000115817181143814	0.1998	0.453	0.6593	0.9961
k__Bacteria;p__Firmicutes;c__Clostridia;o__Eubacteriales;f__Oscillospiraceae;g__Flavonifractor	0.00665765602575	0.00406579374484873	0.00139903098971612	0.00158411368860593	0.00128029987287163	0.00374469922467361	0.00726112568406482	0.000454505419059642	0.00411121315299917	0.00542022495272464	0.00448625055773555	0.00439320411581718	0.1976	0.6962	0.7765	0.9961
k__Bacteria;p__Proteobacteria;c__Deltaproteobacteria;o__Desulfovibrionales;f__Desulfonauticaceae;g__Desulfonauticus	4.87689327964106e-06	3.85291991930701e-06	7.42770981423298e-06	6.01181665505098e-06	5.23521074777133e-06	1.25153573864596e-05	1.33371502987284e-05	1.6938090151291e-06	2.41167516897665e-05	5.71005970753468e-06	1.38860760123801e-05	6.1258674324001e-06	0.1959	0.5362	0.7148	0.9961
k__Bacteria;p__Candidatus_Cloacimonetes;c__unclassified;o__unclassified;f__unclassified;g__Candidatus_Cloacimonas	6.27029135953851e-06	1.09166064380365e-05	3.4953928537567e-06	3.43532380288627e-06	4.94436570622848e-06	5.21473224435818e-06	3.81061437106524e-06	3.3876180302582e-06	2.93836284955776e-05	2.55968193786037e-06	7.07403872328797e-06	1.47403685092127e-05	0.195	0.5295	0.7127	0.9961
k__Bacteria;p__Actinobacteria;c__Actinomycetia;o__Actinomycetales;f__Actinomycetaceae;g__Arcanobacterium	7.89592245275219e-06	8.34799315849853e-06	4.36924106719587e-06	5.58240117969019e-06	5.81690083085703e-06	7.30062514210145e-06	7.62122874213049e-06	3.76402003362023e-06	9.97934552679995e-06	7.48214720297648e-06	1.33620731439884e-05	1.12945680784877e-05	0.1947	0.3675	0.5963	0.9961
k__Bacteria;p__Bacteroidota;c__Chitinophagia;o__Chitinophagales;f__Chitinophagaceae;g__Dinghuibacter	2.78679615979489e-06	9.63229979826753e-07	5.68001338735463e-06	4.29415475360784e-06	1.74507024925711e-06	4.69325901992236e-06	1.42898038914947e-06	9.59825108573158e-06	5.54408084822219e-06	3.93797221209288e-07	9.69405306524648e-06	9.38023450586265e-06	0.1941	0.8322	0.8156	0.9961
k__Bacteria;p__Firmicutes;c__Bacilli;o__Bacillales;f__Bacillaceae;g__Pontibacillus	1.06827186125471e-05	1.38062963775168e-05	1.4855419628466e-05	1.33118797361843e-05	9.88873141245695e-06	2.60736612217909e-05	2.1434705837242e-05	7.52804006724045e-06	2.85520163683443e-05	7.28524859237183e-06	3.87762122609859e-05	2.69921033740129e-05	0.1935	0.3996	0.6282	0.9961
k__Archaea;p__Euryarchaeota;c__Methanomicrobia;o__Methanomicrobiales;f__Methanomicrobiaceae;g__Methanomicrobium	8.82485450601716e-06	2.63282861152646e-05	8.73848213439174e-06	4.72357022896863e-06	6.98028099702844e-06	1.77300896308178e-05	3.00085881721388e-05	2.25841202017214e-06	1.38602021205555e-05	7.28524859237183e-06	3.5108192182244e-05	2.37377363005504e-05	0.193	0.6286	0.7588	0.9961
k__Bacteria;p__Firmicutes;c__Clostridia;o__Eubacteriales;f__Heliobacteriaceae;g__Heliophilum	4.87689327964106e-06	1.22009130778055e-05	2.62154464031752e-06	3.43532380288627e-06	5.81690083085703e-06	2.60736612217909e-06	1.14318431131957e-05	7.52804006724045e-07	5.8212848906333e-06	7.28524859237183e-06	1.02180559336382e-05	1.05288346494377e-05	0.1929	0.6564	0.7689	0.9961
k__Bacteria;p__Planctomycetota;c__Candidatus_Brocadiia;o__Candidatus_Brocadiales;f__Candidatus_Brocadiaceae;g__Candidatus_Brocadia	3.04225247444276e-05	4.33453490922039e-05	5.46155133399484e-05	2.5764928521647e-05	1.10521115786284e-05	5.736205468794e-06	1.00028627240463e-05	7.15163806387843e-06	6.98554186875996e-05	8.99826650463224e-05	1.44100788807718e-05	9.20794448432639e-05	0.1926	0.871	0.825	0.9961
k__Bacteria;p__Firmicutes;c__Erysipelotrichia;o__Erysipelotrichales;f__Erysipelotrichaceae;g__Catenisphaera	2.99580587177951e-05	3.62816625734744e-05	2.09723571225402e-05	3.34944070781412e-05	2.82119690296566e-05	1.82515628552536e-05	3.04849149685219e-05	1.76908941580151e-05	5.46091963549886e-05	2.34309346619527e-05	3.85142108267901e-05	6.89160086145011e-05	0.1924	0.3703	0.6034	0.9961
k__Eukaryota;p__Fornicata;c__unclassified;o__unclassified;f__unclassified;g__Aduncisulcus	1.30050487457095e-05	4.49507323919152e-06	1.22338749881484e-05	4.72357022896863e-06	8.14366116319984e-06	9.38651803984473e-06	7.14490194574733e-06	2.07021101849112e-06	1.49690182901999e-05	6.67486289949744e-05	9.69405306524648e-06	8.99736779133764e-06	0.1924	0.8134	0.813	0.9961
k__Bacteria;p__Bacteroidota;c__Flavobacteriia;o__Flavobacteriales;f__Luteibaculaceae;g__Luteibaculum	7.66368943943595e-06	2.88968993948026e-06	9.17540624111133e-06	5.58240117969019e-06	7.27112603857129e-06	5.21473224435818e-06	7.14490194574733e-06	8.65724607732652e-06	9.97934552679995e-06	1.37829027423251e-06	4.68982567210573e-05	5.16870064608758e-06	0.1919	0.6543	0.7693	0.9961
k__Bacteria;p__Firmicutes;c__Bacilli;o__Bacillales;f__Bacillaceae;g__Weizmannia	2.32233013316241e-05	2.37596728357266e-05	1.79138883755031e-05	2.23296047187608e-05	1.5705632243314e-05	1.56441967330745e-05	2.04820522444757e-05	1.20448641075847e-05	3.21556689196887e-05	2.22495429983248e-05	3.79902079583984e-05	3.77123713807131e-05	0.1909	0.3472	0.5825	0.9961
k__Archaea;p__Euryarchaeota;c__Methanomicrobia;o__Methanosarcinales;f__Methanosarcinaceae;g__Methanolobus	3.48349519974361e-06	7.06368651872953e-06	5.24308928063504e-06	6.87064760577255e-06	4.65352066468562e-06	7.30062514210145e-06	8.09755553851364e-06	2.63481402353416e-06	1.19197738236777e-05	4.13487082269753e-06	1.80780989595137e-05	7.27446757597511e-06	0.1907	0.3853	0.6206	0.9961
k__Bacteria;p__Firmicutes;c__Clostridia;o__Eubacteriales;f__Peptostreptococcaceae;g__Peptostreptococcus	0.000112168545431744	9.88916112622134e-05	8.17048079565628e-05	6.78476451070039e-05	5.38063326854275e-05	8.39571891341667e-05	8.95494377200332e-05	2.69127432403846e-05	0.000168262853743544	9.88431025235313e-05	0.000166370910714365	0.000190667623833453	0.1906	0.4202	0.6502	0.9961
k__Bacteria;p__Proteobacteria;c__Gammaproteobacteria;o__Methylococcales;f__Methylococcaceae;g__Methylocaldum	3.01902917311113e-06	6.42153319884502e-07	1.31077232015876e-06	1.07353868840196e-05	8.43450620474269e-06	1.04294644887164e-06	0	6.98225716236552e-05	5.8212848906333e-06	7.87594442418577e-07	2.35801290776266e-06	5.74300071787509e-07	0.1902	1.367	0.8893	0.9961
k__Bacteria;p__Proteobacteria;c__Gammaproteobacteria;o__Pasteurellales;f__Pasteurellaceae;g__Rodentibacter	5.34135930627354e-06	7.38476317867178e-06	5.24308928063504e-06	4.72357022896863e-05	1.10521115786284e-05	1.25153573864596e-05	5.71592155659786e-06	8.65724607732652e-06	1.49690182901999e-05	1.26015110786972e-05	1.59820874859469e-05	4.26896386695382e-05	0.1894	0.655	0.7725	0.9961
k__Bacteria;p__Firmicutes;c__Negativicutes;o__Selenomonadales;f__Sporomusaceae;g__Acetonema	2.22943692783591e-05	1.44484496974013e-05	3.93231696047628e-06	5.58240117969019e-06	2.90845041542852e-06	1.25153573864596e-05	1.19081699095789e-05	1.12920601008607e-06	3.35416891317443e-05	7.48214720297648e-06	1.70300932227303e-05	2.12491026561378e-05	0.1884	0.717	0.7928	0.9961
k__Bacteria;p__Proteobacteria;c__Deltaproteobacteria;o__Myxococcales;f__Myxococcaceae;g__Corallococcus	0.000122154565004343	0.000809113183054473	5.76739820869855e-05	0.000198389949616682	0.000168399279053311	0.000237270317118297	0.000294846286961173	1.86318991664201e-05	0.000142760081841721	0.00153265878494655	0.000437018392238679	0.000437233787987557	0.1883	1.01	0.8521	0.9961
k__Bacteria;p__Firmicutes;c__Clostridia;o__Eubacteriales;f__Oscillospiraceae;g__Sporobacter	0.000166511070547745	0.000139668347074879	4.50031829921175e-05	4.72357022896863e-05	3.28654896943422e-05	0.000105337591336035	0.000211489097594121	1.35504721210328e-05	0.000135552776739033	0.00012975618438846	0.0001262846912824	0.000126154582435989	0.1883	0.6687	0.7783	0.9961
k__Bacteria;p__Firmicutes;c__Clostridia;o__Eubacteriales;f__Eubacteriaceae;g__Anaerofustis	0.000228981751129814	0.000168886323129624	0.000100929468652225	8.71713414982392e-05	8.46359070889698e-05	0.000113159689702573	0.000174811934272618	4.9685064443787e-05	0.000246434393703477	0.000141963898245948	0.000234229282171091	0.000206173725771716	0.1881	0.4205	0.6546	0.9961
k__Bacteria;p__Cyanobacteria;c__unclassified;o__Pseudanabaenales;f__Leptolyngbyaceae;g__Leptolyngbya	1.06827186125471e-05	1.22009130778055e-05	1.2670799094868e-05	5.58240117969019e-06	5.52605578931418e-06	6.25767869322982e-06	1.09555163168126e-05	4.32862303866326e-06	1.82954667991332e-05	6.6945527605579e-06	1.54580846175552e-05	1.58889686527877e-05	0.187	0.3904	0.6319	0.9961
k__Bacteria;p__Proteobacteria;c__Gammaproteobacteria;o__Xanthomonadales;f__Xanthomonadaceae;g__Luteimonas	1.20761166924445e-05	3.21076659942251e-06	7.86463392095257e-06	6.87064760577255e-06	4.94436570622848e-06	1.56441967330745e-05	1.09555163168126e-05	4.51682404034427e-06	9.42493744197773e-06	3.74107360148824e-06	1.72920946569262e-05	2.41206030150754e-05	0.1861	0.5237	0.7224	0.9961
k__Bacteria;p__Firmicutes;c__Clostridia;o__Eubacteriales;f__Pumilibacteraceae;g__Pumilibacter	0.00150068973204955	0.00273717852600769	0.000548776678039801	0.000474504100273666	0.000405728832952278	0.00283524992125754	0.00400733733797149	0.00018801280067933	0.00151935535645529	0.00180378817174914	0.00150519823945516	0.00186302943287868	0.1851	0.7826	0.813	0.9961
k__Bacteria;p__Firmicutes;c__Bacilli;o__Bacillales;f__Bacillaceae;g__Salirhabdus	3.71572821305986e-06	7.38476317867178e-06	6.11693749407422e-06	5.15298570432941e-06	1.74507024925711e-06	3.12883934661491e-06	2.38163398191578e-06	1.12920601008607e-06	1.5246222332611e-05	9.05733608781363e-06	5.24002868391702e-06	1.09117013639627e-05	0.1835	0.624	0.7686	0.9961
k__Bacteria;p__Firmicutes;c__Clostridia;o__Eubacteriales;f__Eubacteriales_Family_XIII.Incertae_Sedis;g__Sinanaerobacter	5.8754952369009e-05	5.55462621700094e-05	3.23323838972494e-05	3.47826535042235e-05	2.50126735726852e-05	2.65951344462267e-05	8.00229017923701e-05	6.21063305547337e-06	6.18165014576775e-05	4.62711734920914e-05	8.64604732846308e-05	8.78679109834889e-05	0.183	0.5588	0.7433	0.9961
k__Bacteria;p__Firmicutes;c__Clostridia;o__Eubacteriales;f__Clostridiaceae;g__Oceanirhabdus	1.39339807989745e-05	1.22009130778055e-05	1.70400401620639e-05	1.41707106869059e-05	7.85281612165699e-06	6.25767869322982e-06	1.57187842806441e-05	6.77523606051641e-06	3.52049133862109e-05	1.10263221938601e-05	1.62440889201427e-05	1.30174682938502e-05	0.1824	0.412	0.6579	0.9961
k__Bacteria;p__Firmicutes;c__Erysipelotrichia;o__Erysipelotrichales;f__Erysipelotrichaceae;g__Solobacterium	5.59681562092141e-05	5.52251855100672e-05	2.70892946166144e-05	2.7912005898451e-05	2.44309834895995e-05	3.54601792616356e-05	4.38220652672503e-05	1.41150751260759e-05	6.12620933728552e-05	4.74525651557192e-05	8.85564847581976e-05	5.49413735343384e-05	0.182	0.4244	0.6681	0.9961
k__Bacteria;p__Bacteroidota;c__Flavobacteriia;o__Flavobacteriales;f__Flavobacteriaceae;g__Muriicola	2.55456314647865e-06	1.60538329971126e-06	6.99078570751339e-06	1.07353868840196e-05	6.98028099702844e-06	5.736205468794e-06	5.71592155659786e-06	9.22184908236956e-06	3.04924446652221e-06	2.55968193786037e-06	1.02180559336382e-05	1.30174682938502e-05	0.1804	0.6714	0.7882	0.9961
k__Bacteria;p__Firmicutes;c__Clostridia;o__Eubacteriales;f__Peptostreptococcaceae;g__Peptoanaerobacter	4.96978648496756e-05	3.98135058328391e-05	2.49046740830165e-05	8.37360176953529e-05	2.53035186142281e-05	3.12883934661491e-05	6.85910586791744e-05	7.71624106892146e-06	9.25861501653106e-05	4.50897818284635e-05	0.000107420588020299	5.93443407513759e-05	0.18	0.5295	0.7339	0.9961
k__Bacteria;p__Proteobacteria;c__Betaproteobacteria;o__Burkholderiales;f__Comamonadaceae;g__Acidovorax	5.1091262929573e-06	3.53184325936476e-06	7.86463392095257e-06	4.29415475360784e-06	5.81690083085703e-06	8.34357159097309e-06	8.09755553851364e-06	6.39883405715439e-06	6.93010106027774e-06	4.13487082269753e-06	9.43205163105063e-06	8.99736779133764e-06	0.1799	0.4281	0.6744	0.9961
k__Bacteria;p__Firmicutes;c__Bacilli;o__Bacillales;f__Planococcaceae;g__Metasolibacillus	1.85786410652993e-06	1.09166064380365e-05	1.31077232015876e-06	7.30006308113333e-06	3.49014049851422e-06	1.56441967330745e-06	3.81061437106524e-06	0	2.71659961562887e-05	1.96898610604644e-06	2.09601147356681e-06	4.97726728882508e-06	0.1792	0.7563	0.8127	0.9961
k__Bacteria;p__Proteobacteria;c__Gammaproteobacteria;o__Oceanospirillales;f__Endozoicomonadaceae;g__Endozoicomonas	1.27728157323933e-05	8.66906981844078e-06	6.5538616007938e-06	5.15298570432941e-06	7.27112603857129e-06	1.1472410937588e-05	1.00028627240463e-05	5.26962804706832e-06	2.10675072232443e-05	6.89145137116254e-06	2.04361118672764e-05	8.42306771955013e-06	0.1785	0.4025	0.6574	0.9961
k__Bacteria;p__Firmicutes;c__Clostridia;o__Eubacteriales;f__Syntrophomonadaceae;g__Candidatus_Contubernalis	5.80582533290602e-06	2.53650561354378e-05	6.5538616007938e-06	9.01772498257647e-06	2.32676033234281e-06	3.12883934661491e-06	1.19081699095789e-05	1.88201001681011e-06	3.96401780647887e-05	6.30075553934861e-06	4.97802724972117e-06	9.95453457765016e-06	0.1773	0.7046	0.8013	0.9961
k__Bacteria;p__Bacteroidota;c__Flavobacteriia;o__Flavobacteriales;f__Flavobacteriaceae;g__Flavicella	3.48349519974361e-06	4.81614989913377e-06	3.05846874703711e-06	3.00590832752549e-06	7.85281612165699e-06	4.17178579548654e-06	7.14490194574733e-06	8.46904507564551e-06	5.26687680581108e-06	1.57518888483715e-06	1.31000717097925e-05	3.25436707346255e-06	0.1765	0.5667	0.7555	0.9961
k__Bacteria;p__Firmicutes;c__Bacilli;o__Lactobacillales;f__Enterococcaceae;g__Enterococcus	0.000924055159985323	0.0011436750627143	0.000789521860842294	0.00104262077417598	0.000430159816441877	0.000644019432178235	0.00122606517389024	0.000473325519227744	0.00142566039012034	0.000712182274556998	0.00118974851268336	0.00143536731275425	0.176	0.3698	0.6341	0.9961
k__Bacteria;p__Firmicutes;c__Clostridia;o__Eubacteriales;f__Clostridiaceae;g__Oxobacter	3.36737869308549e-05	3.17865893342829e-05	1.31077232015876e-05	1.41707106869059e-05	1.01795764539998e-05	2.45092415484835e-05	2.7626954190223e-05	5.26962804706832e-06	3.52049133862109e-05	3.28820679709756e-05	3.48461907480482e-05	3.54151710935631e-05	0.176	0.5253	0.7376	0.9961
k__Bacteria;p__Firmicutes;c__Bacilli;o__Bacillales;f__Bacillaceae;g__Paraliobacillus	1.76497090120343e-05	3.08233593544561e-05	7.86463392095257e-06	1.03059714086588e-05	7.85281612165699e-06	1.66871431819462e-05	1.71477646697936e-05	1.54324821378429e-05	2.13447112656554e-05	7.08834998176719e-06	2.09601147356681e-05	2.81407035175879e-05	0.1734	0.4614	0.707	0.9961
k__Bacteria;p__Firmicutes;c__Negativicutes;o__Veillonellales;f__Veillonellaceae;g__Massilibacillus	2.83324276245814e-05	2.08699828962463e-05	1.00492544545505e-05	2.06119428173176e-05	1.62873223263997e-05	6.25767869322982e-06	3.14375685612883e-05	5.83423105211135e-06	3.60365255134443e-05	1.59487874589762e-05	2.72481491563685e-05	1.76118688681503e-05	0.1717	0.4925	0.7274	0.9961
k__Bacteria;p__Firmicutes;c__Clostridia;o__Eubacteriales;f__Oscillospiraceae;g__Fumia	8.03526226074194e-05	0.000145768803613782	7.12186293952927e-05	4.55180403882431e-05	4.21725310237135e-05	4.64111169747878e-05	5.28722743985302e-05	1.90083011697821e-05	0.000291064244531665	3.11099804755338e-05	0.000386190114004684	8.69107441971764e-05	0.1716	0.5882	0.7706	0.9961
k__Bacteria;p__Firmicutes;c__Clostridia;o__Eubacteriales;f__Oscillospiraceae;g__Lawsonibacter	0.00131025866113023	0.000879428971581826	0.000304973026490272	0.000283414213738118	0.000263214762596281	0.000731626933883453	0.00112317858587148	0.000147173183314551	0.000737917160898374	0.000822051699274389	0.00077919226529846	0.00101115099306054	0.1713	0.6086	0.7783	0.9961
k__Bacteria;p__Proteobacteria;c__Gammaproteobacteria;o__Enterobacterales;f__Morganellaceae;g__Xenorhabdus	1.02182525859146e-05	1.60538329971126e-05	1.4855419628466e-05	2.01825273419569e-05	1.68690124094854e-05	1.25153573864596e-05	1.28608235023452e-05	1.5997085142886e-05	2.68887921138776e-05	1.51611930165576e-05	1.80780989595137e-05	2.73749700885379e-05	0.1703	0.3991	0.6696	0.9961
k__Bacteria;p__Firmicutes;c__Clostridia;o__Eubacteriales;f__Eubacteriales_Family_XIII.Incertae_Sedis;g__Baileyella	2.25266022916754e-05	2.98601293746294e-05	9.61233034783091e-06	1.2023633310102e-05	9.88873141245695e-06	1.51227235086387e-05	2.28636862263915e-05	5.45782904874933e-06	2.85520163683443e-05	1.55549902377669e-05	2.8034153458956e-05	2.9672170375688e-05	0.1692	0.4419	0.7019	0.9961
k__Bacteria;p__Actinobacteria;c__Coriobacteriia;o__Eggerthellales;f__Eggerthellaceae;g__Eggerthella	0.000336737869308549	0.00039652967502868	0.000373570111245247	0.000554804794166133	0.000291426731625937	0.000265951344462267	0.000265314025585418	0.00024748431721053	0.000717681265802363	0.00022426751747869	0.000782860285377202	0.00102933716200048	0.169	0.3841	0.6599	0.9961
k__Bacteria;p__Firmicutes;c__Clostridia;o__Eubacteriales;f__unclassified;g__Levyella	8.82485450601716e-06	1.54116796772281e-05	7.86463392095257e-06	7.30006308113333e-06	4.94436570622848e-06	3.65031257105073e-06	1.38134770951115e-05	7.52804006724045e-07	1.49690182901999e-05	6.89145137116254e-06	4.0348220866161e-05	1.34003350083752e-05	0.169	0.6903	0.8066	0.9961
k__Bacteria;p__Bacteroidota;c__Cytophagia;o__Cytophagales;f__Spirosomaceae;g__Arsenicibacter	2.78679615979489e-06	3.53184325936476e-06	3.93231696047628e-06	4.72357022896863e-06	5.52605578931418e-06	3.65031257105073e-06	3.33428757468209e-06	4.89322604370629e-06	6.09848893304441e-06	4.9224652651161e-06	8.64604732846308e-06	3.44580043072505e-06	0.1688	0.4445	0.7041	0.9961
k__Bacteria;p__Actinobacteria;c__Coriobacteriia;o__Coriobacteriales;f__Coriobacteriaceae;g__Parvibacter	0.000281001946112652	0.000335846186299595	0.000839331209008327	0.000412668271821714	0.000404565452786106	0.000205460450427712	0.000190054391756879	0.000492333820397526	0.000551358840355697	0.00016322894819125	0.000828710536361476	0.00156649916247906	0.1688	0.5736	0.7685	0.9961
k__Bacteria;p__Proteobacteria;c__Epsilonproteobacteria;o__Campylobacterales;f__Sulfurovaceae;g__Sulfurovum	1.97398061318805e-05	2.24753661959576e-05	1.61661919486247e-05	1.41707106869059e-05	1.16338016617141e-05	1.7208616406382e-05	3.23902221540546e-05	6.21063305547337e-06	2.55027719018221e-05	2.73689068740455e-05	4.0348220866161e-05	1.41660684374252e-05	0.168	0.4725	0.7221	0.9961
k__Bacteria;p__Firmicutes;c__Clostridia;o__Eubacteriales;f__Oscillospiraceae;g__Hydrogenoanaerobacterium	0.000338363500401763	0.000294427297167044	0.000155108057885453	0.000232313772170184	8.57992872551412e-05	0.00015957080667736	0.000399638182165467	5.55192954958983e-05	0.000287737796022732	0.000233915549398317	0.000237373299381441	0.000549222301986121	0.1675	0.5352	0.7543	0.9961
k__Bacteria;p__Actinobacteria;c__Coriobacteriia;o__Eggerthellales;f__Eggerthellaceae;g__Gordonibacter	0.000190663303932634	0.000259751017893281	0.000244677499762969	0.00041095060992027	0.000189049277002853	0.000156441967330745	0.000139563751340265	0.000181990368625538	0.000403331881708165	0.000126212009397577	0.000554133033324224	0.000794448432639387	0.1653	0.4465	0.7112	0.9961
k__Bacteria;p__Firmicutes;c__Bacilli;o__Bacillales;f__Planococcaceae;g__Kurthia	1.67207769587694e-05	1.83013696167083e-05	6.5538616007938e-06	6.87064760577255e-06	5.81690083085703e-06	4.69325901992236e-06	7.62122874213049e-06	2.07021101849112e-06	1.7741058714311e-05	1.26015110786972e-05	2.12221161698639e-05	1.95262024407753e-05	0.1642	0.5551	0.7674	0.9961
k__Bacteria;p__Proteobacteria;c__Deltaproteobacteria;o__Desulfobacterales;f__Desulfobacteraceae;g__Desulfosarcina	7.43145642611971e-06	6.10045653890277e-06	6.5538616007938e-06	1.11648023593804e-05	7.56197108011414e-06	5.736205468794e-06	1.42898038914947e-05	3.57581903193922e-06	8.87052935715551e-06	7.28524859237183e-06	1.07420588020299e-05	1.55061019382627e-05	0.1638	0.4106	0.69	0.9961
k__Bacteria;p__Actinobacteria;c__Coriobacteriia;o__Eggerthellales;f__Eggerthellaceae;g__Berryella	5.8754952369009e-05	3.14655126743406e-05	3.71385490711649e-05	6.22652439273137e-05	2.87936591127423e-05	1.92945093041253e-05	1.90530718553262e-05	2.97357582655998e-05	5.93216650759775e-05	2.67782110422316e-05	8.88184861923934e-05	0.000113711414213927	0.1635	0.4785	0.7326	0.9961
k__Bacteria;p__Firmicutes;c__Bacilli;o__Lactobacillales;f__Lactobacillaceae;g__Companilactobacillus	3.57638840507011e-05	5.58673388299517e-05	2.7526218723334e-05	1.84648654405137e-05	1.94866177833711e-05	2.13804022018685e-05	2.42926666155409e-05	2.05139091832302e-05	4.74018912522998e-05	2.69751096528362e-05	6.83823743251171e-05	3.69466379516631e-05	0.1631	0.4057	0.6877	0.9961
k__Bacteria;p__Proteobacteria;c__Alphaproteobacteria;o__Sphingomonadales;f__Sphingomonadaceae;g__Sphingopyxis	2.55456314647865e-06	3.21076659942251e-06	4.36924106719587e-06	6.01181665505098e-06	3.78098554005707e-06	5.21473224435818e-06	3.33428757468209e-06	2.44661302185315e-06	1.13653657388555e-05	3.15037776967431e-06	7.59804159167967e-06	7.27446757597511e-06	0.1626	0.3868	0.6742	0.9961
k__Bacteria;p__Actinobacteria;c__Actinomycetia;o__Micrococcales;f__Bogoriellaceae;g__Georgenia	3.9479612263761e-06	6.42153319884502e-06	9.61233034783091e-06	3.00590832752549e-06	1.16338016617141e-06	6.77915191766564e-06	3.33428757468209e-06	7.52804006724045e-07	1.08109576540333e-05	5.31626248632539e-06	1.36240745781842e-05	1.12945680784877e-05	0.1596	0.674	0.8128	0.9961
k__Bacteria;p__Proteobacteria;c__Betaproteobacteria;o__Burkholderiales;f__Comamonadaceae;g__Pelomonas	3.48349519974361e-06	6.42153319884502e-06	1.09231026679897e-05	1.2023633310102e-05	7.85281612165699e-06	1.51227235086387e-05	6.19224835298102e-06	1.82554971630581e-05	6.65289701786663e-06	3.54417499088359e-06	1.31000717097925e-05	3.82866714525006e-05	0.1595	0.6649	0.8105	0.9961
k__Bacteria;p__Firmicutes;c__Negativicutes;o__Veillonellales;f__Veillonellaceae;g__Dialister	4.01763113037097e-05	4.01345824927814e-05	2.0098508909101e-05	2.01825273419569e-05	9.88873141245695e-06	3.07669202417133e-05	3.42955293395872e-05	8.46904507564551e-06	3.96401780647887e-05	2.97316902013013e-05	3.48461907480482e-05	6.2024407753051e-05	0.1589	0.4984	0.7498	0.9961
k__Bacteria;p__Firmicutes;c__Clostridia;o__Eubacteriales;f__Clostridiaceae;g__Haloimpatiens	2.27588353049916e-05	3.53184325936476e-05	2.57785222964556e-05	1.41707106869059e-05	1.39605619940569e-05	1.98159825285611e-05	3.81061437106524e-05	6.39883405715439e-06	3.27100770045109e-05	2.89440957588827e-05	5.16142825365826e-05	2.50777698013879e-05	0.1577	0.4743	0.7394	0.9961
k__Bacteria;p__Spirochaetes;c__Spirochaetia;o__Spirochaetales;f__Spirochaetaceae;g__Thiospirochaeta	3.01902917311113e-06	4.81614989913377e-06	3.93231696047628e-06	3.86473927824706e-06	4.94436570622848e-06	1.56441967330745e-06	1.42898038914947e-06	1.31740701176708e-06	1.24741819084999e-05	5.71005970753468e-06	1.12660616704216e-05	4.21153385977507e-06	0.1574	0.5797	0.786	0.9961
k__Bacteria;p__Proteobacteria;c__Deltaproteobacteria;o__Desulfovibrionales;f__Desulfovibrionaceae;g__Desulfobaculum	4.41242725300858e-06	1.284306639769e-06	6.99078570751339e-06	7.72947855649411e-06	5.81690083085703e-06	3.12883934661491e-06	3.81061437106524e-06	3.01121602689618e-06	1.2751385950911e-05	2.16588471665109e-06	1.02180559336382e-05	6.3173007896626e-06	0.1565	0.5287	0.7673	0.9961
k__Bacteria;p__Firmicutes;c__Clostridia;o__Eubacteriales;f__Symbiobacteriaceae;g__Symbiobacterium	3.71572821305986e-06	1.54116796772281e-05	9.17540624111133e-06	6.87064760577255e-06	3.19929545697137e-06	1.09509377131522e-05	8.09755553851364e-06	2.25841202017214e-06	8.31612127233329e-06	9.25423469841827e-06	1.9388106130493e-05	1.70375687963628e-05	0.1563	0.5491	0.776	0.9961
k__Bacteria;p__Proteobacteria;c__Gammaproteobacteria;o__Vibrionales;f__Vibrionaceae;g__Vibrio	0.000487224861937474	0.000736549857907524	0.000481053441498265	0.000595169848850047	0.000621535853777074	0.000386933132531377	0.000534914992338283	0.000900353592041958	0.000870975101255707	0.000344572568558127	0.000781288276772027	0.000783728164632687	0.1542	0.417	0.7115	0.9961
k__Bacteria;p__Firmicutes;c__Clostridia;o__Eubacteriales;f__Clostridiaceae;g__Inconstantimicrobium	3.7621748157231e-05	4.07767358126659e-05	2.49046740830165e-05	9.87655593329804e-06	9.88873141245695e-06	2.03374557529969e-05	3.04849149685219e-05	7.52804006724045e-06	4.57386669978331e-05	2.10681513346969e-05	3.74662050900067e-05	3.2735104091888e-05	0.1531	0.5019	0.7604	0.9961
k__Bacteria;p__Proteobacteria;c__Alphaproteobacteria;o__Hyphomicrobiales;f__Rhizobiaceae;g__Rhizobium	2.67067965313677e-05	2.92179760547449e-05	1.44184955217464e-05	6.57005677302e-05	2.3558448364971e-05	2.868102734397e-05	3.71534901178861e-05	4.10278183664605e-05	4.90651155067664e-05	2.40216304937666e-05	2.8034153458956e-05	3.52237377363005e-05	0.1524	0.4849	0.7532	0.9961
k__Bacteria;p__Firmicutes;c__Clostridia;o__Eubacteriales;f__Pumilibacteraceae;g__Anaerocaecibacter	0.000755686225331048	0.000662060072800922	0.000353908526442865	0.000349114781468317	0.000120119002157198	0.00218549428361051	0.00219396122414081	4.66738484168908e-05	0.00111020218985649	0.00131488892161781	0.000675701698791099	0.000616798277099785	0.1524	0.939	0.871	0.9961
k__Bacteria;p__Firmicutes;c__Bacilli;o__Bacillales;f__Bacillaceae;g__Litchfieldia	6.03805834622227e-06	6.42153319884502e-06	2.18462053359793e-06	4.72357022896863e-06	3.49014049851422e-06	7.82209836653727e-06	4.76326796383155e-06	2.44661302185315e-06	9.97934552679995e-06	2.55968193786037e-06	2.33181276434307e-05	5.55156736061259e-06	0.1515	0.4809	0.7527	0.9961
k__Bacteria;p__Firmicutes;c__Tissierellia;o__Tissierellales;f__Tissierellaceae;g__Schnuerera	1.69530099720856e-05	8.99014647838303e-06	1.00492544545505e-05	1.46001261622667e-05	6.39859091394273e-06	6.77915191766564e-06	1.28608235023452e-05	1.50560801344809e-06	4.96195235915886e-05	9.45113330902292e-06	2.59381419853892e-05	1.47403685092127e-05	0.1515	0.5903	0.7975	0.9961
k__Bacteria;p__Proteobacteria;c__Deltaproteobacteria;o__Desulfovibrionales;f__Desulfovibrionaceae;g__Lawsonia	2.11332042117779e-05	1.95856762564773e-05	3.10216115770907e-05	2.14707737680392e-05	1.25063367863426e-05	1.7208616406382e-05	3.76298169142693e-05	3.3876180302582e-06	6.0707685288033e-05	2.91409943694873e-05	5.21382854049743e-05	1.79947355826753e-05	0.1513	0.5728	0.7916	0.9961
k__Eukaryota;p__Ascomycota;c__Saccharomycetes;o__Saccharomycetales;f__Saccharomycetaceae;g__Zygosaccharomyces	2.32233013316241e-06	3.21076659942251e-07	0	4.29415475360784e-07	1.22154917447998e-05	0	0	2.05139091832302e-05	1.35829980781444e-05	0	0	5.74300071787509e-07	0.1513	1.193	0.8991	0.9961
k__Bacteria;p__Firmicutes;c__Clostridia;o__Eubacteriales;f__Christensenellaceae;g__Christensenella	0.000563629523318517	0.000369559235593531	0.000150738816818257	0.000214707737680392	0.000116047171575598	0.000263343978340088	0.000361532038454815	5.25080794690022e-05	0.000539161862489608	0.000266010022926874	0.00048182063748617	0.000557262502991146	0.1511	0.5483	0.7828	0.9961
k__Bacteria;p__Firmicutes;c__Negativicutes;o__Selenomonadales;f__Selenomonadaceae;g__Propionispira	2.94935926911626e-05	3.56395092535899e-05	1.61661919486247e-05	3.95062237331921e-05	1.19246467032569e-05	2.65951344462267e-05	3.04849149685219e-05	8.65724607732652e-06	5.62724206094553e-05	1.94929624498598e-05	4.7422259589449e-05	5.41756401052883e-05	0.1505	0.4296	0.7261	0.9961
k__Bacteria;p__Firmicutes;c__Negativicutes;o__Selenomonadales;f__Sporomusaceae;g__Anaeromusa	1.99720391451967e-05	2.88968993948026e-06	6.99078570751339e-06	5.58240117969019e-06	3.49014049851422e-06	1.25153573864596e-05	1.5242457484261e-05	1.6938090151291e-06	1.49690182901999e-05	4.72556665451146e-06	1.31000717097925e-05	1.45489351519502e-05	0.1492	0.6163	0.8087	0.9961
k__Bacteria;p__Firmicutes;c__Bacilli;o__Bacillales;f__Bacillaceae;g__Salipaludibacillus	1.18438836791283e-05	8.99014647838303e-06	1.22338749881484e-05	1.41707106869059e-05	6.10774587239988e-06	1.40797770597671e-05	1.14318431131957e-05	3.95222103530124e-06	2.79976082835221e-05	1.33891055211158e-05	1.99121089988847e-05	1.62718353673128e-05	0.149	0.4185	0.7219	0.9961
k__Bacteria;p__Planctomycetota;c__Planctomycetia;o__Planctomycetales;f__Planctomycetaceae;g__Rubinisphaera	1.18438836791283e-05	3.85291991930701e-06	2.62154464031752e-06	1.71766190144314e-06	1.74507024925711e-06	6.77915191766564e-06	3.81061437106524e-06	6.39883405715439e-06	6.09848893304441e-06	3.15037776967431e-06	3.66802007874191e-06	4.97726728882508e-06	0.1483	0.6207	0.8111	0.9961
k__Bacteria;p__Synergistetes;c__Synergistia;o__Synergistales;f__Synergistaceae;g__Cloacibacillus	9.40543703930776e-05	0.00010274453118152	6.59755401146576e-05	5.49651808461804e-05	3.75190103590278e-05	7.30062514210145e-05	0.000127179254634302	1.14802611025417e-05	0.000136384388866266	8.58477942236248e-05	0.000151698830399398	0.000127877482651352	0.1474	0.5424	0.7858	0.9961
k__Bacteria;p__Firmicutes;c__Bacilli;o__Lactobacillales;f__Lactobacillaceae;g__Leuconostoc	1.55596118921881e-05	2.08699828962463e-05	5.54893615533875e-05	1.07353868840196e-05	1.89049277002853e-05	1.92945093041253e-05	2.33400130227746e-05	1.22330651092657e-05	5.01739316764108e-05	1.61456860695808e-05	3.53701936164399e-05	2.94807370184255e-05	0.1471	0.4607	0.7495	0.9961
k__Bacteria;p__Firmicutes;c__Tissierellia;o__Tissierellales;f__Tissierellaceae;g__Soehngenia	2.13654372250942e-05	2.95390527146871e-05	8.73848213439174e-06	1.03059714086588e-05	1.19246467032569e-05	1.98159825285611e-05	2.28636862263915e-05	2.82301502521517e-06	4.5461462955422e-05	2.0477455502883e-05	2.9868163498327e-05	2.58435032304379e-05	0.1469	0.5629	0.7941	0.9961
k__Bacteria;p__Firmicutes;c__Clostridia;o__Thermoanaerobacterales;f__Zhaonellaceae;g__Zhaonella	1.57918449055044e-05	8.99014647838303e-06	1.00492544545505e-05	8.1588940318549e-06	4.65352066468562e-06	1.46012502842029e-05	1.61951110770273e-05	4.51682404034427e-06	2.55027719018221e-05	9.25423469841827e-06	1.2314067407205e-05	1.26346015793252e-05	0.1463	0.446	0.7429	0.9961
k__Bacteria;p__Proteobacteria;c__Deltaproteobacteria;o__Desulfovibrionales;f__Desulfovibrionaceae;g__Pseudodesulfovibrio	3.29770878909062e-05	1.73381396368816e-05	3.53908526442865e-05	4.72357022896863e-05	3.05387293619994e-05	3.33742863638924e-05	3.23902221540546e-05	2.82301502521517e-05	7.15186429420663e-05	1.90991652286505e-05	5.65923097863038e-05	4.67097391720507e-05	0.1455	0.3809	0.7025	0.9961
k__Bacteria;p__Firmicutes;c__Erysipelotrichia;o__Erysipelotrichales;f__Erysipelotrichaceae;g__Erysipelothrix	9.26609723131801e-05	7.2884401806891e-05	5.5052437446668e-05	8.24477712692706e-05	9.65605537922267e-05	7.4570671094322e-05	5.90645227515113e-05	0.000260281985324839	0.000141928469714488	3.22913721391616e-05	0.000118424648256525	8.97822445561139e-05	0.1443	0.5655	0.7986	0.9961
k__Bacteria;p__Firmicutes;c__Bacilli;o__Bacillales;f__Planococcaceae;g__Sporosarcina	3.9479612263761e-05	3.62816625734744e-05	4.45662588853979e-05	5.62534272722627e-05	2.1522533074171e-05	4.22393311793013e-05	5.23959476021471e-05	1.78790951596961e-05	6.29253176273219e-05	3.85921276785102e-05	5.58063054837162e-05	8.57621440536013e-05	0.1434	0.3924	0.7148	0.9961
k__Bacteria;p__Firmicutes;c__Clostridia;o__Eubacteriales;f__Yeguiaceae;g__Yeguia	0.000166743303561061	0.000178839699587834	8.34525043834411e-05	8.1588940318549e-05	4.47901363975991e-05	8.65645552563458e-05	0.00010574454879706	3.12413662790479e-05	0.000204022175214577	0.000102781074735624	0.000229513256355565	0.00016367552045944	0.1422	0.4628	0.7587	0.9961
k__Bacteria;p__Firmicutes;c__Clostridia;o__Eubacteriales;f__Peptostreptococcaceae;g__Tepidibacter	0.000147235730442497	0.000135815427155572	8.5637124917039e-05	6.61299832055608e-05	5.61330930177703e-05	9.49081268473189e-05	0.000128608235023452	4.02750143597364e-05	0.000170757690125244	0.00010809733722195	0.0001262846912824	0.000164632687245753	0.1419	0.4215	0.7364	0.9961
k__Bacteria;p__Firmicutes;c__Negativicutes;o__Veillonellales;f__Veillonellaceae;g__Veillonella	0.0001544349538553	0.000131320353916381	0.00010617255793286	0.00012066574857638	0.000108776045537026	0.000117852948722495	0.000124797620652387	9.9934731892617e-05	0.000227584518819521	0.000112232208044647	0.000181042991029333	0.000192199090691553	0.1395	0.338	0.6799	0.9961
k__Bacteria;p__Firmicutes;c__Erysipelotrichia;o__Erysipelotrichales;f__Erysipelotrichaceae;g__Anaerorhabdus	4.45887385567183e-05	5.26565722305292e-05	2.22831294426989e-05	3.7788561831749e-05	2.58852086973138e-05	3.33742863638924e-05	4.42983920636335e-05	1.7314492154653e-05	7.04098267724219e-05	2.75658054846502e-05	6.62863628515502e-05	5.62814070351759e-05	0.1382	0.3565	0.6983	0.9961
k__Bacteria;p__Firmicutes;c__Clostridia;o__Thermoanaerobacterales;f__Thermoanaerobacteraceae;g__Carboxydothermus	7.1295535088086e-05	7.38476317867178e-06	5.24308928063504e-06	3.00590832752549e-06	4.94436570622848e-06	1.51227235086387e-05	1.90530718553262e-05	1.31740701176708e-06	2.99380365803998e-05	7.48214720297648e-06	1.83401003937096e-05	2.04833692270878e-05	0.1381	0.8513	0.8711	0.9961
k__Bacteria;p__Bacteroidota;c__Flavobacteriia;o__Flavobacteriales;f__Flavobacteriaceae;g__Galbibacter	5.80582533290602e-06	2.56861327953801e-06	8.73848213439174e-06	1.37412952115451e-05	2.18133781157139e-05	9.90799126428054e-06	1.04791895204294e-05	1.82554971630581e-05	6.09848893304441e-06	2.36278332725573e-06	2.64621448537809e-05	1.76118688681503e-05	0.1376	0.7237	0.8492	0.9961
k__Bacteria;p__Proteobacteria;c__Alphaproteobacteria;o__Hyphomicrobiales;f__Aurantimonadaceae;g__Martelella	8.82485450601716e-06	5.13722655907602e-06	3.05846874703711e-06	1.28824642608235e-06	1.74507024925711e-06	8.34357159097309e-06	6.19224835298102e-06	1.12920601008607e-06	1.08109576540333e-05	3.93797221209288e-06	3.93002151293776e-06	7.27446757597511e-06	0.1375	0.6399	0.8299	0.9961
k__Bacteria;p__Bacteroidota;c__Flavobacteriia;o__Flavobacteriales;f__Cryomorphaceae;g__Cryomorpha	4.18019423969234e-06	2.88968993948026e-06	1.09231026679897e-05	1.80354499651529e-05	8.72535124628554e-06	6.77915191766564e-06	5.23959476021471e-06	1.16684621042227e-05	1.02565495692111e-05	3.15037776967431e-06	3.35361835770689e-05	6.89160086145011e-06	0.1365	0.6247	0.827	0.9961
k__Bacteria;p__Proteobacteria;c__Deltaproteobacteria;o__Desulfovibrionales;f__Desulfovibrionaceae;g__Halodesulfovibrio	1.13794176524958e-05	1.41273730374591e-05	2.40308258695773e-05	1.15942178347412e-05	1.16338016617141e-05	8.86504481540891e-06	1.95293986517094e-05	2.07021101849112e-06	5.73812367790997e-05	1.24046124680926e-05	2.30561262092349e-05	2.23977027997129e-05	0.1365	0.5693	0.8105	0.9961
k__Bacteria;p__Firmicutes;c__Clostridia;o__Natranaerobiales;f__Natranaerobiaceae;g__Natranaerobius	8.59262149270092e-06	8.34799315849853e-06	2.18462053359793e-06	5.15298570432941e-06	6.10774587239988e-06	1.04294644887164e-05	8.5738823348968e-06	2.44661302185315e-06	1.08109576540333e-05	1.00418291408369e-05	8.38404589426723e-06	8.61450107681264e-06	0.1364	0.5246	0.7948	0.9961
k__Eukaryota;p__Ascomycota;c__Saccharomycetes;o__Saccharomycetales;f__Saccharomycetaceae;g__Kazachstania	4.90011658097269e-05	3.21076659942251e-07	0	8.58830950721568e-07	0.000443829533394391	0	0	0.000957190294549624	0.000643944990521008	0	2.62001434195851e-07	0	0.1363	2.273	0.9522	0.9961
k__Bacteria;p__Bacteroidota;c__Flavobacteriia;o__Flavobacteriales;f__Flavobacteriaceae;g__Dokdonia	4.87689327964106e-06	3.85291991930701e-06	4.80616517391546e-06	5.58240117969019e-06	1.25063367863426e-05	5.21473224435818e-06	6.19224835298102e-06	9.78645208741259e-06	6.37569297545552e-06	9.84493053023221e-07	2.12221161698639e-05	1.32089016511127e-05	0.1362	0.6396	0.8314	0.9961
k__Bacteria;p__Firmicutes;c__Clostridia;o__Eubacteriales;f__unclassified;g__Anaerovirgula	2.11332042117779e-05	2.53650561354378e-05	1.31077232015876e-05	9.87655593329804e-06	1.19246467032569e-05	1.77300896308178e-05	2.09583790408588e-05	2.44661302185315e-06	4.68474831674775e-05	1.29953082999065e-05	4.19202294713361e-05	3.57980378080881e-05	0.1357	0.5533	0.8062	0.9961
k__Bacteria;p__Firmicutes;c__Clostridia;o__Eubacteriales;f__Clostridiaceae;g__Massilioclostridium	0.000114955341591539	0.000139668347074879	4.93724240593133e-05	5.02416106172117e-05	5.55514029346846e-05	6.57056262789131e-05	7.81175946068375e-05	3.74519993345213e-05	0.000157729100131921	6.91114123222301e-05	0.0001199966568617	0.000119454414931802	0.1349	0.4094	0.7417	0.9961
k__Bacteria;p__Firmicutes;c__Clostridia;o__Eubacteriales;f__Vallitaleaceae;g__Petrocella	9.75378655928212e-06	1.60538329971126e-05	9.17540624111133e-06	5.58240117969019e-06	6.98028099702844e-06	1.04294644887164e-05	5.71592155659786e-06	1.88201001681011e-06	1.80182627567221e-05	1.75239763438133e-05	1.88641032621013e-05	2.90978703039005e-05	0.1349	0.5936	0.8202	0.9961
k__Bacteria;p__Bacteroidota;c__Chitinophagia;o__Chitinophagales;f__Chitinophagaceae;g__Edaphocola	3.01902917311113e-06	2.24753661959576e-06	4.36924106719587e-06	4.72357022896863e-06	5.52605578931418e-06	2.60736612217909e-06	2.38163398191578e-06	3.76402003362023e-06	3.60365255134443e-06	1.18139166362786e-06	1.9388106130493e-05	8.61450107681264e-06	0.1339	0.5691	0.8141	0.9961
k__Bacteria;p__Firmicutes;c__Tissierellia;o__unclassified;f__unclassified;g__Ezakiella	4.87689327964106e-06	5.45830321901827e-06	7.42770981423298e-06	3.00590832752549e-06	4.36267562314277e-06	1.04294644887164e-05	9.52653592766311e-06	2.44661302185315e-06	1.10881616964444e-05	6.89145137116254e-06	1.17900645388133e-05	4.02010050251256e-06	0.1333	0.4978	0.7889	0.9961
k__Bacteria;p__Bacteroidota;c__Cytophagia;o__Cytophagales;f__Cesiribacteraceae;g__Nafulsella	2.09009711984617e-06	1.92645995965351e-06	4.80616517391546e-06	4.29415475360784e-06	4.36267562314277e-06	5.21473224435818e-06	4.2869411674484e-06	6.02243205379236e-06	4.98967276339997e-06	9.84493053023221e-07	1.28380702755967e-05	3.63723378798756e-06	0.1326	0.5708	0.8163	0.9961
k__Bacteria;p__Bacteroidota;c__Flavobacteriia;o__Flavobacteriales;f__Blattabacteriaceae;g__Blattabacterium	6.50252437285475e-06	8.99014647838303e-06	1.31077232015876e-05	1.33118797361843e-05	1.45422520771426e-05	8.34357159097309e-06	1.2384496705962e-05	1.20448641075847e-05	1.10881616964444e-05	3.54417499088359e-06	3.48461907480482e-05	1.87604690117253e-05	0.1324	0.4802	0.7828	0.9961
k__Bacteria;p__Firmicutes;c__Bacilli;o__Bacillales;f__unclassified;g__Gemella	3.1815922824325e-05	5.6188415489894e-05	2.5341598189736e-05	3.30649916027804e-05	2.00683078664568e-05	2.60736612217909e-05	3.3819202543204e-05	2.37133262118074e-05	5.95988691183886e-05	2.48092249361852e-05	5.0828278233995e-05	4.05838717396506e-05	0.1322	0.3569	0.7112	0.9961
k__Eukaryota;p__Chytridiomycota;c__Neocallimastigomycetes;o__Neocallimastigales;f__Neocallimastigaceae;g__Neocallimastix	2.62423305047352e-05	7.38476317867178e-06	4.80616517391546e-06	5.15298570432941e-06	2.1522533074171e-05	1.35583038353313e-05	1.00028627240463e-05	8.09264307228349e-06	3.38188931741554e-05	1.04356263620461e-05	2.9868163498327e-05	5.16870064608758e-06	0.1319	0.6443	0.8378	0.9961
k__Bacteria;p__Synergistetes;c__Synergistia;o__Synergistales;f__Synergistaceae;g__Acetomicrobium	6.73475738617099e-06	4.81614989913377e-06	3.4953928537567e-06	6.44123213041176e-06	2.61760537388566e-06	5.21473224435818e-06	3.33428757468209e-06	5.64603005043034e-07	1.71866506294888e-05	9.64803191962756e-06	8.90804876265893e-06	1.11031347212252e-05	0.129	0.6691	0.8471	0.9961
k__Bacteria;p__Firmicutes;c__Clostridia;o__Halanaerobiales;f__Halobacteroidaceae;g__Orenia	1.85786410652993e-05	4.52718090518574e-05	1.70400401620639e-05	2.06119428173176e-05	9.5978863709141e-06	8.86504481540891e-06	2.47689934119241e-05	5.64603005043034e-06	4.18578104040776e-05	1.24046124680926e-05	3.90382136951818e-05	2.68006700167504e-05	0.1289	0.4739	0.7857	0.9961
k__Bacteria;p__Proteobacteria;c__Gammaproteobacteria;o__Enterobacterales;f__Yersiniaceae;g__Serratia	1.9275340105248e-05	2.02278295763618e-05	2.70892946166144e-05	3.73591463563882e-05	2.03591529079996e-05	1.87730360796895e-05	2.61979738010735e-05	1.86318991664201e-05	4.21350144464887e-05	1.31922069105112e-05	5.24002868391702e-05	3.2352237377363e-05	0.128	0.3481	0.7131	0.9961
k__Bacteria;p__Firmicutes;c__Clostridia;o__Eubacteriales;f__unclassified;g__Intestinimonas	0.00282743693712523	0.00184875940794748	0.000678980061842238	0.000747182927127764	0.000556386564471475	0.00169530945264084	0.00289463794162044	0.000210596920881052	0.00179184693014541	0.00221353418041741	0.00173313948720555	0.00183067719550132	0.1276	0.6692	0.8488	0.9961
k__Bacteria;p__Proteobacteria;c__Gammaproteobacteria;o__Alteromonadales;f__Shewanellaceae;g__Shewanella	3.1815922824325e-05	3.24287426541674e-05	3.32062321106886e-05	4.03650546839137e-05	3.78098554005707e-05	1.66871431819462e-05	2.81032809866062e-05	3.44407833076251e-05	4.13034023192553e-05	2.02805568922783e-05	6.15703370360249e-05	5.20698731754008e-05	0.1268	0.394	0.7476	0.9961
k__Bacteria;p__Firmicutes;c__Bacilli;o__Bacillales;f__Alicyclobacillaceae;g__Alicyclobacillus	7.01343700215048e-05	6.10045653890277e-05	4.10708660316412e-05	5.45357653708196e-05	3.86823905251992e-05	4.38037508526087e-05	6.04935031406607e-05	3.3123376295858e-05	7.29046631541218e-05	4.29238971118124e-05	8.0696441732322e-05	9.60995453457765e-05	0.1251	0.3465	0.7179	0.9961
k__Bacteria;p__Firmicutes;c__Clostridia;o__Eubacteriales;f__Peptococcaceae;g__Desulfolucianica	1.06827186125471e-05	7.70583983861403e-06	2.18462053359793e-06	1.71766190144314e-06	1.74507024925711e-06	5.736205468794e-06	4.76326796383155e-06	9.41005008405057e-07	6.65289701786663e-06	9.84493053023221e-06	5.50203011811287e-06	5.74300071787509e-06	0.1239	0.6938	0.8582	0.9961
k__Bacteria;p__Proteobacteria;c__Gammaproteobacteria;o__Moraxellales;f__Moraxellaceae;g__Acinetobacter	0.000164188740414582	0.000163428019910606	0.000164720388233284	0.000179925084176169	0.000237329553898967	0.000244570942260399	0.000309612417649051	0.00013023509316326	0.00021233829648691	0.000164607238465482	0.000317807739679567	0.000299976070830342	0.1232	0.3848	0.7489	0.9961
k__Bacteria;p__Firmicutes;c__Bacilli;o__Bacillales;f__Staphylococcaceae;g__Salinicoccus	1.67207769587694e-05	1.99067529164196e-05	1.92246606956618e-05	1.54589571129882e-05	2.18133781157139e-05	2.2944821875176e-05	3.04849149685219e-05	1.46796781311189e-05	2.88292204107554e-05	1.4964294405953e-05	2.90821591957394e-05	2.58435032304379e-05	0.1231	0.3591	0.7318	0.9961
k__Archaea;p__Candidatus_Thermoplasmatota;c__Thermoplasmata;o__Methanomassiliicoccales;f__Methanomassiliicoccaceae;g__Methanomassiliicoccus	1.20761166924445e-05	4.68771923515687e-05	8.30155802767215e-06	6.87064760577255e-06	5.23521074777133e-06	9.90799126428054e-06	8.5738823348968e-06	2.25841202017214e-06	6.01532772032108e-05	5.31626248632539e-06	2.48901362486058e-05	3.2352237377363e-05	0.1229	0.6898	0.8585	0.9961
k__Bacteria;p__Firmicutes;c__Bacilli;o__Bacillales;f__Thermoactinomycetaceae;g__Thermoactinomyces	6.96699039948723e-06	1.60538329971126e-05	8.30155802767215e-06	7.30006308113333e-06	7.27112603857129e-06	5.736205468794e-06	1.19081699095789e-05	4.14042203698225e-06	1.66322425446666e-05	6.30075553934861e-06	1.36240745781842e-05	1.16774347930127e-05	0.1227	0.3737	0.7427	0.9961
k__Bacteria;p__Firmicutes;c__Clostridia;o__Eubacteriales;f__Peptostreptococcaceae;g__Asaccharospora	1.2540582719077e-05	1.41273730374591e-05	2.05354330158206e-05	1.11648023593804e-05	2.32676033234281e-06	1.35583038353313e-05	1.33371502987284e-05	8.46904507564551e-06	2.21763233928888e-05	4.72556665451146e-06	1.10040602362257e-05	2.87150035893754e-05	0.1224	0.5696	0.8299	0.9961
k__Bacteria;p__Firmicutes;c__Clostridia;o__Eubacteriales;f__Oscillospiraceae;g__Vescimonas	0.000307708742644019	0.000136778657135399	7.42770981423298e-05	8.24477712692706e-05	7.64922459257699e-05	0.000152791654759695	0.000675907724067698	1.54324821378429e-05	0.000175470158846232	0.000253408511848177	0.000148554813189047	0.000131323283082077	0.122	0.7963	0.8782	0.9961
k__Bacteria;p__Firmicutes;c__Bacilli;o__Lactobacillales;f__Carnobacteriaceae;g__Trichococcus	5.75937873024278e-05	6.5178561968277e-05	2.57785222964556e-05	5.84005046490666e-05	2.29767582818853e-05	3.49387060371998e-05	5.5253908380446e-05	1.22330651092657e-05	7.34590712389441e-05	4.17425054481846e-05	7.59804159167967e-05	8.21249102656138e-05	0.1205	0.447	0.7875	0.9961
k__Bacteria;p__Proteobacteria;c__Deltaproteobacteria;o__Desulfovibrionales;f__Desulfovibrionaceae;g__Desulfocurvus	6.50252437285475e-06	6.42153319884502e-07	5.68001338735463e-06	2.14707737680392e-06	3.19929545697137e-06	3.12883934661491e-06	4.76326796383155e-06	1.88201001681011e-07	1.55234263750221e-05	3.34727638027895e-06	8.38404589426723e-06	3.82866714525006e-06	0.1167	0.8961	0.8964	0.9961
k__Bacteria;p__Firmicutes;c__Clostridia;o__Eubacteriales;f__Clostridiaceae;g__Anaeromonas	2.34555343449403e-05	2.44018261556111e-05	3.67016249644453e-05	1.46001261622667e-05	1.30880268694283e-05	2.03374557529969e-05	2.1434705837242e-05	1.24212661109467e-05	3.40960972165665e-05	1.96898610604644e-05	3.03921663667187e-05	4.17324718832256e-05	0.1165	0.3997	0.7707	0.9961
k__Bacteria;p__Firmicutes;c__Erysipelotrichia;o__Erysipelotrichales;f__Erysipelotrichaceae;g__Bulleidia	2.22943692783591e-05	3.11444360143984e-05	1.87877365889422e-05	1.63177880637098e-05	1.71598574510282e-05	1.66871431819462e-05	2.09583790408588e-05	9.41005008405057e-06	2.91064244531665e-05	1.89022666180458e-05	4.08722237345527e-05	3.80952380952381e-05	0.1153	0.3657	0.7526	0.9961
k__Bacteria;p__Actinobacteria;c__Coriobacteriia;o__Eggerthellales;f__Eggerthellaceae;g__Enteroscipio	2.13654372250942e-05	3.49973559337054e-05	2.09723571225402e-05	4.55180403882431e-05	1.94866177833711e-05	2.13804022018685e-05	9.52653592766311e-06	1.97611051765062e-05	4.76790952947109e-05	1.59487874589762e-05	5.71163126546955e-05	9.97367791337641e-05	0.1142	0.5136	0.8241	0.9961
k__Bacteria;p__Bacteroidota;c__Cytophagia;o__Cytophagales;f__Raineyaceae;g__Raineya	1.1611650665812e-06	4.81614989913377e-06	8.30155802767215e-06	7.72947855649411e-06	2.61760537388566e-06	2.08589289774327e-06	5.23959476021471e-06	3.3876180302582e-06	7.20730510268885e-06	2.16588471665109e-06	1.28380702755967e-05	1.53146685810002e-06	0.114	0.6469	0.8601	0.9961
k__Bacteria;p__Fusobacteria;c__Fusobacteriia;o__Fusobacteriales;f__Fusobacteriaceae;g__Fusobacterium	0.000490011658097268	0.000466524386896091	0.000290991455075245	0.000435427292015835	0.000328654896943422	0.000430736883383986	0.000508240691740827	0.000134940118205285	0.000845749533396296	0.000437508712763519	0.000696661813526767	0.000631538645608997	0.1134	0.3879	0.77	0.9961
k__Bacteria;p__Proteobacteria;c__Betaproteobacteria;o__Burkholderiales;f__Burkholderiaceae;g__Pandoraea	7.89592245275219e-06	9.63229979826753e-06	3.4953928537567e-06	8.58830950721568e-07	3.49014049851422e-06	2.60736612217909e-06	8.09755553851364e-06	2.25841202017214e-06	3.88085659375554e-06	2.95347915906966e-06	5.24002868391702e-06	5.16870064608758e-06	0.1118	0.6331	0.8599	0.9961
k__Bacteria;p__Firmicutes;c__Tissierellia;o__unclassified;f__unclassified;g__Kallipyga	1.78819420253506e-05	8.99014647838303e-06	6.5538616007938e-06	9.01772498257647e-06	3.49014049851422e-06	9.90799126428054e-06	1.00028627240463e-05	2.44661302185315e-06	1.94042829687777e-05	7.08834998176719e-06	1.91261046962971e-05	1.35917683656377e-05	0.1103	0.4743	0.816	0.9961
k__Bacteria;p__Firmicutes;c__Bacilli;o__Lactobacillales;f__Lactobacillaceae;g__Apilactobacillus	5.1091262929573e-06	4.49507323919152e-06	5.24308928063504e-06	2.5764928521647e-06	3.19929545697137e-06	4.69325901992236e-06	5.23959476021471e-06	1.6561688147929e-05	7.20730510268885e-06	1.57518888483715e-06	3.93002151293776e-06	3.25436707346255e-06	0.11	0.6495	0.8655	0.9961
k__Bacteria;p__Actinobacteria;c__Actinomycetia;o__Corynebacteriales;f__Nocardiaceae;g__Nocardia	9.28932053264964e-06	3.24287426541674e-05	1.04861785612701e-05	1.88942809158745e-05	4.94436570622848e-06	8.34357159097309e-06	1.14318431131957e-05	4.51682404034427e-06	4.10261982768442e-05	5.71005970753468e-06	1.46720803149676e-05	3.69466379516631e-05	0.1094	0.5527	0.8431	0.9961
k__Bacteria;p__Bacteroidota;c__Cytophagia;o__Cytophagales;f__Spirosomaceae;g__Lacihabitans	2.55456314647865e-06	2.88968993948026e-06	6.11693749407422e-06	8.1588940318549e-06	8.43450620474269e-06	1.56441967330745e-06	3.81061437106524e-06	4.51682404034427e-06	4.98967276339997e-06	2.16588471665109e-06	1.10040602362257e-05	6.3173007896626e-06	0.1093	0.5483	0.8421	0.9961
k__Bacteria;p__Firmicutes;c__Bacilli;o__Bacillales;f__Bacillaceae;g__Ectobacillus	6.03805834622227e-06	9.31122313832528e-06	4.36924106719587e-06	5.58240117969019e-06	4.65352066468562e-06	4.17178579548654e-06	5.23959476021471e-06	3.95222103530124e-06	8.31612127233329e-06	3.93797221209288e-06	1.10040602362257e-05	9.38023450586265e-06	0.1064	0.3488	0.7603	0.9961
k__Bacteria;p__Proteobacteria;c__Gammaproteobacteria;o__Pasteurellales;f__Pasteurellaceae;g__Caviibacterium	2.32233013316241e-06	2.66493627752068e-05	2.18462053359793e-06	1.71766190144314e-06	4.94436570622848e-06	5.21473224435818e-07	9.52653592766311e-07	7.52804006724045e-07	5.54408084822219e-06	3.93797221209288e-06	2.17461190382556e-05	4.78583393156258e-06	0.1051	0.9669	0.9135	0.9961
k__Bacteria;p__Proteobacteria;c__Alphaproteobacteria;o__Hyphomicrobiales;f__Devosiaceae;g__Devosia	8.59262149270092e-06	8.99014647838303e-06	8.30155802767215e-06	9.87655593329804e-06	8.14366116319984e-06	1.04294644887164e-05	1.85767450589431e-05	7.33983906555944e-06	1.5246222332611e-05	7.48214720297648e-06	8.90804876265893e-06	9.95453457765016e-06	0.1048	0.4036	0.795	0.9961
k__Bacteria;p__Proteobacteria;c__Betaproteobacteria;o__Burkholderiales;f__Sutterellaceae;g__Turicimonas	5.34135930627354e-06	0	0	3.43532380288627e-06	0.000159383082765483	0	8.09755553851364e-06	1.50560801344809e-05	4.98967276339997e-06	8.86043747720899e-06	5.50203011811287e-06	0	0.1037	0.9757	0.9154	0.9961
k__Bacteria;p__Firmicutes;c__Bacilli;o__Lactobacillales;f__Lactobacillaceae;g__Oenococcus	9.0570875193334e-06	1.0274453118152e-05	3.93231696047628e-06	4.72357022896863e-06	1.74507024925711e-06	7.30062514210145e-06	5.23959476021471e-06	5.83423105211135e-06	9.70214148438884e-06	3.34727638027895e-06	5.24002868391702e-06	1.07202680067002e-05	0.1025	0.5177	0.843	0.9961
k__Bacteria;p__Proteobacteria;c__Gammaproteobacteria;o__Pasteurellales;f__Pasteurellaceae;g__Avibacterium	5.1091262929573e-06	3.21076659942251e-06	1.31077232015876e-06	1.71766190144314e-06	8.14366116319984e-06	6.25767869322982e-06	3.81061437106524e-06	1.12920601008607e-06	6.09848893304441e-06	5.31626248632539e-06	4.19202294713361e-06	8.23163436228763e-06	0.1024	0.6301	0.871	0.9961
k__Bacteria;p__Actinobacteria;c__Actinomycetia;o__Actinomycetales;f__Actinomycetaceae;g__Actinomyces	6.24706805820688e-05	5.39408788702982e-05	3.97600937114824e-05	4.55180403882431e-05	3.17021095281708e-05	3.18098666905849e-05	4.47747188600166e-05	2.42779292168505e-05	6.12620933728552e-05	3.80014318466963e-05	7.2050394403859e-05	8.57621440536013e-05	0.1023	0.359	0.7756	0.9961
k__Bacteria;p__Firmicutes;c__Clostridia;o__Thermoanaerobacterales;f__Thermoanaerobacteraceae;g__Thermacetogenium	3.71572821305986e-06	1.83013696167083e-05	5.24308928063504e-06	2.5764928521647e-06	2.32676033234281e-06	4.17178579548654e-06	6.66857514936418e-06	5.64603005043034e-07	1.30285899933222e-05	5.90695831813932e-06	9.17005019685478e-06	8.61450107681264e-06	0.1018	0.6955	0.8836	0.9961
k__Bacteria;p__Firmicutes;c__Clostridia;o__Eubacteriales;f__unclassified;g__Fenollaria	3.9479612263761e-06	9.95337645820979e-06	7.42770981423298e-06	5.15298570432941e-06	6.68943595548558e-06	1.1472410937588e-05	1.04791895204294e-05	2.07021101849112e-06	1.66322425446666e-05	6.49765414995326e-06	1.25760688414008e-05	9.76310122038765e-06	0.1008	0.4577	0.8256	0.9961
k__Bacteria;p__Firmicutes;c__Tissierellia;o__Tissierellales;f__Peptoniphilaceae;g__Parvimonas	2.6939029544684e-05	2.34385961757843e-05	5.59262856601071e-05	1.97531118665961e-05	2.12316880326282e-05	2.50307147729193e-05	3.81061437106524e-05	1.6938090151291e-05	4.90651155067664e-05	1.22077138574879e-05	7.04783857986839e-05	3.36922708782005e-05	0.09982	0.4124	0.8088	0.9961
k__Bacteria;p__Firmicutes;c__Clostridia;o__Eubacteriales;f__Proteinivoraceae;g__Anaerobranca	1.48629128522394e-05	9.63229979826753e-06	6.5538616007938e-06	6.01181665505098e-06	5.23521074777133e-06	7.82209836653727e-06	1.19081699095789e-05	3.3876180302582e-06	1.33057940357333e-05	3.54417499088359e-06	1.46720803149676e-05	2.04833692270878e-05	0.09979	0.4308	0.8168	0.9961
k__Bacteria;p__Actinobacteria;c__Actinomycetia;o__Micrococcales;f__Brevibacteriaceae;g__Brevibacterium	1.02182525859146e-05	1.05955297780943e-05	3.05846874703711e-06	5.58240117969019e-06	7.85281612165699e-06	1.04294644887164e-05	1.33371502987284e-05	3.76402003362023e-06	6.93010106027774e-06	7.08834998176719e-06	8.38404589426723e-06	1.81861689399378e-05	0.09971	0.5156	0.8466	0.9961
k__Bacteria;p__Actinobacteria;c__Coriobacteriia;o__Coriobacteriales;f__Atopobiaceae;g__Parafannyhessea	1.76497090120343e-05	1.60538329971126e-05	1.13600267747093e-05	1.54589571129882e-05	5.81690083085703e-06	1.04294644887164e-05	1.2384496705962e-05	5.08142704538731e-06	2.30079355201221e-05	1.1617018025674e-05	2.48901362486058e-05	1.78033022254128e-05	0.09915	0.3918	0.8002	0.9961
k__Bacteria;p__Firmicutes;c__Clostridia;o__Eubacteriales;f__Oscillospiraceae;g__Anaeromassilibacillus	0.00131443885536992	0.00125573081703414	0.000557078236067473	0.000587010954818192	0.000325746446527994	0.000759265014778551	0.000989330756087814	0.000160159052430541	0.00140071202630334	0.000831699731194017	0.00142633580776221	0.00125273988992582	0.09892	0.5179	0.8485	0.9961
k__Bacteria;p__Proteobacteria;c__Gammaproteobacteria;o__Pasteurellales;f__Pasteurellaceae;g__Haemophilus	1.41662138122907e-05	1.41273730374591e-05	1.09231026679897e-05	1.03059714086588e-05	1.45422520771426e-05	1.1472410937588e-05	2.1434705837242e-05	3.19941702857719e-06	2.99380365803998e-05	1.27984096893019e-05	1.49340817491635e-05	2.35463029432879e-05	0.09873	0.4562	0.8287	0.9961
k__Bacteria;p__Firmicutes;c__Bacilli;o__Bacillales;f__Paenibacillaceae;g__Aneurinibacillus	3.01902917311113e-05	4.10978124726081e-05	2.92739151502123e-05	2.19001892434e-05	1.68690124094854e-05	2.71166076706625e-05	3.19138953576714e-05	2.78537482487897e-05	4.13034023192553e-05	1.7130179122604e-05	3.06541678009145e-05	4.63268724575257e-05	0.09829	0.3918	0.8019	0.9961
k__Bacteria;p__Firmicutes;c__Clostridia;o__Eubacteriales;f__Oscillospiraceae;g__Caproicibacterium	0.000130747186497044	0.000144163420314071	6.11693749407422e-05	5.32475189447372e-05	2.90845041542852e-05	0.000113681162927008	0.000100028627240463	1.78790951596961e-05	0.000122246982703299	9.94337983553453e-05	0.000194143062739125	0.000118305814788227	0.09779	0.5579	0.8609	0.9961
k__Bacteria;p__Firmicutes;c__Bacilli;o__Bacillales;f__unclassified;g__Acidibacillus	5.1091262929573e-06	9.31122313832528e-06	3.93231696047628e-06	5.15298570432941e-06	4.65352066468562e-06	8.34357159097309e-06	6.19224835298102e-06	2.25841202017214e-06	1.7741058714311e-05	5.90695831813932e-06	7.07403872328797e-06	8.80593443407514e-06	0.09765	0.4324	0.8213	0.9961
k__Bacteria;p__Verrucomicrobia;c__Methylacidiphilae;o__Methylacidiphilales;f__Methylacidiphilaceae;g__Candidatus_Methylacidithermus	8.12815546606843e-06	3.53184325936476e-06	4.36924106719587e-06	9.44714045793725e-06	4.36267562314277e-06	1.04294644887164e-05	7.14490194574733e-06	1.31740701176708e-06	1.08109576540333e-05	1.04356263620461e-05	1.0480057367834e-05	1.18688681502752e-05	0.09728	0.5522	0.8602	0.9961
k__Bacteria;p__Proteobacteria;c__Gammaproteobacteria;o__Alteromonadales;f__Alteromonadaceae;g__Alteromonas	1.27728157323933e-05	1.50906030172858e-05	1.04861785612701e-05	1.67472035390706e-05	7.85281612165699e-06	1.61656699575104e-05	1.09555163168126e-05	6.5870350588354e-06	3.18784648772776e-05	7.08834998176719e-06	2.41041319460183e-05	2.66092366594879e-05	0.09651	0.371	0.7948	0.9961
k__Bacteria;p__Proteobacteria;c__Alphaproteobacteria;o__Sphingomonadales;f__Sphingomonadaceae;g__Novosphingobium	1.37017477856582e-05	5.45830321901827e-06	1.44184955217464e-05	1.41707106869059e-05	1.16338016617141e-05	1.40797770597671e-05	1.42898038914947e-05	6.96343706219742e-06	1.44146102053777e-05	6.10385692874397e-06	2.77721520247602e-05	2.45034697296004e-05	0.09405	0.4235	0.8243	0.9961
k__Bacteria;p__Firmicutes;c__Clostridia;o__Eubacteriales;f__Peptococcaceae;g__Desulfofalx	4.64466026632482e-06	2.88968993948026e-06	5.68001338735463e-06	7.30006308113333e-06	3.49014049851422e-06	3.65031257105073e-06	5.23959476021471e-06	1.31740701176708e-06	5.8212848906333e-06	7.28524859237183e-06	7.33604015748382e-06	7.84876764776262e-06	0.09366	0.4806	0.8455	0.9961
k__Bacteria;p__Firmicutes;c__Clostridia;o__Eubacteriales;f__Oscillospiraceae;g__Congzhengia	0.000115884273644804	0.000136457580475457	8.12678838498432e-05	7.25712153359725e-05	4.44992913560563e-05	8.23927694608593e-05	0.000166238051937721	1.88201001681011e-05	0.000158006304174333	8.07284303479041e-05	0.000177374970950591	0.000114668581000239	0.09341	0.4852	0.8473	0.9961
k__Bacteria;p__Firmicutes;c__Bacilli;o__Bacillales;f__Alicyclobacillaceae;g__Effusibacillus	1.37017477856582e-05	5.45830321901827e-06	5.24308928063504e-06	9.01772498257647e-06	3.78098554005707e-06	8.34357159097309e-06	7.14490194574733e-06	2.44661302185315e-06	2.41167516897665e-05	5.31626248632539e-06	1.10040602362257e-05	1.07202680067002e-05	0.09337	0.4576	0.8383	0.9961
k__Bacteria;p__Firmicutes;c__Erysipelotrichia;o__Erysipelotrichales;f__Erysipelotrichaceae;g__Allobaculum	0.000140500973056326	8.86171581440613e-05	6.11693749407422e-05	0.000163177880637098	0.000183814066255082	6.10123672589907e-05	0.000103362914815145	0.000108780178971625	0.000131949124187688	8.21067206221366e-05	0.000148816814623243	0.000181670256042115	0.09292	0.457	0.8389	0.9961
k__Bacteria;p__Proteobacteria;c__Gammaproteobacteria;o__Pasteurellales;f__Pasteurellaceae;g__Actinobacillus	1.43984468256069e-05	8.34799315849853e-06	7.42770981423298e-06	1.24530487854627e-05	5.23521074777133e-06	7.82209836653727e-06	1.33371502987284e-05	3.76402003362023e-06	1.16425697812666e-05	6.49765414995326e-06	1.62440889201427e-05	1.74204355108878e-05	0.09262	0.3966	0.8153	0.9961
k__Bacteria;p__Firmicutes;c__Tissierellia;o__Tissierellales;f__Tissierellaceae;g__Paratissierella	2.92613596778464e-05	3.88502758530124e-05	1.96615848023814e-05	1.37412952115451e-05	1.01795764539998e-05	2.13804022018685e-05	3.76298169142693e-05	6.77523606051641e-06	3.40960972165665e-05	1.69332805119994e-05	3.53701936164399e-05	3.02464704474755e-05	0.09248	0.4575	0.8398	0.9961
k__Bacteria;p__Proteobacteria;c__Betaproteobacteria;o__Burkholderiales;f__Sutterellaceae;g__Mesosutterella	7.66368943943595e-06	9.31122313832528e-06	4.36924106719587e-06	3.00590832752549e-06	4.07183058159992e-06	6.25767869322982e-06	2.85796077829893e-06	6.02243205379236e-06	7.48450914509996e-06	6.10385692874397e-06	7.33604015748382e-06	9.76310122038765e-06	0.0924	0.4916	0.8509	0.9961
k__Bacteria;p__Firmicutes;c__Clostridia;o__Eubacteriales;f__unclassified;g__Flintibacter	0.0118441159121416	0.00821795711122192	0.00238647947090238	0.00213033017326485	0.00225928428270487	0.0071905942917455	0.0155701703201726	0.000280607693506388	0.00732678004496804	0.010301735306835	0.00637423289255085	0.00938138310600622	0.09195	0.9094	0.9195	0.9961
k__Bacteria;p__Actinobacteria;c__Coriobacteriia;o__Eggerthellales;f__Eggerthellaceae;g__Slackia	0.000260333207927506	0.000246586874835649	0.000171711173940798	0.000259796362593274	0.000174216179884168	0.000147576922515337	0.000130989869005368	0.000125906470124597	0.000388362863417965	0.000118139166362786	0.000409246240213919	0.000558219669777459	0.09177	0.392	0.8149	0.9961
k__Bacteria;p__Firmicutes;c__Bacilli;o__Bacillales;f__Bacillaceae;g__Halobacillus	2.81001946112652e-05	2.63282861152646e-05	2.70892946166144e-05	3.04884987506157e-05	1.59964772848568e-05	2.13804022018685e-05	2.38163398191578e-05	9.03364808068854e-06	4.0471790192022e-05	2.44154277149759e-05	4.34922380765112e-05	5.28356066044508e-05	0.09096	0.3826	0.8121	0.9961
k__Bacteria;p__Proteobacteria;c__Deltaproteobacteria;o__Desulfovibrionales;f__Desulfovibrionaceae;g__Oleidesulfovibrio	9.0570875193334e-06	4.17399657924926e-06	1.70400401620639e-05	1.11648023593804e-05	6.98028099702844e-06	1.30368306108955e-05	1.47661306878778e-05	2.25841202017214e-06	3.07696487076332e-05	8.26974164539505e-06	1.88641032621013e-05	9.57166786312515e-06	0.09084	0.5388	0.8661	0.9961
k__Bacteria;p__Actinobacteria;c__Coriobacteriia;o__Coriobacteriales;f__Atopobiaceae;g__Paratractidigestivibacter	9.0570875193334e-06	1.44484496974013e-05	6.11693749407422e-06	2.14707737680392e-06	5.52605578931418e-06	6.77915191766564e-06	6.19224835298102e-06	2.07021101849112e-06	1.44146102053777e-05	8.86043747720899e-06	6.55003585489627e-06	1.39746350801627e-05	0.08956	0.5766	0.8766	0.9961
k__Bacteria;p__Firmicutes;c__Bacilli;o__Bacillales;f__Bacillaceae;g__Bacillus	0.00071109748677433	0.00078439028023892	0.000608198356553665	0.000699517809362717	0.000644221767017416	0.000542332153413251	0.000711632233796434	0.000466550283167227	0.00134277638143942	0.000498941079272168	0.000956043233380659	0.000919837281646327	0.08671	0.3249	0.7895	0.9961
k__Bacteria;p__Firmicutes;c__Clostridia;o__Eubacteriales;f__Eubacteriaceae;g__Garciella	1.78819420253506e-05	1.92645995965351e-05	3.14585356838103e-05	7.30006308113333e-06	9.30704132937125e-06	1.19938841620238e-05	1.14318431131957e-05	9.9746530890936e-06	2.88292204107554e-05	1.29953082999065e-05	1.70300932227303e-05	2.73749700885379e-05	0.08602	0.4713	0.8552	0.9961
k__Bacteria;p__Firmicutes;c__Clostridia;o__Thermoanaerobacterales;f__Thermoanaerobacteraceae;g__Caldanaerobius	2.39200003715728e-05	2.63282861152646e-05	1.17969508814288e-05	1.37412952115451e-05	1.01795764539998e-05	9.38651803984473e-06	1.81004182625599e-05	3.76402003362023e-06	4.35210346585442e-05	8.66353886660434e-06	2.9868163498327e-05	2.83321368748504e-05	0.08428	0.4692	0.8575	0.9961
k__Bacteria;p__Firmicutes;c__Bacilli;o__Bacillales;f__unclassified;g__Geomicrobium	4.87689327964106e-06	5.45830321901827e-06	4.36924106719587e-06	5.58240117969019e-06	2.90845041542852e-06	3.12883934661491e-06	5.23959476021471e-06	6.5870350588354e-06	4.43526467857775e-06	2.95347915906966e-06	4.19202294713361e-06	6.89160086145011e-06	0.08317	0.4558	0.8552	0.9961
k__Bacteria;p__Firmicutes;c__Tissierellia;o__Tissierellales;f__Tissierellaceae;g__Keratinibaculum	2.11332042117779e-05	1.1558759757921e-05	9.17540624111133e-06	4.72357022896863e-06	4.65352066468562e-06	1.25153573864596e-05	7.14490194574733e-06	3.01121602689618e-06	2.49483638169999e-05	8.86043747720899e-06	2.01741104330805e-05	1.41660684374252e-05	0.08235	0.5147	0.8729	0.9961
k__Bacteria;p__Synergistetes;c__Synergistia;o__Synergistales;f__Synergistaceae;g__Dethiosulfovibrio	1.41662138122907e-05	2.21542895360153e-05	8.30155802767215e-06	1.76060344897922e-05	1.01795764539998e-05	1.30368306108955e-05	1.38134770951115e-05	2.63481402353416e-06	5.84900529487441e-05	6.10385692874397e-06	2.04361118672764e-05	5.05384063173008e-05	0.0817	0.5772	0.8874	0.9961
k__Bacteria;p__Firmicutes;c__Bacilli;o__Bacillales;f__Bacillaceae;g__Tepidibacillus	1.60240779188206e-05	1.89435229365928e-05	1.22338749881484e-05	1.11648023593804e-05	6.68943595548558e-06	3.12883934661491e-06	6.66857514936418e-06	3.95222103530124e-06	2.07903031808332e-05	1.08294235832554e-05	2.62001434195851e-05	1.22517348648002e-05	0.08165	0.5223	0.8758	0.9961
k__Bacteria;p__Firmicutes;c__Bacilli;o__Bacillales;f__Bacillaceae;g__Sediminibacillus	5.1091262929573e-06	1.18798364178633e-05	5.24308928063504e-06	8.58830950721568e-06	1.74507024925711e-06	6.25767869322982e-06	1.90530718553262e-06	3.76402003362023e-06	8.03891722992218e-06	8.07284303479041e-06	1.2314067407205e-05	1.14860014357502e-05	0.08165	0.5877	0.8895	0.9961
k__Bacteria;p__Dictyoglomi;c__Dictyoglomia;o__Dictyoglomales;f__Dictyoglomaceae;g__Dictyoglomus	7.19922341280347e-06	1.05955297780943e-05	7.42770981423298e-06	3.86473927824706e-06	3.49014049851422e-06	4.69325901992236e-06	9.05020913127995e-06	2.63481402353416e-06	4.43526467857775e-06	5.90695831813932e-06	1.10040602362257e-05	1.12945680784877e-05	0.07999	0.4779	0.8671	0.9961
k__Bacteria;p__Firmicutes;c__Clostridia;o__Eubacteriales;f__Peptococcaceae;g__Candidatus_Desulforudis	4.18019423969234e-06	4.49507323919152e-06	3.93231696047628e-06	3.43532380288627e-06	2.32676033234281e-06	2.60736612217909e-06	5.23959476021471e-06	3.76402003362023e-07	4.43526467857775e-06	4.9224652651161e-06	9.69405306524648e-06	8.04020100502513e-06	0.0795	0.6227	0.8984	0.9961
k__Bacteria;p__Firmicutes;c__Bacilli;o__Lactobacillales;f__Carnobacteriaceae;g__Isobaculum	7.89592245275219e-06	1.50906030172858e-05	3.93231696047628e-06	3.43532380288627e-06	1.45422520771426e-06	5.736205468794e-06	1.90530718553262e-06	1.12920601008607e-06	2.38395476473554e-05	4.33176943330217e-06	7.07403872328797e-06	1.85690356544628e-05	0.07767	0.7372	0.9161	0.9961
k__Bacteria;p__Firmicutes;c__Tissierellia;o__Tissierellales;f__Thermohalobacteraceae;g__Caloranaerobacter	1.90431070919318e-05	1.89435229365928e-05	1.13600267747093e-05	7.30006308113333e-06	7.56197108011414e-06	1.1472410937588e-05	1.47661306878778e-05	2.82301502521517e-06	2.96608325379887e-05	1.10263221938601e-05	1.46720803149676e-05	2.71835367312754e-05	0.07507	0.499	0.8804	0.9961
k__Bacteria;p__Fibrobacteres;c__Chitinispirillia;o__Chitinispirillales;f__Chitinispirillaceae;g__Chitinispirillum	1.02182525859146e-05	3.85291991930701e-06	7.42770981423298e-06	5.15298570432941e-06	2.90845041542852e-06	3.12883934661491e-06	2.38163398191578e-06	3.76402003362023e-06	7.48450914509996e-06	5.90695831813932e-06	1.0480057367834e-05	6.89160086145011e-06	0.07459	0.4913	0.8793	0.9961
k__Bacteria;p__Proteobacteria;c__Alphaproteobacteria;o__Hyphomicrobiales;f__Pleomorphomonadaceae;g__Pleomorphomonas	7.66368943943595e-06	6.74260985878727e-06	6.11693749407422e-06	1.03059714086588e-05	4.36267562314277e-06	5.736205468794e-06	7.62122874213049e-06	2.63481402353416e-06	1.60778344598444e-05	7.08834998176719e-06	1.33620731439884e-05	5.55156736061259e-06	0.07438	0.4065	0.8548	0.9961
k__Bacteria;p__Firmicutes;c__Clostridia;o__Eubacteriales;f__Clostridiaceae;g__Butyricicoccus	0.0125779722342209	0.002757727432244	0.00121639671310733	0.00344176503501669	0.00151210337098129	0.00589264743612474	0.0122320721311194	0.000267057221385355	0.00553715074716192	0.0047147372309282	0.00395700766065993	0.00816329265374491	0.073	0.8765	0.9336	0.9961
k__Bacteria;p__Actinobacteria;c__Actinomycetia;o__Micromonosporales;f__Micromonosporaceae;g__Actinoplanes	9.28932053264964e-06	6.42153319884502e-06	1.09231026679897e-05	9.87655593329804e-06	5.81690083085703e-06	8.34357159097309e-06	8.09755553851364e-06	3.3876180302582e-06	7.48450914509996e-06	5.11936387572075e-06	2.51521376828017e-05	2.43120363723379e-05	0.07269	0.454	0.8728	0.9961
k__Bacteria;p__Proteobacteria;c__Gammaproteobacteria;o__Aeromonadales;f__Aeromonadaceae;g__Aeromonas	2.6939029544684e-05	1.54116796772281e-05	2.44677499762969e-05	3.82179773071098e-05	5.00253471453705e-05	1.51227235086387e-05	3.85824705070356e-05	1.5808884141205e-05	3.65909335982665e-05	1.20108152468833e-05	5.31862911417577e-05	4.23067719550132e-05	0.07242	0.4464	0.8711	0.9961
k__Bacteria;p__Firmicutes;c__Clostridia;o__Eubacteriales;f__Oscillospiraceae;g__Dysosmobacter	0.00113213593991667	0.000660775766161153	0.000212782039972439	0.000263231686396161	0.000182941531130454	0.000636197333811698	0.00186005613987622	3.3687979300901e-05	0.000543319923125775	0.00122785973573056	0.00046976857151316	0.000527016032543671	0.07212	0.9115	0.9369	0.9961
k__Bacteria;p__Thermotogae;c__Thermotogae;o__Thermotogales;f__Fervidobacteriaceae;g__Thermosipho	6.27029135953851e-06	3.21076659942251e-06	8.73848213439174e-06	1.28824642608235e-06	3.19929545697137e-06	5.736205468794e-06	9.05020913127995e-06	1.6938090151291e-06	9.97934552679995e-06	2.16588471665109e-06	1.12660616704216e-05	2.29720028715004e-06	0.07155	0.622	0.9084	0.9961
k__Bacteria;p__Firmicutes;c__Clostridia;o__Eubacteriales;f__Heliobacteriaceae;g__Heliobacterium	6.03805834622227e-06	1.284306639769e-05	5.24308928063504e-06	2.14707737680392e-06	2.32676033234281e-06	5.736205468794e-06	7.62122874213049e-06	7.52804006724045e-07	1.71866506294888e-05	3.74107360148824e-06	9.43205163105063e-06	6.89160086145011e-06	0.0712	0.6308	0.9101	0.9961
k__Bacteria;p__Firmicutes;c__Clostridia;o__Eubacteriales;f__Clostridiales_Family_XVI.Incertae_Sedis;g__Carboxydocella	1.23083497057608e-05	1.99067529164196e-05	1.92246606956618e-05	1.24530487854627e-05	6.98028099702844e-06	1.35583038353313e-05	1.66714378734104e-05	7.15163806387843e-06	2.10675072232443e-05	9.64803191962756e-06	1.7554096091122e-05	2.62263699449629e-05	0.06897	0.3876	0.8588	0.9961
k__Bacteria;p__Actinobacteria;c__Actinomycetia;o__Streptosporangiales;f__Streptosporangiaceae;g__Nonomuraea	4.18019423969234e-06	9.95337645820979e-06	1.22338749881484e-05	1.33118797361843e-05	5.52605578931418e-06	5.736205468794e-06	1.04791895204294e-05	4.89322604370629e-06	1.46918142477888e-05	8.07284303479041e-06	8.38404589426723e-06	8.42306771955013e-06	0.06851	0.4446	0.8775	0.9961
k__Bacteria;p__Firmicutes;c__Clostridia;o__Eubacteriales;f__Clostridiaceae;g__Abyssisolibacter	1.81141750386668e-05	1.47695263573436e-05	1.87877365889422e-05	2.01825273419569e-05	4.94436570622848e-06	9.38651803984473e-06	2.33400130227746e-05	3.57581903193922e-06	2.5225567859411e-05	1.22077138574879e-05	2.14841176040598e-05	1.70375687963628e-05	0.06822	0.4902	0.8893	0.9961
k__Bacteria;p__Bacteroidota;c__Bacteroidia;o__Bacteroidales;f__Lentimicrobiaceae;g__Lentimicrobium	3.06547577577438e-05	2.15121362161308e-05	6.07324508340226e-05	5.9688751075149e-05	4.82802768961134e-05	5.1625849219146e-05	2.52453202083072e-05	5.96597175328806e-05	5.54408084822219e-05	1.57518888483715e-05	0.000213007166001227	4.26896386695382e-05	0.0682	0.574	0.9054	0.9961
k__Bacteria;p__Proteobacteria;c__Gammaproteobacteria;o__Alteromonadales;f__Psychromonadaceae;g__Psychromonas	7.19922341280347e-06	4.81614989913377e-06	6.5538616007938e-06	3.43532380288627e-06	4.36267562314277e-06	3.65031257105073e-06	4.76326796383155e-06	1.6938090151291e-06	8.87052935715551e-06	3.74107360148824e-06	1.12660616704216e-05	8.23163436228763e-06	0.0682	0.3983	0.864	0.9961
k__Bacteria;p__Spirochaetes;c__Spirochaetia;o__Spirochaetales;f__Spirochaetaceae;g__Spirochaeta	2.13654372250942e-05	1.89435229365928e-05	1.70400401620639e-05	3.52120689795843e-05	1.91957727418282e-05	1.25153573864596e-05	3.71534901178861e-05	6.77523606051641e-06	2.60571799866443e-05	1.35860041317204e-05	3.87762122609859e-05	3.36922708782005e-05	0.0682	0.418	0.8704	0.9961
k__Bacteria;p__Planctomycetota;c__Planctomycetia;o__Pirellulales;f__Pirellulaceae;g__Rhodopirellula	6.73475738617099e-06	7.06368651872953e-06	3.05846874703711e-06	8.58830950721568e-06	8.14366116319984e-06	3.12883934661491e-06	1.00028627240463e-05	4.51682404034427e-06	1.02565495692111e-05	2.36278332725573e-06	8.90804876265893e-06	6.5087341469251e-06	0.06809	0.4453	0.8785	0.9961
k__Bacteria;p__Firmicutes;c__Clostridia;o__Eubacteriales;f__Christensenellaceae;g__Guopingia	7.24567001546672e-05	9.34333080431951e-05	2.70892946166144e-05	4.03650546839137e-05	2.96661942373709e-05	4.69325901992236e-05	7.14490194574733e-05	1.50560801344809e-05	8.37156208081551e-05	4.46959846072542e-05	7.41464058774258e-05	6.87245752572386e-05	0.06779	0.4544	0.8814	0.9961
k__Bacteria;p__Actinobacteria;c__Actinomycetia;o__Bifidobacteriales;f__Bifidobacteriaceae;g__Gardnerella	1.74174759987181e-05	3.01812060345716e-05	6.11693749407422e-06	8.58830950721568e-06	8.14366116319984e-06	1.40797770597671e-05	1.04791895204294e-05	6.39883405715439e-06	2.2730731477711e-05	8.86043747720899e-06	2.20081204724515e-05	2.10576692988753e-05	0.0668	0.4523	0.8826	0.9961
k__Bacteria;p__Tenericutes;c__Mollicutes;o__Entomoplasmatales;f__Spiroplasmataceae;g__Spiroplasma	1.55596118921881e-05	1.92645995965351e-05	1.92246606956618e-05	3.82179773071098e-05	4.12999958990849e-05	1.1472410937588e-05	1.33371502987284e-05	0.00017126291152972	5.59952165670442e-05	4.33176943330217e-06	2.85581563273477e-05	1.34003350083752e-05	0.06657	0.8779	0.9396	0.9961
k__Bacteria;p__Tenericutes;c__Mollicutes;o__Acholeplasmatales;f__Acholeplasmataceae;g__Alteracholeplasma	7.66368943943595e-06	1.50906030172858e-05	7.86463392095257e-06	2.5764928521647e-06	1.74507024925711e-06	7.82209836653727e-06	2.38163398191578e-06	2.82301502521517e-06	1.05337536116222e-05	6.89145137116254e-06	1.33620731439884e-05	9.76310122038765e-06	0.06652	0.6211	0.9147	0.9961
k__Bacteria;p__Chloroflexi;c__Anaerolineae;o__Anaerolineales;f__Anaerolineaceae;g__Anaerolinea	4.87689327964106e-06	2.56861327953801e-06	7.86463392095257e-06	5.58240117969019e-06	4.65352066468562e-06	5.736205468794e-06	4.76326796383155e-06	2.44661302185315e-06	9.97934552679995e-06	1.96898610604644e-06	9.69405306524648e-06	1.30174682938502e-05	0.06621	0.4422	0.881	0.9961
k__Bacteria;p__Firmicutes;c__Clostridia;o__Eubacteriales;f__Oscillospiraceae;g__Monoglobus	4.34275734901371e-05	3.69238158933589e-05	2.7526218723334e-05	0.000201395857944208	5.2933797560799e-05	2.71166076706625e-05	3.95351240998019e-05	4.70502504202528e-06	8.3438416765744e-05	0.000427466883622682	6.23563413386125e-05	6.2024407753051e-05	0.06416	0.967	0.9471	0.9961
k__Bacteria;p__Firmicutes;c__Clostridia;o__Eubacteriales;f__Eubacteriales_Family_XIII.Incertae_Sedis;g__Lentihominibacter	0.000113329710498326	0.000209984135602232	0.000136757245403231	8.11595248431882e-05	4.33359111898849e-05	9.85584394183696e-05	0.000124797620652387	1.91965021714632e-05	0.000260849003908854	9.11640567099502e-05	0.000194667065607517	0.000195453457765016	0.06221	0.5336	0.9072	0.9961
k__Bacteria;p__Proteobacteria;c__Alphaproteobacteria;o__Hyphomicrobiales;f__Stappiaceae;g__Roseibium	3.48349519974361e-06	1.18798364178633e-05	8.30155802767215e-06	4.72357022896863e-06	4.94436570622848e-06	5.21473224435818e-06	5.71592155659786e-06	1.6938090151291e-06	1.10881616964444e-05	7.48214720297648e-06	1.62440889201427e-05	6.1258674324001e-06	0.06166	0.4905	0.9	0.9961
k__Bacteria;p__Firmicutes;c__Tissierellia;o__Tissierellales;f__Thermohalobacteraceae;g__Caldisalinibacter	5.57359231958978e-06	7.38476317867178e-06	1.04861785612701e-05	1.15942178347412e-05	5.81690083085703e-06	7.82209836653727e-06	4.76326796383155e-06	3.19941702857719e-06	3.16012608348665e-05	3.93797221209288e-06	1.38860760123801e-05	1.64632687245753e-05	0.06133	0.4578	0.8934	0.9961
k__Bacteria;p__Proteobacteria;c__Gammaproteobacteria;o__Pseudomonadales;f__Marinobacteraceae;g__Marinobacter	1.85786410652993e-05	2.40807494956688e-05	2.05354330158206e-05	1.03059714086588e-05	2.41401384480567e-05	2.39877683240476e-05	1.76240914661767e-05	1.22330651092657e-05	2.57799759442332e-05	1.4964294405953e-05	4.40162409449029e-05	2.85235702321129e-05	0.06123	0.3962	0.8772	0.9961
k__Bacteria;p__Actinobacteria;c__Coriobacteriia;o__Eggerthellales;f__Eggerthellaceae;g__Denitrobacterium	3.04225247444276e-05	2.21542895360153e-05	3.05846874703711e-05	6.22652439273137e-05	2.18133781157139e-05	1.82515628552536e-05	1.42898038914947e-05	1.99493061781872e-05	4.13034023192553e-05	1.4373598574139e-05	6.39283499437876e-05	8.90165111270639e-05	0.05973	0.483	0.9016	0.9961
k__Bacteria;p__Firmicutes;c__Clostridia;o__Eubacteriales;f__Clostridiaceae;g__Caminicella	1.09149516258633e-05	1.0274453118152e-05	9.61233034783091e-06	3.00590832752549e-06	4.36267562314277e-06	1.09509377131522e-05	1.38134770951115e-05	2.25841202017214e-06	1.5246222332611e-05	7.08834998176719e-06	9.17005019685478e-06	9.38023450586265e-06	0.05859	0.5254	0.9112	0.9961
k__Bacteria;p__Actinobacteria;c__Coriobacteriia;o__Eggerthellales;f__Eggerthellaceae;g__Adlercreutzia	0.00509751464229149	0.00475739287036434	0.0088180023218147	0.0101320581411377	0.00798776822093287	0.00558758559982979	0.00519196208057639	0.00676036818138361	0.00803725400566771	0.00262328018908567	0.0124927523853266	0.0194904044029672	0.05815	0.4624	0.8999	0.9961
k__Bacteria;p__Proteobacteria;c__Gammaproteobacteria;o__Pseudomonadales;f__Pseudomonadaceae;g__Pseudomonas	9.31254383398126e-05	0.000149942800193031	0.000174332718581115	0.000370156139760996	0.000185559136504339	0.000161135226350668	0.000183385816607515	0.000254824156276089	0.000214278724783788	7.34431817555323e-05	0.000201217101462413	0.000339028475711893	0.05792	0.4935	0.9066	0.9961
k__Bacteria;p__Thermotogae;c__Thermotogae;o__Kosmotogales;f__Kosmotogaceae;g__Kosmotoga	4.87689327964106e-06	2.88968993948026e-06	2.62154464031752e-06	1.15942178347412e-05	4.65352066468562e-06	2.08589289774327e-06	3.81061437106524e-06	3.76402003362023e-06	1.08109576540333e-05	1.37829027423251e-06	5.24002868391702e-06	6.89160086145011e-06	0.05733	0.5157	0.9115	0.9961
k__Bacteria;p__Proteobacteria;c__Betaproteobacteria;o__Nitrosomonadales;f__Nitrosomonadaceae;g__Nitrosomonas	1.78819420253506e-05	9.31122313832528e-06	2.18462053359793e-05	3.30649916027804e-05	2.61760537388566e-05	1.1472410937588e-05	2.42926666155409e-05	1.05392560941366e-05	2.63343840290554e-05	9.84493053023221e-06	3.6942202221615e-05	2.71835367312754e-05	0.05679	0.432	0.8954	0.9961
k__Bacteria;p__Bacteroidota;c__Bacteroidia;o__Bacteroidales;f__Porphyromonadaceae;g__Sanguibacteroides	0.000117509904738018	0.000112055754319846	0.00019049891052974	0.000272678826854098	0.000230058427860396	0.000269080183808882	0.000262932391603502	0.000240520880148333	0.000105337536116222	0.000101008987240182	0.000369160020781954	0.000315482172768605	0.05677	0.5346	0.9154	0.9961
k__Bacteria;p__Proteobacteria;c__Deltaproteobacteria;o__Desulfuromonadales;f__Geobacteraceae;g__Geoalkalibacter	6.96699039948723e-06	9.95337645820979e-06	6.11693749407422e-06	5.58240117969019e-06	5.52605578931418e-06	8.86504481540891e-06	6.66857514936418e-06	2.25841202017214e-06	2.30079355201221e-05	2.55968193786037e-06	1.28380702755967e-05	1.83776022972003e-05	0.05342	0.4616	0.9079	0.9961
k__Bacteria;p__Proteobacteria;c__Alphaproteobacteria;o__Hyphomicrobiales;f__Rhizobiaceae;g__Pseudorhizobium	1.18438836791283e-05	8.02691649855628e-06	2.18462053359793e-06	2.5764928521647e-06	3.19929545697137e-06	1.09509377131522e-05	9.05020913127995e-06	1.31740701176708e-06	9.14773339956662e-06	4.9224652651161e-06	8.12204446007137e-06	7.65733429050012e-06	0.05074	0.6007	0.9327	0.9961
k__Bacteria;p__Firmicutes;c__Bacilli;o__Lactobacillales;f__Lactobacillaceae;g__Paucilactobacillus	1.1611650665812e-05	8.66906981844078e-06	9.17540624111133e-06	8.58830950721568e-06	5.81690083085703e-06	9.38651803984473e-06	1.28608235023452e-05	2.25841202017214e-06	1.46918142477888e-05	1.00418291408369e-05	1.25760688414008e-05	1.41660684374252e-05	0.05007	0.4361	0.9086	0.9961
k__Bacteria;p__Firmicutes;c__Tissierellia;o__Tissierellales;f__Tissierellaceae;g__Sporanaerobacter	3.66928161039661e-05	5.20144189106447e-05	1.92246606956618e-05	1.46001261622667e-05	1.22154917447998e-05	1.98159825285611e-05	4.33457384708671e-05	4.51682404034427e-06	3.82541578527331e-05	1.73270777332087e-05	5.2662288273366e-05	3.3500837520938e-05	0.0499	0.5404	0.9264	0.9961
k__Bacteria;p__Nitrospirae;c__Nitrospira;o__Nitrospirales;f__Nitrospiraceae;g__Nitrospira	6.03805834622227e-06	1.54116796772281e-05	1.13600267747093e-05	1.28824642608235e-05	6.98028099702844e-06	1.09509377131522e-05	1.14318431131957e-05	2.82301502521517e-06	2.55027719018221e-05	4.72556665451146e-06	1.78160975253179e-05	2.58435032304379e-05	0.04649	0.4549	0.9186	0.9961
k__Bacteria;p__Proteobacteria;c__Gammaproteobacteria;o__Aeromonadales;f__Succinivibrionaceae;g__Ruminobacter	2.6939029544684e-05	2.98601293746294e-05	1.52923437351855e-05	2.19001892434e-05	9.5978863709141e-06	3.33742863638924e-05	2.28636862263915e-05	8.09264307228349e-06	3.27100770045109e-05	1.37829027423251e-05	4.16582280371403e-05	4.26896386695382e-05	0.0464	0.4234	0.9127	0.9961
k__Bacteria;p__Firmicutes;c__Clostridia;o__Eubacteriales;f__Heliobacteriaceae;g__Heliorestis	9.52155354596588e-06	1.38062963775168e-05	7.42770981423298e-06	7.30006308113333e-06	4.94436570622848e-06	1.25153573864596e-05	8.09755553851364e-06	2.25841202017214e-06	2.2730731477711e-05	7.67904581358112e-06	1.12660616704216e-05	2.08662359416128e-05	0.04481	0.4759	0.925	0.9961
k__Bacteria;p__Bacteroidota;c__Flavobacteriia;o__Flavobacteriales;f__Flavobacteriaceae;g__Cochleicola	1.1611650665812e-06	5.13722655907602e-06	1.39815714150268e-05	1.50295416376274e-05	5.81690083085703e-06	1.09509377131522e-05	6.19224835298102e-06	4.32862303866326e-06	7.20730510268885e-06	1.7720874954418e-06	2.14841176040598e-05	1.85690356544628e-05	0.04411	0.7163	0.9509	0.9961
k__Bacteria;p__Proteobacteria;c__Alphaproteobacteria;o__Rhodospirillales;f__Rhodospirillaceae;g__Magnetospirillum	1.43984468256069e-05	3.53184325936476e-05	1.22338749881484e-05	1.97531118665961e-05	1.94866177833711e-05	7.82209836653727e-06	1.2384496705962e-05	6.21063305547337e-06	2.99380365803998e-05	9.25423469841827e-06	5.34482925759536e-05	2.75664034458004e-05	0.04267	0.4652	0.9269	0.9961
k__Bacteria;p__Firmicutes;c__Clostridia;o__Eubacteriales;f__Oscillospiraceae;g__Marasmitruncus	0.000147235730442497	0.000147053110253551	6.33539954743401e-05	0.000101771467660506	4.44992913560563e-05	0.000113159689702573	0.00016147478397389	1.6185286144567e-05	0.000171034894167655	0.000116957774699159	0.000144886793110305	0.000155826752811677	0.04255	0.5522	0.9386	0.9961
k__Bacteria;p__Proteobacteria;c__Deltaproteobacteria;o__Desulfuromonadales;f__Geobacteraceae;g__Geobacter	2.13654372250942e-05	2.02278295763618e-05	3.2769308003969e-05	3.04884987506157e-05	2.06499979495425e-05	2.19018754263044e-05	1.85767450589431e-05	1.03510550924556e-05	5.23915640156997e-05	1.65394832907901e-05	5.86883212598706e-05	3.33094041636755e-05	0.04147	0.3659	0.9098	0.9961
k__Bacteria;p__Bacteroidota;c__Cytophagia;o__Cytophagales;f__Flammeovirgaceae;g__Imperialibacter	2.78679615979489e-06	4.17399657924926e-06	3.93231696047628e-06	7.72947855649411e-06	1.04704214955427e-05	5.736205468794e-06	4.2869411674484e-06	1.50560801344809e-05	5.8212848906333e-06	1.96898610604644e-06	7.33604015748382e-06	6.5087341469251e-06	0.04084	0.6158	0.9471	0.9961
k__Bacteria;p__Tenericutes;c__Candidatus_Izimaplasma;o__Candidatus_Izemoplasmatales;f__Candidatus_Izemoplasmataceae;g__Xianfuyuplasma	4.87689327964106e-06	1.44484496974013e-05	8.30155802767215e-06	5.15298570432941e-06	1.22154917447998e-05	7.82209836653727e-06	8.5738823348968e-06	6.77523606051641e-06	1.85726708415443e-05	3.54417499088359e-06	3.24881778402855e-05	3.82866714525006e-06	0.04014	0.5532	0.9422	0.9961
k__Bacteria;p__Proteobacteria;c__Deltaproteobacteria;o__Desulfovibrionales;f__Desulfovibrionaceae;g__Paucidesulfovibrio	5.57359231958978e-06	7.70583983861403e-06	6.5538616007938e-06	1.28824642608235e-05	5.52605578931418e-06	2.60736612217909e-06	7.62122874213049e-06	9.41005008405057e-07	2.46711597745888e-05	2.95347915906966e-06	1.17900645388133e-05	1.39746350801627e-05	0.03959	0.5975	0.9472	0.9961
k__Bacteria;p__Actinobacteria;c__Coriobacteriia;o__Eggerthellales;f__Eggerthellaceae;g__Ellagibacter	1.62563109321369e-05	1.83013696167083e-05	1.44184955217464e-05	1.84648654405137e-05	2.29767582818853e-05	2.34662950996118e-05	1.04791895204294e-05	1.44914771294379e-05	3.40960972165665e-05	7.28524859237183e-06	4.0348220866161e-05	4.59440057430007e-05	0.03928	0.4281	0.9269	0.9961
k__Bacteria;p__Firmicutes;c__Tissierellia;o__Tissierellales;f__Peptoniphilaceae;g__Peptoniphilus	0.00016929786670754	0.000181729389527314	0.000133261852549474	0.000156736648506686	0.000125645057946512	0.000131411252557826	0.000185291123793047	7.32101896539134e-05	0.000294945101125421	0.000125030617733949	0.000173968952306045	0.000199473558267528	0.03812	0.3474	0.9126	0.9961
k__Bacteria;p__Actinobacteria;c__Coriobacteriia;o__Eggerthellales;f__Eggerthellaceae;g__Rubneribacter	9.98601957259836e-06	7.70583983861403e-06	3.93231696047628e-06	1.2023633310102e-05	3.49014049851422e-06	6.25767869322982e-06	4.76326796383155e-06	3.76402003362023e-06	6.93010106027774e-06	2.95347915906966e-06	2.85581563273477e-05	1.22517348648002e-05	0.03724	0.495	0.94	0.9961
k__Bacteria;p__Firmicutes;c__Desulfuribacillia;o__Desulfuribacillales;f__Desulfuribacillaceae;g__Desulfuribacillus	1.11471846391796e-05	1.89435229365928e-05	1.66031160553443e-05	1.07353868840196e-05	7.85281612165699e-06	1.04294644887164e-05	1.09555163168126e-05	5.83423105211135e-06	1.21969778660888e-05	1.26015110786972e-05	2.62001434195851e-05	1.93347690835128e-05	0.03717	0.4067	0.9272	0.9961
k__Bacteria;p__Firmicutes;c__Negativicutes;o__Selenomonadales;f__Sporomusaceae;g__Anaerosporomusa	7.19922341280347e-06	7.70583983861403e-06	3.4953928537567e-06	1.11648023593804e-05	9.5978863709141e-06	6.25767869322982e-06	7.14490194574733e-06	2.25841202017214e-06	1.96814870111888e-05	3.34727638027895e-06	1.31000717097925e-05	1.49318018664752e-05	0.03583	0.4518	0.9368	0.9961
k__Bacteria;p__Firmicutes;c__Clostridia;o__Eubacteriales;f__Oscillospiraceae;g__Papillibacter	0.000207616313904719	0.00011976159415846	4.32554865652391e-05	4.16533011099961e-05	4.36267562314277e-05	0.000101165805540549	0.000246737280526474	1.29858691159898e-05	8.0943580384044e-05	0.0001271965024506	9.06524962317644e-05	0.000106628379995214	0.03582	0.7146	0.96	0.9961
k__Bacteria;p__Proteobacteria;c__Betaproteobacteria;o__Neisseriales;f__Neisseriaceae;g__Neisseria	2.06687381851454e-05	2.50439794754956e-05	1.96615848023814e-05	4.63768713389647e-05	2.96661942373709e-05	1.92945093041253e-05	2.23873594300083e-05	3.18059692840909e-05	3.32644850893332e-05	1.98867596710691e-05	2.93441606299353e-05	3.1203637233788e-05	0.03559	0.4293	0.9339	0.9961
k__Bacteria;p__Firmicutes;c__Clostridia;o__Eubacteriales;f__Oscillospiraceae;g__Caproiciproducens	0.000246631460141848	0.000346441716077689	9.48125311581504e-05	0.000122812825953184	6.83485847625701e-05	0.000159049333452925	0.000172906627087085	2.57835372302986e-05	0.000278867266665576	0.000177602546765389	0.000304445666535579	0.000255563531945442	0.03443	0.5716	0.952	0.9961
k__Bacteria;p__Bacteroidota;c__Chitinophagia;o__Chitinophagales;f__Chitinophagaceae;g__Panacibacter	2.09009711984617e-06	4.17399657924926e-06	8.73848213439174e-06	1.28824642608235e-05	6.10774587239988e-06	5.21473224435818e-06	3.81061437106524e-06	1.29858691159898e-05	5.26687680581108e-06	4.13487082269753e-06	1.41480774465759e-05	3.25436707346255e-06	0.03379	0.6581	0.959	0.9961
k__Bacteria;p__Actinobacteria;c__Coriobacteriia;o__Eggerthellales;f__Eggerthellaceae;g__Raoultibacter	0.000134927380736736	0.000185903386106563	0.00017957580786175	0.000359420752876976	0.000133207029026626	0.000129846832884519	7.76412678104543e-05	0.000129105887153174	0.000299380365803998	6.98990067646487e-05	0.000416844281805599	0.000503661162957645	0.03333	0.4848	0.9452	0.9961
k__Bacteria;p__Proteobacteria;c__Alphaproteobacteria;o__Rhodobacterales;f__Rhodobacteraceae;g__Paracoccus	1.53273788788719e-05	4.49507323919152e-06	8.30155802767215e-06	1.28824642608235e-05	1.94866177833711e-05	7.82209836653727e-06	1.85767450589431e-05	2.63481402353416e-06	8.5933253147444e-06	8.86043747720899e-06	1.72920946569262e-05	2.73749700885379e-05	0.03277	0.5817	0.9551	0.9961
k__Bacteria;p__Bacteroidota;c__unclassified;o__Candidatus_Sulfidibacteriales;f__unclassified;g__Candidatus_Sulfidibacterium	2.25266022916754e-05	1.44484496974013e-05	3.40800803241278e-05	3.34944070781412e-05	2.50126735726852e-05	2.868102734397e-05	1.42898038914947e-05	4.27216273815896e-05	3.40960972165665e-05	6.6945527605579e-06	0.000127070695584988	2.31634362287629e-05	0.02972	0.6027	0.9607	0.9961
k__Bacteria;p__Proteobacteria;c__Epsilonproteobacteria;o__Campylobacterales;f__Helicobacteraceae;g__Wolinella	1.53273788788719e-05	2.88968993948026e-06	6.99078570751339e-06	3.86473927824706e-06	5.81690083085703e-06	7.30062514210145e-06	1.90530718553262e-06	1.50560801344809e-06	9.97934552679995e-06	8.1909822011532e-05	2.88201577615436e-06	1.16774347930127e-05	0.02881	1.045	0.978	0.9961
k__Bacteria;p__Actinobacteria;c__Actinomycetia;o__Glycomycetales;f__Glycomycetaceae;g__Glycomyces	5.57359231958978e-06	6.74260985878727e-06	2.62154464031752e-06	7.30006308113333e-06	6.10774587239988e-06	1.56441967330745e-06	2.85796077829893e-06	1.6938090151291e-06	6.37569297545552e-06	3.93797221209288e-06	1.17900645388133e-05	7.27446757597511e-06	0.028	0.5084	0.9561	0.9961
k__Bacteria;p__Firmicutes;c__Clostridia;o__Eubacteriales;f__Peptococcaceae;g__Acididesulfobacillus	6.27029135953851e-06	2.02278295763618e-05	1.74769642687835e-06	8.58830950721568e-07	2.61760537388566e-06	7.82209836653727e-06	3.81061437106524e-06	5.64603005043034e-07	2.07903031808332e-05	2.95347915906966e-06	7.33604015748382e-06	6.1258674324001e-06	0.02709	0.8567	0.9748	0.9961
k__Bacteria;p__Proteobacteria;c__Deltaproteobacteria;o__Desulfobacterales;f__Desulfobacteraceae;g__Desulfonema	5.1091262929573e-06	7.70583983861403e-06	3.05846874703711e-06	8.58830950721568e-06	3.49014049851422e-06	4.69325901992236e-06	2.85796077829893e-06	7.52804006724045e-06	1.30285899933222e-05	2.75658054846502e-06	6.81203728909212e-06	4.78583393156258e-06	0.02516	0.4866	0.9588	0.9961
k__Bacteria;p__Proteobacteria;c__Deltaproteobacteria;o__Desulfovibrionales;f__Desulfovibrionaceae;g__Bilophila	0.000153506021802035	0.000175628932988411	0.000308031495237309	0.000178636837750086	0.000107030975287769	0.000162699646023975	0.000390587973034187	2.14549141916353e-05	0.000396956188732709	0.000216194674443899	0.000307065680877537	0.000174204355108878	0.02498	0.6089	0.9673	0.9961
k__Bacteria;p__Proteobacteria;c__Deltaproteobacteria;o__Desulfovibrionales;f__Desulfovibrionaceae;g__Fundidesulfovibrio	1.13794176524958e-05	6.42153319884502e-06	1.66031160553443e-05	1.07353868840196e-05	9.5978863709141e-06	5.736205468794e-06	1.14318431131957e-05	2.25841202017214e-06	3.32644850893332e-05	6.10385692874397e-06	2.35801290776266e-05	8.61450107681264e-06	0.0249	0.5071	0.9608	0.9961
k__Bacteria;p__Proteobacteria;c__Deltaproteobacteria;o__Syntrophales;f__Syntrophaceae;g__Syntrophus	6.27029135953851e-06	4.81614989913377e-06	1.39815714150268e-05	6.01181665505098e-06	6.98028099702844e-06	1.25153573864596e-05	8.5738823348968e-06	4.51682404034427e-06	1.10881616964444e-05	3.93797221209288e-06	2.20081204724515e-05	8.80593443407514e-06	0.02431	0.4395	0.9559	0.9961
k__Bacteria;p__Firmicutes;c__Bacilli;o__Bacillales;f__Bacillaceae;g__Pseudalkalibacillus	9.28932053264964e-06	9.63229979826753e-06	1.13600267747093e-05	4.29415475360784e-06	4.36267562314277e-06	6.77915191766564e-06	9.52653592766311e-06	3.3876180302582e-06	1.24741819084999e-05	7.28524859237183e-06	1.25760688414008e-05	5.16870064608758e-06	0.0242	0.4474	0.9569	0.9961
k__Bacteria;p__Actinobacteria;c__Coriobacteriia;o__Coriobacteriales;f__Coriobacteriaceae;g__Senegalimassilia	4.22664084235559e-05	5.10511889308179e-05	4.98093481660329e-05	6.61299832055608e-05	3.86823905251992e-05	3.4417232812764e-05	2.09583790408588e-05	2.95475572639188e-05	6.20937055000886e-05	2.91409943694873e-05	9.14385005343519e-05	0.00013457765015554	0.02226	0.4373	0.9594	0.9961
k__Bacteria;p__Firmicutes;c__Tissierellia;o__Tissierellales;f__Peptoniphilaceae;g__Helcococcus	2.5081165438154e-05	3.85291991930701e-05	1.96615848023814e-05	2.40472666202039e-05	2.90845041542852e-05	3.33742863638924e-05	2.95322613757556e-05	2.25841202017214e-05	4.18578104040776e-05	1.81146721756273e-05	3.48461907480482e-05	3.65637712371381e-05	0.02148	0.3617	0.9526	0.9961
k__Bacteria;p__Firmicutes;c__Clostridia;o__Thermoanaerobacterales;f__Thermoanaerobacterales_Family_IV.Incertae_Sedis;g__Mahella	3.08869907710601e-05	2.76125927550336e-05	1.4855419628466e-05	1.28824642608235e-05	7.85281612165699e-06	3.91104918326864e-05	2.95322613757556e-05	5.83423105211135e-06	3.10468527500443e-05	1.67363819013948e-05	2.96061620641311e-05	2.71835367312754e-05	0.02016	0.5084	0.9684	0.9961
k__Bacteria;p__Proteobacteria;c__Alphaproteobacteria;o__Hyphomicrobiales;f__Methylobacteriaceae;g__Methylobacterium	1.1611650665812e-05	2.40807494956688e-05	1.66031160553443e-05	4.9812195141851e-05	2.67577438219423e-05	2.50307147729193e-05	2.00057254480925e-05	1.6561688147929e-05	1.88498748839555e-05	8.66353886660434e-06	5.05662767997992e-05	7.94448432639387e-05	0.01664	0.5317	0.975	0.9961
k__Bacteria;p__Firmicutes;c__Clostridia;o__Halanaerobiales;f__Halobacteroidaceae;g__Selenihalanaerobacter	2.09009711984617e-06	1.60538329971126e-06	4.98093481660329e-05	5.15298570432941e-06	0	1.56441967330745e-06	1.90530718553262e-06	7.71624106892146e-06	7.48450914509996e-06	4.52866804390681e-06	3.14401721035021e-06	4.40296721703757e-06	0.01567	0.9571	0.9869	0.9961
k__Bacteria;p__Firmicutes;c__Erysipelotrichia;o__Erysipelotrichales;f__Erysipelotrichaceae;g__Erysipelatoclostridium	0.00367578413476946	0.00440902469432699	0.000444788740640539	0.0027834711112886	0.00910664909574822	0.000994970912223541	0.00260836553699416	0.0344200811974402	0.00277786170900173	0.000662366926074023	0.00116354836926377	0.00132682459918641	0.01494	1.162	0.9897	0.9979
k__Bacteria;p__Firmicutes;c__Clostridia;o__Eubacteriales;f__Feifaniaceae;g__Feifania	9.80023316194537e-05	0.000111092524340019	4.84985758458741e-05	5.49651808461804e-05	5.38063326854275e-05	6.36197333811698e-05	0.00011479475792834	1.18566631059037e-05	0.000109772800794799	9.17547525417642e-05	0.000113184619572608	8.80593443407514e-05	0.01372	0.529	0.9793	0.9961
k__Bacteria;p__Proteobacteria;c__Gammaproteobacteria;o__Cellvibrionales;f__Microbulbiferaceae;g__Microbulbifer	6.96699039948723e-06	4.81614989913377e-06	6.5538616007938e-06	7.30006308113333e-06	8.14366116319984e-06	6.25767869322982e-06	7.62122874213049e-06	3.19941702857719e-06	1.10881616964444e-05	5.51316109693004e-06	9.17005019685478e-06	8.23163436228763e-06	0.01354	0.3556	0.9696	0.9961
k__Bacteria;p__Proteobacteria;c__Gammaproteobacteria;o__Orbales;f__Orbaceae;g__Gilliamella	1.8346408051983e-05	4.01345824927814e-05	1.00492544545505e-05	9.87655593329804e-06	1.39605619940569e-05	1.25153573864596e-05	2.23873594300083e-05	4.32862303866326e-06	2.63343840290554e-05	1.26015110786972e-05	4.11342251687486e-05	1.32089016511127e-05	0.01302	0.5016	0.9793	0.9961
k__Bacteria;p__Firmicutes;c__Clostridia;o__Eubacteriales;f__Desulfitobacteriaceae;g__Dehalobacter	0.000171620196840702	7.8021628365967e-05	4.67508794189958e-05	5.3676934420098e-05	2.53035186142281e-05	9.07363410518324e-05	0.000110031489964509	1.43032761277569e-05	8.48244369777996e-05	6.26137581722768e-05	0.000104276570809949	0.000120985881789902	0.01276	0.5689	0.9821	0.9961
k__Bacteria;p__Proteobacteria;c__Alphaproteobacteria;o__Hyphomicrobiales;f__Phyllobacteriaceae;g__Mesorhizobium	2.22943692783591e-05	1.99067529164196e-05	2.22831294426989e-05	3.26355761274196e-05	2.87936591127423e-05	1.46012502842029e-05	1.71477646697936e-05	1.11038590991797e-05	2.79976082835221e-05	2.02805568922783e-05	3.58941964848316e-05	4.72840392438382e-05	0.01131	0.3968	0.9773	0.9961
k__Bacteria;p__Spirochaetes;c__Spirochaetia;o__Spirochaetales;f__Breznakiellaceae;g__Leadbettera	1.64885439454531e-05	1.09166064380365e-05	6.11693749407422e-06	6.44123213041176e-06	4.94436570622848e-06	1.46012502842029e-05	1.09555163168126e-05	9.41005008405057e-07	2.2730731477711e-05	8.07284303479041e-06	1.7554096091122e-05	2.08662359416128e-05	0.01121	0.6389	0.986	0.9961
k__Bacteria;p__Actinobacteria;c__Actinomycetia;o__Actinomycetales;f__Actinomycetaceae;g__Fannyhessea	6.03805834622227e-06	4.17399657924926e-06	7.86463392095257e-06	3.86473927824706e-06	6.39859091394273e-06	8.34357159097309e-06	6.19224835298102e-06	3.57581903193922e-06	4.71246872098886e-06	5.90695831813932e-06	1.25760688414008e-05	7.08303421871261e-06	0.01028	0.4474	0.9817	0.9961
k__Bacteria;p__Firmicutes;c__Bacilli;o__Bacillales;f__Alicyclobacillaceae;g__Tumebacillus	1.41662138122907e-05	2.44018261556111e-05	7.86463392095257e-06	1.33118797361843e-05	1.10521115786284e-05	2.19018754263044e-05	1.57187842806441e-05	2.82301502521517e-06	1.88498748839555e-05	1.08294235832554e-05	3.40601864454606e-05	3.79038047379756e-05	0.009401	0.518	0.9855	0.9961
k__Bacteria;p__Proteobacteria;c__Betaproteobacteria;o__Burkholderiales;f__Sutterellaceae;g__Sutterella	3.52994180240686e-05	3.11444360143984e-05	3.01477633636515e-05	4.29415475360784e-05	6.39859091394273e-05	4.0153438281558e-05	3.95351240998019e-05	3.98986123563744e-05	5.40547882701664e-05	3.17006763073477e-05	5.29242897075619e-05	3.3500837520938e-05	0.006762	0.4193	0.9871	0.9961
k__Bacteria;p__Firmicutes;c__Negativicutes;o__Selenomonadales;f__Sporomusaceae;g__Propionispora	3.73895151439148e-05	2.82547460749181e-05	1.61661919486247e-05	1.33118797361843e-05	1.48330971186854e-05	3.59816524860715e-05	3.09612417649051e-05	3.19941702857719e-06	5.48864003973997e-05	1.45704971847437e-05	3.09161692351104e-05	6.4704474754726e-05	0.006159	0.5942	0.9917	0.9979
k__Bacteria;p__Proteobacteria;c__Deltaproteobacteria;o__Desulfobacterales;f__Desulfobulbaceae;g__Desulfobulbus	3.50671850107524e-05	2.31175195158421e-05	4.32554865652391e-05	3.47826535042235e-05	2.64668987803995e-05	1.66871431819462e-05	4.23930848781008e-05	7.33983906555944e-06	8.03891722992218e-05	1.4964294405953e-05	5.58063054837162e-05	3.33094041636755e-05	0.004641	0.4544	0.9919	0.9979
k__Bacteria;p__Bacteroidota;c__Flavobacteriia;o__Flavobacteriales;f__Flavobacteriaceae;g__Aquimarina	2.22943692783591e-05	2.27964428558998e-05	5.68001338735463e-05	6.01181665505098e-05	4.53718264806848e-05	3.18098666905849e-05	2.38163398191578e-05	6.34237375665008e-05	4.46298508281887e-05	2.00836582816737e-05	6.57623599831585e-05	3.61809045226131e-05	0.003993	0.517	0.9938	0.9982
k__Bacteria;p__Proteobacteria;c__Deltaproteobacteria;o__Desulfovibrionales;f__Desulfomicrobiaceae;g__Desulfomicrobium	2.55456314647865e-05	1.44484496974013e-05	4.32554865652391e-05	3.52120689795843e-05	2.32676033234281e-05	2.92025005684058e-05	3.3819202543204e-05	1.48678791327999e-05	6.20937055000886e-05	1.18139166362786e-05	5.7902316957283e-05	2.27805695142379e-05	0.002596	0.4262	0.9951	0.9982
k__Bacteria;p__Firmicutes;c__Clostridia;o__Eubacteriales;f__unclassified;g__Candidatus_Soleaferrea	0.00013655301182995	0.000136778657135399	4.45662588853979e-05	4.33709630114392e-05	3.7228165317485e-05	5.94479475856833e-05	7.33543266430059e-05	1.03510550924556e-05	0.00014996738694441	6.22199609510675e-05	0.000113970623875195	0.000125005982292414	0.001386	0.5771	0.9981	0.9982
k__Bacteria;p__Thermotogae;c__Thermotogae;o__Thermotogales;f__Thermotogaceae;g__Thermotoga	1.1611650665812e-05	9.63229979826753e-06	1.31077232015876e-05	9.44714045793725e-06	4.94436570622848e-06	8.34357159097309e-06	1.00028627240463e-05	2.44661302185315e-06	1.85726708415443e-05	6.49765414995326e-06	2.82961548931519e-05	8.61450107681264e-06	0.001013	0.4458	0.9982	0.9982
k__Bacteria;p__Proteobacteria;c__Alphaproteobacteria;o__Rhodospirillales;f__Acetobacteraceae;g__Roseomonas	1.46306798389232e-05	9.31122313832528e-06	5.68001338735463e-06	5.15298570432941e-06	4.94436570622848e-06	1.04294644887164e-05	8.5738823348968e-06	5.83423105211135e-06	9.97934552679995e-06	4.72556665451146e-06	1.12660616704216e-05	9.57166786312515e-06	-0.001655	0.4113	0.9968	0.9982
k__Bacteria;p__Bacteroidota;c__Chitinophagia;o__Chitinophagales;f__Chitinophagaceae;g__Sediminibacterium	1.1611650665812e-05	1.09166064380365e-05	2.31569776561381e-05	2.74825904230902e-05	2.03591529079996e-05	1.82515628552536e-05	2.00057254480925e-05	2.27723212034024e-05	1.46918142477888e-05	5.51316109693004e-06	3.30121807086772e-05	3.0437903804738e-05	-0.001677	0.5033	0.9973	0.9982
k__Bacteria;p__Firmicutes;c__Bacilli;o__Bacillales;f__Bacillaceae;g__Caldalkalibacillus	9.75378655928212e-06	2.34385961757843e-05	8.73848213439174e-06	6.01181665505098e-06	4.94436570622848e-06	1.25153573864596e-05	9.05020913127995e-06	3.76402003362023e-06	1.66322425446666e-05	8.86043747720899e-06	1.28380702755967e-05	1.41660684374252e-05	-0.002685	0.4585	0.9953	0.9982
k__Bacteria;p__Firmicutes;c__Bacilli;o__Bacillales;f__Thermoactinomycetaceae;g__Hazenella	9.75378655928212e-06	8.02691649855628e-06	1.31077232015876e-06	3.43532380288627e-06	1.16338016617141e-06	4.17178579548654e-06	2.38163398191578e-06	5.64603005043034e-07	2.85520163683443e-05	5.90695831813932e-07	5.76403155230872e-06	1.58889686527877e-05	-0.004149	0.8981	0.9963	0.9982
k__Bacteria;p__Fibrobacteres;c__Fibrobacteria;o__Fibrobacterales;f__Fibrobacteraceae;g__Fibrobacter	0.00023292971235619	0.000304059596965312	0.000289243758648367	0.000341385302911823	0.000293171801875194	0.000211196655896506	0.000207678483223056	0.000257458970299624	0.000365077723855431	0.000186462984242598	0.000444616433830359	0.00031969370662838	-0.006632	0.3598	0.9853	0.9961
k__Bacteria;p__Firmicutes;c__Clostridia;o__Eubacteriales;f__Eubacteriaceae;g__Intestinibacillus	0.000859029916256775	0.000311123283484041	0.000326382307719531	0.000158024894932769	0.000126808438112683	0.00033165697074118	0.000509193345333593	4.25334263799086e-05	0.000421627348507298	0.000347919844938406	0.000367326010742583	0.000588849006939459	-0.007713	0.6548	0.9906	0.9979
k__Bacteria;p__Actinobacteria;c__Actinomycetia;o__Micrococcales;f__Microbacteriaceae;g__Agromyces	6.03805834622227e-06	6.74260985878727e-06	4.36924106719587e-06	4.29415475360784e-06	3.49014049851422e-06	5.736205468794e-06	6.19224835298102e-06	2.07021101849112e-06	5.8212848906333e-06	2.75658054846502e-06	1.38860760123801e-05	6.3173007896626e-06	-0.008509	0.3816	0.9822	0.9961
k__Bacteria;p__Firmicutes;c__Bacilli;o__Bacillales;f__Bacillaceae;g__Pseudogracilibacillus	3.48349519974361e-06	8.34799315849853e-06	3.4953928537567e-06	6.01181665505098e-06	2.03591529079996e-06	9.38651803984473e-06	6.66857514936418e-06	1.50560801344809e-06	8.31612127233329e-06	4.52866804390681e-06	6.55003585489627e-06	5.55156736061259e-06	-0.008862	0.4901	0.9856	0.9961
k__Bacteria;p__Firmicutes;c__Negativicutes;o__Selenomonadales;f__Sporomusaceae;g__Anaerospora	6.73475738617099e-06	4.49507323919152e-06	6.11693749407422e-06	4.29415475360784e-06	5.52605578931418e-06	7.82209836653727e-06	9.05020913127995e-06	9.41005008405057e-07	8.5933253147444e-06	8.66353886660434e-06	5.76403155230872e-06	1.09117013639627e-05	-0.01092	0.5662	0.9846	0.9961
k__Bacteria;p__Proteobacteria;c__Betaproteobacteria;o__Burkholderiales;f__Burkholderiaceae;g__Ralstonia	8.82485450601716e-06	2.40807494956688e-05	1.13600267747093e-05	2.27590201941216e-05	1.42514070355997e-05	1.30368306108955e-05	8.09755553851364e-06	9.41005008405057e-06	2.91064244531665e-05	4.13487082269753e-06	3.58941964848316e-05	3.57980378080881e-05	-0.01175	0.4817	0.9805	0.9961
k__Bacteria;p__Firmicutes;c__Clostridia;o__Eubacteriales;f__Desulfallaceae;g__Sporotomaculum	2.90291266645301e-05	4.30242724322617e-05	6.99078570751339e-06	7.30006308113333e-06	1.74507024925711e-05	2.08589289774327e-05	2.52453202083072e-05	3.19941702857719e-06	2.18991193504777e-05	1.65394832907901e-05	2.8034153458956e-05	3.2352237377363e-05	-0.01288	0.624	0.9835	0.9961
k__Bacteria;p__Proteobacteria;c__Deltaproteobacteria;o__Desulfovibrionales;f__Desulfovibrionaceae;g__Solidesulfovibrio	1.62563109321369e-05	1.63749096570548e-05	1.79138883755031e-05	1.97531118665961e-05	2.32676033234281e-05	1.09509377131522e-05	1.85767450589431e-05	7.52804006724045e-06	4.65702791250664e-05	1.06325249726508e-05	3.06541678009145e-05	1.28260349365877e-05	-0.0143	0.402	0.9716	0.9961
k__Bacteria;p__Bacteroidota;c__Flavobacteriia;o__Flavobacteriales;f__Weeksellaceae;g__Bergeyella	4.18019423969234e-06	1.92645995965351e-06	1.22338749881484e-05	1.41707106869059e-05	1.01795764539998e-05	8.34357159097309e-06	4.76326796383155e-06	2.05139091832302e-05	6.09848893304441e-06	2.16588471665109e-06	1.12660616704216e-05	9.18880114860014e-06	-0.01474	0.7334	0.984	0.9961
k__Bacteria;p__Firmicutes;c__Clostridia;o__Eubacteriales;f__Oscillospiraceae;g__Petroclostridium	3.64605830906498e-05	5.49041088501249e-05	3.53908526442865e-05	2.96296677998941e-05	1.80323925756568e-05	3.59816524860715e-05	3.23902221540546e-05	6.77523606051641e-06	6.12620933728552e-05	4.46959846072542e-05	5.9736326996654e-05	4.28810720268007e-05	-0.01484	0.4897	0.9758	0.9961
k__Bacteria;p__Proteobacteria;c__Alphaproteobacteria;o__Pelagibacterales;f__Pelagibacteraceae;g__Candidatus_Pelagibacter	4.41242725300858e-06	5.77937987896052e-06	4.80616517391546e-06	4.29415475360784e-06	5.23521074777133e-06	4.17178579548654e-06	5.23959476021471e-06	5.08142704538731e-06	7.48450914509996e-06	3.15037776967431e-06	1.51960831833593e-05	1.34003350083752e-06	-0.01704	0.5564	0.9756	0.9961
k__Bacteria;p__Firmicutes;c__Clostridia;o__Eubacteriales;f__Oscillospiraceae;g__Oscillibacter	0.0242650986293608	0.0151654138790523	0.00418223754951989	0.0045651159185605	0.00433795379461163	0.0188815025103721	0.0357354652450535	0.000553310944942173	0.0104173279138095	0.0265606380775135	0.00881687226355877	0.0130517348648002	-0.01814	0.9735	0.9851	0.9961
k__Bacteria;p__Proteobacteria;c__Deltaproteobacteria;o__Desulfovibrionales;f__Desulfovibrionaceae;g__Cupidesulfovibrio	8.59262149270092e-06	4.81614989913377e-06	1.74769642687835e-05	8.1588940318549e-06	5.23521074777133e-06	7.82209836653727e-06	1.04791895204294e-05	1.6938090151291e-06	2.30079355201221e-05	5.90695831813932e-06	1.51960831833593e-05	7.27446757597511e-06	-0.01825	0.5185	0.9719	0.9961
k__Bacteria;p__Actinobacteria;c__Coriobacteriia;o__Coriobacteriales;f__Atopobiaceae;g__Lancefieldella	6.27029135953851e-06	1.05955297780943e-05	4.80616517391546e-06	1.97531118665961e-05	4.65352066468562e-06	6.77915191766564e-06	5.23959476021471e-06	1.50560801344809e-06	3.35416891317443e-05	1.61456860695808e-05	7.59804159167967e-06	6.7001675041876e-06	-0.01923	0.6687	0.9771	0.9961
k__Bacteria;p__Firmicutes;c__Clostridia;o__Eubacteriales;f__Desulfallaceae;g__Desulfoscipio	1.11471846391796e-05	1.1558759757921e-05	9.17540624111133e-06	4.29415475360784e-06	6.39859091394273e-06	1.25153573864596e-05	1.38134770951115e-05	1.12920601008607e-06	1.38602021205555e-05	1.24046124680926e-05	8.38404589426723e-06	1.97176357980378e-05	-0.01966	0.6342	0.9753	0.9961
k__Bacteria;p__Proteobacteria;c__Gammaproteobacteria;o__Oceanospirillales;f__Halomonadaceae;g__Salinicola	1.85786410652993e-06	5.77937987896052e-06	3.93231696047628e-06	6.01181665505098e-06	6.39859091394273e-06	4.69325901992236e-06	5.71592155659786e-06	7.52804006724045e-06	3.60365255134443e-06	2.95347915906966e-06	4.71602581552531e-06	3.82866714525006e-06	-0.02065	0.5529	0.9702	0.9961
k__Bacteria;p__Proteobacteria;c__Deltaproteobacteria;o__Desulfuromonadales;f__Syntrophotaleaceae;g__Syntrophotalea	1.62563109321369e-06	6.42153319884502e-06	5.24308928063504e-06	5.15298570432941e-06	3.19929545697137e-06	4.69325901992236e-06	4.2869411674484e-06	9.41005008405057e-07	1.71866506294888e-05	1.7720874954418e-06	5.24002868391702e-06	7.08303421871261e-06	-0.02175	0.5454	0.9682	0.9961
k__Bacteria;p__Actinobacteria;c__Actinomycetia;o__Pseudonocardiales;f__Pseudonocardiaceae;g__Amycolatopsis	6.96699039948723e-06	8.34799315849853e-06	1.44184955217464e-05	1.71766190144314e-05	4.07183058159992e-06	5.736205468794e-06	1.38134770951115e-05	8.09264307228349e-06	7.76171318751107e-06	3.74107360148824e-06	1.5720086051751e-05	7.08303421871261e-06	-0.0222	0.4975	0.9644	0.9961
k__Bacteria;p__Firmicutes;c__Clostridia;o__Thermoanaerobacterales;f__Thermoanaerobacteraceae;g__Moorella	2.41522333848891e-05	2.82547460749181e-05	2.92739151502123e-05	4.29415475360784e-05	1.74507024925711e-05	2.39877683240476e-05	3.14375685612883e-05	6.21063305547337e-06	4.65702791250664e-05	2.63844138210223e-05	4.37542395107071e-05	3.67552045944006e-05	-0.02226	0.4281	0.9585	0.9961
k__Bacteria;p__Actinobacteria;c__Actinomycetia;o__Propionibacteriales;f__Propionibacteriaceae;g__Microlunatus	5.34135930627354e-06	8.02691649855628e-06	6.5538616007938e-06	4.72357022896863e-06	4.07183058159992e-06	2.60736612217909e-06	9.52653592766311e-06	2.07021101849112e-06	3.60365255134443e-06	3.54417499088359e-06	9.17005019685478e-06	6.5087341469251e-06	-0.02327	0.4638	0.96	0.9961
k__Bacteria;p__Firmicutes;c__Clostridia;o__Eubacteriales;f__Oscillospiraceae;g__Acetanaerobacterium	0.00013655301182995	0.000122972360757882	4.84985758458741e-05	5.19592725186549e-05	3.49014049851422e-05	6.25767869322982e-05	7.43069802357722e-05	9.59825108573158e-06	0.000103397107819344	9.66772178068803e-05	0.000127594698453379	0.000107776980138789	-0.02374	0.5962	0.9682	0.9961
k__Bacteria;p__Firmicutes;c__Clostridia;o__Eubacteriales;f__Oscillospiraceae;g__Huintestinicola	6.50252437285475e-06	9.69651513025599e-05	2.18462053359793e-06	4.29415475360784e-07	2.90845041542852e-07	0	1.90530718553262e-06	0	1.38602021205555e-05	7.87594442418577e-07	3.14401721035021e-06	4.59440057430007e-06	-0.02409	1.358	0.9858	0.9961
k__Bacteria;p__Bacteroidota;c__Sphingobacteriia;o__Sphingobacteriales;f__Sphingobacteriaceae;g__Pseudopedobacter	7.19922341280347e-06	1.76592162968238e-05	1.57292678419051e-05	2.92002523245333e-05	2.38492934065138e-05	1.61656699575104e-05	1.28608235023452e-05	1.7314492154653e-05	1.24741819084999e-05	5.11936387572075e-06	4.24442323397278e-05	3.94352715960756e-05	-0.02439	0.5483	0.9645	0.9961
k__Bacteria;p__Bacteroidota;c__Cytophagia;o__Cytophagales;f__Cytophagaceae;g__Rhodocytophaga	5.80582533290602e-06	1.60538329971126e-06	3.05846874703711e-06	1.11648023593804e-05	3.19929545697137e-06	8.86504481540891e-06	3.81061437106524e-06	3.76402003362023e-06	7.20730510268885e-06	1.37829027423251e-06	1.51960831833593e-05	4.40296721703757e-06	-0.02441	0.5883	0.9669	0.9961
k__Bacteria;p__Proteobacteria;c__Betaproteobacteria;o__Burkholderiales;f__Burkholderiaceae;g__Burkholderia	2.48489324248378e-05	2.76125927550336e-05	2.88369910434927e-05	2.74825904230902e-05	3.40288698605136e-05	2.2944821875176e-05	2.7626954190223e-05	2.91711552605568e-05	4.15806063616664e-05	1.90991652286505e-05	2.56761405511934e-05	2.68006700167504e-05	-0.02733	0.4006	0.9456	0.9961
k__Bacteria;p__Thermotogae;c__Thermotogae;o__Petrotogales;f__Petrotogaceae;g__Marinitoga	9.52155354596588e-06	2.56861327953801e-06	7.86463392095257e-06	8.58830950721568e-06	6.10774587239988e-06	9.90799126428054e-06	9.52653592766311e-06	1.50560801344809e-06	1.16425697812666e-05	4.33176943330217e-06	2.25321233408432e-05	6.3173007896626e-06	-0.02819	0.5424	0.9586	0.9961
k__Bacteria;p__Firmicutes;c__Clostridia;o__Eubacteriales;f__Clostridiaceae;g__Caloramator	7.15277681014022e-05	8.66906981844078e-05	6.07324508340226e-05	4.42297939621608e-05	3.75190103590278e-05	5.52761617901967e-05	6.28751371225765e-05	2.44661302185315e-05	0.000110327208879622	4.705876793451e-05	8.41024603768681e-05	5.14955731036133e-05	-0.03233	0.3798	0.9322	0.9961
k__Bacteria;p__Firmicutes;c__Clostridia;o__Eubacteriales;f__Proteinivoraceae;g__Alkalicella	8.82485450601716e-06	1.63749096570548e-05	8.30155802767215e-06	4.72357022896863e-06	5.81690083085703e-06	8.34357159097309e-06	8.5738823348968e-06	2.82301502521517e-06	1.19197738236777e-05	5.11936387572075e-06	1.0480057367834e-05	1.78033022254128e-05	-0.03245	0.4343	0.9404	0.9961
k__Bacteria;p__Tenericutes;c__Mollicutes;o__Anaeroplasmatales;f__Anaeroplasmataceae;g__Anaeroplasma	6.9437670981556e-05	7.2884401806891e-05	3.62647008577257e-05	3.04884987506157e-05	0.000100632384373827	0.000147576922515337	2.85796077829893e-05	2.12667131899543e-05	0.000395847372563065	2.71720082634409e-05	0.000461908528487285	2.71835367312754e-05	-0.03291	0.7979	0.9671	0.9961
k__Bacteria;p__Actinobacteria;c__Actinomycetia;o__Corynebacteriales;f__Nocardiaceae;g__Rhodococcus	1.02182525859146e-05	1.63749096570548e-05	1.00492544545505e-05	1.11648023593804e-05	1.13429566201712e-05	1.92945093041253e-05	1.42898038914947e-05	6.02243205379236e-06	2.41167516897665e-05	1.4373598574139e-05	9.43205163105063e-06	1.45489351519502e-05	-0.03328	0.4432	0.9401	0.9961
k__Bacteria;p__Firmicutes;c__Clostridia;o__Eubacteriales;f__Oscillospiraceae;g__Ethanoligenens	8.9641943140069e-05	8.57274682045811e-05	2.18462053359793e-05	3.13473297013372e-05	2.82119690296566e-05	3.23313399150207e-05	5.5253908380446e-05	9.22184908236956e-06	6.26481135849108e-05	4.11518096163706e-05	6.52383571147668e-05	5.53242402488634e-05	-0.03432	0.5288	0.9483	0.9961
k__Bacteria;p__Proteobacteria;c__Deltaproteobacteria;o__Desulfobacterales;f__Desulfobacteraceae;g__Desulfoluna	1.41662138122907e-05	9.63229979826753e-06	8.73848213439174e-06	1.24530487854627e-05	1.25063367863426e-05	7.30062514210145e-06	8.09755553851364e-06	6.02243205379236e-06	2.21763233928888e-05	6.30075553934861e-06	1.36240745781842e-05	1.43575017946877e-05	-0.03465	0.3594	0.9232	0.9961
k__Bacteria;p__Proteobacteria;c__Gammaproteobacteria;o__Xanthomonadales;f__Xanthomonadaceae;g__Lysobacter	8.82485450601716e-06	7.70583983861403e-06	1.83508124822227e-05	1.03059714086588e-05	1.42514070355997e-05	1.25153573864596e-05	1.47661306878778e-05	6.21063305547337e-06	1.21969778660888e-05	5.31626248632539e-06	2.06981133014722e-05	1.83776022972003e-05	-0.03475	0.4081	0.9321	0.9961
k__Bacteria;p__Actinobacteria;c__Actinomycetia;o__Corynebacteriales;f__Mycobacteriaceae;g__Mycolicibacterium	3.25126218642737e-06	7.06368651872953e-06	3.05846874703711e-06	1.24530487854627e-05	7.27112603857129e-06	3.65031257105073e-06	7.62122874213049e-06	1.6938090151291e-06	1.2751385950911e-05	4.52866804390681e-06	4.97802724972117e-06	6.1258674324001e-06	-0.03566	0.5091	0.9441	0.9961
k__Bacteria;p__Proteobacteria;c__Oligoflexia;o__Bdellovibrionales;f__Bdellovibrionaceae;g__Bdellovibrio	1.06827186125471e-05	1.31641430576323e-05	1.09231026679897e-05	1.46001261622667e-05	1.48330971186854e-05	1.25153573864596e-05	1.47661306878778e-05	5.83423105211135e-06	8.03891722992218e-06	9.05733608781363e-06	2.82961548931519e-05	2.29720028715004e-05	-0.03579	0.425	0.9329	0.9961
k__Bacteria;p__Proteobacteria;c__Betaproteobacteria;o__Rhodocyclales;f__Rhodocyclaceae;g__Propionivibrio	4.64466026632482e-06	3.53184325936476e-06	7.86463392095257e-06	3.86473927824706e-06	8.43450620474269e-06	1.30368306108955e-05	9.05020913127995e-06	2.44661302185315e-06	7.20730510268885e-06	4.52866804390681e-06	1.54580846175552e-05	4.78583393156258e-06	-0.03623	0.5142	0.9438	0.9961
k__Bacteria;p__Proteobacteria;c__Gammaproteobacteria;o__Moraxellales;f__Moraxellaceae;g__Psychrobacter	7.43145642611971e-06	1.60538329971126e-05	1.52923437351855e-05	1.15942178347412e-05	1.62873223263997e-05	1.30368306108955e-05	1.09555163168126e-05	7.33983906555944e-06	2.05130991384221e-05	7.67904581358112e-06	1.83401003937096e-05	1.87604690117253e-05	-0.0367	0.3669	0.9203	0.9961
k__Bacteria;p__Tenericutes;c__Mollicutes;o__Acholeplasmatales;f__Acholeplasmataceae;g__Paracholeplasma	1.02182525859146e-05	1.09166064380365e-05	8.73848213439174e-06	2.36178511448431e-05	9.30704132937125e-06	6.25767869322982e-06	1.04791895204294e-05	4.14042203698225e-06	1.85726708415443e-05	9.05733608781363e-06	2.20081204724515e-05	8.04020100502513e-06	-0.03822	0.4279	0.9288	0.9961
k__Bacteria;p__Actinobacteria;c__Actinomycetia;o__Streptosporangiales;f__Thermomonosporaceae;g__Actinomadura	5.57359231958978e-06	6.42153319884502e-06	7.42770981423298e-06	1.33118797361843e-05	1.94866177833711e-05	7.82209836653727e-06	5.23959476021471e-06	6.5870350588354e-06	1.71866506294888e-05	9.64803191962756e-06	6.28803442070042e-06	1.41660684374252e-05	-0.04073	0.5294	0.9387	0.9961
k__Bacteria;p__Proteobacteria;c__Gammaproteobacteria;o__Xanthomonadales;f__Rhodanobacteraceae;g__Rhodanobacter	8.36038847938468e-06	2.88968993948026e-06	5.68001338735463e-06	4.72357022896863e-06	5.52605578931418e-06	5.736205468794e-06	8.5738823348968e-06	2.25841202017214e-06	6.65289701786663e-06	4.33176943330217e-06	8.64604732846308e-06	4.02010050251256e-06	-0.04117	0.4429	0.9259	0.9961
k__Bacteria;p__Bacteroidota;c__Sphingobacteriia;o__Sphingobacteriales;f__Sphingobacteriaceae;g__Albibacterium	3.01902917311113e-06	3.53184325936476e-06	7.42770981423298e-06	1.07353868840196e-05	6.68943595548558e-06	3.65031257105073e-06	5.71592155659786e-06	9.9746530890936e-06	6.93010106027774e-06	1.7720874954418e-06	1.44100788807718e-05	1.91433357262503e-06	-0.0423	0.6469	0.9479	0.9961
k__Bacteria;p__Actinobacteria;c__Actinomycetia;o__Micrococcales;f__Dermabacteraceae;g__Brachybacterium	9.75378655928212e-06	1.22009130778055e-05	3.4953928537567e-06	9.44714045793725e-06	8.43450620474269e-06	1.09509377131522e-05	7.14490194574733e-06	4.14042203698225e-06	1.49690182901999e-05	4.13487082269753e-06	1.15280631046174e-05	1.60804020100503e-05	-0.04252	0.4172	0.9188	0.9961
k__Bacteria;p__Proteobacteria;c__Deltaproteobacteria;o__Desulfuromonadales;f__Desulfuromonadaceae;g__Desulfuromonas	3.11192237843763e-05	2.08699828962463e-05	4.23816383517999e-05	3.60708999303059e-05	3.54830950682279e-05	2.55521879973551e-05	3.19138953576714e-05	1.7314492154653e-05	3.60365255134443e-05	2.71720082634409e-05	5.55443040495204e-05	2.79492701603254e-05	-0.04266	0.3869	0.9122	0.9961
k__Bacteria;p__Acidobacteria;c__Acidobacteriia;o__Acidobacteriales;f__Acidobacteriaceae;g__Terriglobus	7.89592245275219e-06	1.284306639769e-06	3.93231696047628e-06	3.43532380288627e-06	5.52605578931418e-06	3.65031257105073e-06	1.90530718553262e-06	2.44661302185315e-06	1.21969778660888e-05	1.18139166362786e-06	5.50203011811287e-06	6.89160086145011e-06	-0.04409	0.5765	0.939	0.9961
k__Bacteria;p__Proteobacteria;c__Betaproteobacteria;o__Burkholderiales;f__Burkholderiaceae;g__Polynucleobacter	1.69530099720856e-05	1.66959863169971e-05	1.22338749881484e-05	2.23296047187608e-05	1.54147872017711e-05	6.77915191766564e-06	1.04791895204294e-05	1.11038590991797e-05	2.21763233928888e-05	1.10263221938601e-05	1.51960831833593e-05	1.72290021536253e-05	-0.04458	0.4109	0.9136	0.9961
k__Bacteria;p__Actinobacteria;c__Actinomycetia;o__Pseudonocardiales;f__Pseudonocardiaceae;g__Pseudonocardia	7.66368943943595e-06	3.21076659942251e-06	3.4953928537567e-06	8.1588940318549e-06	5.81690083085703e-06	1.09509377131522e-05	5.71592155659786e-06	4.32862303866326e-06	7.76171318751107e-06	5.51316109693004e-06	7.07403872328797e-06	5.36013400335008e-06	-0.04841	0.4647	0.917	0.9961
k__Bacteria;p__Firmicutes;c__Clostridia;o__Eubacteriales;f__Oscillospiraceae;g__Zongyangia	0.000184857478599728	0.000160217253311183	6.29170713676205e-05	6.74182296316431e-05	4.53718264806848e-05	6.83129924010922e-05	0.000109078836371743	1.5808884141205e-05	0.000138047613120733	8.21067206221366e-05	0.000142266778768347	0.000124623115577889	-0.04943	0.5325	0.926	0.9961
k__Bacteria;p__Proteobacteria;c__Gammaproteobacteria;o__Xanthomonadales;f__Xanthomonadaceae;g__Xanthomonas	2.04365051718292e-05	2.34385961757843e-05	2.70892946166144e-05	4.85239487157686e-05	4.65352066468562e-05	1.09509377131522e-05	1.76240914661767e-05	0.00018048476061209	2.96608325379887e-05	1.00418291408369e-05	1.44100788807718e-05	2.04833692270878e-05	-0.04989	0.8506	0.9532	0.9961
k__Bacteria;p__Bacteroidota;c__Flavobacteriia;o__Flavobacteriales;f__Schleiferiaceae;g__Owenweeksia	3.25126218642737e-06	4.81614989913377e-06	1.13600267747093e-05	1.24530487854627e-05	1.16338016617141e-05	5.736205468794e-06	5.71592155659786e-06	1.44914771294379e-05	6.09848893304441e-06	2.75658054846502e-06	2.69861477221726e-05	3.44580043072505e-06	-0.05064	0.6783	0.9405	0.9961
k__Bacteria;p__Firmicutes;c__Clostridia;o__Eubacteriales;f__Oscillospiraceae;g__Ligaoa	0.000190198837906001	0.000211589518901944	6.20432231541813e-05	6.26946594026745e-05	4.42084463145134e-05	0.000105337591336035	0.000153853555231759	1.33622711193518e-05	0.000153016631410933	0.000112626005265856	0.0001325727257031	0.000135151950227327	-0.05192	0.6235	0.9336	0.9961
k__Bacteria;p__Bacteroidota;c__Bacteroidia;o__Bacteroidales;f__Tenuifilaceae;g__Tenuifilum	1.57918449055044e-05	2.27964428558998e-05	4.93724240593133e-05	5.06710260925725e-05	5.52605578931418e-05	3.59816524860715e-05	2.52453202083072e-05	4.9496863442106e-05	3.18784648772776e-05	1.04356263620461e-05	0.00011554263248037	3.21608040201005e-05	-0.0536	0.5836	0.9268	0.9961
k__Bacteria;p__Proteobacteria;c__Betaproteobacteria;o__Burkholderiales;f__Comamonadaceae;g__Variovorax	1.41662138122907e-05	1.12376830979788e-05	2.66523705098948e-05	4.03650546839137e-05	1.71598574510282e-05	1.92945093041253e-05	1.00028627240463e-05	1.14802611025417e-05	1.82954667991332e-05	1.92960638392551e-05	2.25321233408432e-05	5.36013400335008e-05	-0.05389	0.5199	0.9174	0.9961
k__Bacteria;p__Proteobacteria;c__Epsilonproteobacteria;o__Campylobacterales;f__Arcobacteraceae;g__Aliarcobacter	2.6010097491419e-05	2.37596728357266e-05	3.67016249644453e-05	2.74825904230902e-05	2.55943636557709e-05	2.39877683240476e-05	2.09583790408588e-05	8.65724607732652e-06	3.43733012589776e-05	8.60446928342295e-05	2.35801290776266e-05	2.58435032304379e-05	-0.05488	0.592	0.9261	0.9961
k__Bacteria;p__Tenericutes;c__Mollicutes;o__Haloplasmatales;f__Haloplasmataceae;g__Haloplasma	9.52155354596588e-06	1.05955297780943e-05	1.09231026679897e-05	1.03059714086588e-05	7.56197108011414e-06	1.19938841620238e-05	8.5738823348968e-06	3.95222103530124e-06	2.60571799866443e-05	4.9224652651161e-06	1.88641032621013e-05	1.07202680067002e-05	-0.05515	0.3625	0.8791	0.9961
k__Bacteria;p__Actinobacteria;c__Actinomycetia;o__Micrococcales;f__Micrococcaceae;g__Rothia	1.41662138122907e-05	3.43552026138209e-05	7.42770981423298e-06	8.45948486460745e-05	3.05387293619994e-05	6.77915191766564e-06	1.19081699095789e-05	8.65724607732652e-06	3.21556689196887e-05	7.48214720297648e-06	2.75101505905643e-05	7.84876764776262e-05	-0.05536	0.7046	0.9374	0.9961
k__Bacteria;p__Proteobacteria;c__Gammaproteobacteria;o__Enterobacterales;f__Enterobacteriaceae;g__Citrobacter	1.67207769587694e-05	1.05955297780943e-05	1.44184955217464e-05	2.27590201941216e-05	3.89732355667421e-05	8.34357159097309e-06	1.38134770951115e-05	1.6185286144567e-05	1.88498748839555e-05	8.26974164539505e-06	1.62440889201427e-05	2.85235702321129e-05	-0.05553	0.5083	0.913	0.9961
k__Bacteria;p__Firmicutes;c__Clostridia;o__Eubacteriales;f__Clostridiaceae;g__Fervidicella	1.32372817590257e-05	2.02278295763618e-05	6.99078570751339e-06	9.87655593329804e-06	1.77415475341139e-05	1.40797770597671e-05	1.2384496705962e-05	2.82301502521517e-06	3.29872810469221e-05	1.12232208044647e-05	1.44100788807718e-05	2.10576692988753e-05	-0.05625	0.4936	0.9093	0.9961
k__Bacteria;p__Firmicutes;c__Clostridia;o__Eubacteriales;f__Oscillospiraceae;g__Pseudoruminococcus	1.85786410652993e-05	1.34852197175745e-05	4.36924106719587e-06	6.44123213041176e-06	1.42514070355997e-05	3.12883934661491e-06	7.62122874213049e-06	1.50560801344809e-06	3.10468527500443e-05	3.93797221209288e-06	7.86004302587552e-06	2.39291696578129e-05	-0.05675	0.6751	0.933	0.9961
k__Bacteria;p__Firmicutes;c__Clostridia;o__Eubacteriales;f__Oscillospiraceae;g__Massiliimalia	0.000401763113037097	0.000432811337602155	0.000225452839067307	0.00020783709007462	0.000140187310023654	0.000136104511577749	0.000154329882028142	4.17806223731845e-05	0.000668338946253185	0.000144326681573204	0.000488632674775262	0.000422684852835607	-0.06018	0.5349	0.9104	0.9961
k__Bacteria;p__Firmicutes;c__Erysipelotrichia;o__Erysipelotrichales;f__Turicibacteraceae;g__Turicibacter	0.000110775147351847	8.82960814841191e-05	0.000329440776466569	5.49651808461804e-05	5.14795723530847e-05	8.96933946029607e-05	8.2880862570669e-05	6.15417275496907e-05	0.00018489509628821	5.55254081905096e-05	0.000142266778768347	9.05479779851639e-05	-0.06063	0.5059	0.9046	0.9961
k__Bacteria;p__Firmicutes;c__Bacilli;o__Bacillales;f__Bacillaceae;g__Siminovitchia	6.03805834622227e-06	1.63749096570548e-05	5.68001338735463e-06	8.1588940318549e-06	7.56197108011414e-06	6.25767869322982e-06	6.19224835298102e-06	3.76402003362023e-06	1.13653657388555e-05	1.08294235832554e-05	1.78160975253179e-05	3.44580043072505e-06	-0.0628	0.5181	0.9035	0.9961
k__Bacteria;p__Bacteroidota;c__Bacteroidia;o__Bacteroidales;f__Muribaculaceae;g__Paramuribaculum	0.00143125206106799	0.000494458056311067	0.00301914557743235	0.00221148969810804	0.00276709972523869	0.00394077315706148	0.0024006870537711	0.00499146696658378	0.00149246656434141	0.00085729655057262	0.00091307499817254	0.00291265853074898	-0.06402	0.7758	0.9342	0.9961
k__Bacteria;p__Bacteroidota;c__Cytophagia;o__Cytophagales;f__Cyclobacteriaceae;g__Cyclobacterium	1.57918449055044e-05	1.12376830979788e-05	2.79631428300536e-05	2.53355130462863e-05	2.85028140711994e-05	2.39877683240476e-05	1.2384496705962e-05	4.08396173647795e-05	1.85726708415443e-05	5.11936387572075e-06	4.61122524184697e-05	3.10122038765255e-05	-0.06438	0.5918	0.9134	0.9961
k__Bacteria;p__Bacteroidota;c__Cytophagia;o__Cytophagales;f__Cyclobacteriaceae;g__Aquiflexum	1.09149516258633e-05	8.99014647838303e-06	1.09231026679897e-05	1.93236963912353e-05	2.18133781157139e-05	9.90799126428054e-06	1.00028627240463e-05	2.44661302185315e-05	1.2751385950911e-05	3.15037776967431e-06	1.86021018279054e-05	1.95262024407753e-05	-0.06507	0.5604	0.9076	0.9961
k__Bacteria;p__Proteobacteria;c__Alphaproteobacteria;o__unclassified;f__unclassified;g__Micavibrio	2.78679615979489e-06	4.49507323919152e-06	4.80616517391546e-06	2.5764928521647e-06	6.10774587239988e-06	3.65031257105073e-06	9.52653592766311e-07	4.51682404034427e-06	4.43526467857775e-06	1.57518888483715e-06	9.69405306524648e-06	9.38023450586265e-06	-0.06607	0.5964	0.9118	0.9961
k__Bacteria;p__Firmicutes;c__Clostridia;o__Eubacteriales;f__Peptostreptococcaceae;g__Peptoclostridium	4.27308744501883e-05	3.46762792737631e-05	3.18954597905298e-05	2.92002523245333e-05	1.91957727418282e-05	2.97239737928416e-05	4.71563528419324e-05	8.46904507564551e-06	5.5718012524633e-05	2.30371374407434e-05	3.22261764060896e-05	3.77123713807131e-05	-0.06697	0.4174	0.8725	0.9961
k__Bacteria;p__Bacteroidota;c__Cytophagia;o__Cytophagales;f__Bernardetiaceae;g__Hugenholtzia	3.9479612263761e-06	8.34799315849853e-06	4.80616517391546e-06	1.97531118665961e-05	1.01795764539998e-05	8.34357159097309e-06	3.33428757468209e-06	1.90083011697821e-05	1.08109576540333e-05	2.36278332725573e-06	2.2794124775039e-05	5.55156736061259e-06	-0.06885	0.6725	0.9185	0.9961
k__Bacteria;p__Proteobacteria;c__Alphaproteobacteria;o__Hyphomicrobiales;f__Hyphomicrobiaceae;g__Hyphomicrobium	4.87689327964106e-06	2.56861327953801e-06	7.86463392095257e-06	1.50295416376274e-05	4.36267562314277e-06	1.04294644887164e-06	4.2869411674484e-06	2.07021101849112e-06	7.76171318751107e-06	3.34727638027895e-06	2.09601147356681e-06	1.07202680067002e-05	-0.06895	0.6951	0.921	0.9961
k__Bacteria;p__Firmicutes;c__Bacilli;o__Bacillales;f__Sporolactobacillaceae;g__Scopulibacillus	4.87689327964106e-06	4.49507323919152e-06	8.30155802767215e-06	1.41707106869059e-05	4.07183058159992e-06	4.17178579548654e-06	2.85796077829893e-06	5.64603005043034e-06	7.76171318751107e-06	2.75658054846502e-06	6.81203728909212e-06	1.43575017946877e-05	-0.07053	0.5031	0.8885	0.9961
k__Bacteria;p__Actinobacteria;c__Actinomycetia;o__Micrococcales;f__Micrococcaceae;g__Arthrobacter	2.43844663982053e-05	2.34385961757843e-05	2.70892946166144e-05	2.01825273419569e-05	4.3045066148342e-05	3.75460721593789e-05	2.81032809866062e-05	9.59825108573158e-06	3.35416891317443e-05	2.40216304937666e-05	5.0828278233995e-05	3.5032304379038e-05	-0.07163	0.4144	0.8628	0.9961
k__Bacteria;p__Deinococcus-Thermus;c__Deinococci;o__Deinococcales;f__Deinococcaceae;g__Deinococcus	2.11332042117779e-05	3.17865893342829e-05	3.05846874703711e-05	4.59474558636039e-05	2.7339433905028e-05	1.87730360796895e-05	2.28636862263915e-05	9.9746530890936e-06	3.38188931741554e-05	2.61875152104177e-05	3.45841893138523e-05	5.30270399617133e-05	-0.07196	0.4109	0.861	0.9961
k__Bacteria;p__Firmicutes;c__Negativicutes;o__Veillonellales;f__Veillonellaceae;g__Lucifera	1.02182525859146e-05	1.54116796772281e-05	1.17969508814288e-05	1.46001261622667e-05	7.85281612165699e-06	9.90799126428054e-06	8.5738823348968e-06	3.57581903193922e-06	1.91270789263666e-05	8.66353886660434e-06	2.41041319460183e-05	1.30174682938502e-05	-0.07317	0.3734	0.8447	0.9961
k__Bacteria;p__Firmicutes;c__Clostridia;o__Eubacteriales;f__Eubacteriales_Family_XIII.Incertae_Sedis;g__Aminipila	0.000432882336821473	0.000210947365582059	0.000159914223059369	0.000166613204439984	6.80577397210273e-05	0.000128282413211211	0.000208631136815822	3.59463913210732e-05	0.000278035654538343	0.00013822282464446	0.000224011226237452	0.000247331897583154	-0.07404	0.5194	0.8866	0.9961
k__Bacteria;p__Firmicutes;c__Bacilli;o__Bacillales;f__Planococcaceae;g__Bhargavaea	6.27029135953851e-06	3.53184325936476e-06	3.4953928537567e-06	9.44714045793725e-06	5.52605578931418e-06	3.12883934661491e-06	2.85796077829893e-06	2.44661302185315e-06	8.5933253147444e-06	3.74107360148824e-06	1.0480057367834e-05	4.02010050251256e-06	-0.07502	0.4343	0.8628	0.9961
k__Bacteria;p__Actinobacteria;c__Coriobacteriia;o__Eggerthellales;f__Eggerthellaceae;g__Enterorhabdus	0.000511841561348995	0.000985063192702827	0.000996623887427378	0.0008103070020058	0.000660799934385359	0.000946995375575446	0.000725445710891546	0.00123064634999213	0.000566605062688308	0.000316809864462872	0.000715001913920477	0.00163177793730558	-0.07752	0.523	0.8822	0.9961
k__Bacteria;p__Bacteroidota;c__Chitinophagia;o__Chitinophagales;f__Chitinophagaceae;g__Agriterribacter	2.09009711984617e-06	4.17399657924926e-06	5.68001338735463e-06	7.72947855649411e-06	3.49014049851422e-06	3.65031257105073e-06	2.85796077829893e-06	1.37386731227138e-05	1.38602021205555e-06	2.75658054846502e-06	6.28803442070042e-06	3.63723378798756e-06	-0.08117	0.7297	0.9114	0.9961
k__Bacteria;p__Candidatus_Saccharibacteria;c__Candidatus_Nanosyncoccalia;o__Candidatus_Nanogingivales;f__Candidatus_Nanogingivalaceae;g__Candidatus_Nanogingivalis	6.50252437285475e-06	8.99014647838303e-06	1.35446473083072e-05	9.44714045793725e-06	4.36267562314277e-06	8.86504481540891e-06	2.85796077829893e-06	3.95222103530124e-06	2.30079355201221e-05	3.74107360148824e-06	4.97802724972117e-05	4.21153385977507e-06	-0.08225	0.626	0.8955	0.9961
k__Bacteria;p__Firmicutes;c__Clostridia;o__Eubacteriales;f__Oscillospiraceae;g__Angelakisella	0.000447977482687029	0.000382402301991221	0.000142437258790585	0.000170477943718231	7.62014008842271e-05	0.000256043353197987	0.000448223515396549	2.22077181983593e-05	0.00023229698754051	0.000356780282415615	0.000189951039791992	0.000359894711653506	-0.08271	0.7391	0.9109	0.9961
k__Bacteria;p__Tenericutes;c__Mollicutes;o__Mycoplasmatales;f__Mycoplasmataceae;g__Ureaplasma	6.96699039948723e-06	3.85291991930701e-06	3.93231696047628e-06	6.01181665505098e-06	1.59964772848568e-05	2.08589289774327e-06	1.42898038914947e-06	5.08142704538731e-06	2.30079355201221e-05	0	9.95605449944233e-06	3.06293371620005e-06	-0.08326	0.7263	0.9087	0.9961
k__Bacteria;p__Firmicutes;c__Clostridia;o__Eubacteriales;f__Oscillospiraceae;g__Solibaculum	2.32233013316241e-05	1.09166064380365e-05	8.73848213439174e-06	3.43532380288627e-06	3.19929545697137e-06	1.66871431819462e-05	1.04791895204294e-05	3.95222103530124e-06	6.37569297545552e-06	8.4666402559997e-06	1.02180559336382e-05	1.24431682220627e-05	-0.08343	0.613	0.8917	0.9961
k__Bacteria;p__Firmicutes;c__Clostridia;o__Eubacteriales;f__Lachnospiraceae;g__Schaedlerella	0.0393312153682519	0.00822502079774065	0.016707977840957	0.011189279041476	0.00247945397915281	0.0309530861828369	0.0134019307430365	0.00143465623581435	0.02344342307075	0.00830065472725998	0.04415405369929	0.0192767647762623	-0.08386	0.7834	0.9148	0.9961
k__Bacteria;p__Fusobacteria;c__Fusobacteriia;o__Fusobacteriales;f__Fusobacteriaceae;g__Hypnocyclicus	9.75378655928212e-06	2.02278295763618e-05	4.36924106719587e-06	3.86473927824706e-06	5.23521074777133e-06	5.736205468794e-06	5.71592155659786e-06	3.95222103530124e-06	6.93010106027774e-06	3.93797221209288e-06	8.90804876265893e-06	1.28260349365877e-05	-0.08387	0.486	0.863	0.9961
k__Bacteria;p__Firmicutes;c__Tissierellia;o__unclassified;f__unclassified;g__Dethiosulfatibacter	3.64605830906498e-05	2.37596728357266e-05	1.39815714150268e-05	2.27590201941216e-05	1.48330971186854e-05	3.28528131394565e-05	2.47689934119241e-05	9.59825108573158e-06	3.18784648772776e-05	1.7130179122604e-05	2.69861477221726e-05	2.68006700167504e-05	-0.08496	0.3971	0.8306	0.9961
k__Bacteria;p__Firmicutes;c__Clostridia;o__Eubacteriales;f__Oscillospiraceae;g__Bittarella	8.15137876740006e-05	0.000219937512060442	3.32062321106886e-05	0.000113365685495247	0.000166072518720968	3.59816524860715e-05	8.00229017923701e-05	1.6185286144567e-05	0.000208457439893154	6.77331220479976e-05	0.000103490566507361	0.00014682938502034	-0.0855	0.6215	0.8906	0.9961
k__Bacteria;p__Firmicutes;c__Bacilli;o__Bacillales;f__Staphylococcaceae;g__Staphylococcus	0.00023664544056925	0.000347083869397574	0.000415077901383608	0.000394632821856561	0.000257979551848509	0.000250307147729193	0.000352481829323535	0.000176344338575108	0.000381155558315276	0.000243169784096736	0.000304183665101383	0.000342282842785355	-0.08622	0.372	0.8167	0.9961
k__Bacteria;p__Firmicutes;c__Bacilli;o__Bacillales;f__Bacillaceae;g__Gottfriedia	1.18438836791283e-05	6.10045653890277e-06	6.99078570751339e-06	7.72947855649411e-06	3.19929545697137e-06	7.82209836653727e-06	1.33371502987284e-05	5.08142704538731e-06	6.65289701786663e-06	2.36278332725573e-06	5.50203011811287e-06	1.14860014357502e-05	-0.08688	0.501	0.8623	0.9961
k__Bacteria;p__Bacteroidota;c__Chitinophagia;o__Chitinophagales;f__Chitinophagaceae;g__Flavihumibacter	1.90431070919318e-05	2.40807494956688e-05	5.19939686996308e-05	4.93827796664902e-05	3.83915454836564e-05	2.81595541195342e-05	2.71506273938399e-05	3.06767632740048e-05	2.71659961562887e-05	1.26015110786972e-05	6.70723671541378e-05	4.57525723857382e-05	-0.08753	0.4614	0.8496	0.9961
k__Bacteria;p__Firmicutes;c__Clostridia;o__Thermoanaerobacterales;f__Thermoanaerobacteraceae;g__Thermanaeromonas	9.98601957259836e-06	8.02691649855628e-06	9.61233034783091e-06	5.58240117969019e-06	3.19929545697137e-06	5.21473224435818e-06	9.52653592766311e-06	1.6938090151291e-06	5.8212848906333e-06	5.90695831813932e-06	5.24002868391702e-06	1.68461354391003e-05	-0.08787	0.5404	0.8708	0.9961
k__Bacteria;p__Fusobacteria;c__Fusobacteriia;o__Fusobacteriales;f__Fusobacteriaceae;g__Cetobacterium	3.08869907710601e-05	1.70170629769393e-05	4.28185624585195e-05	3.26355761274196e-05	1.5705632243314e-05	2.55521879973551e-05	2.52453202083072e-05	1.24212661109467e-05	3.93629740223776e-05	1.08294235832554e-05	3.93002151293776e-05	3.79038047379756e-05	-0.08981	0.3878	0.8169	0.9961
k__Bacteria;p__Spirochaetes;c__Spirochaetia;o__Spirochaetales;f__Treponemataceae;g__Brucepastera	6.03805834622227e-06	1.38062963775168e-05	1.52923437351855e-05	1.2023633310102e-05	1.25063367863426e-05	8.86504481540891e-06	1.28608235023452e-05	2.63481402353416e-06	1.88498748839555e-05	1.12232208044647e-05	9.17005019685478e-06	1.74204355108878e-05	-0.09028	0.4838	0.852	0.9961
k__Bacteria;p__Bacteroidota;c__Flavobacteriia;o__Flavobacteriales;f__Parvicellaceae;g__Parvicella	4.18019423969234e-06	5.45830321901827e-06	1.39815714150268e-05	1.41707106869059e-05	1.62873223263997e-05	5.736205468794e-06	7.14490194574733e-06	1.54324821378429e-05	1.2751385950911e-05	4.52866804390681e-06	2.51521376828017e-05	1.72290021536253e-06	-0.09129	0.7452	0.9025	0.9961
k__Bacteria;p__Proteobacteria;c__Alphaproteobacteria;o__Hyphomicrobiales;f__Rhizobiaceae;g__Ensifer	4.87689327964106e-06	2.24753661959576e-06	6.11693749407422e-06	4.72357022896863e-06	5.52605578931418e-06	1.1472410937588e-05	5.23959476021471e-06	4.32862303866326e-06	4.43526467857775e-06	9.84493053023221e-07	9.17005019685478e-06	1.45489351519502e-05	-0.0924	0.6006	0.8777	0.9961
k__Bacteria;p__Proteobacteria;c__Betaproteobacteria;o__Nitrosomonadales;f__Methylophilaceae;g__Methylophilus	9.0570875193334e-06	2.24753661959576e-06	6.5538616007938e-06	8.58830950721568e-07	2.03591529079996e-06	4.17178579548654e-06	2.38163398191578e-06	1.50560801344809e-06	8.5933253147444e-06	1.18139166362786e-06	1.78160975253179e-05	9.57166786312515e-07	-0.09394	0.7893	0.9053	0.9961
k__Bacteria;p__Proteobacteria;c__Gammaproteobacteria;o__Moraxellales;f__Moraxellaceae;g__Moraxella	2.15976702384104e-05	2.60072094553223e-05	2.44677499762969e-05	3.30649916027804e-05	1.30880268694283e-05	2.19018754263044e-05	1.57187842806441e-05	2.01375071798682e-05	3.52049133862109e-05	2.20526443877201e-05	1.65060903543386e-05	2.10576692988753e-05	-0.0945	0.4447	0.8317	0.9961
k__Bacteria;p__Firmicutes;c__Clostridia;o__Eubacteriales;f__Oscillospiraceae;g__Pusillibacter	0.000263120004087301	0.000150263876852974	4.67508794189958e-05	4.16533011099961e-05	5.14795723530847e-05	0.000186687414348023	0.000340097332617573	3.57581903193922e-06	0.000108941188667566	0.000287275072872176	9.92985435602275e-05	0.000120603015075377	-0.09465	1.039	0.9274	0.9961
k__Bacteria;p__Balneolaeota;c__Balneolia;o__Balneolales;f__Balneolaceae;g__Gracilimonas	3.9479612263761e-06	5.77937987896052e-06	9.17540624111133e-06	9.87655593329804e-06	9.30704132937125e-06	3.12883934661491e-06	9.52653592766311e-06	5.45782904874933e-06	4.43526467857775e-06	1.57518888483715e-06	1.28380702755967e-05	8.23163436228763e-06	-0.0978	0.5382	0.8558	0.9961
k__Bacteria;p__Firmicutes;c__Clostridia;o__Eubacteriales;f__Oscillospiraceae;g__Neglectibacter	0.00574637368149707	0.00157712855363634	0.00308905343450748	0.00225443124564412	0.00236747863815881	0.00353298109555267	0.00296989757544897	0.000208150307859199	0.00544622782125107	0.00203730992392625	0.0194114242581364	0.00244556113902848	-0.0991	0.762	0.8965	0.9961
k__Bacteria;p__Bacteroidota;c__Bacteroidia;o__Bacteroidales;f__Muribaculaceae;g__Duncaniella	0.0132848895267556	0.0228908393939229	0.0549161171253714	0.0565351238240994	0.0364603344078119	0.0389133749538496	0.0761460779966076	0.0764306851946789	0.0265952330329643	0.012701732471495	0.0218634956807754	0.0191764536970567	-0.1002	0.7161	0.8887	0.9961
k__Bacteria;p__Proteobacteria;c__Gammaproteobacteria;o__Oceanospirillales;f__Oceanospirillaceae;g__Marinomonas	1.02182525859146e-05	1.60538329971126e-05	1.13600267747093e-05	1.80354499651529e-05	1.22154917447998e-05	8.86504481540891e-06	1.2384496705962e-05	7.90444207060248e-06	2.24535274352999e-05	5.51316109693004e-06	1.80780989595137e-05	1.03374012921752e-05	-0.1007	0.3576	0.7783	0.9961
k__Bacteria;p__Firmicutes;c__Clostridia;o__Eubacteriales;f__Oscillospiraceae;g__Ructibacterium	0.000107291652152103	9.11857714235993e-05	0.000119280281134447	9.49008200547333e-05	4.12999958990849e-05	0.000110030850355958	0.000119558025892172	1.91965021714632e-05	9.81302310135328e-05	7.79718497994391e-05	0.000125760688414008	0.000142809284517827	-0.101	0.4719	0.8305	0.9961
k__Bacteria;p__Proteobacteria;c__Betaproteobacteria;o__Burkholderiales;f__Oxalobacteraceae;g__Duganella	8.36038847938468e-06	1.284306639769e-05	8.73848213439174e-06	1.11648023593804e-05	1.27971818278855e-05	1.56441967330745e-06	3.81061437106524e-06	1.88201001681011e-06	3.43733012589776e-05	2.75658054846502e-06	1.15280631046174e-05	1.62718353673128e-05	-0.1025	0.681	0.8803	0.9961
k__Bacteria;p__Firmicutes;c__Clostridia;o__Eubacteriales;f__Peptococcaceae;g__Desulfonispora	2.57778644781028e-05	1.89435229365928e-05	2.40308258695773e-05	1.41707106869059e-05	9.5978863709141e-06	1.77300896308178e-05	1.5242457484261e-05	5.08142704538731e-06	4.2966626573722e-05	1.26015110786972e-05	2.25321233408432e-05	1.85690356544628e-05	-0.1027	0.4239	0.8085	0.9961
k__Bacteria;p__Firmicutes;c__Clostridia;o__Eubacteriales;f__Clostridiaceae;g__Thermobrachium	6.27029135953851e-06	1.25219897377478e-05	1.00492544545505e-05	8.58830950721568e-06	4.94436570622848e-06	8.34357159097309e-06	8.09755553851364e-06	1.12920601008607e-06	1.33057940357333e-05	9.25423469841827e-06	1.2314067407205e-05	1.22517348648002e-05	-0.105	0.5233	0.841	0.9961
k__Bacteria;p__Bacteroidota;c__Bacteroidia;o__Bacteroidales;f__Odoribacteraceae;g__Butyricimonas	0.000538780590893679	0.000587249211034377	0.00111066107928119	0.00147590098881502	0.00107525411858392	0.00131567694525157	0.000835000874059671	0.00109852924681206	0.000525024456326642	0.000490080641794959	0.00130843516237408	0.00141852117731515	-0.1076	0.5196	0.836	0.9961
k__Bacteria;p__Cyanobacteria;c__unclassified;o__Pseudanabaenales;f__Pseudanabaenaceae;g__Pseudanabaena	6.03805834622227e-06	7.38476317867178e-06	9.61233034783091e-06	5.58240117969019e-06	4.94436570622848e-06	3.65031257105073e-06	1.33371502987284e-05	3.76402003362023e-07	1.19197738236777e-05	5.51316109693004e-06	4.71602581552531e-06	1.60804020100503e-05	-0.1081	0.7501	0.8854	0.9961
k__Bacteria;p__Bacteroidota;c__Flavobacteriia;o__Flavobacteriales;f__Schleiferiaceae;g__Croceimicrobium	5.57359231958978e-06	5.77937987896052e-06	3.93231696047628e-06	5.15298570432941e-06	6.39859091394273e-06	5.736205468794e-06	4.76326796383155e-06	7.33983906555944e-06	7.48450914509996e-06	1.7720874954418e-06	2.25321233408432e-05	1.34003350083752e-06	-0.1088	0.6404	0.8651	0.9961
k__Bacteria;p__Proteobacteria;c__Deltaproteobacteria;o__Desulfovibrionales;f__Desulfovibrionaceae;g__Desulfohalovibrio	4.18019423969234e-06	1.60538329971126e-06	6.5538616007938e-06	5.58240117969019e-06	3.78098554005707e-06	4.17178579548654e-06	6.19224835298102e-06	1.88201001681011e-07	1.46918142477888e-05	2.36278332725573e-06	1.2314067407205e-05	4.40296721703757e-06	-0.1101	0.8123	0.8922	0.9961
k__Bacteria;p__Firmicutes;c__Clostridia;o__Eubacteriales;f__Oscillospiraceae;g__Qingrenia	7.0366603034821e-05	8.73328515042923e-05	0.000104861785612701	5.02416106172117e-05	3.02478843204566e-05	5.52761617901967e-05	6.33514639189597e-05	1.80672961613771e-05	9.25861501653106e-05	4.27269985012078e-05	9.92985435602275e-05	7.04474754726011e-05	-0.1112	0.419	0.7907	0.9961
k__Archaea;p__Euryarchaeota;c__Methanobacteria;o__Methanobacteriales;f__Methanobacteriaceae;g__Methanobrevibacter	6.03805834622227e-05	5.20144189106447e-05	6.33539954743401e-05	4.80945332404078e-05	4.10091508575421e-05	3.85890186082505e-05	4.71563528419324e-05	1.78790951596961e-05	8.48244369777996e-05	2.38247318831619e-05	8.67224747188266e-05	5.83871739650634e-05	-0.1124	0.3442	0.7441	0.9961
k__Bacteria;p__Firmicutes;c__Bacilli;o__Lactobacillales;f__Lactobacillaceae;g__Liquorilactobacillus	3.48349519974361e-05	3.66027392334166e-05	2.92739151502123e-05	4.46592094375216e-05	1.42514070355997e-05	2.97239737928416e-05	3.81061437106524e-05	2.54071352269365e-05	3.7976953810322e-05	1.89022666180458e-05	2.25321233408432e-05	2.60349365877004e-05	-0.1132	0.439	0.7965	0.9961
k__Eukaryota;p__Ascomycota;c__Saccharomycetes;o__Saccharomycetales;f__Saccharomycetaceae;g__Naumovozyma	3.71572821305986e-06	0	0	0	2.26859132403424e-05	5.21473224435818e-07	0	4.62974464135288e-05	2.96608325379887e-05	1.96898610604644e-07	1.0480057367834e-06	1.91433357262503e-07	-0.1139	1.393	0.9348	0.9961
k__Bacteria;p__Bacteroidota;c__Bacteroidia;o__Bacteroidales;f__Bacteroidaceae;g__Bacteroides	0.0967942554841826	0.155363216366176	0.0948173373233243	0.091752345789388	0.21753464037156	0.26193704358056	0.140918424749178	0.416462092177839	0.0568018803304605	0.0972692919289684	0.139440569297676	0.0913485522852357	-0.1148	0.7264	0.8744	0.9961
k__Bacteria;p__Firmicutes;c__Bacilli;o__Bacillales;f__Thermoactinomycetaceae;g__Melghirimyces	5.34135930627354e-06	5.45830321901827e-06	1.74769642687835e-06	7.72947855649411e-06	4.07183058159992e-06	6.77915191766564e-06	3.81061437106524e-06	1.31740701176708e-06	1.30285899933222e-05	3.54417499088359e-06	7.33604015748382e-06	3.63723378798756e-06	-0.1149	0.498	0.8175	0.9961
k__Bacteria;p__Bacteroidota;c__Sphingobacteriia;o__Sphingobacteriales;f__Sphingobacteriaceae;g__Anseongella	8.12815546606843e-06	8.99014647838303e-06	2.14092812292598e-05	1.71766190144314e-05	1.74507024925711e-05	1.25153573864596e-05	1.33371502987284e-05	1.78790951596961e-05	1.33057940357333e-05	3.74107360148824e-06	2.59381419853892e-05	1.07202680067002e-05	-0.1164	0.5156	0.8215	0.9961
k__Bacteria;p__Bacteroidota;c__Flavobacteriia;o__Flavobacteriales;f__Flavobacteriaceae;g__Aureibaculum	5.1091262929573e-06	5.77937987896052e-06	1.2670799094868e-05	6.87064760577255e-06	5.81690083085703e-06	1.1472410937588e-05	2.38163398191578e-06	1.20448641075847e-05	1.46918142477888e-05	2.55968193786037e-06	1.44100788807718e-05	6.1258674324001e-06	-0.1173	0.5795	0.8396	0.9961
k__Bacteria;p__Proteobacteria;c__Deltaproteobacteria;o__Desulfovibrionales;f__Desulfonatronaceae;g__Desulfonatronum	7.19922341280347e-06	4.49507323919152e-06	1.13600267747093e-05	9.01772498257647e-06	6.10774587239988e-06	5.21473224435818e-06	6.19224835298102e-06	2.07021101849112e-06	2.07903031808332e-05	1.96898610604644e-06	1.54580846175552e-05	7.27446757597511e-06	-0.1178	0.4738	0.8037	0.9961
k__Bacteria;p__Proteobacteria;c__Gammaproteobacteria;o__Methylococcales;f__Methylococcaceae;g__Methylomonas	6.27029135953851e-06	1.57327563371703e-05	6.11693749407422e-06	1.84648654405137e-05	1.89049277002853e-05	1.09509377131522e-05	1.95293986517094e-05	1.20448641075847e-05	1.19197738236777e-05	3.15037776967431e-06	1.10040602362257e-05	1.30174682938502e-05	-0.1196	0.5399	0.8246	0.9961
k__Bacteria;p__Proteobacteria;c__Betaproteobacteria;o__Burkholderiales;f__Alcaligenaceae;g__Achromobacter	9.0570875193334e-06	6.74260985878727e-06	1.39815714150268e-05	2.44766820955647e-05	1.27971818278855e-05	1.09509377131522e-05	1.28608235023452e-05	8.84544707900753e-06	1.46918142477888e-05	6.10385692874397e-06	8.64604732846308e-06	1.81861689399378e-05	-0.1208	0.4587	0.7922	0.9961
k__Bacteria;p__Actinobacteria;c__Actinomycetia;o__Actinomycetales;f__Actinomycetaceae;g__Varibaculum	8.36038847938468e-06	1.25219897377478e-05	6.99078570751339e-06	4.72357022896863e-06	3.49014049851422e-06	8.34357159097309e-06	1.04791895204294e-05	1.88201001681011e-06	9.14773339956662e-06	2.55968193786037e-06	2.56761405511934e-05	4.59440057430007e-06	-0.1218	0.5294	0.8181	0.9961
k__Bacteria;p__Firmicutes;c__Clostridia;o__Eubacteriales;f__Oscillospiraceae;g__Scatolibacter	0.000153273788788719	0.000125862050697362	0.000107920254359738	9.83361438576196e-05	5.00253471453705e-05	9.38651803984473e-05	8.14518821815196e-05	1.5997085142886e-05	0.000150798999071644	8.07284303479041e-05	0.000239207309420812	0.000137449150514477	-0.1219	0.4947	0.8054	0.9961
k__Bacteria;p__Firmicutes;c__Tissierellia;o__Tissierellales;f__Tissierellaceae;g__Tepidimicrobium	1.62563109321369e-05	8.66906981844078e-06	7.42770981423298e-06	1.15942178347412e-05	6.39859091394273e-06	8.34357159097309e-06	1.76240914661767e-05	1.88201001681011e-06	1.74638546718999e-05	8.26974164539505e-06	8.64604732846308e-06	8.42306771955013e-06	-0.1228	0.5066	0.8084	0.9961
k__Bacteria;p__Firmicutes;c__Bacilli;o__Lactobacillales;f__Lactobacillaceae;g__Latilactobacillus	1.06827186125471e-05	3.72448925533011e-05	4.7624727632435e-05	2.7912005898451e-05	1.13429566201712e-05	1.1472410937588e-05	1.76240914661767e-05	1.05392560941366e-05	4.0471790192022e-05	6.89145137116254e-06	2.77721520247602e-05	2.56520698731754e-05	-0.1236	0.4945	0.8026	0.9961
k__Bacteria;p__Bacteroidota;c__Cytophagia;o__Cytophagales;f__Cyclobacteriaceae;g__Mongoliibacter	4.41242725300858e-06	1.60538329971126e-06	1.31077232015876e-05	1.67472035390706e-05	1.74507024925711e-05	8.86504481540891e-06	3.81061437106524e-06	1.26094671126278e-05	6.37569297545552e-06	2.36278332725573e-06	1.38860760123801e-05	1.22517348648002e-05	-0.1255	0.7501	0.8671	0.9961
k__Bacteria;p__Firmicutes;c__Tissierellia;o__Tissierellales;f__Thermohalobacteraceae;g__Clostridiisalibacter	1.71852429854018e-05	1.34852197175745e-05	7.86463392095257e-06	1.15942178347412e-05	9.0161962878284e-06	8.86504481540891e-06	1.00028627240463e-05	2.82301502521517e-06	3.43733012589776e-05	6.30075553934861e-06	1.46720803149676e-05	9.76310122038765e-06	-0.129	0.4369	0.7678	0.9961
k__Bacteria;p__Firmicutes;c__Clostridia;o__Eubacteriales;f__Oscillospiraceae;g__Ruminococcus	0.0189608966052178	0.0133693110433354	0.00298987166228213	0.00382394480808778	0.0101970271564924	0.00391000623681976	0.00645470441778814	0.00124193841009299	0.0112877486069804	0.0058128407822703	0.0109893881559108	0.0101484565685571	-0.1295	0.6143	0.833	0.9961
k__Bacteria;p__Firmicutes;c__Tissierellia;o__Tissierellales;f__Acidilutibacteraceae;g__Acidilutibacter	3.08869907710601e-05	1.284306639769e-05	5.68001338735463e-06	3.86473927824706e-06	5.23521074777133e-06	3.65031257105073e-06	7.14490194574733e-06	1.88201001681011e-07	1.55234263750221e-05	5.90695831813932e-06	0.000178946979555766	3.44580043072505e-06	-0.1307	1.211	0.9141	0.9961
k__Bacteria;p__Proteobacteria;c__Alphaproteobacteria;o__Sphingomonadales;f__Erythrobacteraceae;g__Erythrobacter	5.34135930627354e-06	5.45830321901827e-06	5.68001338735463e-06	4.72357022896863e-06	7.27112603857129e-06	4.17178579548654e-06	2.38163398191578e-06	9.03364808068854e-06	6.93010106027774e-06	2.95347915906966e-06	7.86004302587552e-06	3.44580043072505e-06	-0.1328	0.5112	0.795	0.9961
k__Bacteria;p__Firmicutes;c__Bacilli;o__Bacillales;f__Bacillaceae;g__Rubeoparvulum	6.03805834622227e-06	1.0274453118152e-05	3.05846874703711e-06	4.72357022896863e-06	4.36267562314277e-06	4.17178579548654e-06	5.23959476021471e-06	7.52804006724045e-07	1.21969778660888e-05	1.7720874954418e-06	1.41480774465759e-05	6.7001675041876e-06	-0.1344	0.5417	0.804	0.9961
k__Bacteria;p__Proteobacteria;c__Gammaproteobacteria;o__Oceanospirillales;f__Oceanospirillaceae;g__Neptunomonas	3.48349519974361e-06	5.13722655907602e-06	3.4953928537567e-06	8.1588940318549e-06	9.5978863709141e-06	2.08589289774327e-06	3.81061437106524e-06	2.82301502521517e-06	3.60365255134443e-06	1.37829027423251e-06	6.55003585489627e-06	1.43575017946877e-05	-0.1352	0.56	0.8093	0.9961
k__Bacteria;p__Bacteroidota;c__Cytophagia;o__Cytophagales;f__Hymenobacteraceae;g__Rufibacter	1.64885439454531e-05	1.76592162968238e-05	3.23323838972494e-05	4.29415475360784e-05	3.25746446527994e-05	2.71166076706625e-05	1.76240914661767e-05	3.74519993345213e-05	2.13447112656554e-05	1.27984096893019e-05	7.62424173509926e-05	1.26346015793252e-05	-0.1366	0.5676	0.8098	0.9961
k__Bacteria;p__Bacteroidota;c__Cytophagia;o__Cytophagales;f__Cytophagaceae;g__Anditalea	7.19922341280347e-06	1.60538329971126e-06	1.74769642687835e-05	2.14707737680392e-05	2.12316880326282e-05	5.736205468794e-06	3.33428757468209e-06	7.71624106892146e-06	1.10881616964444e-05	4.9224652651161e-06	1.31000717097925e-05	1.34003350083752e-05	-0.1391	0.7245	0.8478	0.9961
k__Bacteria;p__Firmicutes;c__Bacilli;o__Lactobacillales;f__Carnobacteriaceae;g__Atopobacter	1.04504855992308e-05	8.34799315849853e-06	3.93231696047628e-06	7.30006308113333e-06	4.36267562314277e-06	7.30062514210145e-06	4.76326796383155e-06	3.76402003362023e-06	1.55234263750221e-05	2.55968193786037e-06	5.24002868391702e-06	9.95453457765016e-06	-0.1448	0.4322	0.7376	0.9961
k__Bacteria;p__Actinobacteria;c__Actinomycetia;o__Propionibacteriales;f__Nocardioidaceae;g__Nocardioides	1.90431070919318e-05	2.85758227348604e-05	3.2769308003969e-05	3.52120689795843e-05	1.89049277002853e-05	2.97239737928416e-05	1.61951110770273e-05	1.76908941580151e-05	2.66115880714665e-05	1.96898610604644e-05	3.27501792744814e-05	3.3117970806413e-05	-0.1457	0.3815	0.7026	0.9961
k__Bacteria;p__Proteobacteria;c__Betaproteobacteria;o__Burkholderiales;f__Oxalobacteraceae;g__Massilia	2.0204272158513e-05	1.60538329971126e-05	2.31569776561381e-05	3.7788561831749e-05	3.25746446527994e-05	2.55521879973551e-05	1.90530718553262e-05	2.23959192000404e-05	3.13240567924554e-05	7.48214720297648e-06	2.72481491563685e-05	4.00095716678631e-05	-0.1462	0.4368	0.7379	0.9961
k__Bacteria;p__Firmicutes;c__Clostridia;o__Eubacteriales;f__Oscillospiraceae;g__Acutalibacter	0.0203810014816466	0.00586189658056568	0.00428229316995867	0.00364015498463337	0.00263214762596281	0.00888798963728408	0.00881680900105221	0.000360404918219137	0.00644942925073688	0.00746521392246448	0.0156637557433989	0.00793663555874611	-0.1465	0.8061	0.8558	0.9961
k__Bacteria;p__Proteobacteria;c__Deltaproteobacteria;o__Desulfovibrionales;f__Desulfovibrionaceae;g__Maridesulfovibrio	8.59262149270092e-06	8.34799315849853e-06	8.73848213439174e-06	8.58830950721568e-06	1.30880268694283e-05	8.86504481540891e-06	1.28608235023452e-05	1.12920601008607e-06	2.49483638169999e-05	7.67904581358112e-06	1.36240745781842e-05	7.46590093323762e-06	-0.1472	0.5527	0.79	0.9961
k__Bacteria;p__Thermotogae;c__Thermotogae;o__Kosmotogales;f__Kosmotogaceae;g__Mesotoga	8.59262149270092e-06	2.05489062363041e-05	7.86463392095257e-06	1.11648023593804e-05	1.51239421602283e-05	9.38651803984473e-06	1.19081699095789e-05	7.90444207060248e-06	1.10881616964444e-05	4.13487082269753e-06	2.51521376828017e-05	8.99736779133764e-06	-0.152	0.43	0.7237	0.9961
k__Bacteria;p__Firmicutes;c__Clostridia;o__Eubacteriales;f__Eubacteriales_Family_XIII.Incertae_Sedis;g__Senimuribacter	0.000203436119665027	0.000333919726339941	8.21417320632823e-05	0.000372732632613161	0.000190503502210568	0.000196073932387868	0.000391540626626954	3.63227933244352e-05	0.000306864874949098	0.000188825767569854	0.000169776929358911	0.000241206030150754	-0.153	0.5699	0.7884	0.9961
k__Bacteria;p__Bacteroidota;c__Cytophagia;o__Cytophagales;f__Cyclobacteriaceae;g__Litoribacter	8.59262149270092e-06	3.53184325936476e-06	5.24308928063504e-06	1.76060344897922e-05	9.30704132937125e-06	1.04294644887164e-05	5.23959476021471e-06	2.57835372302986e-05	1.13653657388555e-05	2.95347915906966e-06	6.02603298650457e-06	4.21153385977507e-06	-0.1532	0.7118	0.8295	0.9961
k__Bacteria;p__Bacteroidota;c__Cytophagia;o__Cytophagales;f__Spirosomaceae;g__Fibrisoma	4.64466026632482e-06	6.10045653890277e-06	4.80616517391546e-06	6.87064760577255e-06	9.0161962878284e-06	3.65031257105073e-06	3.81061437106524e-06	2.82301502521517e-06	4.15806063616665e-06	1.96898610604644e-06	1.83401003937096e-05	8.23163436228763e-06	-0.1557	0.4682	0.7395	0.9961
k__Bacteria;p__Bacteroidota;c__Cytophagia;o__Cytophagales;f__Spirosomaceae;g__Pseudarcicella	3.48349519974361e-06	3.85291991930701e-06	8.30155802767215e-06	2.5764928521647e-06	6.10774587239988e-06	4.69325901992236e-06	3.33428757468209e-06	1.5808884141205e-05	3.60365255134443e-06	9.84493053023221e-07	2.88201577615436e-06	6.3173007896626e-06	-0.1559	0.7321	0.8313	0.9961
k__Bacteria;p__Proteobacteria;c__Alphaproteobacteria;o__Hyphomicrobiales;f__Phyllobacteriaceae;g__Phyllobacterium	3.25126218642737e-06	4.17399657924926e-06	9.17540624111133e-06	1.03059714086588e-05	5.52605578931418e-06	6.25767869322982e-06	7.14490194574733e-06	4.14042203698225e-06	7.48450914509996e-06	1.57518888483715e-06	7.86004302587552e-06	6.89160086145011e-06	-0.158	0.4531	0.7274	0.9961
k__Bacteria;p__Proteobacteria;c__Deltaproteobacteria;o__Desulfovibrionales;f__Desulfovibrionaceae;g__Humidesulfovibrio	3.25126218642737e-06	4.17399657924926e-06	6.5538616007938e-06	2.5764928521647e-06	4.94436570622848e-06	2.60736612217909e-06	2.38163398191578e-06	5.64603005043034e-07	1.7741058714311e-05	1.57518888483715e-06	3.14401721035021e-06	1.03374012921752e-05	-0.1583	0.6447	0.806	0.9961
k__Bacteria;p__Firmicutes;c__Tissierellia;o__Tissierellales;f__Peptoniphilaceae;g__Finegoldia	4.69110686898807e-05	2.02278295763618e-05	2.09723571225402e-05	1.84648654405137e-05	1.42514070355997e-05	2.45092415484835e-05	2.57216470046904e-05	4.51682404034427e-06	4.01945861496109e-05	1.75239763438133e-05	3.58941964848316e-05	1.79947355826753e-05	-0.1626	0.4758	0.7326	0.9961
k__Bacteria;p__Bacteroidota;c__Flavobacteriia;o__Flavobacteriales;f__Flavobacteriaceae;g__Aestuariibaculum	4.41242725300858e-06	9.95337645820979e-06	1.17969508814288e-05	1.46001261622667e-05	9.30704132937125e-06	8.34357159097309e-06	1.19081699095789e-05	1.52442811361619e-05	5.54408084822219e-06	1.57518888483715e-06	1.02180559336382e-05	1.45489351519502e-05	-0.1632	0.6236	0.7936	0.9961
k__Archaea;p__Euryarchaeota;c__Methanobacteria;o__Methanobacteriales;f__Methanobacteriaceae;g__Methanobacterium	1.46306798389232e-05	9.95337645820979e-06	7.86463392095257e-06	1.07353868840196e-05	1.59964772848568e-05	9.38651803984473e-06	4.76326796383155e-06	2.82301502521517e-06	1.46918142477888e-05	8.07284303479041e-06	2.56761405511934e-05	1.83776022972003e-05	-0.1642	0.4661	0.7246	0.9961
k__Bacteria;p__Proteobacteria;c__Gammaproteobacteria;o__Oceanospirillales;f__Oceanospirillaceae;g__Marinobacterium	7.89592245275219e-06	2.44018261556111e-05	6.11693749407422e-06	8.1588940318549e-06	9.30704132937125e-06	6.25767869322982e-06	1.66714378734104e-05	3.57581903193922e-06	2.21763233928888e-05	3.34727638027895e-06	4.45402438132946e-06	1.12945680784877e-05	-0.1661	0.5591	0.7664	0.9961
k__Bacteria;p__Firmicutes;c__Bacilli;o__Lactobacillales;f__Enterococcaceae;g__Vagococcus	0.000127960390337249	0.000159575099991299	8.47632767035999e-05	0.000133548212837204	7.242041534417e-05	6.04908940345549e-05	0.000119558025892172	3.53817883160301e-05	0.00013499836865421	6.34013526146954e-05	0.000101394555033794	0.000110074180425939	-0.1674	0.3903	0.6679	0.9961
k__Bacteria;p__Actinobacteria;c__Actinomycetia;o__Propionibacteriales;f__Propionibacteriaceae;g__Propionibacterium	1.67207769587694e-05	2.60072094553223e-05	1.04861785612701e-05	2.14707737680392e-05	6.68943595548558e-06	8.34357159097309e-06	1.47661306878778e-05	3.01121602689618e-06	1.21969778660888e-05	2.06743541134876e-05	9.43205163105063e-06	2.01005025125628e-05	-0.1687	0.5796	0.7709	0.9961
k__Bacteria;p__Actinobacteria;c__Actinomycetia;o__Corynebacteriales;f__Mycobacteriaceae;g__Mycobacteroides	1.55596118921881e-05	1.18798364178633e-05	3.93231696047628e-06	2.27590201941216e-05	6.39859091394273e-06	9.38651803984473e-06	1.04791895204294e-05	4.14042203698225e-06	7.76171318751107e-06	1.04356263620461e-05	1.62440889201427e-05	6.7001675041876e-06	-0.1715	0.5284	0.7456	0.9961
k__Bacteria;p__Bacteroidota;c__Cytophagia;o__Cytophagales;f__Cytophagaceae;g__Sporocytophaga	4.64466026632482e-06	1.1558759757921e-05	1.22338749881484e-05	7.30006308113333e-06	1.74507024925711e-05	1.25153573864596e-05	4.76326796383155e-06	1.29858691159898e-05	9.14773339956662e-06	3.93797221209288e-06	2.33181276434307e-05	7.65733429050012e-06	-0.1728	0.5556	0.7559	0.9961
k__Bacteria;p__Proteobacteria;c__Gammaproteobacteria;o__Pseudomonadales;f__Pseudomonadaceae;g__Thiopseudomonas	1.20761166924445e-05	5.77937987896052e-06	4.36924106719587e-06	4.29415475360784e-07	5.52605578931418e-06	2.65951344462267e-05	1.00028627240463e-05	1.50560801344809e-06	4.07489942344331e-05	7.87594442418577e-07	7.33604015748382e-06	1.72290021536253e-06	-0.1814	1.099	0.8689	0.9961
k__Bacteria;p__Actinobacteria;c__Actinomycetia;o__Micrococcales;f__Microbacteriaceae;g__Cryobacterium	9.75378655928212e-06	5.77937987896052e-06	1.04861785612701e-05	6.44123213041176e-06	6.68943595548558e-06	9.38651803984473e-06	9.52653592766311e-06	7.52804006724045e-06	8.5933253147444e-06	3.74107360148824e-06	1.15280631046174e-05	3.25436707346255e-06	-0.1816	0.4789	0.7046	0.9961
k__Bacteria;p__Bacteroidota;c__Flavobacteriia;o__Flavobacteriales;f__Flavobacteriaceae;g__Seonamhaeicola	4.41242725300858e-06	9.63229979826753e-07	6.99078570751339e-06	1.2023633310102e-05	1.42514070355997e-05	1.09509377131522e-05	4.2869411674484e-06	1.03510550924556e-05	2.7720404241111e-06	2.16588471665109e-06	7.86004302587552e-06	8.99736779133764e-06	-0.1821	0.8087	0.8218	0.9961
k__Bacteria;p__Bacteroidota;c__Bacteroidia;o__Bacteroidales;f__Dysgonomonadaceae;g__Fermentimonas	1.69530099720856e-05	1.63749096570548e-05	1.74769642687835e-05	4.25121320607176e-05	4.07183058159992e-05	1.66871431819462e-05	2.19110326336251e-05	1.88201001681011e-05	4.18578104040776e-05	8.07284303479041e-06	3.48461907480482e-05	1.03374012921752e-05	-0.1826	0.5056	0.718	0.9961
k__Bacteria;p__Bacteroidota;c__Cytophagia;o__Cytophagales;f__Cyclobacteriaceae;g__Cecembia	5.34135930627354e-06	2.24753661959576e-06	1.00492544545505e-05	1.63177880637098e-05	6.68943595548558e-06	4.69325901992236e-06	3.81061437106524e-06	1.29858691159898e-05	5.26687680581108e-06	1.7720874954418e-06	1.41480774465759e-05	3.25436707346255e-06	-0.1832	0.6923	0.7913	0.9961
k__Bacteria;p__Candidatus_Saccharibacteria;c__Candidatus_Saccharimonadia;o__Candidatus_Saccharimonadales;f__Candidatus_Saccharimonadaceae;g__Candidatus_Microsaccharimonas	1.18438836791283e-05	9.63229979826753e-06	2.27200535494185e-05	1.2023633310102e-05	2.90845041542852e-06	7.82209836653727e-06	0	3.3876180302582e-06	3.13240567924554e-05	1.96898610604644e-06	4.58502509842739e-05	3.25436707346255e-06	-0.184	0.7438	0.8046	0.9961
k__Bacteria;p__Proteobacteria;c__Alphaproteobacteria;o__Sphingomonadales;f__Sphingomonadaceae;g__Sphingomonas	3.08869907710601e-05	5.68305688097785e-05	5.286781691307e-05	7.68653700895804e-05	6.4567599222513e-05	4.11963847304296e-05	4.09641044889514e-05	3.48171853109871e-05	5.73812367790997e-05	1.29953082999065e-05	6.41903513779834e-05	9.5525245273989e-05	-0.1898	0.4341	0.662	0.9961
k__Bacteria;p__Proteobacteria;c__Betaproteobacteria;o__Burkholderiales;f__Oxalobacteraceae;g__Herbaspirillum	5.80582533290602e-06	5.45830321901827e-06	1.2670799094868e-05	5.58240117969019e-06	4.65352066468562e-06	8.86504481540891e-06	7.14490194574733e-06	3.76402003362023e-06	6.37569297545552e-06	1.57518888483715e-06	9.69405306524648e-06	1.20603015075377e-05	-0.1904	0.4627	0.6807	0.9961
k__Bacteria;p__Proteobacteria;c__Gammaproteobacteria;o__Enterobacterales;f__Morganellaceae;g__Morganella	3.71572821305986e-06	2.56861327953801e-06	8.30155802767215e-06	1.11648023593804e-05	9.5978863709141e-06	3.12883934661491e-06	8.5738823348968e-06	3.76402003362023e-06	2.7720404241111e-06	1.7720874954418e-06	6.81203728909212e-06	8.04020100502513e-06	-0.1936	0.5934	0.7442	0.9961
k__Bacteria;p__Bacteroidota;c__Chitinophagia;o__Chitinophagales;f__Chitinophagaceae;g__Parasegetibacter	1.62563109321369e-06	1.60538329971126e-06	6.11693749407422e-06	2.14707737680392e-06	6.98028099702844e-06	5.736205468794e-06	1.42898038914947e-06	1.88201001681011e-06	2.21763233928888e-06	5.90695831813932e-07	9.69405306524648e-06	1.26346015793252e-05	-0.1943	0.746	0.7945	0.9961
k__Bacteria;p__Proteobacteria;c__Acidithiobacillia;o__Acidithiobacillales;f__Acidithiobacillaceae;g__Acidithiobacillus	5.57359231958978e-06	9.95337645820979e-06	1.39815714150268e-05	7.72947855649411e-06	6.98028099702844e-06	6.77915191766564e-06	9.05020913127995e-06	4.32862303866326e-06	1.66322425446666e-05	3.54417499088359e-06	8.90804876265893e-06	4.59440057430007e-06	-0.1945	0.4236	0.6461	0.9961
k__Bacteria;p__Bacteroidota;c__Cytophagia;o__Cytophagales;f__Reichenbachiellaceae;g__Marinoscillum	1.20761166924445e-05	1.63749096570548e-05	4.23816383517999e-05	4.93827796664902e-05	3.86823905251992e-05	2.76380808950984e-05	2.28636862263915e-05	1.43032761277569e-05	1.58006304174333e-05	7.08834998176719e-06	6.39283499437876e-05	6.14501076812635e-05	-0.1948	0.5778	0.736	0.9961
k__Bacteria;p__Synergistetes;c__Synergistia;o__Synergistales;f__Synergistaceae;g__Aminivibrio	1.46306798389232e-05	2.37596728357266e-05	8.73848213439174e-06	3.86473927824706e-06	8.14366116319984e-06	6.25767869322982e-06	5.23959476021471e-06	3.19941702857719e-06	1.41374061629666e-05	6.49765414995326e-06	1.49340817491635e-05	8.42306771955013e-06	-0.1975	0.5017	0.6939	0.9961
k__Bacteria;p__Proteobacteria;c__Gammaproteobacteria;o__Enterobacterales;f__Pectobacteriaceae;g__Pectobacterium	1.18438836791283e-05	9.63229979826753e-06	7.42770981423298e-06	2.19001892434e-05	9.0161962878284e-06	7.82209836653727e-06	1.09555163168126e-05	5.64603005043034e-06	1.91270789263666e-05	3.93797221209288e-06	1.20520659730091e-05	7.46590093323762e-06	-0.2003	0.4043	0.6202	0.9961
k__Eukaryota;p__Evosea;c__unclassified;o__Mastigamoebida;f__Entamoebidae;g__Entamoeba	7.66368943943595e-06	1.60538329971126e-06	7.42770981423298e-06	3.86473927824706e-06	7.56197108011414e-06	3.12883934661491e-06	5.23959476021471e-06	4.14042203698225e-06	1.99586910535999e-05	1.18139166362786e-06	1.83401003937096e-06	2.68006700167504e-06	-0.2013	0.7231	0.7807	0.9961
k__Bacteria;p__Firmicutes;c__Bacilli;o__Bacillales;f__Bacillaceae;g__Numidum	3.01902917311113e-06	3.21076659942251e-06	6.99078570751339e-06	5.15298570432941e-06	6.98028099702844e-06	5.21473224435818e-06	5.23959476021471e-06	3.95222103530124e-06	1.35829980781444e-05	1.96898610604644e-06	2.88201577615436e-06	2.48863364441254e-06	-0.2015	0.5448	0.7114	0.9961
k__Bacteria;p__Spirochaetes;c__Spirochaetia;o__Leptospirales;f__Leptospiraceae;g__Leptospira	3.41382529574874e-05	3.37130492939364e-05	4.71878035257154e-05	5.75416736983451e-05	3.66464752343993e-05	3.18098666905849e-05	2.00057254480925e-05	2.07021101849112e-05	6.34797257121441e-05	1.4964294405953e-05	6.18323384702208e-05	4.67097391720507e-05	-0.2034	0.3656	0.578	0.9961
k__Bacteria;p__Chloroflexi;c__Dehalococcoidia;o__Dehalococcoidales;f__Dehalococcoidaceae;g__Dehalococcoides	4.15697093836071e-05	9.95337645820979e-06	2.05354330158206e-05	1.88942809158745e-05	8.43450620474269e-06	1.98159825285611e-05	1.38134770951115e-05	3.01121602689618e-06	2.24535274352999e-05	1.4373598574139e-05	3.19641749718938e-05	1.89519023689878e-05	-0.2063	0.534	0.6992	0.9961
k__Bacteria;p__Proteobacteria;c__Gammaproteobacteria;o__Legionellales;f__Legionellaceae;g__Legionella	2.83324276245814e-05	3.69238158933589e-05	3.58277767510061e-05	4.33709630114392e-05	3.63556301928564e-05	2.24233486507402e-05	3.00085881721388e-05	1.44914771294379e-05	4.68474831674775e-05	1.7720874954418e-05	4.76842610236448e-05	2.31634362287629e-05	-0.2078	0.3516	0.5545	0.9961
k__Bacteria;p__Bacteroidota;c__Cytophagia;o__Cytophagales;f__Flexibacteraceae;g__Flexibacter	4.87689327964106e-06	7.38476317867178e-06	7.86463392095257e-06	1.07353868840196e-05	1.91957727418282e-05	7.82209836653727e-06	1.00028627240463e-05	1.31740701176708e-05	9.14773339956662e-06	1.96898610604644e-06	7.86004302587552e-06	7.27446757597511e-06	-0.2079	0.5765	0.7184	0.9961
k__Bacteria;p__Actinobacteria;c__Coriobacteriia;o__Eggerthellales;f__Eggerthellaceae;g__Xiamenia	3.41382529574874e-05	5.49041088501249e-05	4.93724240593133e-05	8.41654331707137e-05	3.34471797774279e-05	3.07669202417133e-05	1.47661306878778e-05	2.48425322218935e-05	5.95988691183886e-05	1.51611930165576e-05	8.59364704162391e-05	8.44221105527638e-05	-0.2094	0.469	0.6552	0.9961
k__Bacteria;p__Fusobacteria;c__Fusobacteriia;o__Fusobacteriales;f__Leptotrichiaceae;g__Oceanivirga	9.75378655928212e-06	8.66906981844078e-06	5.68001338735463e-06	5.58240117969019e-06	2.03591529079996e-06	4.17178579548654e-06	3.81061437106524e-06	2.25841202017214e-06	8.5933253147444e-06	1.7720874954418e-06	6.81203728909212e-06	7.65733429050012e-06	-0.2098	0.4426	0.6355	0.9961
k__Bacteria;p__Firmicutes;c__Clostridia;o__Thermosediminibacterales;f__Thermosediminibacteraceae;g__Thermosediminibacter	6.50252437285475e-06	7.70583983861403e-06	7.42770981423298e-06	1.2023633310102e-05	5.23521074777133e-06	4.17178579548654e-06	6.19224835298102e-06	1.31740701176708e-06	1.19197738236777e-05	6.10385692874397e-06	5.24002868391702e-06	9.18880114860014e-06	-0.2131	0.4779	0.6557	0.9961
k__Bacteria;p__Proteobacteria;c__Gammaproteobacteria;o__Thiotrichales;f__Thiotrichaceae;g__Thiothrix	5.80582533290602e-06	8.34799315849853e-06	8.73848213439174e-06	9.01772498257647e-06	6.98028099702844e-06	8.86504481540891e-06	1.00028627240463e-05	3.3876180302582e-06	1.58006304174333e-05	1.18139166362786e-06	1.44100788807718e-05	7.46590093323762e-06	-0.2154	0.4747	0.65	0.9961
k__Bacteria;p__Proteobacteria;c__Epsilonproteobacteria;o__Campylobacterales;f__Helicobacteraceae;g__Helicobacter	0.0976059098657229	0.0180701944215499	0.0627261355329841	0.0530955058664595	0.0464747108782153	0.0324152971041549	0.026756705133231	0.00416451176519742	0.052478051676932	0.402574567472822	0.0238874567599383	0.0394467575975114	-0.2165	0.9985	0.8284	0.9961
k__Bacteria;p__Proteobacteria;c__Gammaproteobacteria;o__Oceanospirillales;f__Halomonadaceae;g__Halomonas	3.34415539175387e-05	2.98601293746294e-05	5.5052437446668e-05	5.15298570432941e-05	5.96232335162846e-05	4.27608044037371e-05	5.09669672129976e-05	1.82554971630581e-05	4.15806063616664e-05	2.18557457771155e-05	5.2662288273366e-05	4.63268724575257e-05	-0.2173	0.3863	0.5738	0.9961
k__Bacteria;p__Chlorobi;c__Chlorobia;o__Chlorobiales;f__Chlorobiaceae;g__Prosthecochloris	7.19922341280347e-06	1.05955297780943e-05	1.35446473083072e-05	1.11648023593804e-05	1.51239421602283e-05	7.30062514210145e-06	9.05020913127995e-06	9.9746530890936e-06	9.14773339956662e-06	3.54417499088359e-06	1.65060903543386e-05	7.46590093323762e-06	-0.2185	0.4441	0.6228	0.9961
k__Bacteria;p__Firmicutes;c__Bacilli;o__Lactobacillales;f__Lactobacillaceae;g__Lentilactobacillus	2.27588353049916e-05	5.23354955705869e-05	2.79631428300536e-05	3.65003154056667e-05	1.5705632243314e-05	2.50307147729193e-05	3.28665489504377e-05	5.64603005043034e-06	3.04924446652221e-05	2.48092249361852e-05	3.14401721035021e-05	3.0437903804738e-05	-0.2192	0.4632	0.636	0.9961
k__Bacteria;p__Bacteroidota;c__Flavobacteriia;o__Flavobacteriales;f__Flavobacteriaceae;g__Polaribacter	3.36737869308549e-05	4.62350390316842e-05	6.42278436877793e-05	9.01772498257647e-05	6.89302748456558e-05	4.69325901992236e-05	4.66800260455492e-05	7.43393956639995e-05	5.23915640156997e-05	1.18139166362786e-05	7.70284216535801e-05	4.82412060301508e-05	-0.222	0.5132	0.6654	0.9961
k__Bacteria;p__Firmicutes;c__Tissierellia;o__Tissierellales;f__Thermohalobacteraceae;g__Thermohalobacter	1.1611650665812e-05	7.70583983861403e-06	4.36924106719587e-06	7.30006308113333e-06	4.07183058159992e-06	8.34357159097309e-06	4.2869411674484e-06	9.41005008405057e-07	1.91270789263666e-05	3.54417499088359e-06	1.0480057367834e-05	9.18880114860014e-06	-0.2226	0.5276	0.6731	0.9961
k__Bacteria;p__Firmicutes;c__Bacilli;o__Bacillales;f__Staphylococcaceae;g__Jeotgalicoccus	4.18019423969234e-06	1.63749096570548e-05	7.42770981423298e-06	2.06119428173176e-05	1.16338016617141e-05	5.736205468794e-06	5.71592155659786e-06	8.09264307228349e-06	1.71866506294888e-05	5.51316109693004e-06	8.64604732846308e-06	4.97726728882508e-06	-0.2234	0.5349	0.6762	0.9961
k__Bacteria;p__Bacteroidota;c__Chitinophagia;o__Chitinophagales;f__Chitinophagaceae;g__Segetibacter	1.06827186125471e-05	9.31122313832528e-06	2.05354330158206e-05	2.70531749477294e-05	1.45422520771426e-05	1.51227235086387e-05	8.5738823348968e-06	9.78645208741259e-06	1.44146102053777e-05	7.28524859237183e-06	2.59381419853892e-05	1.39746350801627e-05	-0.2299	0.4174	0.5818	0.9961
k__Bacteria;p__Proteobacteria;c__Alphaproteobacteria;o__Kordiimonadales;f__Kordiimonadaceae;g__Kordiimonas	2.55456314647865e-06	5.77937987896052e-06	4.80616517391546e-06	1.2023633310102e-05	5.23521074777133e-06	2.08589289774327e-06	3.33428757468209e-06	3.76402003362023e-06	1.19197738236777e-05	3.93797221209288e-07	1.02180559336382e-05	3.82866714525006e-06	-0.2305	0.6861	0.7369	0.9961
k__Bacteria;p__Bacteroidota;c__Flavobacteriia;o__Flavobacteriales;f__Flavobacteriaceae;g__Kordia	6.27029135953851e-06	7.06368651872953e-06	1.13600267747093e-05	1.11648023593804e-05	2.00683078664568e-05	7.30062514210145e-06	5.23959476021471e-06	1.09156580974987e-05	4.71246872098886e-06	4.13487082269753e-06	3.09161692351104e-05	5.93443407513759e-06	-0.233	0.604	0.6996	0.9961
k__Bacteria;p__Actinobacteria;c__Actinomycetia;o__Pseudonocardiales;f__Pseudonocardiaceae;g__Saccharothrix	1.39339807989745e-05	5.77937987896052e-06	1.87877365889422e-05	1.67472035390706e-05	6.68943595548558e-06	1.35583038353313e-05	7.14490194574733e-06	1.56206831395239e-05	1.02565495692111e-05	5.51316109693004e-06	8.64604732846308e-06	1.05288346494377e-05	-0.2346	0.5344	0.6607	0.9961
k__Bacteria;p__Proteobacteria;c__Gammaproteobacteria;o__Pasteurellales;f__Pasteurellaceae;g__Pasteurella	9.28932053264964e-06	9.31122313832528e-06	2.5341598189736e-05	1.24530487854627e-05	3.49014049851422e-06	8.86504481540891e-06	3.33428757468209e-06	4.89322604370629e-06	2.10675072232443e-05	4.52866804390681e-06	2.88201577615436e-05	4.59440057430007e-06	-0.2358	0.5977	0.6931	0.9961
k__Bacteria;p__Firmicutes;c__Clostridia;o__Thermoanaerobacterales;f__Thermoanaerobacterales_Family_III.Incertae_Sedis;g__Syntrophaceticus	9.52155354596588e-06	1.47695263573436e-05	6.99078570751339e-06	1.07353868840196e-05	1.01795764539998e-05	5.21473224435818e-06	1.04791895204294e-05	2.44661302185315e-06	1.05337536116222e-05	5.31626248632539e-06	1.88641032621013e-05	5.16870064608758e-06	-0.2371	0.4428	0.5923	0.9961
k__Bacteria;p__Bacteroidota;c__Flavobacteriia;o__Flavobacteriales;f__Flavobacteriaceae;g__Mesonia	1.64885439454531e-05	1.57327563371703e-05	3.88862454980432e-05	3.90768082578314e-05	3.08295744035423e-05	2.45092415484835e-05	1.47661306878778e-05	2.72891452437466e-05	2.41167516897665e-05	8.07284303479041e-06	4.08722237345527e-05	2.23977027997129e-05	-0.2416	0.4802	0.6149	0.9961
k__Bacteria;p__Proteobacteria;c__Alphaproteobacteria;o__Sphingomonadales;f__Sphingomonadaceae;g__Sphingobium	1.20761166924445e-05	1.05955297780943e-05	9.61233034783091e-06	1.63177880637098e-05	9.0161962878284e-06	3.65031257105073e-06	5.23959476021471e-06	9.9746530890936e-06	1.24741819084999e-05	2.36278332725573e-06	9.43205163105063e-06	1.09117013639627e-05	-0.2417	0.5	0.6288	0.9961
k__Bacteria;p__Proteobacteria;c__Gammaproteobacteria;o__Xanthomonadales;f__Xanthomonadaceae;g__Stenotrophomonas	1.1611650665812e-05	1.31641430576323e-05	2.18462053359793e-05	2.96296677998941e-05	1.83232376171996e-05	2.13804022018685e-05	1.71477646697936e-05	9.03364808068854e-06	1.69094465870777e-05	7.87594442418577e-06	3.17021735376979e-05	1.43575017946877e-05	-0.2422	0.3958	0.5406	0.9961
k__Bacteria;p__Actinobacteria;c__Actinomycetia;o__Micrococcales;f__Cellulomonadaceae;g__Actinotalea	8.36038847938468e-06	1.0274453118152e-05	7.86463392095257e-06	6.44123213041176e-06	2.32676033234281e-06	5.21473224435818e-06	2.85796077829893e-06	9.41005008405057e-07	2.93836284955776e-05	1.57518888483715e-06	6.28803442070042e-06	1.53146685810002e-05	-0.2435	0.6686	0.7157	0.9961
k__Bacteria;p__Bacteroidota;c__Bacteroidia;o__Marinilabiliales;f__Marinifilaceae;g__Ancylomarina	4.78400007431456e-05	5.16933422507024e-05	9.48125311581504e-05	0.000133548212837204	0.000106740130246227	9.49081268473189e-05	6.00171763442776e-05	9.29712948304196e-05	5.37775842277553e-05	2.22495429983248e-05	0.000119734655427504	9.3610911701364e-05	-0.2438	0.5142	0.6354	0.9961
k__Bacteria;p__Bacteroidota;c__Cytophagia;o__Cytophagales;f__Hymenobacteraceae;g__Pontibacter	6.363184564865e-05	7.8021628365967e-05	0.000177391187328152	0.000134836459263286	0.000132334493901997	9.96013858672413e-05	6.95437122719407e-05	0.000119319435065761	8.39928248505662e-05	3.52448512982313e-05	0.000167418916451149	8.84422110552764e-05	-0.2469	0.4852	0.6108	0.9961
k__Bacteria;p__Bacteroidota;c__Flavobacteriia;o__Flavobacteriales;f__Flavobacteriaceae;g__Lutibacter	2.76357285846327e-05	1.73381396368816e-05	5.06831963794721e-05	5.45357653708196e-05	5.61330930177703e-05	2.97239737928416e-05	1.90530718553262e-05	4.9120461438744e-05	2.60571799866443e-05	1.06325249726508e-05	6.39283499437876e-05	3.0437903804738e-05	-0.247	0.5603	0.6594	0.9961
k__Bacteria;p__Firmicutes;c__Bacilli;o__Lactobacillales;f__Carnobacteriaceae;g__Carnobacterium	9.12675742332827e-05	0.000159254023331357	6.0295526727303e-05	0.000151583662802357	4.27542211067992e-05	6.83129924010922e-05	8.90731109236501e-05	4.83676574320199e-05	8.39928248505662e-05	4.05611137845567e-05	7.86004302587552e-05	7.77219430485762e-05	-0.2491	0.4247	0.5575	0.9961
k__Bacteria;p__Firmicutes;c__Erysipelotrichia;o__Erysipelotrichales;f__Erysipelotrichaceae;g__Dubosiella	0.000155131652895249	3.75659692132434e-05	5.54893615533875e-05	0.000595599264325408	0.000701227395159815	2.39877683240476e-05	1.90530718553262e-05	0.00176005576772082	0.000208734643935566	2.83533999270688e-05	5.4496298312737e-05	5.20698731754008e-05	-0.2494	1.37	0.8555	0.9961
k__Bacteria;p__Bacteroidota;c__Saprospiria;o__Saprospirales;f__Lewinellaceae;g__Neolewinella	1.95075731185642e-05	2.15121362161308e-05	3.67016249644453e-05	4.93827796664902e-05	4.5080981439142e-05	3.02454470172775e-05	2.61979738010735e-05	2.50307332235745e-05	2.30079355201221e-05	6.6945527605579e-06	5.65923097863038e-05	4.05838717396506e-05	-0.2524	0.4922	0.6081	0.9961
k__Bacteria;p__Actinobacteria;c__Coriobacteriia;o__Eggerthellales;f__Eggerthellaceae;g__Phoenicibacter	3.43704859708037e-05	3.82081225331279e-05	6.20432231541813e-05	7.77242010403019e-05	4.62443616053134e-05	5.47546885657609e-05	4.2869411674484e-05	1.43032761277569e-05	5.79356448639219e-05	1.75239763438133e-05	9.17005019685478e-05	6.2407274467576e-05	-0.2552	0.394	0.5171	0.9961
k__Bacteria;p__Bacteroidota;c__Cytophagia;o__Cytophagales;f__Cyclobacteriaceae;g__Pleomorphovibrio	3.01902917311113e-06	5.13722655907602e-06	1.2670799094868e-05	1.41707106869059e-05	6.39859091394273e-06	1.09509377131522e-05	1.00028627240463e-05	9.59825108573158e-06	6.37569297545552e-06	1.7720874954418e-06	4.71602581552531e-06	8.04020100502513e-06	-0.2563	0.6174	0.678	0.9961
k__Bacteria;p__Bacteroidota;c__Flavobacteriia;o__Flavobacteriales;f__Flavobacteriaceae;g__Arenibacter	2.04365051718292e-05	3.21076659942251e-05	3.32062321106886e-05	4.63768713389647e-05	3.98457706913707e-05	2.868102734397e-05	2.7626954190223e-05	2.65363412370226e-05	3.65909335982665e-05	7.87594442418577e-06	3.79902079583984e-05	3.1586503948313e-05	-0.2569	0.4194	0.5402	0.9961
k__Bacteria;p__Bacteroidota;c__Flavobacteriia;o__Flavobacteriales;f__Flavobacteriaceae;g__Nonlabens	1.37017477856582e-05	1.86224462766506e-05	4.89354999525937e-05	5.06710260925725e-05	3.08295744035423e-05	5.00614295458385e-05	2.95322613757556e-05	2.48425322218935e-05	2.21763233928888e-05	6.10385692874397e-06	5.63303083521079e-05	3.65637712371381e-05	-0.2597	0.5569	0.6409	0.9961
k__Bacteria;p__Proteobacteria;c__Gammaproteobacteria;o__Thiotrichales;f__Piscirickettsiaceae;g__Thiomicrospira	1.18438836791283e-05	6.42153319884502e-06	8.73848213439174e-06	5.58240117969019e-06	2.90845041542852e-06	1.04294644887164e-06	3.81061437106524e-06	1.88201001681011e-06	3.04924446652221e-06	2.36278332725573e-06	8.64604732846308e-06	5.16870064608758e-06	-0.2609	0.6015	0.6644	0.9961
k__Bacteria;p__Firmicutes;c__Bacilli;o__Bacillales;f__Bacillaceae;g__Virgibacillus	0.000147467963455813	0.000126825280677189	0.000329440776466569	0.000362426661204502	0.00027950208492268	0.000193988039490124	0.000181004182625599	0.000307896838750135	0.000173529730549355	8.03346331266948e-05	0.000168728923622128	0.000186264656616415	-0.2661	0.5365	0.6199	0.9961
k__Bacteria;p__Bacteroidota;c__Cytophagia;o__Cytophagales;f__Flammeovirgaceae;g__Flammeovirga	2.57778644781028e-05	3.85291991930701e-05	5.46155133399484e-05	8.63125105475176e-05	5.96232335162846e-05	5.37117421168893e-05	3.19138953576714e-05	5.19434764639591e-05	4.18578104040776e-05	1.18139166362786e-05	6.62863628515502e-05	5.58985403206509e-05	-0.2671	0.4928	0.5879	0.9961
k__Bacteria;p__Bacteroidota;c__Flavobacteriia;o__Flavobacteriales;f__Crocinitomicaceae;g__Crocinitomix	1.41662138122907e-05	1.66959863169971e-05	2.05354330158206e-05	3.39238225535019e-05	3.37380248189708e-05	1.35583038353313e-05	1.09555163168126e-05	2.46543312202125e-05	1.74638546718999e-05	4.9224652651161e-06	4.0348220866161e-05	1.58889686527877e-05	-0.2694	0.53	0.6112	0.9961
k__Bacteria;p__Bacteroidota;c__Bacteroidia;o__Marinilabiliales;f__Marinilabiliaceae;g__Labilibacter	2.6010097491419e-05	3.85291991930701e-05	4.45662588853979e-05	7.51477081881372e-05	6.36950640978845e-05	4.38037508526087e-05	2.38163398191578e-05	4.74266524236149e-05	3.49277093437998e-05	1.24046124680926e-05	7.88624316929511e-05	4.70926058865757e-05	-0.2735	0.4912	0.5777	0.9961
k__Bacteria;p__Proteobacteria;c__Deltaproteobacteria;o__Desulfobacterales;f__Desulfocapsaceae;g__Desulfopila	4.41242725300858e-06	6.74260985878727e-06	8.30155802767215e-06	7.72947855649411e-06	8.43450620474269e-06	4.17178579548654e-06	2.85796077829893e-06	4.51682404034427e-06	1.41374061629666e-05	2.95347915906966e-06	3.40601864454606e-06	7.08303421871261e-06	-0.2741	0.4844	0.5715	0.9961
k__Bacteria;p__Proteobacteria;c__Gammaproteobacteria;o__Enterobacterales;f__Enterobacteriaceae;g__Salmonella	6.85087389282911e-05	8.41220849048698e-05	6.68493883280968e-05	8.20183557939098e-05	6.80577397210273e-05	4.64111169747878e-05	7.19253462538565e-05	2.10785121882733e-05	7.12414388996552e-05	4.6468072102696e-05	5.58063054837162e-05	6.70016750418761e-05	-0.2805	0.38	0.4605	0.9961
k__Bacteria;p__Firmicutes;c__Clostridia;o__Koleobacterales;f__Koleobacteraceae;g__Koleobacter	5.1091262929573e-06	6.10045653890277e-06	2.35939017628577e-05	1.03059714086588e-05	3.49014049851422e-06	7.30062514210145e-06	4.2869411674484e-06	1.50560801344809e-06	1.38602021205555e-05	5.90695831813932e-06	1.2314067407205e-05	5.36013400335008e-06	-0.2813	0.5604	0.6157	0.9961
k__Bacteria;p__Proteobacteria;c__Alphaproteobacteria;o__Rhodobacterales;f__Roseobacteraceae;g__Roseovarius	6.73475738617099e-06	3.53184325936476e-06	2.18462053359793e-06	5.58240117969019e-06	1.19246467032569e-05	2.08589289774327e-06	1.90530718553262e-06	3.01121602689618e-06	3.88085659375554e-06	1.96898610604644e-06	1.10040602362257e-05	2.68006700167504e-06	-0.2814	0.584	0.6299	0.9961
k__Bacteria;p__Proteobacteria;c__Alphaproteobacteria;o__Maricaulales;f__Maricaulaceae;g__Glycocaulis	1.02182525859146e-05	1.60538329971126e-06	1.83508124822227e-05	7.21417998606117e-05	4.36267562314277e-06	2.92025005684058e-05	1.00028627240463e-05	3.3876180302582e-06	3.88085659375554e-06	2.28402388301387e-05	1.2314067407205e-05	1.16774347930127e-05	-0.2816	0.9763	0.773	0.9961
k__Bacteria;p__Proteobacteria;c__Betaproteobacteria;o__Neisseriales;f__Neisseriaceae;g__Wielerella	3.62283500773336e-05	1.09166064380365e-05	4.36924106719587e-06	1.28824642608235e-06	3.78098554005707e-06	1.35583038353313e-05	1.2384496705962e-05	1.88201001681011e-07	6.09848893304441e-06	1.26015110786972e-05	8.38404589426723e-06	1.11031347212252e-05	-0.2838	1.112	0.7986	0.9961
k__Bacteria;p__Firmicutes;c__Bacilli;o__Lactobacillales;f__Lactobacillaceae;g__Levilactobacillus	2.97258257044788e-05	2.76125927550336e-05	3.10216115770907e-05	3.43532380288627e-05	2.26859132403424e-05	2.03374557529969e-05	2.38163398191578e-05	8.2808440739645e-06	3.57593214710332e-05	1.26015110786972e-05	2.9868163498327e-05	2.75664034458004e-05	-0.2842	0.3367	0.3987	0.9961
k__Bacteria;p__Proteobacteria;c__Deltaproteobacteria;o__Desulfovibrionales;f__Desulfohalobiaceae;g__Desulfonatronovibrio	1.32372817590257e-05	5.45830321901827e-06	1.52923437351855e-05	1.63177880637098e-05	6.98028099702844e-06	1.25153573864596e-05	8.5738823348968e-06	4.51682404034427e-06	2.60571799866443e-05	4.13487082269753e-06	1.2314067407205e-05	5.55156736061259e-06	-0.2846	0.4688	0.5438	0.9961
k__Bacteria;p__Bacteroidota;c__Flavobacteriia;o__Flavobacteriales;f__Cryomorphaceae;g__Acidiluteibacter	6.96699039948723e-06	6.74260985878727e-06	1.09231026679897e-05	9.87655593329804e-06	8.14366116319984e-06	5.21473224435818e-06	4.2869411674484e-06	8.46904507564551e-06	9.70214148438884e-06	1.18139166362786e-06	2.90821591957394e-05	3.06293371620005e-06	-0.2854	0.6225	0.6466	0.9961
k__Bacteria;p__Tenericutes;c__Mollicutes;o__Mycoplasmatales;f__Mycoplasmataceae;g__Mycoplasma	0.00138457322539143	0.00084154192570864	0.00341674651454717	0.00131444077007936	0.00109386820124266	0.00274972831245007	0.00102172097824187	0.00093968760139329	0.00471939882204914	0.000367019010167057	0.00173680750728429	0.000946637951663077	-0.2873	0.5557	0.6052	0.9961
k__Bacteria;p__Proteobacteria;c__Alphaproteobacteria;o__Caulobacterales;f__Caulobacteraceae;g__Brevundimonas	7.89592245275219e-06	1.12376830979788e-05	1.44184955217464e-05	2.44766820955647e-05	1.89049277002853e-05	1.61656699575104e-05	1.95293986517094e-05	5.08142704538731e-06	7.48450914509996e-06	5.71005970753468e-06	1.72920946569262e-05	2.27805695142379e-05	-0.2893	0.49	0.5549	0.9961
k__Bacteria;p__Bacteroidota;c__Bacteroidia;o__Bacteroidales;f__Tenuifilaceae;g__Perlabentimonas	1.3469514772342e-05	1.12376830979788e-05	3.62647008577257e-05	3.99356392085529e-05	3.49014049851422e-05	3.02454470172775e-05	1.33371502987284e-05	3.2935175294177e-05	2.10675072232443e-05	5.11936387572075e-06	4.5588249550078e-05	1.79947355826753e-05	-0.2901	0.6006	0.629	0.9961
k__Bacteria;p__Proteobacteria;c__Deltaproteobacteria;o__Desulfobacterales;f__Desulfobacteraceae;g__Desulfococcus	3.48349519974361e-06	6.42153319884502e-06	4.36924106719587e-06	4.29415475360784e-06	9.0161962878284e-06	2.60736612217909e-06	2.85796077829893e-06	1.88201001681011e-06	7.20730510268885e-06	2.95347915906966e-06	1.25760688414008e-05	1.14860014357502e-06	-0.2913	0.5827	0.6172	0.9961
k__Bacteria;p__Fibrobacteres;c__Fibrobacteria;o__Fibrobacterales;f__Fibrobacteraceae;g__Hallerella	3.01902917311113e-05	7.86637816858515e-05	4.89354999525937e-05	3.86473927824706e-05	6.36950640978845e-05	3.59816524860715e-05	2.00057254480925e-05	1.20448641075847e-05	7.29046631541218e-05	2.53999207679991e-05	8.54124675478474e-05	4.69011725293132e-05	-0.2918	0.4392	0.5065	0.9961
k__Bacteria;p__Actinobacteria;c__Rubrobacteria;o__Rubrobacterales;f__Rubrobacteraceae;g__Rubrobacter	5.80582533290602e-06	8.99014647838303e-06	6.99078570751339e-06	6.44123213041176e-06	1.27971818278855e-05	7.30062514210145e-06	3.81061437106524e-06	3.19941702857719e-06	7.76171318751107e-06	6.30075553934861e-06	1.83401003937096e-05	3.44580043072505e-06	-0.292	0.4856	0.5476	0.9961
k__Bacteria;p__Candidatus_Saccharibacteria;c__Candidatus_Nanoperiomorbia;o__Candidatus_Nanoperiomorbales;f__Candidatus_Nanoperiomorbaceae;g__Candidatus_Nanoperiomorbus	1.2540582719077e-05	1.25219897377478e-05	3.93231696047628e-05	2.36178511448431e-05	5.81690083085703e-06	1.09509377131522e-05	3.33428757468209e-06	6.77523606051641e-06	3.40960972165665e-05	3.54417499088359e-06	7.0216384364488e-05	7.65733429050012e-06	-0.2935	0.7102	0.6794	0.9961
k__Bacteria;p__Bacteroidota;c__Cytophagia;o__Cytophagales;f__Cytophagaceae;g__Cytophaga	5.34135930627354e-06	7.70583983861403e-06	6.99078570751339e-06	3.47826535042235e-05	1.80323925756568e-05	1.56441967330745e-06	3.81061437106524e-06	4.14042203698225e-06	1.21969778660888e-05	2.16588471665109e-06	3.30121807086772e-05	3.06293371620005e-06	-0.2972	0.7937	0.7081	0.9961
k__Bacteria;p__Bacteroidota;c__Bacteroidia;o__Marinilabiliales;f__Prolixibacteraceae;g__Puteibacter	2.22943692783591e-05	1.95856762564773e-05	4.36924106719587e-05	6.01181665505098e-05	6.02049235993703e-05	3.85890186082505e-05	2.81032809866062e-05	2.82301502521517e-05	1.7741058714311e-05	9.25423469841827e-06	7.78144259561677e-05	4.24982053122757e-05	-0.2981	0.5498	0.5876	0.9961
k__Bacteria;p__Proteobacteria;c__Betaproteobacteria;o__Burkholderiales;f__Oxalobacteraceae;g__Janthinobacterium	1.71852429854018e-05	3.21076659942251e-05	6.0295526727303e-05	9.53302355300941e-05	4.62443616053134e-05	4.79755366480953e-05	5.28722743985302e-05	2.89829542588757e-05	2.91064244531665e-05	1.02387277514415e-05	5.4496298312737e-05	4.59440057430007e-05	-0.2982	0.5321	0.5752	0.9961
k__Bacteria;p__Actinobacteria;c__Coriobacteriia;o__Eggerthellales;f__Eggerthellaceae;g__Anaerotardibacter	5.66648552491628e-05	6.80682519077572e-05	9.04432900909545e-05	8.28771867446313e-05	4.85711219376562e-05	4.84970098725311e-05	2.1434705837242e-05	3.42525823059441e-05	6.93010106027774e-05	1.98867596710691e-05	9.56305234814855e-05	0.000116391481215602	-0.2992	0.438	0.4945	0.9961
k__Bacteria;p__Firmicutes;c__Clostridia;o__Eubacteriales;f__Syntrophomonadaceae;g__Dethiobacter	1.99720391451967e-05	1.22009130778055e-05	1.22338749881484e-05	1.50295416376274e-05	5.81690083085703e-06	7.30062514210145e-06	1.09555163168126e-05	1.31740701176708e-06	1.80182627567221e-05	7.67904581358112e-06	1.62440889201427e-05	9.38023450586265e-06	-0.3008	0.5271	0.5683	0.9961
k__Bacteria;p__Bacteroidota;c__Flavobacteriia;o__Flavobacteriales;f__Flavobacteriaceae;g__Sinomicrobium	1.74174759987181e-05	1.86224462766506e-05	3.97600937114824e-05	4.55180403882431e-05	3.60647851513136e-05	4.27608044037371e-05	2.00057254480925e-05	2.69127432403846e-05	2.35623436049443e-05	6.89145137116254e-06	5.65923097863038e-05	2.87150035893754e-05	-0.3046	0.5038	0.5454	0.9961
k__Bacteria;p__Bacteroidota;c__Cytophagia;o__Cytophagales;f__Fulvivirgaceae;g__Fulvivirga	4.87689327964106e-05	6.83893285676995e-05	9.96186963320658e-05	0.000140848275918337	0.000112847876118626	9.49081268473189e-05	5.43012547876797e-05	7.67860086858526e-05	4.93423195491775e-05	1.75239763438133e-05	0.000143838787373522	0.00014912658530749	-0.3057	0.5358	0.5683	0.9961
k__Bacteria;p__Bacteroidota;c__Flavobacteriia;o__Flavobacteriales;f__Flavobacteriaceae;g__Muricauda	3.90151462371285e-05	5.71516454697207e-05	8.52002008103194e-05	8.71713414982392e-05	7.56197108011414e-05	7.35277246454504e-05	3.33428757468209e-05	5.79659085177515e-05	5.40547882701664e-05	2.53999207679991e-05	8.51504661136515e-05	6.3555874611151e-05	-0.3083	0.4309	0.4743	0.9961
k__Bacteria;p__Verrucomicrobia;c__Opitutae;o__Opitutales;f__Opitutaceae;g__Opitutus	4.41242725300858e-06	6.42153319884502e-06	6.99078570751339e-06	1.2023633310102e-05	9.0161962878284e-06	4.17178579548654e-06	4.76326796383155e-06	4.32862303866326e-06	9.42493744197773e-06	2.75658054846502e-06	4.97802724972117e-06	5.16870064608758e-06	-0.3105	0.4243	0.4643	0.9961
k__Bacteria;p__Proteobacteria;c__Gammaproteobacteria;o__Xanthomonadales;f__Xanthomonadaceae;g__Pseudoxanthomonas	1.13794176524958e-05	6.42153319884502e-06	1.2670799094868e-05	2.44766820955647e-05	1.13429566201712e-05	5.21473224435818e-06	6.66857514936418e-06	6.39883405715439e-06	7.20730510268885e-06	5.90695831813932e-06	1.17900645388133e-05	9.18880114860014e-06	-0.316	0.4699	0.5012	0.9961
k__Bacteria;p__Bacteroidota;c__Cytophagia;o__Cytophagales;f__Spirosomaceae;g__Dyadobacter	6.71153408483936e-05	8.31588549250431e-05	0.000157292678419051	0.000197531118665961	0.000158801392682397	0.000115767055824752	9.1931071701949e-05	0.000109532982978349	9.12001299532551e-05	2.71720082634409e-05	0.000147244806018068	0.000125580282364202	-0.3173	0.4892	0.5165	0.9961
k__Bacteria;p__Candidatus_Saccharibacteria;c__Candidatus_Saccharimonadia;o__Candidatus_Saccharimonadales;f__Candidatus_Saccharimonadaceae;g__Candidatus_Saccharimonas	3.15836898110088e-05	4.52718090518574e-05	8.91325177707957e-05	4.46592094375216e-05	1.04704214955427e-05	3.49387060371998e-05	3.81061437106524e-06	1.26094671126278e-05	0.000106446352285866	1.63425846801855e-05	0.000213531168869618	1.43575017946877e-05	-0.3206	0.8595	0.7091	0.9961
k__Bacteria;p__Ignavibacteriae;c__Ignavibacteria;o__Ignavibacteriales;f__Ignavibacteriaceae;g__Ignavibacterium	2.78679615979489e-06	5.13722655907602e-06	1.66031160553443e-05	1.2023633310102e-05	7.27112603857129e-06	2.60736612217909e-06	4.76326796383155e-06	3.95222103530124e-06	4.43526467857775e-06	1.7720874954418e-06	7.33604015748382e-06	6.89160086145011e-06	-0.3207	0.5638	0.5695	0.9961
k__Bacteria;p__unclassified;c__unclassified;o__unclassified;f__unclassified;g__Candidatus_Moduliflexus	8.82485450601716e-06	1.05955297780943e-05	1.57292678419051e-05	1.07353868840196e-05	7.27112603857129e-06	8.86504481540891e-06	5.23959476021471e-06	3.01121602689618e-06	1.16425697812666e-05	3.74107360148824e-06	1.0480057367834e-05	2.02919358698253e-05	-0.3214	0.4091	0.4321	0.9961
k__Bacteria;p__Bacteroidota;c__Flavobacteriia;o__Flavobacteriales;f__Vicingaceae;g__Vicingus	6.03805834622227e-06	2.24753661959576e-06	3.93231696047628e-06	1.07353868840196e-05	5.81690083085703e-06	7.30062514210145e-06	1.90530718553262e-06	7.33983906555944e-06	4.71246872098886e-06	2.16588471665109e-06	8.38404589426723e-06	2.68006700167504e-06	-0.3257	0.5966	0.5851	0.9961
k__Bacteria;p__Firmicutes;c__Bacilli;o__Lactobacillales;f__Lactobacillaceae;g__Lactiplantibacillus	5.29491270361029e-05	6.06834887290855e-05	3.97600937114824e-05	8.37360176953529e-05	2.85028140711994e-05	3.85890186082505e-05	3.71534901178861e-05	1.7126291152972e-05	5.65496246518664e-05	2.26433402195341e-05	4.63742538526656e-05	4.28810720268007e-05	-0.3283	0.3598	0.3615	0.9961
k__Bacteria;p__Bacteroidota;c__Flavobacteriia;o__Flavobacteriales;f__Flavobacteriaceae;g__Winogradskyella	2.13654372250942e-05	2.24753661959576e-05	3.97600937114824e-05	4.9812195141851e-05	3.60647851513136e-05	2.76380808950984e-05	1.76240914661767e-05	3.3311577297539e-05	2.43939557321777e-05	9.25423469841827e-06	4.92562696288199e-05	1.89519023689878e-05	-0.3331	0.4836	0.4909	0.9961
k__Bacteria;p__Firmicutes;c__Bacilli;o__Lactobacillales;f__Lactobacillaceae;g__Secundilactobacillus	2.90291266645301e-05	3.91713525129546e-05	5.11201204861917e-05	5.92593355997882e-05	2.38492934065138e-05	2.2944821875176e-05	3.14375685612883e-05	7.33983906555944e-06	4.87879114643553e-05	1.92960638392551e-05	5.94743255624581e-05	1.91433357262503e-05	-0.334	0.4452	0.4532	0.9961
k__Bacteria;p__Proteobacteria;c__Alphaproteobacteria;o__Hyphomicrobiales;f__Rhizobiaceae;g__Shinella	4.41242725300858e-06	1.284306639769e-06	4.36924106719587e-07	2.96296677998941e-05	2.23950681987996e-05	1.56441967330745e-06	4.2869411674484e-06	2.63481402353416e-06	2.21763233928888e-06	7.87594442418577e-07	2.35801290776266e-06	5.36013400335008e-06	-0.3409	1.066	0.7492	0.9961
k__Bacteria;p__Bacteroidota;c__Cytophagia;o__Cytophagales;f__Fulvivirgaceae;g__Xanthovirga	4.41242725300858e-06	7.06368651872953e-06	9.61233034783091e-06	1.37412952115451e-05	9.30704132937125e-06	9.38651803984473e-06	1.42898038914947e-06	8.84544707900753e-06	8.31612127233329e-06	1.7720874954418e-06	2.17461190382556e-05	1.03374012921752e-05	-0.3413	0.6411	0.5944	0.9961
k__Bacteria;p__Bacteroidota;c__Bacteroidia;o__Bacteroidales;f__unclassified;g__Candidatus_Azobacteroides	5.80582533290602e-06	1.22009130778055e-05	2.62154464031752e-05	3.13473297013372e-05	2.3558448364971e-05	2.19018754263044e-05	1.00028627240463e-05	1.80672961613771e-05	9.70214148438884e-06	4.33176943330217e-06	1.99121089988847e-05	2.35463029432879e-05	-0.3414	0.5955	0.5664	0.9961
k__Bacteria;p__Bacteroidota;c__Sphingobacteriia;o__Sphingobacteriales;f__Sphingobacteriaceae;g__Solitalea	2.36877673582566e-05	4.55928857117997e-05	5.11201204861917e-05	6.18358284519529e-05	5.2933797560799e-05	3.65031257105073e-05	1.33371502987284e-05	3.82048033412453e-05	3.10468527500443e-05	1.59487874589762e-05	9.72025320866606e-05	3.2735104091888e-05	-0.3421	0.5123	0.5042	0.9961
k__Bacteria;p__Tenericutes;c__unclassified;o__Mycoplasmoidales;f__Mycoplasmoidaceae;g__Malacoplasma	5.80582533290602e-06	2.24753661959576e-06	2.62154464031752e-06	7.72947855649411e-06	2.90845041542852e-06	8.34357159097309e-06	1.90530718553262e-06	3.19941702857719e-06	1.49690182901999e-05	5.90695831813932e-07	5.50203011811287e-06	2.48863364441254e-06	-0.3429	0.645	0.595	0.9961
[truncated: 276 more rows]
