# Supplementary material for: Mongolian medicine Wulanwendusu-11 alleviates myocardial ischemia-reperfusion injury by modulating the intestinal microbiota and associated metabolic pathways
Source: Front Microbiol. 2026 Jan 9;16:1693472. doi: 10.3389/fmicb.2025.1693472 (PMC12828672; doi:10.3389/fmicb.2025.1693472)
Supplement: Supplementary file 4 [file Data_Sheet_4.XLS]

taxon	I2_7fen	I2_8fen	I2_9fen	I2_10fen	I2_11fen	I2_12fen	S1_7fen	S1_8fen	S1_9fen	S1_10fen	S1_11fen	S1_12fen	logFC	se	pvalues	adjPvalues
k__Bacteria;p__Actinobacteria;c__Actinomycetia;o__Micrococcales;f__Microbacteriaceae;g__Amnibacterium	9.52501148954511e-07	0	0	0	0	5.74228839380154e-07	3.99966936066619e-06	8.70418494652174e-06	2.38222042110538e-05	2.10595059135961e-05	3.38187240471488e-05	5.95331558749179e-06	3.646	0.853	1.915e-05	0.026
k__Bacteria;p__Bacteroidota;c__Bacteroidia;o__Bacteroidales;f__Muribaculaceae;g__Heminiphilus	0.000960121158146147	0.000612004548255204	0.000222035267849099	0.000116952823711732	0.000134924375542481	0.000254191966232282	0.00397860443536668	0.00828536004733029	0.0226749049507743	0.0148415239613756	0.022782432070089	0.00545956247595419	3.343	0.8399	6.885e-05	0.04675
k__Bacteria;p__Actinobacteria;c__Actinomycetia;o__Micromonosporales;f__Micromonosporaceae;g__Phytohabitans	9.52501148954511e-07	3.76386561042561e-07	8.31592763479772e-07	1.96890275608977e-07	2.61989078723264e-07	1.33986729188703e-06	5.86618172897707e-06	1.12642393425576e-05	3.20367573872792e-05	2.17108308387589e-05	2.86423887338097e-05	2.23249334530942e-06	2.884	0.7973	0.0002979	0.1054
k__Bacteria;p__Proteobacteria;c__Gammaproteobacteria;o__Oceanospirillales;f__Alcanivoracaceae;g__Alcanivorax	7.62000919163609e-06	1.76901683690004e-05	1.58002625061157e-05	6.69426937070521e-06	6.54972696808161e-06	9.18766143008247e-06	7.91934533411905e-05	7.34735611662277e-05	0.000266972978227327	4.88493693872075e-05	0.000390295682625769	0.000152925794153695	2.387	0.6857	0.0004978	0.1352
k__Bacteria;p__Bacteroidota;c__Flavobacteriia;o__Flavobacteriales;f__Flavobacteriaceae;g__Constantimarinum	1.42875172343177e-06	1.50554624417024e-06	3.0491734660925e-06	1.96890275608977e-07	1.04795631489306e-06	7.65638452506873e-07	1.89317683071533e-05	9.47220126533249e-06	8.48837161543295e-06	1.69344480542319e-05	1.17330267102353e-05	7.44164448436473e-06	2.262	0.6272	0.0003106	0.1054
k__Bacteria;p__Proteobacteria;c__Gammaproteobacteria;o__Oceanospirillales;f__Oceanospirillaceae;g__Bacterioplanes	2.85750344686353e-06	2.07012608573408e-06	4.98955658087863e-06	7.87561102435907e-07	0	3.82819226253436e-07	3.33305780055515e-05	1.35682882989898e-05	1.28694666427532e-05	2.23621557639216e-05	2.03602522324671e-05	9.30205560545592e-06	2.098	0.7057	0.002952	0.3645
k__Bacteria;p__Proteobacteria;c__Alphaproteobacteria;o__Rhodobacterales;f__Rhodobacteraceae;g__Pseudoroseicyclus	3.81000459581804e-06	1.8819328052128e-06	3.60356864174568e-06	1.96890275608977e-07	1.04795631489306e-06	2.48832497064734e-06	2.02649914273753e-05	8.96019038612532e-06	1.04051006898856e-05	2.14937225303713e-05	1.86348071280208e-05	1.11624667265471e-05	2.03	0.7231	0.005003	0.4766
k__Bacteria;p__Actinobacteria;c__Actinomycetia;o__Micrococcales;f__unclassified;g__Pengzhenrongella	5.71500689372707e-06	3.38747904938305e-06	1.38598793913295e-06	1.96890275608977e-07	7.85967236169793e-07	5.74228839380154e-07	1.813183443502e-05	4.35209247326087e-06	1.23218297643382e-05	1.54146898955188e-05	1.38035608355709e-05	8.55789115701944e-06	1.997	0.8997	0.02647	0.8764
k__Eukaryota;p__Zoopagomycota;c__Zoopagomycetes;o__Zoopagales;f__Piptocephalidaceae;g__Syncephalis	3.81000459581804e-06	2.8228992078192e-06	2.21758070261273e-06	0	2.61989078723264e-07	3.82819226253436e-07	1.09324295858209e-05	5.88812511088236e-06	1.04051006898856e-05	1.17238486529298e-05	9.66249258489966e-06	1.11624667265471e-05	1.93	0.9154	0.03497	0.8919
k__Bacteria;p__Bacteroidota;c__Flavobacteriia;o__Flavobacteriales;f__Flavobacteriaceae;g__Euzebyella	4.2862551702953e-06	3.01109248834049e-06	1.10879035130636e-06	1.96890275608977e-07	1.04795631489306e-06	3.82819226253436e-07	1.14657188339097e-05	3.84008159405371e-06	9.3098269330555e-06	9.33565726066631e-06	1.06977596475675e-05	1.00462200538924e-05	1.897	0.8575	0.02696	0.8764
k__Bacteria;p__Bacteroidota;c__Cytophagia;o__Cytophagales;f__Hymenobacteraceae;g__Nibribacter	1.42875172343177e-06	2.8228992078192e-06	3.0491734660925e-06	5.9067082682693e-07	1.57193447233959e-06	5.74228839380154e-07	1.97317021792865e-05	4.86410335246803e-06	1.06789191290931e-05	1.45462566619684e-05	1.17330267102353e-05	7.81372670858297e-06	1.865	0.6681	0.005233	0.4766
k__Bacteria;p__Firmicutes;c__Bacilli;o__Bacillales;f__Bacillaceae;g__Alteribacillus	5.23875631924981e-06	1.12915968312768e-06	4.43516140522545e-06	1.57512220487181e-06	8.38365051914446e-06	6.69933645943513e-06	1.33322312022206e-05	2.40645113227366e-05	5.39422325238804e-05	2.93096216323245e-05	5.83200445302873e-05	1.33949600718565e-05	1.86	0.5775	0.001279	0.193
k__Bacteria;p__Candidatus_Kryptonia;c__unclassified;o__unclassified;f__unclassified;g__Candidatus_Kryptonium	1.42875172343177e-06	7.71592450137249e-06	5.26675416870522e-06	9.84451378044884e-07	1.57193447233959e-06	1.14845767876031e-06	2.34647269159083e-05	1.2800271980179e-05	1.53338325956208e-05	1.88884228297202e-05	1.79446290862422e-05	1.11624667265471e-05	1.822	0.6984	0.009081	0.647
k__Bacteria;p__Proteobacteria;c__Gammaproteobacteria;o__Vibrionales;f__Vibrionaceae;g__Echinimonas	9.52501148954511e-07	3.01109248834049e-06	3.0491734660925e-06	0	5.23978157446529e-07	1.33986729188703e-06	1.3598875826265e-05	3.84008159405371e-06	1.42385588387908e-05	1.51975815871312e-05	1.34584718146817e-05	6.32539781171002e-06	1.821	0.7656	0.0174	0.8565
k__Bacteria;p__Proteobacteria;c__Alphaproteobacteria;o__Micropepsales;f__Micropepsaceae;g__Rhizomicrobium	1.42875172343177e-06	2.25831936625536e-06	4.15796381739886e-06	7.87561102435907e-07	2.09591262978611e-06	1.72268651814046e-06	1.62653220667092e-05	8.19217406731458e-06	1.25956482035457e-05	1.91055311381078e-05	1.24232047520139e-05	8.92997338123768e-06	1.777	0.5209	0.0006484	0.1467
k__Bacteria;p__Proteobacteria;c__Deltaproteobacteria;o__Desulfobacterales;f__Desulfosudaceae;g__Desulfosudis	2.85750344686353e-06	2.44651264677664e-06	1.94038311478614e-06	1.37823192926284e-06	1.83392355106285e-06	2.1055057443939e-06	1.97317021792865e-05	7.936168627711e-06	1.09527375683006e-05	1.65002314374567e-05	1.72544510444637e-05	1.22787133992018e-05	1.753	0.5386	0.001139	0.193
k__Bacteria;p__Proteobacteria;c__Gammaproteobacteria;o__Pasteurellales;f__Pasteurellaceae;g__Conservatibacter	3.81000459581804e-06	1.8819328052128e-06	1.66318552695954e-06	0	1.04795631489306e-06	1.14845767876031e-06	1.46654543224427e-05	7.16815230890026e-06	6.57164254098035e-06	1.04211988026043e-05	1.65642730026851e-05	1.07903845023289e-05	1.747	0.6262	0.005264	0.4766
k__Bacteria;p__Verrucomicrobia;c__Verrucomicrobiae;o__Verrucomicrobiales;f__Verrucomicrobiaceae;g__Oceaniferula	4.76250574477255e-07	9.40966402606402e-07	9.97911316175727e-06	1.18134165365386e-06	2.61989078723264e-07	1.91409613126718e-06	1.06657849617765e-05	5.37611423167519e-06	9.85746381147053e-06	1.1072523727767e-05	1.24232047520139e-05	4.46498669061884e-06	1.74	0.84	0.03833	0.8919
k__Bacteria;p__Proteobacteria;c__Gammaproteobacteria;o__Enterobacterales;f__Thorselliaceae;g__Thorsellia	1.90500229790902e-06	2.07012608573408e-06	2.21758070261273e-06	3.93780551217953e-07	1.57193447233959e-06	5.74228839380154e-07	1.33322312022206e-05	5.37611423167519e-06	6.02400566256532e-06	1.1072523727767e-05	8.97231454312112e-06	4.46498669061884e-06	1.681	0.622	0.006891	0.5849
k__Bacteria;p__Proteobacteria;c__Gammaproteobacteria;o__Chromatiales;f__Wenzhouxiangellaceae;g__Wenzhouxiangella	4.2862551702953e-06	7.52773122085121e-07	3.32637105391909e-06	1.37823192926284e-06	5.23978157446529e-07	7.65638452506873e-07	1.14657188339097e-05	8.19217406731458e-06	6.02400566256532e-06	1.02040904942167e-05	8.97231454312112e-06	5.95331558749179e-06	1.64	0.669	0.01423	0.8293
k__Bacteria;p__Bacteroidota;c__Flavobacteriia;o__Flavobacteriales;f__Weeksellaceae;g__Halpernia	9.52501148954511e-07	5.08121857407457e-06	5.26675416870522e-06	3.93780551217953e-07	3.40585802340244e-06	2.67973458377405e-06	1.97317021792865e-05	6.91214686929668e-06	1.31432850819607e-05	2.08423976052085e-05	1.58740949609066e-05	7.81372670858297e-06	1.624	0.711	0.02234	0.8565
k__Bacteria;p__Proteobacteria;c__Betaproteobacteria;o__Neisseriales;f__Neisseriaceae;g__Conchiformibius	3.33375402134079e-06	2.07012608573408e-06	2.21758070261273e-06	1.96890275608977e-06	5.23978157446529e-07	1.33986729188703e-06	8.79927259346561e-06	1.20322556613683e-05	5.47636878415029e-06	9.5527655690539e-06	1.31133827937924e-05	8.18580893280121e-06	1.54	0.6741	0.02237	0.8565
k__Bacteria;p__Proteobacteria;c__Betaproteobacteria;o__Neisseriales;f__Neisseriaceae;g__Kingella	4.76250574477255e-06	7.33953794032993e-06	1.49686697426359e-05	3.93780551217953e-07	1.10035413063771e-05	4.2110114887878e-06	3.22639995093739e-05	1.63843481346292e-05	3.03938467520341e-05	3.62570875007273e-05	2.48464095040277e-05	2.0464522332003e-05	1.538	0.74	0.03762	0.8919
k__Bacteria;p__Cyanobacteria;c__Gloeobacteria;o__Gloeobacterales;f__Gloeobacteraceae;g__Gloeobacter	1.42875172343177e-06	5.26941185459585e-06	3.0491734660925e-06	1.96890275608977e-06	2.09591262978611e-06	1.91409613126718e-06	1.99983468033309e-05	1.1008233902954e-05	9.85746381147053e-06	1.67173397458443e-05	1.34584718146817e-05	8.92997338123768e-06	1.535	0.5923	0.009528	0.647
k__Bacteria;p__Verrucomicrobia;c__Verrucomicrobiae;o__Verrucomicrobiales;f__Verrucomicrobia_subdivision_3;g__Limisphaera	3.81000459581804e-06	1.12915968312768e-06	3.0491734660925e-06	2.5595735829167e-06	2.09591262978611e-06	1.72268651814046e-06	1.62653220667092e-05	8.70418494652174e-06	1.67029247916584e-05	1.43291483535809e-05	1.24232047520139e-05	5.95331558749179e-06	1.531	0.5109	0.002723	0.3645
k__Bacteria;p__Proteobacteria;c__Betaproteobacteria;o__Neisseriales;f__Neisseriaceae;g__Crenobacter	4.2862551702953e-06	9.40966402606402e-07	5.82114934435841e-06	5.9067082682693e-07	2.61989078723264e-06	3.82819226253436e-07	8.79927259346561e-06	6.40013599008952e-06	9.3098269330555e-06	9.76987387744149e-06	8.62722552223184e-06	7.44164448436473e-06	1.51	0.6793	0.02619	0.8764
k__Bacteria;p__Proteobacteria;c__Deltaproteobacteria;o__Syntrophobacterales;f__Syntrophobacteraceae;g__Thermodesulforhabdus	3.33375402134079e-06	3.19928576886177e-06	2.21758070261273e-06	7.87561102435907e-07	7.85967236169793e-07	2.29691535752062e-06	1.49320989464871e-05	7.68016318810742e-06	6.57164254098035e-06	1.04211988026043e-05	7.24686943867475e-06	1.19066311749836e-05	1.494	0.6431	0.02019	0.8565
k__Bacteria;p__Firmicutes;c__Bacilli;o__Lactobacillales;f__Aerococcaceae;g__Hutsoniella	6.66750804268158e-06	3.19928576886177e-06	8.31592763479772e-07	2.36268330730772e-06	1.83392355106285e-06	9.57048065633591e-07	1.01324957136877e-05	1.04962230237468e-05	8.76219005464047e-06	1.19409569613174e-05	1.41486498564602e-05	1.00462200538924e-05	1.48	0.7418	0.04609	0.8919
k__Bacteria;p__Bacteroidota;c__Chitinophagia;o__Chitinophagales;f__Chitinophagaceae;g__Paraflavitalea	5.71500689372707e-06	7.33953794032993e-06	1.38598793913295e-06	2.16579303169874e-06	1.17895085425469e-05	1.91409613126718e-06	9.59920646559884e-06	1.84323916514578e-05	3.14891205088642e-05	2.71385385484486e-05	4.86575519453876e-05	8.55789115701944e-06	1.471	0.7946	0.06411	0.8919
k__Bacteria;p__Bacteroidota;c__Flavobacteriia;o__Flavobacteriales;f__Weeksellaceae;g__Faecalibacter	6.19125746820432e-06	8.28050434293633e-06	7.76153245914454e-06	1.77201248048079e-06	6.28773788935834e-06	2.87114419690077e-06	3.33305780055515e-05	1.97124188494757e-05	2.16316566973937e-05	3.1697813024588e-05	1.79446290862422e-05	2.38132623499671e-05	1.468	0.5606	0.008829	0.647
k__Bacteria;p__Lentisphaerae;c__Lentisphaeria;o__Lentisphaerales;f__Lentisphaeraceae;g__Lentisphaera	3.81000459581804e-06	4.51663873251073e-06	3.88076622957227e-06	1.37823192926284e-06	2.88187986595591e-06	1.72268651814046e-06	1.89317683071533e-05	7.42415774850384e-06	1.77981985484885e-05	1.56317982039064e-05	1.24232047520139e-05	1.37670422960748e-05	1.46	0.5706	0.0105	0.6606
k__Bacteria;p__Bacteroidota;c__Chitinophagia;o__Chitinophagales;f__Chitinophagaceae;g__Pinibacter	1.42875172343177e-06	4.51663873251073e-06	8.31592763479772e-07	9.84451378044884e-07	3.6678471021257e-06	1.14845767876031e-06	9.06591721751002e-06	6.14413055048594e-06	1.36909219603757e-05	1.12896320361546e-05	1.27682937729031e-05	3.34874001796413e-06	1.447	0.7034	0.03965	0.8919
k__Bacteria;p__Proteobacteria;c__Betaproteobacteria;o__Neisseriales;f__Chromobacteriaceae;g__Andreprevotia	4.2862551702953e-06	3.76386561042561e-06	5.54395175653181e-06	9.84451378044884e-07	1.30994539361632e-06	2.29691535752062e-06	2.23981484197306e-05	6.91214686929668e-06	1.45123772779983e-05	1.23751735780926e-05	1.41486498564602e-05	7.44164448436473e-06	1.405	0.6109	0.02149	0.8565
k__Bacteria;p__Bacteroidota;c__Cytophagia;o__Cytophagales;f__Microscillaceae;g__Microscilla	4.2862551702953e-06	4.89302529355329e-06	6.098346932185e-06	1.96890275608977e-07	6.28773788935834e-06	3.06255381002749e-06	1.43988096983983e-05	9.47220126533249e-06	1.23218297643382e-05	1.23751735780926e-05	2.00151632115779e-05	1.265079562342e-05	1.369	0.7506	0.06814	0.8919
k__Bacteria;p__Synergistetes;c__Synergistia;o__Synergistales;f__Synergistaceae;g__Aminiphilus	9.52501148954511e-07	1.50554624417024e-06	2.49477829043932e-06	1.18134165365386e-06	3.40585802340244e-06	2.1055057443939e-06	9.06591721751002e-06	4.60809791286445e-06	8.76219005464047e-06	1.04211988026043e-05	7.9370474804533e-06	7.0695622601465e-06	1.361	0.4869	0.005185	0.4766
k__Bacteria;p__Proteobacteria;c__Acidithiobacillia;o__Acidithiobacillales;f__Acidithiobacillaceae;g__Acidithiobacillus	9.04876091506785e-06	4.32844545198945e-06	1.66318552695954e-05	3.54402496096158e-06	8.90762867659099e-06	4.59383071504124e-06	4.37297183432836e-05	3.45607343464834e-05	2.7108025481544e-05	2.88754050155493e-05	2.65718546084741e-05	1.86041112109118e-05	1.355	0.4164	0.001134	0.193
k__Bacteria;p__Bacteroidota;c__Saprospiria;o__Saprospirales;f__Haliscomenobacteraceae;g__Haliscomenobacter	2.85750344686353e-06	4.89302529355329e-06	7.20713728349136e-06	0	1.12655303851004e-05	3.06255381002749e-06	2.15982145475974e-05	1.12642393425576e-05	2.43698410894688e-05	2.40990222310223e-05	3.07129228591454e-05	1.56274534171659e-05	1.344	0.5507	0.01466	0.8293
k__Bacteria;p__Firmicutes;c__Clostridia;o__Eubacteriales;f__Lachnospiraceae;g__Gallintestinimicrobium	1.19062643619314e-05	0	5.26675416870522e-06	4.13469578778851e-06	2.09591262978611e-06	7.27356529881529e-06	2.66644624044412e-06	4.86410335246803e-05	1.23218297643382e-05	3.58228708839521e-05	8.28213650134257e-05	2.23249334530942e-05	1.299	0.969	0.18	0.8919
k__Bacteria;p__Planctomycetota;c__Phycisphaerae;o__Sedimentisphaerales;f__Sedimentisphaeraceae;g__Sedimentisphaera	6.19125746820432e-06	1.12915968312768e-06	7.48433487131795e-06	1.77201248048079e-06	3.14386894467917e-06	1.91409613126718e-06	1.09324295858209e-05	1.02402175841432e-05	1.64291063524509e-05	1.38949317368057e-05	2.41562314622492e-05	4.83706891483708e-06	1.298	0.5632	0.02114	0.8565
k__Bacteria;p__Bacteroidota;c__Chitinophagia;o__Chitinophagales;f__Chitinophagaceae;g__Filimonas	2.00025241280447e-05	9.74841193100232e-05	4.82323802818268e-05	4.92225689022442e-06	1.99111699829681e-05	9.76189026946263e-06	0.000112257386722698	4.2752908413798e-05	0.000143754680583945	9.81329553911901e-05	0.000110083397663678	8.37185004491032e-05	1.287	0.8031	0.109	0.8919
k__Bacteria;p__Bacteroidota;c__Flavobacteriia;o__Flavobacteriales;f__Parvicellaceae;g__Parvicella	7.14375861715883e-06	1.5431849002745e-05	1.27510890400232e-05	4.52847633900646e-06	2.51509515574334e-05	1.72268651814046e-06	4.77293877039498e-05	2.48325276415473e-05	2.73818439207515e-05	3.9079495509766e-05	4.21008605484914e-05	3.05107423858954e-05	1.283	0.705	0.06877	0.8919
k__Bacteria;p__Actinobacteria;c__Actinomycetia;o__Frankiales;f__Frankiaceae;g__Frankia	7.62000919163609e-06	5.26941185459585e-06	8.31592763479772e-06	3.93780551217953e-06	6.28773788935834e-06	5.74228839380154e-06	3.41305118776848e-05	1.53603263762148e-05	2.02625645013561e-05	2.86582967071617e-05	2.48464095040277e-05	2.30690979015307e-05	1.257	0.472	0.007728	0.6173
k__Bacteria;p__Proteobacteria;c__Alphaproteobacteria;o__Hyphomicrobiales;f__Phyllobacteriaceae;g__Phyllobacterium	7.14375861715883e-06	4.14025217146817e-06	7.48433487131795e-06	1.57512220487181e-06	7.85967236169793e-06	6.89074607256185e-06	1.73319005628868e-05	1.15202447821611e-05	2.16316566973937e-05	1.54146898955188e-05	3.20932789427025e-05	3.19990712827684e-05	1.244	0.52	0.01671	0.8565
k__Bacteria;p__Bacteroidota;c__Flavobacteriia;o__Flavobacteriales;f__Schleiferiaceae;g__Thermaurantimonas	9.52501148954511e-07	2.8228992078192e-06	4.15796381739886e-06	1.37823192926284e-06	8.64563959786772e-06	1.72268651814046e-06	9.59920646559884e-06	1.04962230237468e-05	8.48837161543295e-06	8.68433233550355e-06	1.1387937689346e-05	9.30205560545592e-06	1.234	0.5295	0.01983	0.8565
k__Bacteria;p__Bacteroidota;c__Flavobacteriia;o__Flavobacteriales;f__Flavobacteriaceae;g__Candidatus_Arcticimaribacter	2.85750344686353e-06	3.76386561042561e-06	4.15796381739886e-06	3.93780551217953e-07	9.43160683403752e-06	5.74228839380154e-07	1.43988096983983e-05	4.60809791286445e-06	7.3930978586029e-06	1.49804732787436e-05	8.62722552223184e-06	6.32539781171002e-06	1.21	0.8008	0.1309	0.8919
k__Bacteria;p__Bacteroidota;c__Flavobacteriia;o__Flavobacteriales;f__Flavobacteriaceae;g__Avrilella	1.42875172343177e-06	9.03327746502146e-06	2.49477829043932e-06	1.77201248048079e-06	2.61989078723264e-06	1.33986729188703e-06	9.86585108964326e-06	5.12010879207161e-06	5.75018722335781e-06	1.4763364970356e-05	1.89798961489101e-05	7.81372670858297e-06	1.171	0.7735	0.1299	0.8919
k__Bacteria;p__Bacteroidota;c__Chitinophagia;o__Chitinophagales;f__Chitinophagaceae;g__Niastella	1.28587655108859e-05	4.46018074835434e-05	2.02354239113411e-05	5.51292771705135e-06	4.13942744382758e-05	1.79925036339115e-05	4.50629414635057e-05	6.11853000652558e-05	0.000116920473541609	9.05341645976245e-05	0.000118020445144132	3.57198935249507e-05	1.164	0.648	0.07254	0.8919
k__Bacteria;p__Bacteroidota;c__Flavobacteriia;o__Flavobacteriales;f__Flavobacteriaceae;g__Gelidibacter	9.04876091506785e-06	1.18561766728407e-05	1.05335083374104e-05	3.74091523657056e-06	1.70292901170122e-05	6.50792684630842e-06	4.23964952230616e-05	2.04804351682865e-05	2.60127517247139e-05	3.66913041175025e-05	4.52066617364949e-05	2.56736734710583e-05	1.152	0.5201	0.02674	0.8764
k__Bacteria;p__Proteobacteria;c__Betaproteobacteria;o__Burkholderiales;f__Alcaligenaceae;g__Paenalcaligenes	3.33375402134079e-06	4.89302529355329e-06	3.60356864174568e-06	7.87561102435907e-07	3.92983618084897e-06	3.44537303628093e-06	1.83984790590645e-05	9.2161958257289e-06	8.21455317622544e-06	1.56317982039064e-05	8.62722552223184e-06	7.0695622601465e-06	1.15	0.5572	0.03905	0.8919
k__Bacteria;p__Bacteroidota;c__Flavobacteriia;o__Flavobacteriales;f__Flavobacteriaceae;g__Vaginella	2.85750344686353e-06	6.02218497668097e-06	5.54395175653181e-06	5.9067082682693e-07	8.64563959786772e-06	9.57048065633591e-07	1.54653881945759e-05	6.14413055048594e-06	1.04051006898856e-05	1.34607151200305e-05	1.34584718146817e-05	6.69748003592826e-06	1.149	0.7213	0.1113	0.8919
k__Archaea;p__Euryarchaeota;c__Methanomicrobia;o__Methanomicrobiales;f__Methanospirillaceae;g__Methanospirillum	4.2862551702953e-06	2.63470592729792e-06	5.82114934435841e-06	1.37823192926284e-06	3.40585802340244e-06	2.67973458377405e-06	1.59986774426647e-05	5.88812511088236e-06	9.58364537226301e-06	1.30264985032553e-05	1.38035608355709e-05	9.67413782967415e-06	1.143	0.5018	0.02271	0.8565
k__Bacteria;p__Bacteroidota;c__Flavobacteriia;o__Flavobacteriales;f__Flavobacteriaceae;g__Kriegella	5.23875631924981e-06	7.15134465980865e-06	4.71235899305204e-06	1.96890275608977e-06	3.6678471021257e-06	1.33986729188703e-06	1.49320989464871e-05	8.70418494652174e-06	1.67029247916584e-05	1.5848906512294e-05	1.1387937689346e-05	8.92997338123768e-06	1.13	0.631	0.07333	0.8919
k__Bacteria;p__Firmicutes;c__Clostridia;o__Eubacteriales;f__Desulfotomaculaceae;g__Desulfurispora	4.76250574477255e-06	3.57567232990433e-06	6.92993969566477e-06	2.36268330730772e-06	2.35790170850938e-06	2.29691535752062e-06	1.25322973300874e-05	7.68016318810742e-06	1.23218297643382e-05	1.23751735780926e-05	1.24232047520139e-05	1.48832889687295e-05	1.126	0.5435	0.03829	0.8919
k__Bacteria;p__Bacteroidota;c__Cytophagia;o__Cytophagales;f__Cyclobacteriaceae;g__Lunatimonas	3.33375402134079e-06	5.08121857407457e-06	7.48433487131795e-06	9.84451378044884e-07	6.81171604680487e-06	1.91409613126718e-06	1.38655204503094e-05	8.70418494652174e-06	1.36909219603757e-05	1.41120400451933e-05	1.58740949609066e-05	7.81372670858297e-06	1.121	0.562	0.04613	0.8919
k__Bacteria;p__Bacteroidota;c__Bacteroidia;o__Bacteroidales;f__Muribaculaceae;g__Sodaliphilus	0.000497205599754255	0.00106065732901794	0.000469849911366071	0.000122268861153175	0.000518738375872063	0.000573080381701394	0.00187477835165626	0.000918547517297648	0.00154187163117752	0.00194138249360182	0.0021233327455317	0.0015750240551158	1.12	0.6259	0.07349	0.8919
k__Bacteria;p__Proteobacteria;c__Gammaproteobacteria;o__Enterobacterales;f__Enterobacteriaceae;g__Kosakonia	7.14375861715883e-06	4.51663873251073e-06	7.76153245914454e-06	2.5595735829167e-06	7.3356942042514e-06	2.1055057443939e-06	2.61311731563524e-05	1.15202447821611e-05	1.56076510348283e-05	1.86713145213326e-05	1.69093620235744e-05	1.11624667265471e-05	1.12	0.517	0.03035	0.8919
k__Bacteria;p__Firmicutes;c__Clostridia;o__Eubacteriales;f__Clostridiaceae;g__Candidatus_Arthromitus	0.00142922797400624	0.00219245171807292	0.00114066807390642	2.16579303169874e-05	0.00458061705239755	5.66572454855086e-05	0.00394180747724855	0.00221342303081256	0.00126942228416604	0.00188992782451396	0.00257954043114732	0.00137670422960748	1.113	1.221	0.3618	0.8919
k__Eukaryota;p__Streptophyta;c__Magnoliopsida;o__Poales;f__Poaceae;g__Zea	3.33375402134079e-06	2.07012608573408e-06	2.21758070261273e-06	2.95335413413465e-06	7.07370512552814e-06	1.32072633057436e-05	1.62653220667092e-05	6.40013599008952e-06	8.21455317622544e-06	1.17238486529298e-05	1.65642730026851e-05	4.76265246999343e-05	1.101	0.7099	0.1209	0.8919
k__Eukaryota;p__Streptophyta;c__Magnoliopsida;o__Poales;f__Poaceae;g__Secale	2.85750344686353e-06	2.44651264677664e-06	2.77197587826591e-06	9.84451378044884e-07	3.6678471021257e-06	4.2110114887878e-06	1.11990742098653e-05	6.91214686929668e-06	9.58364537226301e-06	1.38949317368057e-05	7.59195845956402e-06	4.83706891483708e-06	1.082	0.4896	0.02711	0.8764
k__Bacteria;p__Bacteroidota;c__Flavobacteriia;o__Flavobacteriales;f__Flavobacteriaceae;g__Confluentibacter	1.90500229790902e-06	4.14025217146817e-06	4.43516140522545e-06	1.18134165365386e-06	2.61989078723264e-06	3.63678264940764e-06	1.09324295858209e-05	4.35209247326087e-06	8.48837161543295e-06	8.90144064389114e-06	1.82897181071315e-05	7.81372670858297e-06	1.069	0.5723	0.06177	0.8919
k__Bacteria;p__Proteobacteria;c__Oligoflexia;o__Bacteriovoracales;f__Halobacteriovoraceae;g__Halobacteriovorax	3.81000459581804e-06	3.19928576886177e-06	1.19194962765434e-05	3.93780551217953e-06	5.50177065318855e-06	4.78524032816795e-06	2.61311731563524e-05	1.45923100574041e-05	1.28694666427532e-05	1.4763364970356e-05	1.65642730026851e-05	1.30228778476383e-05	1.061	0.4157	0.0107	0.6606
k__Bacteria;p__Tenericutes;c__Mollicutes;o__Mycoplasmatales;f__Mycoplasmataceae;g__Mesomycoplasma	5.71500689372707e-06	1.63728154053514e-05	9.36927846853877e-05	1.96890275608977e-06	4.71580341701876e-06	8.80484220382904e-06	1.17323634579541e-05	1.04962230237468e-05	0.000117741928859231	1.06383071109918e-05	6.66021810316298e-05	0.000151065383032604	1.058	1.082	0.3282	0.8919
k__Eukaryota;p__Ciliophora;c__Spirotrichea;o__Sporadotrichida;f__Halteriidae;g__Halteria	1.19062643619314e-05	4.70483201303201e-06	6.098346932185e-06	1.37823192926284e-06	8.64563959786772e-06	1.93323709257985e-05	2.82643301487077e-05	1.2800271980179e-05	1.99887460621486e-05	2.71385385484486e-05	2.38111424413599e-05	1.89761934351301e-05	1.041	0.5968	0.08106	0.8919
k__Bacteria;p__Bacteroidota;c__Cytophagia;o__Cytophagales;f__Cytophagaceae;g__Anditalea	3.33375402134079e-06	7.71592450137249e-06	1.10879035130636e-05	4.92225689022442e-06	1.30994539361632e-05	1.33986729188703e-05	2.90642640208409e-05	1.94564134098721e-05	3.03938467520341e-05	3.061227148265e-05	3.10580118800346e-05	1.33949600718565e-05	1.022	0.492	0.03783	0.8919
k__Bacteria;p__Bacteroidota;c__Cytophagia;o__Cytophagales;f__Spirosomaceae;g__Flectobacillus	2.38125287238628e-06	5.64579841563841e-06	3.60356864174568e-06	1.37823192926284e-06	5.76375973191182e-06	2.87114419690077e-06	1.01324957136877e-05	6.6561414296931e-06	1.0131282250678e-05	1.23751735780926e-05	1.03526706266782e-05	1.15345489507653e-05	1.016	0.5511	0.06531	0.8919
k__Bacteria;p__Firmicutes;c__Bacilli;o__Lactobacillales;f__Lactobacillaceae;g__Ligilactobacillus	0.0628360245459546	0.0034064865707157	0.005145618822825	0.01731827175229	0.00840303771096998	0.0114137552307462	0.020376982169474	0.00409071091942562	0.013075104290598	0.534897989490221	0.0311639542094476	0.221508733886049	1.01	1.413	0.4749	0.8919
k__Bacteria;p__Bacteroidota;c__Chitinophagia;o__Chitinophagales;f__Chitinophagaceae;g__Hanamia	2.38125287238628e-06	6.39857153772353e-06	2.21758070261273e-06	1.57512220487181e-06	1.12655303851004e-05	4.2110114887878e-06	1.17323634579541e-05	7.16815230890026e-06	1.23218297643382e-05	1.41120400451933e-05	1.55290059400173e-05	8.92997338123768e-06	0.9845	0.6141	0.1089	0.8919
k__Bacteria;p__Bacteroidota;c__Flavobacteriia;o__Flavobacteriales;f__Flavobacteriaceae;g__Wenyingzhuangia	5.23875631924981e-06	7.71592450137249e-06	8.31592763479772e-06	1.57512220487181e-06	1.7815257353182e-05	6.12510762005498e-06	2.2664793043775e-05	8.70418494652174e-06	2.30007488934312e-05	2.51845637729603e-05	2.55365875458063e-05	1.48832889687295e-05	0.9777	0.5915	0.09835	0.8919
k__Bacteria;p__Tenericutes;c__unclassified;o__Mycoplasmoidales;f__Metamycoplasmataceae;g__Metamycoplasma	9.52501148954511e-06	1.26089497949258e-05	8.81488329288558e-05	6.69426937070521e-06	3.40585802340244e-06	7.46497491194201e-06	1.57320328186203e-05	1.33122828593862e-05	0.000115277562906364	1.25922818864801e-05	4.48615727156056e-05	0.00014771664301464	0.9765	0.9826	0.3203	0.8919
k__Bacteria;p__Proteobacteria;c__Alphaproteobacteria;o__Rhodospirillales;f__Azospirillaceae;g__Azospirillum	0.000182880220599266	0.000145285212562428	0.000174911677918579	4.233140925593e-05	8.59324178212307e-05	7.71380740900674e-05	0.000308507830019385	0.000228868863005601	0.00124368335088053	0.000109422587427345	0.000230519465954035	0.000453196149097812	0.973	0.643	0.1303	0.8919
k__Eukaryota;p__Mucoromycota;c__Glomeromycetes;o__Glomerales;f__Glomeraceae;g__Rhizophagus	0.000107156379257382	6.21037825720225e-06	1.219669386437e-05	2.71708580340388e-05	1.54573556446726e-05	2.22035151226993e-05	4.3996362967328e-05	8.19217406731458e-06	2.13578382581861e-05	0.000842597344852232	5.14182641125018e-05	0.000348641044092488	0.9695	1.344	0.4706	0.8919
k__Bacteria;p__Bacteroidota;c__Bacteroidia;o__Bacteroidales;f__Bacteroidaceae;g__Mediterranea	0.000148590179236904	0.000280972567818272	0.000170476516513353	3.79998231925325e-05	0.000191776005625429	0.000140111836808758	0.000431697646327904	0.000261893564714463	0.000511766662878845	0.000481546228003672	0.000585270979428208	0.000313293232791755	0.9684	0.583	0.0967	0.8919
k__Eukaryota;p__Streptophyta;c__Magnoliopsida;o__Poales;f__Poaceae;g__Triticum	1.95262735535675e-05	5.83399169615969e-06	6.92993969566477e-06	5.51292771705135e-06	1.57193447233959e-05	1.87581420864184e-05	3.86634704864398e-05	1.86883970910614e-05	3.01200283128266e-05	4.34216616775177e-05	3.41638130680381e-05	2.60457556952766e-05	0.9651	0.5355	0.07151	0.8919
k__Eukaryota;p__Streptophyta;c__Magnoliopsida;o__Poales;f__Poaceae;g__Aegilops	1.90500229790902e-05	9.5978573065853e-06	3.60356864174568e-06	5.31603744144237e-06	1.3885421172333e-05	1.70354555682779e-05	3.73302473662177e-05	1.86883970910614e-05	3.09414836304492e-05	4.84151527704323e-05	2.45013204831384e-05	2.30690979015307e-05	0.9616	0.6384	0.132	0.8919
k__Bacteria;p__Calditrichaeota;c__Calditrichia;o__Calditrichales;f__Calditrichaceae;g__Caldithrix	7.14375861715883e-06	5.45760513511713e-06	4.15796381739886e-06	1.37823192926284e-06	4.97779249574202e-06	4.40242110191452e-06	1.70652559388424e-05	8.96019038612532e-06	1.28694666427532e-05	1.23751735780926e-05	1.03526706266782e-05	1.11624667265471e-05	0.9478	0.5123	0.06432	0.8919
k__Eukaryota;p__Streptophyta;c__Magnoliopsida;o__Poales;f__Poaceae;g__Oryza	2.28600275749083e-05	7.71592450137249e-06	5.54395175653181e-06	9.45073322923088e-06	1.62433228808424e-05	1.51213594370107e-05	4.7196098455861e-05	1.66403535742327e-05	3.34058495833168e-05	5.40599687885096e-05	4.17557715276021e-05	2.34411801257489e-05	0.9413	0.6146	0.1256	0.8919
k__Bacteria;p__Bacteroidota;c__Bacteroidia;o__Bacteroidales;f__Prevotellaceae;g__Hallella	5.90550712351797e-05	0.000116303447362151	8.14960908210177e-05	1.7129453977981e-05	7.57148437510234e-05	4.90008609604398e-05	0.000183984790590645	0.000105218235677072	0.000162100516010849	0.000183456520587512	0.000221202062390024	0.000151437465256822	0.9284	0.5753	0.1066	0.8919
k__Bacteria;p__Bacteroidota;c__Flavobacteriia;o__Flavobacteriales;f__Flavobacteriaceae;g__Sediminicola	1.42875172343177e-06	3.95205889094689e-06	5.26675416870522e-06	1.57512220487181e-06	1.04795631489306e-05	2.87114419690077e-06	1.30655865781762e-05	8.44817950691816e-06	9.3098269330555e-06	1.43291483535809e-05	7.9370474804533e-06	6.32539781171002e-06	0.9283	0.5428	0.08722	0.8919
k__Bacteria;p__Bacteroidota;c__Cytophagia;o__Cytophagales;f__Spirosomaceae;g__Telluribacter	3.81000459581804e-06	5.26941185459585e-06	5.54395175653181e-06	9.84451378044884e-07	7.59768328297467e-06	1.91409613126718e-06	1.65319666907536e-05	5.12010879207161e-06	1.61552879132434e-05	1.36778234284181e-05	1.27682937729031e-05	3.72082224218237e-06	0.9229	0.6392	0.1488	0.8919
k__Bacteria;p__Proteobacteria;c__Gammaproteobacteria;o__Enterobacterales;f__Morganellaceae;g__Proteus	0.0011391913741496	0.000459567991032967	0.000336517871621481	0.000361096765466863	0.000907006190539941	0.000904793241249997	0.0020851609600273	0.000990741051265857	0.00174942600809681	0.00264481341277761	0.00202981362087071	0.00139084335412777	0.9217	0.5697	0.1057	0.8919
k__Bacteria;p__Proteobacteria;c__Betaproteobacteria;o__unclassified;f__unclassified;g__Candidatus_Accumulibacter	6.19125746820432e-06	3.76386561042561e-06	7.20713728349136e-06	2.95335413413465e-06	7.85967236169793e-06	2.48832497064734e-06	2.18648591716418e-05	1.45923100574041e-05	1.23218297643382e-05	1.69344480542319e-05	9.31740356401039e-06	7.0695622601465e-06	0.9152	0.4741	0.05355	0.8919
k__Bacteria;p__Bacteroidota;c__Bacteroidia;o__Bacteroidales;f__Dysgonomonadaceae;g__Seramator	4.95300597456346e-05	0.000119690926411534	5.29447392748788e-05	1.53574414975002e-05	7.54528546723001e-05	5.22548243835941e-05	0.000171185848636513	9.08819310592711e-05	0.000146219046536813	0.000165436530991343	0.000187383338342876	0.000131717107373256	0.9085	0.5976	0.1285	0.8919
k__Bacteria;p__Chloroflexi;c__Ktedonobacteria;o__Ktedonobacterales;f__Ktedonobacteraceae;g__Ktedonobacter	2.19075264259538e-05	1.31735296364896e-06	3.659008159311e-05	2.18548205925964e-05	2.17450935340309e-05	6.50792684630842e-06	0.000128256064165362	0.000156931334476995	3.09414836304492e-05	1.51975815871312e-05	2.03602522324671e-05	9.67413782967415e-06	0.8999	0.8188	0.2718	0.8919
k__Bacteria;p__Bacteroidota;c__Flavobacteriia;o__Flavobacteriales;f__Flavobacteriaceae;g__Bizionia	4.2862551702953e-06	6.02218497668097e-06	6.098346932185e-06	2.36268330730772e-06	6.81171604680487e-06	1.72268651814046e-06	1.38655204503094e-05	8.96019038612532e-06	8.48837161543295e-06	1.34607151200305e-05	1.17330267102353e-05	1.04183022781106e-05	0.8823	0.5545	0.1116	0.8919
k__Bacteria;p__Bacteroidota;c__Flavobacteriia;o__Flavobacteriales;f__Flavobacteriaceae;g__Formosa	3.33375402134079e-06	3.57567232990433e-06	5.26675416870522e-06	7.87561102435907e-07	7.85967236169793e-06	3.44537303628093e-06	1.17323634579541e-05	9.2161958257289e-06	8.48837161543295e-06	1.1072523727767e-05	8.62722552223184e-06	5.20915113905531e-06	0.8672	0.4908	0.07726	0.8919
k__Bacteria;p__Bacteroidota;c__Flavobacteriia;o__Flavobacteriales;f__Flavobacteriaceae;g__Flavimarina	2.38125287238628e-06	1.44908826001386e-05	5.26675416870522e-06	3.93780551217953e-06	3.40585802340244e-06	3.82819226253436e-06	1.38655204503094e-05	8.70418494652174e-06	1.50600141564133e-05	1.5848906512294e-05	1.24232047520139e-05	1.04183022781106e-05	0.8657	0.6743	0.1992	0.8919
k__Bacteria;p__Bacteroidota;c__Flavobacteriia;o__Flavobacteriales;f__Flavobacteriaceae;g__Robertkochia	1.42875172343177e-05	1.8819328052128e-05	1.52458673304625e-05	4.92225689022442e-06	2.54129406361566e-05	1.03361191088428e-05	4.31964290951948e-05	2.71365765979796e-05	3.25843942656942e-05	3.66913041175025e-05	3.58892581724845e-05	3.57198935249507e-05	0.8649	0.4995	0.08337	0.8919
k__Bacteria;p__Bacteroidota;c__Chitinophagia;o__Chitinophagales;f__Chitinophagaceae;g__Flavisolibacter	8.09625976611334e-06	1.0727016989713e-05	6.92993969566477e-06	2.5595735829167e-06	1.75532682744587e-05	9.18766143008247e-06	2.74643962765745e-05	1.92004079702686e-05	2.10840198189786e-05	2.04081809884333e-05	2.10504302742457e-05	1.67437000898206e-05	0.859	0.4832	0.07542	0.8919
k__Bacteria;p__Proteobacteria;c__Gammaproteobacteria;o__Pseudomonadales;f__Pseudomonadaceae;g__Thiopseudomonas	1.00012620640224e-05	1.50554624417024e-06	4.07480454105088e-05	7.87561102435907e-07	7.3356942042514e-06	1.72268651814046e-06	6.93276022515472e-06	1.99684242890793e-05	4.38109502732023e-05	6.73035756001525e-06	4.48615727156056e-06	1.48832889687295e-05	0.8572	0.8588	0.3182	0.8919
k__Bacteria;p__Proteobacteria;c__Betaproteobacteria;o__Burkholderiales;f__Alcaligenaceae;g__Achromobacter	1.28587655108859e-05	8.84508418450018e-06	1.46914721548093e-05	6.10359854387828e-06	8.64563959786772e-06	1.81839132470382e-05	2.5864528532308e-05	2.04804351682865e-05	1.8619653866111e-05	2.3230588997472e-05	2.79522106920312e-05	8.70672404670674e-05	0.8564	0.5865	0.1442	0.8919
k__Bacteria;p__Firmicutes;c__Bacilli;o__Lactobacillales;f__Lactobacillaceae;g__Loigolactobacillus	4.04812988305667e-05	4.70483201303201e-06	2.41161901409134e-05	1.41760998438463e-05	2.54129406361566e-05	1.89495516995451e-05	2.90642640208409e-05	2.15044569267008e-05	1.8619653866111e-05	0.000301346332041973	2.45013204831384e-05	0.000178227385400535	0.8559	0.9696	0.3774	0.8919
k__Bacteria;p__Proteobacteria;c__Deltaproteobacteria;o__Desulfobacterales;f__Desulfobacteraceae;g__Desulfatitalea	8.5725103405906e-06	4.32844545198945e-06	6.098346932185e-06	2.75646385852567e-06	8.64563959786772e-06	4.2110114887878e-06	2.23981484197306e-05	2.04804351682865e-05	1.34171035211682e-05	1.17238486529298e-05	1.38035608355709e-05	6.69748003592826e-06	0.8546	0.4129	0.03847	0.8919
k__Bacteria;p__Bacteroidota;c__Cytophagia;o__Cytophagales;f__Raineyaceae;g__Raineya	5.23875631924981e-06	3.38747904938305e-06	7.20713728349136e-06	2.16579303169874e-06	1.283746485744e-05	1.53127690501375e-06	1.17323634579541e-05	1.45923100574041e-05	1.28694666427532e-05	1.15067403445422e-05	1.20781157311246e-05	5.58123336327355e-06	0.8492	0.5229	0.1044	0.8919
k__Bacteria;p__Bacteroidota;c__Bacteroidia;o__Bacteroidales;f__Dysgonomonadaceae;g__Proteiniphilum	0.000290036599856649	0.000514332235664659	0.000168813330986394	4.96163494534621e-05	0.000225310607702007	0.00020002304571742	0.000512757612037405	0.000394760387868721	0.000638544600231924	0.000448979981745533	0.000661190564023848	0.000498218098228219	0.8469	0.6271	0.1769	0.8919
k__Bacteria;p__Tenericutes;c__unclassified;o__Mycoplasmoidales;f__Mycoplasmoidaceae;g__Malacoplasma	1.90500229790902e-06	3.19928576886177e-06	1.49686697426359e-05	5.9067082682693e-07	5.50177065318855e-06	2.48832497064734e-06	4.79960323279942e-06	1.48483154970077e-05	1.67029247916584e-05	1.08554154193794e-06	1.00075816057889e-05	2.1952851228876e-05	0.8445	0.7865	0.2829	0.8919
k__Bacteria;p__Bacteroidota;c__Bacteroidia;o__Bacteroidales;f__Porphyromonadaceae;g__Macellibacteroides	2.33362781493855e-05	3.59449165795645e-05	1.13651011008902e-05	5.11914716583339e-06	2.30550389276473e-05	1.79925036339115e-05	4.8529321576083e-05	3.09766581920333e-05	7.06451573155388e-05	5.25402106297965e-05	6.38414688645156e-05	1.89761934351301e-05	0.8431	0.6355	0.1846	0.8919
k__Bacteria;p__Proteobacteria;c__Deltaproteobacteria;o__Desulfuromonadales;f__Geobacteraceae;g__Citrifermentans	1.42875172343177e-06	7.52773122085121e-07	3.0491734660925e-06	3.3471346853526e-06	3.6678471021257e-06	4.59383071504124e-06	7.46604947324355e-06	1.17762502217647e-05	4.65491346652775e-06	4.55927447613936e-06	4.48615727156056e-06	6.32539781171002e-06	0.8413	0.4754	0.07682	0.8919
k__Bacteria;p__Bacteroidota;c__Flavobacteriia;o__Flavobacteriales;f__Schleiferiaceae;g__Croceimicrobium	4.76250574477255e-06	7.33953794032993e-06	7.48433487131795e-06	1.77201248048079e-06	2.25310607702007e-05	1.33986729188703e-06	1.54653881945759e-05	1.04962230237468e-05	9.3098269330555e-06	2.04081809884333e-05	1.34584718146817e-05	1.15345489507653e-05	0.8375	0.704	0.2342	0.8919
k__Bacteria;p__Elusimicrobia;c__Endomicrobia;o__Endomicrobiales;f__Endomicrobiaceae;g__Endomicrobium	7.14375861715883e-06	9.40966402606402e-07	7.20713728349136e-06	3.3471346853526e-06	4.97779249574202e-06	3.82819226253436e-06	1.54653881945759e-05	8.44817950691816e-06	6.29782410177284e-06	8.90144064389114e-06	1.00075816057889e-05	1.19066311749836e-05	0.8348	0.5054	0.09855	0.8919
k__Bacteria;p__Chrysiogenetes;c__Chrysiogenetes;o__Chrysiogenales;f__Chrysiogenaceae;g__Desulfurispirillum	1.42875172343177e-06	7.15134465980865e-06	2.21758070261273e-06	1.18134165365386e-06	1.57193447233959e-06	5.16805955442139e-06	8.53262796942119e-06	4.60809791286445e-06	4.65491346652775e-06	1.06383071109918e-05	7.59195845956402e-06	4.83706891483708e-06	0.8313	0.7051	0.2384	0.8919
k__Bacteria;p__Proteobacteria;c__Betaproteobacteria;o__Burkholderiales;f__Alcaligenaceae;g__Oligella	2.85750344686353e-06	5.08121857407457e-06	2.77197587826591e-06	1.18134165365386e-06	1.30994539361632e-06	2.1055057443939e-06	1.27989419541318e-05	8.19217406731458e-06	6.29782410177284e-06	6.29614094324007e-06	6.5566913968962e-06	1.48832889687295e-06	0.83	0.6444	0.1977	0.8919
k__Bacteria;p__Ignavibacteriae;c__Ignavibacteria;o__Ignavibacteriales;f__Ignavibacteriaceae;g__Ignavibacterium	4.76250574477255e-06	3.95205889094689e-06	4.43516140522545e-06	1.77201248048079e-06	7.3356942042514e-06	6.89074607256185e-06	1.27989419541318e-05	9.47220126533249e-06	7.94073473701793e-06	1.23751735780926e-05	1.06977596475675e-05	1.56274534171659e-05	0.8297	0.4754	0.08096	0.8919
k__Bacteria;p__Verrucomicrobia;c__Opitutae;o__Puniceicoccales;f__Puniceicoccaceae;g__Coraliomargarita	7.14375861715883e-06	5.08121857407457e-06	6.098346932185e-06	2.75646385852567e-06	7.07370512552814e-06	9.95329988258934e-06	9.86585108964326e-06	1.38242937385934e-05	2.10840198189786e-05	1.5848906512294e-05	2.69169436293633e-05	9.30205560545592e-06	0.8274	0.488	0.08997	0.8919
k__Bacteria;p__Bacteroidota;c__Cytophagia;o__Cytophagales;f__Cytophagaceae;g__Aquirufa	9.04876091506785e-06	7.71592450137249e-06	1.10879035130636e-05	1.77201248048079e-06	2.04351481404146e-05	1.81839132470382e-05	2.55978839082636e-05	1.71523644534399e-05	2.7108025481544e-05	1.97568560632706e-05	2.79522106920312e-05	2.08366045562213e-05	0.8264	0.5088	0.1043	0.8919
k__Bacteria;p__Verrucomicrobia;c__Opitutae;o__Opitutales;f__Opitutaceae;g__Opitutus	4.76250574477255e-06	4.32844545198945e-06	9.42471798610408e-06	2.75646385852567e-06	4.97779249574202e-06	5.16805955442139e-06	1.19990080819986e-05	1.40802991781969e-05	1.28694666427532e-05	1.08554154193794e-05	1.44937388773495e-05	9.67413782967415e-06	0.8244	0.3945	0.03666	0.8919
k__Eukaryota;p__Basidiomycota;c__Pucciniomycetes;o__Pucciniales;f__Pucciniaceae;g__Puccinia	7.52475907674064e-05	3.06755047249687e-05	2.21758070261273e-05	2.67770774828208e-05	7.54528546723001e-05	7.96263990607147e-05	0.000159986774426647	6.60494034177238e-05	0.000118015747298439	0.000202127835108845	0.000130098560875256	6.88352114803738e-05	0.8179	0.5938	0.1684	0.8919
k__Bacteria;p__Bacteroidota;c__Cytophagia;o__Cytophagales;f__Cyclobacteriaceae;g__Pleomorphovibrio	1.00012620640224e-05	9.5978573065853e-06	6.37554452001159e-06	1.77201248048079e-06	4.71580341701876e-06	8.03920375132216e-06	2.07982806754642e-05	1.43363046178005e-05	1.17741928859231e-05	2.17108308387589e-05	1.44937388773495e-05	1.00462200538924e-05	0.8176	0.5784	0.1575	0.8919
k__Bacteria;p__Bacteroidota;c__Chitinophagia;o__Chitinophagales;f__Chitinophagaceae;g__Niabella	3.95287976816122e-05	6.49266817798417e-05	4.24112309374684e-05	8.66317212679497e-06	9.40540792616519e-05	7.92435798344613e-05	7.17274038679469e-05	9.88180996869822e-05	0.000188934723053185	0.000133955826275142	0.000192904762677104	5.61844158569537e-05	0.8154	0.6232	0.1907	0.8919
k__Bacteria;p__Bacteroidota;c__Flavobacteriia;o__Flavobacteriales;f__Flavobacteriaceae;g__Aestuariibaculum	1.19062643619314e-05	1.52436557222237e-05	5.54395175653181e-06	1.57512220487181e-06	1.02175740702073e-05	1.45471305976306e-05	2.37313715399527e-05	1.30562774197826e-05	2.16316566973937e-05	1.71515563626195e-05	2.17406083160242e-05	2.60457556952766e-05	0.813	0.6398	0.2038	0.8919
k__Bacteria;p__Proteobacteria;c__Deltaproteobacteria;o__Desulfovibrionales;f__Desulfonatronaceae;g__Desulfonatronum	6.19125746820432e-06	2.07012608573408e-06	2.07898190869943e-05	1.96890275608977e-06	1.54573556446726e-05	7.27356529881529e-06	2.85309747727521e-05	3.12326636316368e-05	1.72505616700734e-05	1.32436068116429e-05	9.31740356401039e-06	7.44164448436473e-06	0.8111	0.485	0.09445	0.8919
k__Bacteria;p__Bacteroidota;c__Flavobacteriia;o__Flavobacteriales;f__Flavobacteriaceae;g__Myroides	2.33362781493855e-05	3.29338240912241e-05	2.77197587826591e-05	5.51292771705135e-06	3.09147112893452e-05	2.9859899647768e-05	6.3994709770659e-05	4.65929900078517e-05	5.72280537943706e-05	5.36257521717344e-05	7.03981602614118e-05	4.0929044664006e-05	0.8109	0.5052	0.1085	0.8919
k__Bacteria;p__Firmicutes;c__Clostridia;o__Koleobacterales;f__Koleobacteraceae;g__Koleobacter	4.2862551702953e-06	1.50554624417024e-06	1.38598793913295e-05	5.9067082682693e-06	1.23134866999934e-05	5.35946916754811e-06	8.53262796942119e-06	1.61283426950256e-05	2.7108025481544e-05	1.49804732787436e-05	2.41562314622492e-05	6.32539781171002e-06	0.806	0.5501	0.1428	0.8919
k__Bacteria;p__Bacteroidota;c__Flavobacteriia;o__Flavobacteriales;f__Flavobacteriaceae;g__Ulvibacterium	2.38125287238628e-06	8.28050434293633e-06	2.21758070261273e-06	9.84451378044884e-07	5.23978157446529e-06	4.01960187566108e-06	6.66611560111031e-06	7.16815230890026e-06	7.11927941939538e-06	9.5527655690539e-06	1.31133827937924e-05	5.58123336327355e-06	0.8053	0.6371	0.2063	0.8919
k__Bacteria;p__Bacteroidota;c__Bacteroidia;o__Bacteroidales;f__Rikenellaceae;g__Gallalistipes	0.000145256425215563	0.000242204752030888	0.000166318552695954	5.43417160680776e-05	0.000361282939559382	0.000301278731061454	0.000554620818012378	0.00066279808313367	0.000391560368066746	0.000407729403151892	0.000435157255341374	0.000290968299338661	0.7954	0.4723	0.09219	0.8919
k__Bacteria;p__Cyanobacteria;c__unclassified;o__Chroococcales;f__Chroococcaceae;g__Gloeocapsa	2.38125287238628e-06	3.57567232990433e-06	3.32637105391909e-06	1.77201248048079e-06	8.38365051914446e-06	4.97664994129467e-06	1.3598875826265e-05	5.12010879207161e-06	1.12265560075081e-05	1.04211988026043e-05	8.28213650134257e-06	6.69748003592826e-06	0.7929	0.4972	0.1108	0.8919
k__Bacteria;p__Bacteroidota;c__Bacteroidia;o__Bacteroidales;f__Porphyromonadaceae;g__Microbacter	3.66712942347487e-05	8.29932367098846e-05	5.04499609844395e-05	1.12227457097117e-05	6.75931823106022e-05	5.14891859310872e-05	0.000140521716871405	6.50253816593095e-05	0.000106241554412516	0.000127659685331902	0.00011871062318591	9.30205560545592e-05	0.7915	0.5756	0.1691	0.8919
k__Bacteria;p__Bacteroidota;c__Flavobacteriia;o__Flavobacteriales;f__Crocinitomicaceae;g__Crocinitomix	1.09537632129769e-05	2.46533197482877e-05	1.74634480330752e-05	4.92225689022442e-06	4.03463181233827e-05	1.58869978895176e-05	5.43955033050601e-05	2.45765222019437e-05	3.58702155361844e-05	4.08163619768667e-05	4.90026409662769e-05	3.42315646280778e-05	0.7898	0.5475	0.1492	0.8919
k__Bacteria;p__Bacteroidota;c__Cytophagia;o__Cytophagales;f__Spirosomaceae;g__Emticicia	4.71488068732483e-05	8.14876904657144e-05	4.18568357618152e-05	1.83107956316348e-05	8.17405925616585e-05	4.57468975372856e-05	9.38589076636331e-05	0.000113410409744386	0.000159909968497189	0.00011702137822091	0.000164952551985073	7.25560337225561e-05	0.7896	0.5261	0.1334	0.8919
k__Bacteria;p__Bacteroidota;c__Flavobacteriia;o__Flavobacteriales;f__Flavobacteriaceae;g__Psychroflexus	1.09537632129769e-05	1.56200422832663e-05	1.52458673304625e-05	3.15024440974363e-06	3.77264273361501e-05	8.99625181695575e-06	3.01308425170186e-05	2.53445385207545e-05	2.7108025481544e-05	3.19149213329755e-05	3.10580118800346e-05	2.90224134890225e-05	0.7857	0.5391	0.145	0.8919
k__Bacteria;p__Proteobacteria;c__Gammaproteobacteria;o__Thiotrichales;f__Thiotrichaceae;g__Thiothrix	1.00012620640224e-05	3.38747904938305e-06	1.58002625061157e-05	1.18134165365386e-06	1.44093993297795e-05	7.46497491194201e-06	1.6798611314798e-05	1.22882611009719e-05	1.72505616700734e-05	1.17238486529298e-05	1.89798961489101e-05	1.78599467624754e-05	0.7846	0.5159	0.1283	0.8919
k__Bacteria;p__Bacteroidota;c__Flavobacteriia;o__Flavobacteriales;f__Weeksellaceae;g__Riemerella	7.14375861715883e-06	1.82547482105642e-05	2.3007399789607e-05	5.11914716583339e-06	2.98667549744521e-05	1.93323709257985e-05	4.13299167268839e-05	2.56005439603581e-05	3.91560368066746e-05	3.73426290426653e-05	3.62343471933737e-05	3.19990712827684e-05	0.7824	0.4986	0.1166	0.8919
k__Bacteria;p__Bacteroidota;c__Sphingobacteriia;o__Sphingobacteriales;f__Sphingobacteriaceae;g__Albibacterium	5.71500689372707e-06	9.97424386762786e-06	6.92993969566477e-06	1.77201248048079e-06	1.44093993297795e-05	1.91409613126718e-06	1.54653881945759e-05	1.25442665405755e-05	9.85746381147053e-06	1.32436068116429e-05	1.41486498564602e-05	1.19066311749836e-05	0.7814	0.6151	0.204	0.8919
k__Bacteria;p__Bacteroidota;c__Bacteroidia;o__Bacteroidales;f__Prevotellaceae;g__Alloprevotella	0.000315277880303943	0.000731130894825174	0.000301313777967504	8.58441601655138e-05	0.000373596426259375	0.000392389706909772	0.000776735789841373	0.000452361611779527	0.000736297783029007	0.000841946019927069	0.000990750578973105	0.000901927311505006	0.7813	0.6252	0.2114	0.8919
k__Bacteria;p__Proteobacteria;c__Alphaproteobacteria;o__Sphingomonadales;f__Sphingomonadaceae;g__Sphingobium	5.23875631924981e-06	9.97424386762786e-06	1.24738914521966e-05	2.36268330730772e-06	9.43160683403752e-06	1.09103479482229e-05	2.37313715399527e-05	1.17762502217647e-05	1.97149276229411e-05	1.75857729793947e-05	2.31209643995813e-05	1.33949600718565e-05	0.772	0.4971	0.1204	0.8919
k__Bacteria;p__Bacteroidota;c__Bacteroidia;o__Bacteroidales;f__Tannerellaceae;g__Parabacteroides	0.0198991777533832	0.0340178173870266	0.0135388845846263	0.00632057162759937	0.0281567522576254	0.0143804128245972	0.0424855545274924	0.0248512160386384	0.107654457558826	0.0520827634240238	0.102528018640329	0.00876142013366682	0.7698	0.7408	0.2987	0.8919
k__Eukaryota;p__Streptophyta;c__Magnoliopsida;o__Poales;f__Poaceae;g__Phyllostachys	1.47637678087949e-05	5.26941185459585e-06	3.60356864174568e-06	3.54402496096158e-06	6.54972696808161e-06	8.61343259070232e-06	1.57320328186203e-05	6.40013599008952e-06	1.9167290744526e-05	2.6921430240061e-05	1.89798961489101e-05	1.15345489507653e-05	0.7636	0.6511	0.2408	0.8919
k__Bacteria;p__Bacteroidota;c__Bacteroidia;o__Bacteroidales;f__Tannerellaceae;g__Tannerella	0.000386715466475531	0.000766134845002132	0.00036506922316762	0.000110455444616636	0.000484679795638039	0.000539009470564838	0.000960720580432018	0.000600332755870397	0.00100819949316207	0.00103126446484105	0.00122403075709425	0.000805185933208264	0.7616	0.5801	0.1893	0.8919
k__Bacteria;p__Bacteroidota;c__Flavobacteriia;o__Flavobacteriales;f__Flavobacteriaceae;g__Polaribacter	4.6672556298771e-05	7.43363458059057e-05	5.23903440992256e-05	1.18134165365386e-05	7.70247891446397e-05	4.8235222507933e-05	0.000124256394804696	7.85936699582993e-05	0.000111444104757458	0.000119409569613174	0.000128028026749921	8.66951582428491e-05	0.7599	0.5347	0.1553	0.8919
k__Bacteria;p__Balneolaeota;c__Balneolia;o__Balneolales;f__Balneolaceae;g__Gracilimonas	9.52501148954511e-06	5.45760513511713e-06	4.43516140522545e-06	1.57512220487181e-06	1.283746485744e-05	8.23061336444888e-06	1.57320328186203e-05	1.02402175841432e-05	1.15003744467156e-05	1.65002314374567e-05	1.82897181071315e-05	1.22787133992018e-05	0.7576	0.5401	0.1607	0.8919
k__Bacteria;p__Firmicutes;c__Bacilli;o__Bacillales;f__Bacillaceae;g__Gottfriedia	1.33350160853632e-05	5.08121857407457e-06	6.65274210783818e-06	2.36268330730772e-06	5.50177065318855e-06	1.14845767876031e-05	1.99983468033309e-05	1.92004079702686e-05	1.39647403995832e-05	1.2158065269705e-05	1.55290059400173e-05	1.11624667265471e-05	0.7573	0.4612	0.1006	0.8919
k__Bacteria;p__Proteobacteria;c__Alphaproteobacteria;o__Hyphomicrobiales;f__Bartonellaceae;g__Bartonella	1.09537632129769e-05	3.57567232990433e-06	2.07898190869943e-05	3.74091523657056e-06	8.38365051914446e-06	4.97664994129467e-06	1.94650575552421e-05	2.15044569267008e-05	1.61552879132434e-05	1.17238486529298e-05	1.69093620235744e-05	1.48832889687295e-05	0.7518	0.4185	0.07243	0.8919
k__Eukaryota;p__Apicomplexa;c__Aconoidasida;o__Haemosporida;f__Plasmodiidae;g__Plasmodium	0.000362426687177191	4.12143284341604e-05	8.95348208679888e-05	4.64661050437185e-05	8.64563959786772e-06	9.76189026946263e-06	9.41255522876776e-05	6.86094578137596e-05	3.42273049009393e-05	6.92575503756408e-05	0.000179101201841533	0.000504543496039929	0.7467	1.136	0.511	0.8919
k__Bacteria;p__Bacteroidota;c__Flavobacteriia;o__Flavobacteriales;f__Flavobacteriaceae;g__Aureivirga	3.33375402134079e-06	4.70483201303201e-06	3.60356864174568e-06	9.84451378044884e-07	2.22690716914775e-05	1.33986729188703e-06	6.13282635302148e-06	7.16815230890026e-06	9.58364537226301e-06	7.38168248517802e-06	1.24232047520139e-05	7.81372670858297e-06	0.7425	0.6863	0.2793	0.8919
k__Bacteria;p__Bacteroidota;c__Cytophagia;o__Cytophagales;f__Flexibacteraceae;g__Flexibacter	1.00012620640224e-05	1.31735296364896e-05	9.14752039827749e-06	1.96890275608977e-06	7.85967236169793e-06	7.27356529881529e-06	2.55978839082636e-05	1.33122828593862e-05	1.28694666427532e-05	2.17108308387589e-05	1.48388278982388e-05	1.59995356413842e-05	0.7423	0.574	0.196	0.8919
k__Bacteria;p__Bacteroidota;c__Sphingobacteriia;o__Sphingobacteriales;f__Sphingobacteriaceae;g__Arcticibacter	1.61925195322267e-05	3.04873114444474e-05	1.88494359722082e-05	1.10258554341027e-05	3.22246566829615e-05	1.87581420864184e-05	5.19957016886604e-05	3.4816739786087e-05	5.03825928141827e-05	5.31915355549592e-05	5.86651335511765e-05	3.34874001796413e-05	0.738	0.5029	0.1422	0.8919
k__Bacteria;p__Bacteroidota;c__Bacteroidia;o__Bacteroidales;f__Dysgonomonadaceae;g__Petrimonas	1.61925195322267e-05	5.21295387043947e-05	2.10670166748209e-05	6.49737909509623e-06	2.51509515574334e-05	3.25396342315421e-05	5.22623463127048e-05	3.84008159405371e-05	6.16091488216908e-05	5.66652684891607e-05	6.21160237600693e-05	3.49757290765142e-05	0.7344	0.5949	0.2171	0.8919
k__Bacteria;p__Proteobacteria;c__Alphaproteobacteria;o__Rhodobacterales;f__Rhodobacteraceae;g__Sinirhodobacter	2.38125287238628e-06	1.50554624417024e-06	9.14752039827749e-06	3.74091523657056e-06	1.04795631489306e-06	1.16759864007298e-05	1.59986774426647e-05	3.32807071484655e-06	9.3098269330555e-06	1.08554154193794e-05	1.03526706266782e-05	4.83706891483708e-06	0.7341	0.7416	0.3222	0.8919
k__Bacteria;p__Proteobacteria;c__Betaproteobacteria;o__Burkholderiales;f__Burkholderiaceae;g__Cupriavidus	3.9052547107135e-05	6.60558414629694e-05	5.15587513357459e-05	8.86006240240395e-06	3.03907331318987e-05	1.74182747945313e-05	7.67936517247907e-05	5.12010879207161e-05	5.36684140846729e-05	7.07773085343539e-05	0.000106977596475675	6.32539781171002e-05	0.7324	0.62	0.2375	0.8919
k__Bacteria;p__Bacteroidota;c__Bacteroidia;o__Bacteroidales;f__Dysgonomonadaceae;g__Fermentimonas	2.19075264259538e-05	1.8819328052128e-05	4.18568357618152e-05	8.07250129996805e-06	3.48445474701942e-05	1.03361191088428e-05	4.82626769520386e-05	2.81605983563939e-05	4.6822953104485e-05	4.03821453600915e-05	5.34887982378374e-05	5.43240047358626e-05	0.7319	0.5115	0.1525	0.8919
k__Bacteria;p__Proteobacteria;c__Gammaproteobacteria;o__Thiotrichales;f__Piscirickettsiaceae;g__Thiomicrospira	3.81000459581804e-06	1.8819328052128e-06	3.0491734660925e-06	2.36268330730772e-06	8.64563959786772e-06	5.16805955442139e-06	9.86585108964326e-06	5.37611423167519e-06	1.04051006898856e-05	1.06383071109918e-05	7.59195845956402e-06	7.44164448436473e-06	0.731	0.4721	0.1215	0.8919
k__Bacteria;p__Proteobacteria;c__Gammaproteobacteria;o__Oceanospirillales;f__Oceanospirillaceae;g__Oceanospirillum	3.33375402134079e-06	3.01109248834049e-06	4.71235899305204e-06	7.87561102435907e-07	2.35790170850938e-06	5.93369800692826e-06	1.06657849617765e-05	4.35209247326087e-06	7.3930978586029e-06	7.81589910195319e-06	6.90178041778547e-06	4.0929044664006e-06	0.7256	0.5333	0.1736	0.8919
k__Bacteria;p__Bacteroidota;c__Bacteroidia;o__Bacteroidales;f__Porphyromonadaceae;g__Porphyromonas	0.000826770997292515	0.00164217456582869	0.000964093210460883	0.000236465221006381	0.00128558040929506	0.00121066580302649	0.00228434449418848	0.00135196472654651	0.00200681534095188	0.00227117001404257	0.00256125071304019	0.00198431450175586	0.7252	0.565	0.1993	0.8919
k__Bacteria;p__Proteobacteria;c__Gammaproteobacteria;o__Pasteurellales;f__Psittacicellaceae;g__Psittacicella	4.2862551702953e-06	1.12915968312768e-06	1.49686697426359e-05	1.57512220487181e-06	1.83392355106285e-06	5.35946916754811e-06	1.09324295858209e-05	6.40013599008952e-06	8.48837161543295e-06	1.04211988026043e-05	7.59195845956402e-06	3.34874001796413e-06	0.7132	0.5925	0.2287	0.8919
k__Bacteria;p__Chlorobi;c__Chlorobia;o__Chlorobiales;f__Chlorobiaceae;g__Chlorobium	8.09625976611334e-06	8.84508418450018e-06	1.41370769791561e-05	2.5595735829167e-06	1.96491809042448e-05	8.4220229775756e-06	2.50645946601748e-05	2.99526364336189e-05	1.9167290744526e-05	1.82370979045575e-05	2.34660534204706e-05	8.55789115701944e-06	0.7088	0.4478	0.1135	0.8919
k__Bacteria;p__Bacteroidota;c__Bacteroidia;o__Marinilabiliales;f__Marinilabiliaceae;g__Anaerophaga	1.61925195322267e-05	3.16164711275751e-05	2.02354239113411e-05	9.25384295362191e-06	3.79884164148733e-05	1.93323709257985e-05	5.14624124405716e-05	3.84008159405371e-05	4.627531622607e-05	5.10204524710833e-05	5.34887982378374e-05	3.57198935249507e-05	0.7082	0.4946	0.1522	0.8919
k__Bacteria;p__Bacteroidota;c__Bacteroidia;o__Bacteroidales;f__Rikenellaceae;g__Alistipes	0.0140793957332711	0.0257337373717604	0.017299069863494	0.00448673560057736	0.0298623011601138	0.0315726328660259	0.0468614594526852	0.0447712552996326	0.0388022633832185	0.0288995040377803	0.0626326220243405	0.0227126431307296	0.7065	0.5054	0.1622	0.8919
k__Bacteria;p__Bacteroidota;c__Flavobacteriia;o__Flavobacteriales;f__Flavobacteriaceae;g__Algibacter	1.09537632129769e-05	1.76901683690004e-05	6.37554452001159e-06	3.74091523657056e-06	9.95558499148404e-06	1.33986729188703e-05	2.31980822918639e-05	1.5872337255422e-05	2.60127517247139e-05	2.08423976052085e-05	2.48464095040277e-05	1.59995356413842e-05	0.7034	0.5597	0.2088	0.8919
k__Bacteria;p__Proteobacteria;c__Betaproteobacteria;o__Neisseriales;f__Chromobacteriaceae;g__Vogesella	2.38125287238628e-06	1.31735296364896e-05	8.59312522262431e-06	5.11914716583339e-06	7.07370512552814e-06	5.35946916754811e-06	1.3598875826265e-05	8.96019038612532e-06	1.23218297643382e-05	1.82370979045575e-05	1.82897181071315e-05	1.33949600718565e-05	0.6951	0.6296	0.2696	0.8919
k__Bacteria;p__Firmicutes;c__Clostridia;o__Eubacteriales;f__Peptococcaceae;g__Desulfofundulus	1.52400183832722e-05	5.08121857407457e-06	1.8295040796555e-05	8.26939157557702e-06	1.46713884085028e-05	1.83753228601649e-05	3.46638011257736e-05	2.30404895643223e-05	2.92985729952041e-05	2.6921430240061e-05	2.38111424413599e-05	2.26970156773124e-05	0.6935	0.3958	0.07973	0.8919
k__Bacteria;p__Bacteroidota;c__Flavobacteriia;o__Flavobacteriales;f__Schleiferiaceae;g__Phaeocystidibacter	1.42875172343177e-06	9.03327746502146e-06	5.54395175653181e-06	7.87561102435907e-07	9.43160683403752e-06	3.44537303628093e-06	1.11990742098653e-05	6.14413055048594e-06	7.66691629781041e-06	8.46722402711596e-06	6.5566913968962e-06	7.81372670858297e-06	0.6883	0.6562	0.2943	0.8919
k__Bacteria;p__Actinobacteria;c__Actinomycetia;o__Corynebacteriales;f__Gordoniaceae;g__Gordonia	1.00012620640224e-05	4.14025217146817e-06	8.03873004697113e-06	3.93780551217953e-06	1.02175740702073e-05	1.37814921451237e-05	1.6798611314798e-05	1.48483154970077e-05	1.8072016987696e-05	1.9539747754883e-05	1.55290059400173e-05	1.4139124520293e-05	0.6856	0.4253	0.1069	0.8919
k__Bacteria;p__Bacteroidota;c__Bacteroidia;o__Bacteroidales;f__Prevotellaceae;g__Prevotellamassilia	0.000122396397640655	0.000237499920017856	0.000119472160353261	2.65801872072119e-05	0.000240243985189233	0.000165186496128358	0.000265578045548235	0.000166147530302724	0.000255746422219819	0.000284628992296129	0.000385809525354208	0.000350873537437797	0.6841	0.621	0.2706	0.8919
k__Bacteria;p__Firmicutes;c__Bacilli;o__Lactobacillales;f__Lactobacillaceae;g__Weissella	7.57238413418836e-05	1.33617229170109e-05	3.74216743565897e-05	2.16579303169874e-05	3.01287440531754e-05	5.62744262592551e-05	6.77277345072807e-05	1.86883970910614e-05	2.7108025481544e-05	0.000536040413408956	4.14106825067128e-05	0.000283526654854296	0.6818	1.031	0.5084	0.8919
k__Bacteria;p__Bacteroidota;c__Bacteroidia;o__Bacteroidales;f__Prevotellaceae;g__Prevotella	0.0496862699340631	0.14274046302322	0.0156924326444511	0.0134391395422419	0.0161089224834574	0.0178855056601737	0.0383256317477755	0.0372362471957804	0.0999511234086015	0.0509036482011708	0.0910213703277966	0.0866393459092164	0.6763	0.859	0.4311	0.8919
k__Bacteria;p__Bacteroidota;c__Bacteroidia;o__Bacteroidales;f__Tenuifilaceae;g__Perlabentimonas	1.33350160853632e-05	3.29338240912241e-05	2.10670166748209e-05	5.11914716583339e-06	4.5586099697848e-05	1.79925036339115e-05	4.50629414635057e-05	3.63527724237085e-05	3.28582127049018e-05	4.51585281446184e-05	4.83124629244983e-05	3.27432357312048e-05	0.6632	0.5508	0.2286	0.8919
k__Bacteria;p__Firmicutes;c__Bacilli;o__Lactobacillales;f__Lactobacillaceae;g__Lacticaseibacillus	0.000213836507940288	3.36865972133092e-05	0.000188217162134255	8.07250129996804e-05	0.000105057620568029	0.000112931671744764	0.000233580690662905	9.3441985455307e-05	8.43360792759145e-05	0.00125336626432155	0.000118020445144132	0.000576727447538267	0.6588	0.8951	0.4617	0.8919
k__Bacteria;p__Bacteroidota;c__Cytophagia;o__Cytophagales;f__Cytophagaceae;g__Spirosoma	5.33400643414526e-05	7.20780264396504e-05	6.95765945444743e-05	1.29947581901925e-05	0.000113703260165897	5.93369800692826e-05	0.000126122907173007	7.6289621001867e-05	0.000128420847988324	0.000116804269912523	0.000138380697376599	0.000110508420592816	0.6579	0.5256	0.2107	0.8919
k__Bacteria;p__Proteobacteria;c__Deltaproteobacteria;o__Desulfobacterales;f__Desulfocapsaceae;g__Desulfosediminicola	3.33375402134079e-06	2.07012608573408e-06	9.97911316175727e-06	5.70981799266032e-06	1.57193447233959e-06	3.82819226253436e-06	1.65319666907536e-05	1.15202447821611e-05	1.04051006898856e-05	3.9079495509766e-06	5.52142433422838e-06	5.20915113905531e-06	0.6546	0.5584	0.2411	0.8919
k__Bacteria;p__Bacteroidota;c__Bacteroidia;o__Marinilabiliales;f__Marinilabiliaceae;g__Saccharicrinis	4.61963057242938e-05	0.000110657648946513	5.43307272140118e-05	1.53574414975002e-05	7.99066690105956e-05	5.64658358723819e-05	0.000122389882436385	8.08977189147315e-05	0.000103777188459648	0.000123534627472538	0.000126992759687253	0.000112740913938126	0.6537	0.5713	0.2525	0.8919
k__Bacteria;p__Bacteroidota;c__Bacteroidia;o__Marinilabiliales;f__Prolixibacteraceae;g__Sunxiuqinia	3.81000459581804e-05	7.43363458059057e-05	5.21131465113991e-05	2.28392719706413e-05	0.000123920834236104	5.79971127773956e-05	0.000102391535633054	9.08819310592711e-05	0.0001311590323804	0.000128093901948677	0.000149423546045056	9.22763916061227e-05	0.6509	0.5071	0.1993	0.8919
k__Bacteria;p__Bacteroidota;c__Cytophagia;o__Cytophagales;f__Cyclobacteriaceae;g__Litoribacter	5.23875631924981e-06	2.57824794314154e-05	1.13651011008902e-05	2.95335413413465e-06	6.02574881063508e-06	4.2110114887878e-06	1.57320328186203e-05	1.17762502217647e-05	2.05363829405636e-05	1.62831231290692e-05	1.5183916919128e-05	1.19066311749836e-05	0.6484	0.6714	0.3342	0.8919
k__Bacteria;p__Bacteroidota;c__Flavobacteriia;o__Flavobacteriales;f__Weeksellaceae;g__Empedobacter	6.19125746820432e-06	1.48672691611811e-05	9.14752039827749e-06	5.11914716583339e-06	8.90762867659099e-06	7.27356529881529e-06	2.34647269159083e-05	1.02402175841432e-05	1.47861957172058e-05	2.14937225303713e-05	1.96700741906886e-05	1.67437000898206e-05	0.6472	0.5628	0.2501	0.8919
k__Bacteria;p__Bacteroidota;c__Bacteroidia;o__Bacteroidales;f__Rikenellaceae;g__Millionella	0.00186928350482323	0.000201743196718813	0.00119804797458653	0.000194724482577278	0.000331678173663653	0.00195678047499444	0.00573525921857126	0.0108257020245166	0.000228364578299067	0.00195636296688056	0.0019173146000608	0.000133205436270129	0.6449	1.079	0.5501	0.8983
k__Bacteria;p__Bacteroidota;c__Cytophagia;o__Cytophagales;f__Cyclobacteriaceae;g__Cecembia	3.81000459581804e-06	1.29853363559683e-05	5.26675416870522e-06	1.77201248048079e-06	1.41474102510563e-05	3.25396342315421e-06	1.17323634579541e-05	1.25442665405755e-05	1.04051006898856e-05	1.5848906512294e-05	1.65642730026851e-05	4.83706891483708e-06	0.6414	0.6459	0.3207	0.8919
k__Bacteria;p__Bacteroidota;c__Bacteroidia;o__Bacteroidales;f__unclassified;g__Candidatus_Ordinivivax	4.57200551498165e-05	0.000119690926411534	4.93411706331332e-05	2.14610400413785e-05	6.94271058616651e-05	7.92435798344613e-05	0.000123456460932563	9.49780180929284e-05	0.000118837202616061	0.000134607151200305	0.000160466394713512	9.07880627092497e-05	0.6394	0.5635	0.2565	0.8919
k__Bacteria;p__Bacteroidota;c__Bacteroidia;o__Bacteroidales;f__Muribaculaceae;g__Candidatus_Amulumruptor	0.00176974713475748	0.00473287281182968	0.00202049321766802	0.000582007654700135	0.00194238702965428	0.00325147509818356	0.00443749983334711	0.00252728569976655	0.00408646638673295	0.00470821077569325	0.00593656642635818	0.00432247919874326	0.6389	0.6281	0.3091	0.8919
k__Bacteria;p__Firmicutes;c__Clostridia;o__Halanaerobiales;f__Halobacteroidaceae;g__Fuchsiella	2.38125287238628e-06	9.40966402606402e-07	3.60356864174568e-06	1.57512220487181e-06	1.30994539361632e-05	8.80484220382904e-06	9.06591721751002e-06	5.37611423167519e-06	6.29782410177284e-06	5.86192432646489e-06	6.90178041778547e-06	9.67413782967415e-06	0.6345	0.5417	0.2415	0.8919
k__Bacteria;p__Bacteroidota;c__Saprospiria;o__Saprospirales;f__Lewinellaceae;g__Lewinella	1.52400183832722e-05	2.29595802235962e-05	2.35617949652602e-05	8.07250129996805e-06	3.95603508872129e-05	2.41176112539665e-05	4.90626108241719e-05	2.96966309940154e-05	3.55963970969769e-05	4.19019035188046e-05	4.76222848827198e-05	4.79986069241525e-05	0.6337	0.4752	0.1823	0.8919
k__Bacteria;p__Bacteroidota;c__Flavobacteriia;o__Flavobacteriales;f__Flavobacteriaceae;g__Aureibaculum	2.38125287238628e-06	1.20443699533619e-05	1.46914721548093e-05	2.5595735829167e-06	1.44093993297795e-05	6.12510762005498e-06	1.89317683071533e-05	8.96019038612532e-06	9.3098269330555e-06	1.69344480542319e-05	1.69093620235744e-05	1.78599467624754e-05	0.6314	0.6298	0.3161	0.8919
k__Bacteria;p__Bacteroidota;c__Cytophagia;o__Cytophagales;f__Persicobacteraceae;g__Persicobacter	5.71500689372707e-06	4.14025217146817e-06	1.94038311478614e-06	7.87561102435907e-07	1.41474102510563e-05	1.53127690501375e-06	5.59953710493266e-06	5.37611423167519e-06	5.47636878415029e-06	7.16457417679043e-06	7.24686943867475e-06	7.81372670858297e-06	0.6265	0.6913	0.3648	0.8919
k__Bacteria;p__Bacteroidota;c__Bacteroidia;o__Marinilabiliales;f__Prolixibacteraceae;g__Mangrovibacterium	6.23888252565205e-05	9.97424386762786e-05	6.73590138418616e-05	1.77201248048079e-05	0.000121038954370148	0.000107955021803469	0.000112524031346742	0.000110594349908747	0.000174422345775187	0.0001539297906468	0.000189453872468211	0.000118322147301399	0.6251	0.5422	0.249	0.8919
k__Bacteria;p__Bacteroidota;c__Saprospiria;o__Saprospirales;f__Saprospiraceae;g__Candidatus_Parvibacillus	3.81000459581804e-06	7.15134465980865e-06	4.15796381739886e-06	5.9067082682693e-07	1.23134866999934e-05	7.65638452506873e-06	1.33322312022206e-05	4.35209247326087e-06	1.58814694740359e-05	8.03300741034078e-06	1.34584718146817e-05	5.20915113905531e-06	0.6213	0.6856	0.3648	0.8919
k__Bacteria;p__Proteobacteria;c__Alphaproteobacteria;o__Hyphomicrobiales;f__Nitrobacteraceae;g__Bradyrhizobium	8.90588574272468e-05	4.32844545198945e-05	5.32219368627054e-05	3.78029329169235e-05	0.000112655303851004	0.000133029681123069	0.000165319666907536	0.000112130382546368	0.000143754680583945	0.000201259401875295	0.000174269955549083	8.9671816036595e-05	0.6202	0.4816	0.1978	0.8919
k__Bacteria;p__Chlorobi;c__Chlorobia;o__Chlorobiales;f__Chlorobiaceae;g__Chlorobaculum	1.90500229790902e-06	3.38747904938305e-06	3.88076622957227e-06	1.18134165365386e-06	7.85967236169793e-06	3.25396342315421e-06	6.66611560111031e-06	8.70418494652174e-06	3.55963970969769e-06	5.21059940130213e-06	1.1387937689346e-05	4.46498669061884e-06	0.62	0.4883	0.2041	0.8919
k__Bacteria;p__Bacteroidota;c__Bacteroidia;o__Bacteroidales;f__Paludibacteraceae;g__Paludibacter	0.000276225333196808	0.000456745091825147	0.000324875572932764	6.91084867387508e-05	0.000476034156040171	0.000384733322384703	0.000606616519701038	0.000407048648969693	0.000542160509630879	0.000646982758995014	0.00080302215160934	0.000558495418551573	0.6193	0.554	0.2637	0.8919
k__Bacteria;p__Actinobacteria;c__Actinomycetia;o__Streptomycetales;f__Streptomycetaceae;g__Streptomyces	0.000653892038757272	0.0008702057291304	0.00041302440586162	0.000215397961516221	0.000384599967565752	0.000385881780063464	0.000675144188080452	0.000618765147521855	0.00113223924612307	0.00131611056544556	0.000998687626453558	0.000919787258267481	0.6156	0.6198	0.3206	0.8919
k__Bacteria;p__Firmicutes;c__Clostridia;o__Eubacteriales;f__Oscillospiraceae;g__Jilunia	8.62013539803832e-05	0.000228843029113877	0.000118086172414128	3.72122620900966e-05	9.06482212382495e-05	9.11109758483178e-05	0.000196783732544776	0.000129794757879015	0.000208649650676126	0.000236648056142472	0.000308164495654121	0.000138786669633402	0.6154	0.6049	0.309	0.8919
k__Bacteria;p__Bacteroidota;c__Bacteroidia;o__Bacteroidales;f__Porphyromonadaceae;g__Massilibacteroides	8.19150988100879e-05	0.000156953195954748	8.37136715236304e-05	2.08703692145515e-05	0.000119467019897809	0.000127670211955521	0.000186917881455133	0.000113154404304783	0.000207828195358504	0.000185193387054613	0.000231554733016703	0.000134321682942783	0.6153	0.5747	0.2843	0.8919
k__Bacteria;p__Bacteroidota;c__Chitinophagia;o__Chitinophagales;f__Chitinophagaceae;g__Segetibacter	8.5725103405906e-06	9.78605058710658e-06	1.44142745669827e-05	7.28494019753214e-06	2.59369187936032e-05	1.39729017582504e-05	2.07982806754642e-05	3.53287506652941e-05	2.21792935758087e-05	2.17108308387589e-05	2.55365875458063e-05	2.30690979015307e-05	0.6122	0.3962	0.1223	0.8919
k__Bacteria;p__Proteobacteria;c__Gammaproteobacteria;o__Enterobacterales;f__Enterobacteriaceae;g__Raoultella	2.85750344686353e-06	3.95205889094689e-06	3.60356864174568e-06	3.54402496096158e-06	2.35790170850938e-06	7.08215568568857e-06	8.26598334537678e-06	6.91214686929668e-06	8.21455317622544e-06	8.46722402711596e-06	7.59195845956402e-06	5.58123336327355e-06	0.6119	0.5179	0.2374	0.8919
k__Bacteria;p__Bacteroidota;c__Bacteroidia;o__Bacteroidales;f__Rikenellaceae;g__Mucinivorans	7.66763424908381e-05	0.000115738867520587	7.20713728349136e-05	2.42175038999041e-05	0.000123396856078658	0.0001002986372784	0.000211715831491263	0.000449289546504284	9.364590620897e-05	0.000150673166020987	0.000133549451084149	7.18118692741197e-05	0.6038	0.5373	0.2611	0.8919
k__Bacteria;p__Actinobacteria;c__Actinomycetia;o__Streptosporangiales;f__Nocardiopsaceae;g__Nocardiopsis	6.66750804268158e-06	2.63470592729792e-06	8.03873004697113e-06	3.3471346853526e-06	7.85967236169793e-06	9.95329988258934e-06	1.49320989464871e-05	2.30404895643223e-05	8.48837161543295e-06	1.15067403445422e-05	7.59195845956402e-06	8.92997338123768e-06	0.6027	0.398	0.1299	0.8919
k__Bacteria;p__Bacteroidota;c__Bacteroidia;o__Bacteroidales;f__Bacteroidaceae;g__Caecibacteroides	8.09625976611334e-06	2.86053786392346e-05	1.52458673304625e-05	3.93780551217953e-06	1.7815257353182e-05	4.97664994129467e-06	2.21315037956862e-05	1.76643753326471e-05	2.40960226502613e-05	1.91055311381078e-05	3.24383679635917e-05	1.45112067445112e-05	0.5998	0.6211	0.3342	0.8919
k__Bacteria;p__Bacteroidota;c__Flavobacteriia;o__Flavobacteriales;f__Flavobacteriaceae;g__Tamlana	3.33375402134079e-06	7.33953794032993e-06	6.37554452001159e-06	3.54402496096158e-06	9.95558499148404e-06	3.63678264940764e-06	7.19940484919913e-06	9.98421214453965e-06	1.39647403995832e-05	8.90144064389114e-06	1.58740949609066e-05	8.92997338123768e-06	0.5971	0.5091	0.2409	0.8919
k__Bacteria;p__Proteobacteria;c__Deltaproteobacteria;o__Desulfovibrionales;f__Desulfovibrionaceae;g__Megalodesulfovibrio	8.5725103405906e-06	3.76386561042561e-07	1.74634480330752e-05	2.95335413413465e-06	1.12655303851004e-05	3.44537303628093e-06	2.07982806754642e-05	3.14886690712404e-05	1.12265560075081e-05	4.12505785936419e-06	4.14106825067128e-06	3.72082224218237e-06	0.5963	0.7469	0.4246	0.8919
k__Bacteria;p__Proteobacteria;c__Gammaproteobacteria;o__Alteromonadales;f__Alteromonadaceae;g__Bowmanella	1.04775126384996e-05	7.33953794032993e-06	4.71235899305204e-06	5.9067082682693e-06	1.46713884085028e-05	1.45471305976306e-05	3.01308425170186e-05	1.04962230237468e-05	2.02625645013561e-05	3.08293797910376e-05	1.62191839817959e-05	9.30205560545592e-06	0.5959	0.5757	0.3007	0.8919
k__Bacteria;p__Deferribacteres;c__Deferribacteres;o__Deferribacterales;f__Mucispirillaceae;g__Mucispirillum	0.0143641935768085	1.52436557222237e-05	0.00829929577952813	9.58855642215717e-05	2.48889624787101e-05	0.000536521145594191	6.34614205225701e-05	0.0117183929924143	0.000647306790286565	2.17108308387589e-05	0.0125595149152651	0.00284270819302733	0.5906	2.14	0.7825	0.9669
k__Bacteria;p__Firmicutes;c__Bacilli;o__Lactobacillales;f__Lactobacillaceae;g__Pediococcus	4.00050482560895e-05	1.39263027585747e-05	2.35617949652602e-05	1.55543317731092e-05	3.98223399659362e-05	3.44537303628093e-05	3.89301151104842e-05	2.48325276415473e-05	2.92985729952041e-05	0.000238819139226348	2.86423887338097e-05	0.000102322611660015	0.5896	0.7851	0.4527	0.8919
k__Bacteria;p__Bacteroidota;c__Cytophagia;o__Cytophagales;f__Cytophagaceae;g__Chryseosolibacter	2.85750344686353e-06	1.22325632338832e-05	8.59312522262431e-06	2.36268330730772e-06	1.12655303851004e-05	5.74228839380154e-06	8.53262796942119e-06	8.19217406731458e-06	2.16316566973937e-05	1.45462566619684e-05	2.38111424413599e-05	5.58123336327355e-06	0.5863	0.6412	0.3605	0.8919
k__Bacteria;p__Bacteroidota;c__Bacteroidia;o__Bacteroidales;f__Prevotellaceae;g__Pseudoprevotella	8.00100965121789e-05	0.000172573238238014	7.45661511253529e-05	2.5398845553558e-05	0.000132304484755249	0.000131306994604929	0.00016318650991518	0.000104706224797865	0.000191946725884468	0.000186061820288164	0.000205673056450007	0.000221761005634069	0.5839	0.6011	0.3314	0.8919
k__Bacteria;p__Bacteroidota;c__Flavobacteriia;o__Flavobacteriales;f__Flavobacteriaceae;g__Sinomicrobium	2.00025241280447e-05	2.69116391145431e-05	2.35617949652602e-05	6.89115964631418e-06	5.65896410042251e-05	2.87114419690077e-05	4.74627430799054e-05	3.53287506652941e-05	3.99774921242971e-05	4.68953946117192e-05	5.27986201960589e-05	4.83706891483708e-05	0.58	0.5021	0.248	0.8919
k__Bacteria;p__Tenericutes;c__Mollicutes;o__Mycoplasmatales;f__Mycoplasmataceae;g__Mycoplasmopsis	2.71462827452036e-05	3.80150426652986e-05	0.000202077041525585	3.68184815388786e-05	3.53685256276407e-05	4.68953552160459e-05	5.01291893203495e-05	6.09292946256522e-05	0.000246984232165178	2.97438382490997e-05	0.000129063293812588	0.000275340845921495	0.5767	0.7223	0.4246	0.8919
k__Bacteria;p__Bacteroidota;c__Bacteroidia;o__Bacteroidales;f__Rikenellaceae;g__Rikenella	0.00315706505820973	0.000353050594257922	0.00193733394132004	0.00031561511180119	0.000386695880195538	0.00321185330826633	0.00979625684276766	0.0184907608916874	0.00023137658113035	0.00326921690770031	0.00301918384376026	0.000168181165346643	0.5764	1.197	0.6302	0.9271
k__Bacteria;p__Proteobacteria;c__Betaproteobacteria;o__Rhodocyclales;f__Azonexaceae;g__Dechloromonas	1.90500229790902e-06	1.8819328052128e-06	3.88076622957227e-06	3.15024440974363e-06	5.76375973191182e-06	3.63678264940764e-06	9.06591721751002e-06	5.63211967127878e-06	3.55963970969769e-06	8.46722402711596e-06	6.5566913968962e-06	4.83706891483708e-06	0.5723	0.4776	0.2309	0.8919
k__Bacteria;p__Bacteroidota;c__Bacteroidia;o__Bacteroidales;f__Barnesiellaceae;g__Coprobacter	0.000385762965326577	0.000677495809876609	0.000273594019184845	0.000100414040560578	0.000408702962808292	0.000602366052509782	0.000708208121461959	0.000436745279963709	0.000688105737728484	0.000742727522993941	0.000923458219899696	0.000687607950355301	0.5722	0.6012	0.3412	0.8919
k__Bacteria;p__Nitrospirae;c__Thermodesulfovibrionia;o__Thermodesulfovibrionales;f__Thermodesulfovibrionaceae;g__Thermodesulfovibrio	8.5725103405906e-06	3.01109248834049e-06	8.8703228104509e-06	3.74091523657056e-06	7.07370512552814e-06	4.01960187566108e-06	1.51987435705315e-05	1.02402175841432e-05	8.48837161543295e-06	1.02040904942167e-05	9.66249258489966e-06	9.30205560545592e-06	0.5667	0.4178	0.175	0.8919
k__Bacteria;p__Proteobacteria;c__Deltaproteobacteria;o__Desulfovibrionales;f__Desulfovibrionaceae;g__Paucidesulfovibrio	7.62000919163609e-06	9.40966402606402e-07	2.46705853165666e-05	2.95335413413465e-06	1.17895085425469e-05	1.39729017582504e-05	2.39980161639971e-05	3.27686962692583e-05	1.39647403995832e-05	5.21059940130213e-06	1.17330267102353e-05	6.69748003592826e-06	0.5618	0.5723	0.3263	0.8919
k__Bacteria;p__Proteobacteria;c__Gammaproteobacteria;o__Xanthomonadales;f__Xanthomonadaceae;g__Pseudoxanthomonas	6.66750804268158e-06	6.39857153772353e-06	7.20713728349136e-06	5.9067082682693e-06	1.17895085425469e-05	9.18766143008247e-06	3.27972887574627e-05	1.5872337255422e-05	1.15003744467156e-05	1.15067403445422e-05	1.17330267102353e-05	1.11624667265471e-05	0.554	0.4131	0.1798	0.8919
k__Bacteria;p__Bacteroidota;c__Bacteroidia;o__Marinilabiliales;f__Prolixibacteraceae;g__Tangfeifania	2.09550252769992e-05	1.48672691611811e-05	1.6909052857422e-05	3.3471346853526e-06	3.09147112893452e-05	2.73715746771207e-05	3.17307102612851e-05	2.17604623663044e-05	2.73818439207515e-05	3.4303112725239e-05	3.96852374022665e-05	2.75340845921495e-05	0.5502	0.5326	0.3016	0.8919
k__Bacteria;p__Proteobacteria;c__Deltaproteobacteria;o__Desulfovibrionales;f__Desulfovibrionaceae;g__Desulfohalovibrio	6.19125746820432e-06	1.8819328052128e-07	1.46914721548093e-05	2.36268330730772e-06	1.23134866999934e-05	4.40242110191452e-06	2.61311731563524e-05	3.30247017088619e-05	8.76219005464047e-06	2.60529970065106e-06	2.41562314622492e-06	2.60457556952766e-06	0.5463	0.9077	0.5473	0.8983
k__Bacteria;p__Thermotogae;c__Thermotogae;o__Kosmotogales;f__Kosmotogaceae;g__Kosmotoga	3.81000459581804e-06	3.76386561042561e-06	1.0810705925237e-05	1.37823192926284e-06	5.23978157446529e-06	6.89074607256185e-06	1.3598875826265e-05	7.16815230890026e-06	1.04051006898856e-05	5.86192432646489e-06	6.5566913968962e-06	8.55789115701944e-06	0.543	0.4358	0.2127	0.8919
k__Bacteria;p__Bacteroidota;c__Bacteroidia;o__Bacteroidales;f__Dysgonomonadaceae;g__Dysgonomonas	0.000920116109890058	0.00166663969229646	0.000905327321841645	0.000281356203845228	0.00143439020600987	0.00145739279434683	0.00185904631883764	0.0012439304310338	0.00197094512541569	0.00206144338814015	0.00234660534204706	0.0016832999823633	0.5415	0.5562	0.3303	0.8919
k__Bacteria;p__Proteobacteria;c__Gammaproteobacteria;o__Xanthomonadales;f__Rhodanobacteraceae;g__Rhodanobacter	8.5725103405906e-06	2.25831936625536e-06	6.65274210783818e-06	4.33158606339749e-06	8.64563959786772e-06	4.01960187566108e-06	6.13282635302148e-06	9.98421214453965e-06	7.3930978586029e-06	9.98698218582908e-06	1.7599540065353e-05	1.07903845023289e-05	0.5412	0.5078	0.2865	0.8919
k__Bacteria;p__Firmicutes;c__Bacilli;o__Lactobacillales;f__Lactobacillaceae;g__Secundilactobacillus	3.14325379154989e-05	7.33953794032993e-06	4.878677545748e-05	1.92952470096797e-05	5.9471520870181e-05	1.91409613126718e-05	4.13299167268839e-05	3.04646473128261e-05	2.65603886031289e-05	0.000141120400451933	2.55365875458063e-05	0.000100090118314706	0.5399	0.7136	0.4493	0.8919
k__Bacteria;p__Bacteroidota;c__Bacteroidia;o__Marinilabiliales;f__Marinilabiliaceae;g__Breznakibacter	3.14325379154989e-05	7.69710517332037e-05	3.5204093653977e-05	1.06320748828847e-05	7.99066690105956e-05	3.56021880415696e-05	6.61278667630143e-05	5.2481115118734e-05	7.72167998565191e-05	7.14286334595167e-05	0.000100765994099668	5.95331558749179e-05	0.5366	0.5802	0.3551	0.8919
k__Bacteria;p__Bacteroidota;c__Flavobacteriia;o__Flavobacteriales;f__Weeksellaceae;g__Ornithobacterium	1.80975218301357e-05	3.82032359458199e-05	2.9105746721792e-05	5.51292771705135e-06	4.71580341701876e-05	2.39262016408398e-05	3.91967597345286e-05	3.12326636316368e-05	3.91560368066746e-05	4.68953946117192e-05	5.72847774676194e-05	4.27894557850972e-05	0.5359	0.5642	0.3422	0.8919
k__Bacteria;p__Bacteroidota;c__Cytophagia;o__Cytophagales;f__Cytophagaceae;g__Siphonobacter	1.47637678087949e-05	3.23692442496602e-05	1.94038311478614e-05	4.52847633900646e-06	3.19626676042383e-05	1.33986729188703e-05	3.86634704864398e-05	2.04804351682865e-05	2.7655662359959e-05	2.95267299407121e-05	3.6579436214263e-05	3.23711535069866e-05	0.5303	0.571	0.3531	0.8919
k__Bacteria;p__Bacteroidota;c__Bacteroidia;o__Bacteroidales;f__Prevotellaceae;g__Marseilla	0.000127158903385427	0.000338936098218826	0.000127788087988058	4.50878731144557e-05	0.000150643720265877	0.000150639365530727	0.000251445880473881	0.000168963590138363	0.000268889707301779	0.000231871673357945	0.000347504644035499	0.000264178379194948	0.53	0.6019	0.3786	0.8919
k__Bacteria;p__Bacteroidota;c__Flavobacteriia;o__Flavobacteriales;f__Flavobacteriaceae;g__Winogradskyella	1.76212712556585e-05	3.33102106522666e-05	2.439338772874e-05	9.25384295362191e-06	4.92539467999737e-05	1.89495516995451e-05	4.37297183432836e-05	3.86568213801407e-05	4.10727658811272e-05	4.73296112284943e-05	4.7967373903609e-05	3.19990712827684e-05	0.5293	0.4951	0.285	0.8919
k__Bacteria;p__Firmicutes;c__Bacilli;o__Lactobacillales;f__Lactobacillaceae;g__Levilactobacillus	2.38125287238628e-05	8.28050434293633e-06	3.57584888296302e-05	1.26009776389745e-05	2.98667549744521e-05	2.75629842902474e-05	4.45296522154169e-05	3.07206527524297e-05	2.27269304542237e-05	7.14286334595167e-05	3.31285460053703e-05	4.05569624397878e-05	0.5285	0.5062	0.2965	0.8919
k__Bacteria;p__Bacteroidota;c__Chitinophagia;o__Chitinophagales;f__Chitinophagaceae;g__Lacibacter	1.04775126384996e-05	1.14797901117981e-05	9.70191557393068e-06	3.54402496096158e-06	1.46713884085028e-05	8.99625181695575e-06	1.41321650743539e-05	1.86883970910614e-05	2.13578382581861e-05	1.51975815871312e-05	3.10580118800346e-05	8.18580893280121e-06	0.5266	0.4875	0.2801	0.8919
k__Bacteria;p__Proteobacteria;c__Deltaproteobacteria;o__Desulfobacterales;f__Desulfocapsaceae;g__Desulfofustis	6.19125746820432e-06	1.12915968312768e-06	6.92993969566477e-06	9.84451378044884e-07	6.54972696808161e-06	3.82819226253436e-06	1.91984129311977e-05	1.8944402530665e-05	5.47636878415029e-06	3.25662462581383e-06	6.90178041778547e-06	1.11624667265471e-06	0.5235	0.6223	0.4002	0.8919
k__Bacteria;p__Firmicutes;c__Bacilli;o__Bacillales;f__Staphylococcaceae;g__Salinicoccus	3.04800367665444e-05	1.46790758806599e-05	2.88285491339654e-05	1.49636609462822e-05	2.90807877382823e-05	2.58402977721069e-05	3.97300489826174e-05	3.73767941821228e-05	4.43585871516174e-05	4.97178026207578e-05	4.86575519453876e-05	3.31153179554231e-05	0.5168	0.4177	0.216	0.8919
k__Bacteria;p__Bacteroidota;c__Cytophagia;o__Cytophagales;f__Spirosomaceae;g__Runella	2.52412804472945e-05	3.29338240912241e-05	2.60565732556995e-05	8.466281851186e-06	5.39697502169925e-05	2.43090208670932e-05	4.61295199596833e-05	3.40487234672762e-05	5.83233275512006e-05	4.40729866026805e-05	5.07280860707232e-05	4.27894557850972e-05	0.5118	0.4925	0.2987	0.8919
k__Bacteria;p__Proteobacteria;c__Deltaproteobacteria;o__Desulfovibrionales;f__Desulfomicrobiaceae;g__Desulfomicrobium	3.38137907878851e-05	1.48672691611811e-05	6.20922596731563e-05	1.18134165365386e-05	5.78995863978414e-05	2.27777439620795e-05	0.000114390543715053	0.000116738480459233	4.65491346652775e-05	3.60399791923397e-05	3.31285460053703e-05	2.30690979015307e-05	0.5102	0.438	0.2441	0.8919
k__Archaea;p__Euryarchaeota;c__Methanomicrobia;o__Methanomicrobiales;f__Methanomicrobiaceae;g__Methanofollis	3.33375402134079e-06	2.63470592729792e-06	3.88076622957227e-06	1.96890275608977e-06	4.19182525957223e-06	6.50792684630842e-06	1.17323634579541e-05	1.66403535742327e-05	7.94073473701793e-06	3.03951631742624e-06	5.86651335511765e-06	2.23249334530942e-06	0.5033	0.4382	0.2508	0.8919
k__Bacteria;p__Bacteroidota;c__Bacteroidia;o__Marinilabiliales;f__Marinilabiliaceae;g__Alkalitalea	4.2862551702953e-06	1.01624371481491e-05	5.54395175653181e-06	1.18134165365386e-06	1.12655303851004e-05	3.82819226253436e-06	8.53262796942119e-06	1.22882611009719e-05	1.23218297643382e-05	6.29614094324007e-06	8.28213650134257e-06	6.32539781171002e-06	0.5001	0.5484	0.3619	0.8919
k__Bacteria;p__Proteobacteria;c__Gammaproteobacteria;o__Chromatiales;f__Ectothiorhodospiraceae;g__Thioalkalivibrio	3.81000459581804e-06	1.31735296364896e-06	6.098346932185e-06	1.18134165365386e-06	5.50177065318855e-06	4.59383071504124e-06	9.86585108964326e-06	1.30562774197826e-05	3.83345814890521e-06	1.9539747754883e-06	7.59195845956402e-06	4.0929044664006e-06	0.4998	0.4256	0.2402	0.8919
k__Bacteria;p__Bacteroidota;c__Flavobacteriia;o__Flavobacteriales;f__Flavobacteriaceae;g__Arenibacter	2.76225333196808e-05	2.65352525535005e-05	3.659008159311e-05	7.87561102435907e-06	3.79884164148733e-05	3.15825861659085e-05	5.51954371771934e-05	2.96966309940154e-05	4.95611374965602e-05	4.47243115278433e-05	6.38414688645156e-05	3.57198935249507e-05	0.4964	0.4702	0.2911	0.8919
k__Bacteria;p__Bacteroidota;c__Bacteroidia;o__Marinilabiliales;f__Prolixibacteraceae;g__Puteibacter	2.80987838941581e-05	2.8228992078192e-05	1.77406456209018e-05	9.25384295362191e-06	7.78107563808095e-05	4.24929341141314e-05	4.79960323279942e-05	3.40487234672762e-05	4.54538609084474e-05	5.42770770968972e-05	5.7974955509398e-05	6.21377314444455e-05	0.4956	0.5547	0.3717	0.8919
k__Bacteria;p__Firmicutes;c__Bacilli;o__Bacillales;f__Bacillaceae;g__Virgibacillus	0.000180975218301357	0.000307884206932815	0.000173525689979446	8.03312324484625e-05	0.000168720966697782	0.000186241553572297	0.000289842706336276	0.000269317722462967	0.000352404331260071	0.00030525428159295	0.000376147032769308	0.000255992570262147	0.4954	0.5161	0.3371	0.8919
k__Bacteria;p__Proteobacteria;c__Alphaproteobacteria;o__Caulobacterales;f__Caulobacteraceae;g__Brevundimonas	1.95262735535675e-05	5.08121857407457e-06	7.48433487131795e-06	5.70981799266032e-06	1.72912791957354e-05	2.27777439620795e-05	1.3598875826265e-05	1.74083698930435e-05	1.28694666427532e-05	1.32436068116429e-05	1.48388278982388e-05	9.7485542745178e-05	0.4911	0.6942	0.4792	0.8919
k__Bacteria;p__Bacteroidota;c__Bacteroidia;o__Bacteroidales;f__Tenuifilaceae;g__Tenuifilum	2.52412804472945e-05	4.94948327770967e-05	3.18777226000579e-05	1.04351846072758e-05	0.00011553718371696	3.21568150052886e-05	6.13282635302148e-05	7.4497582924642e-05	5.17516850102203e-05	6.64351423666021e-05	6.10807566974014e-05	5.20915113905531e-05	0.4906	0.5345	0.3587	0.8919
k__Bacteria;p__Proteobacteria;c__Deltaproteobacteria;o__Desulfovibrionales;f__Desulfovibrionaceae;g__Desulfolutivibrio	6.19125746820432e-06	1.8819328052128e-07	8.59312522262431e-06	7.87561102435907e-07	5.50177065318855e-06	1.53127690501375e-06	1.6798611314798e-05	1.92004079702686e-05	1.9167290744526e-06	3.25662462581383e-06	1.72544510444637e-06	7.44164448436473e-07	0.49	0.9342	0.5999	0.9206
k__Bacteria;p__Bacteroidota;c__Cytophagia;o__Cytophagales;f__Spirosomaceae;g__Leadbetterella	2.38125287238628e-06	4.14025217146817e-06	2.77197587826591e-06	7.87561102435907e-07	1.07415522276538e-05	8.61343259070232e-06	6.3994709770659e-06	5.12010879207161e-06	7.11927941939538e-06	5.64481601807731e-06	6.5566913968962e-06	7.44164448436473e-06	0.4869	0.5815	0.4024	0.8919
k__Bacteria;p__Bacteroidota;c__Cytophagia;o__Cytophagales;f__Fulvivirgaceae;g__Chryseolinea	1.04775126384996e-05	3.57567232990433e-06	3.32637105391909e-06	5.9067082682693e-07	1.49333774872261e-05	6.69933645943513e-06	4.79960323279942e-06	9.47220126533249e-06	9.3098269330555e-06	5.21059940130213e-06	1.31133827937924e-05	8.18580893280121e-06	0.4808	0.6617	0.4675	0.8919
k__Bacteria;p__Bacteroidota;c__Cytophagia;o__Cytophagales;f__Amoebophilaceae;g__Candidatus_Amoebophilus	3.33375402134079e-06	7.33953794032993e-06	4.15796381739886e-06	2.75646385852567e-06	1.02175740702073e-05	3.25396342315421e-06	7.99933872133237e-06	7.42415774850384e-06	6.29782410177284e-06	1.12896320361546e-05	8.62722552223184e-06	7.81372670858297e-06	0.4803	0.5522	0.3844	0.8919
k__Bacteria;p__Bacteroidota;c__Cytophagia;o__Cytophagales;f__Flammeovirgaceae;g__Sediminitomix	5.23875631924981e-06	4.14025217146817e-06	8.59312522262431e-06	5.9067082682693e-07	1.41474102510563e-05	3.44537303628093e-06	6.66611560111031e-06	7.16815230890026e-06	7.3930978586029e-06	7.16457417679043e-06	8.97231454312112e-06	7.0695622601465e-06	0.4746	0.5914	0.4222	0.8919
k__Bacteria;p__Bacteroidota;c__Bacteroidia;o__Marinilabiliales;f__Marinilabiliaceae;g__Marinilabilia	6.04838229586114e-05	0.000118938153289449	5.76570982679309e-05	1.55543317731092e-05	0.000123920834236104	9.89587699865133e-05	0.000128256064165362	8.52498113879924e-05	0.000121027750129721	0.000112679212053159	0.000121471335353024	0.000126880038458419	0.4715	0.5697	0.4079	0.8919
k__Bacteria;p__Proteobacteria;c__Gammaproteobacteria;o__Cellvibrionales;f__Microbulbiferaceae;g__Microbulbifer	7.62000919163609e-06	3.19928576886177e-06	1.10879035130636e-05	5.51292771705135e-06	9.16961775531425e-06	8.23061336444888e-06	1.43988096983983e-05	1.63843481346292e-05	1.67029247916584e-05	9.5527655690539e-06	8.62722552223184e-06	9.30205560545592e-06	0.4713	0.3557	0.1852	0.8919
k__Bacteria;p__Chlamydiae;c__Chlamydiia;o__Chlamydiales;f__Chlamydiaceae;g__Chlamydia	0.000923926114485876	0.000527882151862191	0.0003659008159311	0.000152196183045739	0.00015247764381694	0.000188921288156071	0.000482893414144431	0.000326406935494565	0.000397036736850896	0.000385584355696358	0.000781281543293316	0.00129633446917634	0.4706	0.7482	0.5294	0.8983
k__Bacteria;p__Actinobacteria;c__Actinomycetia;o__Micrococcales;f__Microbacteriaceae;g__Curtobacterium	7.62000919163609e-06	1.69373952469152e-06	5.82114934435841e-06	2.16579303169874e-06	4.45381433829549e-06	9.57048065633591e-06	1.09324295858209e-05	5.37611423167519e-06	3.55963970969769e-06	1.82370979045575e-05	5.17633531333911e-06	1.00462200538924e-05	0.4648	0.6368	0.4654	0.8919
k__Bacteria;p__Proteobacteria;c__Gammaproteobacteria;o__Xanthomonadales;f__Xanthomonadaceae;g__Stenotrophomonas	1.71450206811812e-05	9.03327746502146e-06	1.6909052857422e-05	7.87561102435907e-06	3.1700678525515e-05	1.43557209845039e-05	2.77310409006189e-05	2.3808505883133e-05	2.13578382581861e-05	2.27963723806968e-05	1.86348071280208e-05	4.0929044664006e-05	0.4629	0.4415	0.2944	0.8919
k__Bacteria;p__Proteobacteria;c__Gammaproteobacteria;o__Xanthomonadales;f__Xanthomonadaceae;g__Lysobacter	1.47637678087949e-05	6.21037825720225e-06	1.219669386437e-05	5.31603744144237e-06	2.06971372191379e-05	1.83753228601649e-05	2.55978839082636e-05	2.91846201148082e-05	2.27269304542237e-05	1.56317982039064e-05	1.62191839817959e-05	1.33949600718565e-05	0.4628	0.3613	0.2003	0.8919
k__Bacteria;p__Lentisphaerae;c__Lentisphaeria;o__Victivallales;f__Victivallaceae;g__Victivallis	2.14312758514765e-05	5.83399169615969e-06	1.24738914521966e-05	7.67872074875009e-06	1.3885421172333e-05	1.07189383350962e-05	1.54653881945759e-05	3.25126908296547e-05	2.16316566973937e-05	9.5527655690539e-06	1.55290059400173e-05	2.86503312648042e-05	0.4615	0.4463	0.3011	0.8919
k__Bacteria;p__Proteobacteria;c__Deltaproteobacteria;o__Desulfovibrionales;f__Desulfovibrionaceae;g__Desulfocurvus	4.76250574477255e-06	1.8819328052128e-07	1.55230649182891e-05	3.3471346853526e-06	8.38365051914446e-06	3.82819226253436e-06	2.1331569923553e-05	1.84323916514578e-05	4.10727658811272e-06	1.73686646710071e-06	4.83124629244983e-06	3.34874001796413e-06	0.461	0.8297	0.5785	0.9082
k__Bacteria;p__Proteobacteria;c__Deltaproteobacteria;o__Desulfovibrionales;f__Desulfovibrionaceae;g__Salidesulfovibrio	1.42875172343177e-06	7.52773122085121e-07	6.098346932185e-06	2.16579303169874e-06	4.45381433829549e-06	2.67973458377405e-06	1.06657849617765e-05	1.66403535742327e-05	5.20255034494278e-06	2.60529970065106e-06	1.72544510444637e-06	1.11624667265471e-06	0.4602	0.6009	0.4437	0.8919
k__Bacteria;p__Bacteroidota;c__Flavobacteriia;o__Flavobacteriales;f__Weeksellaceae;g__Apibacter	1.33350160853632e-05	3.18046644080964e-05	2.68881660191793e-05	6.89115964631418e-06	6.78551713893255e-05	1.76096844076581e-05	4.07966274787951e-05	5.12010879207161e-05	2.98462098736191e-05	3.7993953967828e-05	3.20932789427025e-05	3.23711535069866e-05	0.4587	0.5217	0.3792	0.8919
k__Bacteria;p__Bacteroidota;c__Bacteroidia;o__Marinilabiliales;f__Marinilabiliaceae;g__Alkaliflexus	5.42925654904071e-05	8.56279426371826e-05	6.23694572609829e-05	1.79170150804169e-05	0.000123396856078658	6.79504126599849e-05	9.49254861598108e-05	7.1425517649399e-05	0.000128420847988324	0.000105948854493143	0.000144592299752606	8.4834747121758e-05	0.4572	0.5251	0.3839	0.8919
k__Bacteria;p__Firmicutes;c__Bacilli;o__Bacillales;f__Staphylococcaceae;g__Staphylococcus	0.000352425425113169	0.00017633710384844	0.000381146683261562	0.000243159490377086	0.00030416932039771	0.000342240388270572	0.000524223330871315	0.000402696556496432	0.000321462847629622	0.000927920910048554	0.000431706365132481	0.000562216240793756	0.4546	0.5197	0.3818	0.8919
k__Bacteria;p__Firmicutes;c__Clostridia;o__Halanaerobiales;f__Halobacteroidaceae;g__Orenia	2.47650298728173e-05	5.64579841563841e-06	4.18568357618152e-05	1.24040873633655e-05	3.90363727297664e-05	2.67973458377405e-05	4.90626108241719e-05	4.32649192930051e-05	3.31320311441093e-05	3.01780548658748e-05	3.6579436214263e-05	2.38132623499671e-05	0.4541	0.3931	0.248	0.8919
k__Bacteria;p__Bacteroidota;c__Flavobacteriia;o__Flavobacteriales;f__Flavobacteriaceae;g__Hyunsoonleella	4.2862551702953e-06	8.46869762345762e-06	3.60356864174568e-06	2.16579303169874e-06	2.09591262978611e-06	1.91409613126718e-06	6.3994709770659e-06	3.84008159405371e-06	4.38109502732023e-06	4.55927447613936e-06	1.10428486684568e-05	5.58123336327355e-06	0.4519	0.6677	0.4985	0.8919
k__Bacteria;p__Bacteroidota;c__Flavobacteriia;o__Flavobacteriales;f__Flavobacteriaceae;g__Robiginitalea	1.52400183832722e-05	2.72880256755856e-05	1.46914721548093e-05	3.15024440974363e-06	3.37965911553011e-05	3.11997669396551e-05	3.01308425170186e-05	2.25284786851151e-05	3.09414836304492e-05	3.19149213329755e-05	3.17481899218132e-05	2.45574267984036e-05	0.4519	0.5888	0.4428	0.8919
k__Bacteria;p__Actinobacteria;c__Actinomycetia;o__Streptomycetales;f__Streptomycetaceae;g__Actinacidiphila	2.85750344686353e-06	1.05388237091917e-05	3.32637105391909e-06	9.84451378044884e-07	1.57193447233959e-06	2.67973458377405e-06	6.66611560111031e-06	5.12010879207161e-06	3.55963970969769e-06	8.03300741034078e-06	5.17633531333911e-06	2.23249334530942e-06	0.4511	0.7275	0.5352	0.8983
k__Bacteria;p__Proteobacteria;c__Betaproteobacteria;o__Burkholderiales;f__Oxalobacteraceae;g__Janthinobacterium	5.28638137669754e-05	2.89817652002772e-05	2.9105746721792e-05	1.02382943316668e-05	5.4493728374439e-05	4.59383071504124e-05	2.74643962765745e-05	2.63685602791688e-05	3.01200283128266e-05	4.5375636453006e-05	7.14334273240797e-05	0.000460637793582177	0.4499	0.8569	0.5996	0.9206
k__Bacteria;p__Proteobacteria;c__Alphaproteobacteria;o__Rhodospirillales;f__Rhodospirillaceae;g__Pararhodospirillum	7.62000919163609e-06	2.25831936625536e-06	1.05335083374104e-05	2.16579303169874e-06	9.43160683403752e-06	8.03920375132216e-06	1.3598875826265e-05	2.84166037959975e-05	1.06789191290931e-05	3.47373293420142e-06	8.28213650134257e-06	5.95331558749179e-06	0.4491	0.4172	0.2817	0.8919
k__Bacteria;p__Bacteroidota;c__Chitinophagia;o__Chitinophagales;f__Chitinophagaceae;g__Haoranjiania	6.19125746820432e-06	7.52773122085121e-06	3.60356864174568e-06	3.15024440974363e-06	1.67673010382889e-05	1.28244440794901e-05	1.14657188339097e-05	9.98421214453965e-06	8.21455317622544e-06	1.38949317368057e-05	1.79446290862422e-05	1.15345489507653e-05	0.4411	0.5659	0.4357	0.8919
k__Bacteria;p__Bacteroidota;c__Chitinophagia;o__Chitinophagales;f__Chitinophagaceae;g__Arachidicoccus	1.66687701067039e-05	3.18046644080964e-05	2.52249804922198e-05	8.86006240240395e-06	4.5586099697848e-05	2.62231169983604e-05	3.41305118776848e-05	2.96966309940154e-05	4.51800424692399e-05	4.79809361536571e-05	4.45164836947163e-05	3.34874001796413e-05	0.4402	0.5079	0.3861	0.8919
k__Bacteria;p__Tenericutes;c__Mollicutes;o__Mycoplasmatales;f__Mycoplasmataceae;g__Mycoplasma	0.00102155748225371	0.000939649049642753	0.00471928893274771	0.000367003473735133	0.00173672560285652	0.000946520536911621	0.00171612480034984	0.0018729357961398	0.00326145142940071	0.00303191752663268	0.00150907428834879	0.00132870562268332	0.4393	0.5466	0.4216	0.8919
k__Bacteria;p__Bacteroidota;c__Bacteroidia;o__Bacteroidales;f__unclassified;g__Candidatus_Symbiothrix	1.38112666598404e-05	4.30962612393732e-05	1.74634480330752e-05	4.92225689022442e-06	1.7815257353182e-05	4.15358860484978e-05	2.98641978929742e-05	2.89286146752046e-05	3.01200283128266e-05	2.71385385484486e-05	3.45089020889274e-05	3.68361401976054e-05	0.4379	0.6112	0.4737	0.8919
k__Bacteria;p__Bacteroidota;c__Bacteroidia;o__Bacteroidales;f__Muribaculaceae;g__Paramuribaculum	0.00240030289536537	0.0049912621859854	0.00149243181285836	0.000857260260001485	0.000913031939350576	0.00291229726372302	0.00358717012726948	0.00212458914327012	0.00302651520856066	0.00378072408226147	0.00318275603966177	0.00354743192569667	0.4362	0.6864	0.5251	0.8983
k__Bacteria;p__Bacteroidota;c__Cytophagia;o__Cytophagales;f__Cyclobacteriaceae;g__Aquiflexum	1.00012620640224e-05	2.44651264677664e-05	1.27510890400232e-05	3.15024440974363e-06	1.86012245893518e-05	1.95237805389253e-05	3.22639995093739e-05	1.35682882989898e-05	1.99887460621486e-05	2.47503471561851e-05	2.41562314622492e-05	1.56274534171659e-05	0.4343	0.5839	0.457	0.8919
k__Bacteria;p__Bacteroidota;c__Bacteroidia;o__Marinilabiliales;f__Marinilabiliaceae;g__Thermophagus	2.33362781493855e-05	6.30447489746289e-05	2.41161901409134e-05	5.70981799266032e-06	5.78995863978414e-05	3.77076937859635e-05	5.35955694329269e-05	3.53287506652941e-05	3.50487602185619e-05	5.66652684891607e-05	5.55593323631731e-05	4.94869358210255e-05	0.4342	0.6382	0.4963	0.8919
k__Bacteria;p__Bacteroidota;c__Flavobacteriia;o__Flavobacteriales;f__Flavobacteriaceae;g__Aquimarina	2.38125287238628e-05	6.34211355356715e-05	4.46288116400811e-05	2.00828081121156e-05	6.57592587595394e-05	3.61764168809497e-05	7.09274699958137e-05	4.17288866553837e-05	5.77756906727856e-05	7.75076660943692e-05	8.10959199089793e-05	6.62306359108461e-05	0.4314	0.5405	0.4248	0.8919
k__Bacteria;p__Bacteroidota;c__Flavobacteriia;o__Flavobacteriales;f__Flavobacteriaceae;g__Aestuariivivens	1.42875172343177e-06	1.0727016989713e-05	4.15796381739886e-06	2.16579303169874e-06	1.283746485744e-05	4.78524032816795e-06	8.26598334537678e-06	4.60809791286445e-06	1.34171035211682e-05	8.68433233550355e-06	8.97231454312112e-06	4.83706891483708e-06	0.4279	0.6716	0.5241	0.8983
k__Bacteria;p__Bacteroidota;c__Flavobacteriia;o__Flavobacteriales;f__Flavobacteriaceae;g__Capnocytophaga	0.000129540156257813	0.000212658406989047	0.000148300709487226	5.19790327607699e-05	0.000236052159929661	0.000130732765765548	0.000222114971828995	0.000184835927393785	0.000221519117318879	0.000231003240124394	0.000266753813147409	0.000248550925777782	0.4274	0.5041	0.3966	0.8919
k__Bacteria;p__Proteobacteria;c__Deltaproteobacteria;o__Desulfovibrionales;f__Desulfovibrionaceae;g__Maridesulfovibrio	1.28587655108859e-05	1.12915968312768e-06	2.49477829043932e-05	7.67872074875009e-06	1.36234320936097e-05	7.46497491194201e-06	3.46638011257736e-05	4.4544946491023e-05	9.03600849384798e-06	6.73035756001525e-06	1.27682937729031e-05	5.20915113905531e-06	0.4261	0.6296	0.4986	0.8919
k__Bacteria;p__Actinobacteria;c__Actinomycetia;o__Propionibacteriales;f__Propionibacteriaceae;g__Cutibacterium	1.90500229790902e-06	4.89302529355329e-06	1.02563107495839e-05	1.57512220487181e-06	5.50177065318855e-06	8.23061336444888e-06	1.43988096983983e-05	5.88812511088236e-06	3.55963970969769e-06	9.33565726066631e-06	5.52142433422838e-06	9.30205560545592e-06	0.4224	0.5892	0.4735	0.8919
k__Bacteria;p__Proteobacteria;c__Alphaproteobacteria;o__Rhodospirillales;f__Acetobacteraceae;g__Acetobacter	2.28600275749083e-05	1.82547482105642e-05	4.32428237009482e-05	1.37823192926284e-05	5.03019031148668e-05	1.56955882763909e-05	4.05299828547507e-05	4.48009519306266e-05	4.16204027595422e-05	6.29614094324007e-06	2.8987477754699e-05	0.000314037397240192	0.417	0.7809	0.5934	0.9198
k__Bacteria;p__Bacteroidota;c__Bacteroidia;o__Bacteroidales;f__Muribaculaceae;g__Muribaculum	0.0104841801465423	0.0256402053113413	0.00621005756007911	0.00376729853350216	0.00470925369005068	0.00310791788833852	0.0108393706120294	0.00717455244489035	0.0186141774973268	0.0103502043857615	0.0121899245738927	0.0109187528696842	0.4166	0.7426	0.5748	0.9082
k__Bacteria;p__Tenericutes;c__unclassified;o__Mycoplasmoidales;f__Metamycoplasmataceae;g__Mycoplasmoides	0	4.14025217146817e-06	3.76988719444163e-05	5.9067082682693e-07	8.90762867659099e-06	5.55087878067483e-06	4.79960323279942e-06	4.60809791286445e-06	2.62865701639214e-05	3.03951631742624e-06	1.03526706266782e-05	3.01386601616772e-05	0.4142	0.9057	0.6474	0.93
k__Bacteria;p__Bacteroidota;c__Flavobacteriia;o__Flavobacteriales;f__Flavobacteriaceae;g__Nonlabens	2.95275356175898e-05	2.4841513028809e-05	2.21758070261273e-05	6.10359854387828e-06	5.63276519255018e-05	3.65592361072032e-05	4.07966274787951e-05	3.73767941821228e-05	3.6691670853807e-05	3.62570875007273e-05	4.10655934858236e-05	4.72544424757161e-05	0.4124	0.4982	0.4079	0.8919
k__Bacteria;p__Bacteroidota;c__Sphingobacteriia;o__Sphingobacteriales;f__Sphingobacteriaceae;g__Sphingobacterium	0.000263366567685922	0.000472365134108414	0.000263337708435261	9.60824544971806e-05	0.000513498594297598	0.000458617433051617	0.000491959331361941	0.00036173568615986	0.000617460580412946	0.000547764262061886	0.000647387003188277	0.00036091975749169	0.4083	0.5339	0.4445	0.8919
k__Bacteria;p__Bacteroidota;c__Chitinophagia;o__Chitinophagales;f__Chitinophagaceae;g__Dinghuibacter	1.42875172343177e-06	9.5978573065853e-06	5.54395175653181e-06	3.93780551217953e-07	9.69359591276078e-06	9.37907104320919e-06	7.46604947324355e-06	3.58407615445013e-06	6.02400566256532e-06	9.33565726066631e-06	7.59195845956402e-06	4.83706891483708e-06	0.4033	0.8058	0.6167	0.9235
k__Bacteria;p__Proteobacteria;c__Alphaproteobacteria;o__Rhodospirillales;f__Rhodospirillaceae;g__Inquilinus	5.71500689372707e-06	3.19928576886177e-06	3.0491734660925e-06	1.57512220487181e-06	1.25754757787167e-05	1.99065997651787e-05	1.25322973300874e-05	5.12010879207161e-06	9.85746381147053e-06	1.06383071109918e-05	9.66249258489966e-06	6.32539781171002e-06	0.4023	0.6065	0.5071	0.8919
k__Bacteria;p__Bacteroidota;c__Cytophagia;o__Cytophagales;f__Cyclobacteriaceae;g__Echinicola	3.42900413623624e-05	6.94433205123524e-05	4.07480454105088e-05	1.31916484658014e-05	6.07814662637973e-05	6.66105453680979e-05	6.69278006351475e-05	5.19691042395269e-05	8.05026211270093e-05	7.64221245524312e-05	7.9370474804533e-05	5.5068169184299e-05	0.4007	0.5322	0.4516	0.8919
k__Bacteria;p__Firmicutes;c__Bacilli;o__Lactobacillales;f__Carnobacteriaceae;g__Carnobacterium	8.90588574272468e-05	4.8365673093969e-05	8.3990869111457e-05	4.05593967754492e-05	7.85967236169793e-05	7.77123029294476e-05	6.90609576275028e-05	6.47693762197059e-05	5.96924197472382e-05	0.000540816796193483	5.17633531333911e-05	0.000237388459051235	0.4	0.7988	0.6165	0.9235
k__Bacteria;p__Bacteroidota;c__Sphingobacteriia;o__Sphingobacteriales;f__Sphingobacteriaceae;g__Anseongella	1.33350160853632e-05	1.78783616495216e-05	1.33054842156764e-05	3.74091523657056e-06	2.59369187936032e-05	1.07189383350962e-05	2.37313715399527e-05	1.25442665405755e-05	2.35483857718463e-05	2.77898634736114e-05	2.20856973369135e-05	1.37670422960748e-05	0.3989	0.5522	0.4701	0.8919
k__Bacteria;p__Bacteroidota;c__Chitinophagia;o__Chitinophagales;f__Chitinophagaceae;g__Longitalea	1.90500229790902e-06	8.46869762345762e-06	1.94038311478614e-06	3.3471346853526e-06	4.45381433829549e-06	5.55087878067483e-06	9.33256184155443e-06	6.6561414296931e-06	2.19054751366012e-06	9.76987387744149e-06	5.52142433422838e-06	6.69748003592826e-06	0.3985	0.7146	0.5771	0.9082
k__Bacteria;p__Bacteroidota;c__Bacteroidia;o__Bacteroidales;f__Barnesiellaceae;g__Barnesiella	0.00702993472985877	0.0186283118723989	0.00950288770587118	0.00227762670824464	0.00792490764230002	0.0147251415378384	0.0121784599139804	0.00729385097974562	0.0138168784424112	0.0135725258988501	0.0157933441300185	0.0232930914005101	0.3981	0.6564	0.5442	0.8983
k__Bacteria;p__Proteobacteria;c__Deltaproteobacteria;o__Desulfovibrionales;f__Desulfovibrionaceae;g__Bilophila	0.000390525471071349	2.1454033979426e-05	0.000396946945767678	0.000216185522618656	0.000307051200263666	0.000174182747945314	0.000688209774658628	0.00115253648909532	0.000380881448937653	0.000108337045885407	0.000146317744857052	0.000149949136359949	0.398	0.6798	0.5582	0.9072
k__Bacteria;p__Bacteroidota;c__Cytophagia;o__Cytophagales;f__Cyclobacteriaceae;g__Algoriphagus	3.9052547107135e-05	6.92551272318312e-05	6.62502234905552e-05	2.10672594901605e-05	0.000101651762544627	4.93836801866933e-05	0.00010212489100901	7.01454904513811e-05	7.99549842485943e-05	9.87842803163529e-05	8.86878783685433e-05	6.39981425655367e-05	0.3937	0.475	0.4072	0.8919
k__Bacteria;p__Bacteroidota;c__Chitinophagia;o__Chitinophagales;f__Chitinophagaceae;g__Sediminibacterium	2.00025241280447e-05	2.27713869430749e-05	1.46914721548093e-05	5.51292771705135e-06	3.30106239191313e-05	3.04341284871482e-05	3.17307102612851e-05	2.3808505883133e-05	2.38222042110538e-05	3.84281705846032e-05	3.76147032769308e-05	2.38132623499671e-05	0.3889	0.5329	0.4655	0.8919
k__Bacteria;p__Bacteroidota;c__Chitinophagia;o__Chitinophagales;f__Chitinophagaceae;g__Flavihumibacter	2.71462827452036e-05	3.06755047249687e-05	2.71653636070059e-05	1.26009776389745e-05	6.70692041531557e-05	4.57468975372856e-05	5.30622801848381e-05	4.4544946491023e-05	5.09302296925977e-05	4.95006943123702e-05	4.93477299871661e-05	4.79986069241525e-05	0.3872	0.4482	0.3876	0.8919
k__Bacteria;p__Proteobacteria;c__Deltaproteobacteria;o__Desulfovibrionales;f__Desulfovibrionaceae;g__Desulfovibrio	0.00314468254327332	0.00106724409383618	0.00808280446343556	0.00082536403535283	0.00698986862033669	0.00203468418753701	0.0133290314667321	0.0164578216957954	0.00312317311760091	0.00237342802729312	0.00262267655875848	0.00125540542451233	0.3859	0.6106	0.5274	0.8983
k__Bacteria;p__Bacteroidota;c__Sphingobacteriia;o__Sphingobacteriales;f__Sphingobacteriaceae;g__Parapedobacter	4.42913034263848e-05	8.78862620034379e-05	5.21131465113991e-05	1.92952470096797e-05	0.000119467019897809	0.000105658106445948	7.33272716122134e-05	8.03857080355243e-05	0.000110075012561421	0.000113981861903484	0.00011871062318591	9.04159804850315e-05	0.3822	0.5463	0.4842	0.8919
k__Bacteria;p__Bacteroidota;c__Flavobacteriia;o__Flavobacteriales;f__Flavobacteriaceae;g__Zunongwangia	5.71500689372707e-06	1.14797901117981e-05	1.0810705925237e-05	1.77201248048079e-06	1.3885421172333e-05	1.30158536926168e-05	1.43988096983983e-05	1.45923100574041e-05	1.20480113251306e-05	1.30264985032553e-05	1.44937388773495e-05	7.44164448436473e-06	0.3799	0.5105	0.4568	0.8919
k__Bacteria;p__Firmicutes;c__Bacilli;o__Lactobacillales;f__Enterococcaceae;g__Vagococcus	0.000119538894193791	3.53803367380007e-05	0.00013499522527155	6.33986687460905e-05	0.000101389773465903	0.000110060527547863	0.000113323965218875	0.000109314322710729	8.4062260836707e-05	0.00039166338833121	8.10959199089793e-05	0.000195715249938792	0.378	0.6237	0.5445	0.8983
k__Bacteria;p__Bacteroidota;c__Bacteroidia;o__Marinilabiliales;f__Marinilabiliaceae;g__Geofilum	4.42913034263848e-05	6.60558414629694e-05	4.60147995792141e-05	1.08289651584937e-05	0.000105581598725476	6.33565819449437e-05	7.03941807477249e-05	6.0417283746445e-05	8.15978948838394e-05	7.75076660943692e-05	9.38642136818824e-05	5.91610736506996e-05	0.3754	0.5358	0.4836	0.8919
k__Bacteria;p__Proteobacteria;c__Deltaproteobacteria;o__Desulfovibrionales;f__Desulfovibrionaceae;g__Cupidesulfovibrio	1.04775126384996e-05	1.69373952469152e-06	2.3007399789607e-05	5.9067082682693e-06	1.51953665659493e-05	7.27356529881529e-06	3.51970903738624e-05	5.12010879207161e-05	9.58364537226301e-06	6.29614094324007e-06	4.83124629244983e-06	7.81372670858297e-06	0.373	0.6023	0.5357	0.8983
k__Bacteria;p__Firmicutes;c__Bacilli;o__Bacillales;f__Bacillaceae;g__Caldalkalibacillus	9.04876091506785e-06	3.76386561042561e-06	1.66318552695954e-05	8.86006240240395e-06	1.283746485744e-05	1.41643113713771e-05	2.50645946601748e-05	2.6880571158376e-05	1.8619653866111e-05	1.2158065269705e-05	7.9370474804533e-06	1.07903845023289e-05	0.3699	0.3984	0.3531	0.8919
k__Bacteria;p__Bacteroidota;c__Chitinophagia;o__Chitinophagales;f__Chitinophagaceae;g__Panacibacter	3.81000459581804e-06	1.29853363559683e-05	5.26675416870522e-06	4.13469578778851e-06	1.41474102510563e-05	3.25396342315421e-06	1.43988096983983e-05	1.30562774197826e-05	5.75018722335781e-06	1.36778234284181e-05	9.66249258489966e-06	5.20915113905531e-06	0.3681	0.6232	0.5548	0.9036
k__Bacteria;p__Firmicutes;c__Clostridia;o__Eubacteriales;f__unclassified;g__Neofamilia	4.2862551702953e-06	2.07012608573408e-06	4.71235899305204e-06	2.5595735829167e-06	4.45381433829549e-06	3.63678264940764e-06	7.99933872133237e-06	8.19217406731458e-06	7.3930978586029e-06	3.25662462581383e-06	2.76071216711419e-06	5.58123336327355e-06	0.3669	0.3852	0.3408	0.8919
k__Bacteria;p__Bacteroidota;c__Cytophagia;o__Cytophagales;f__Hymenobacteraceae;g__Pontibacter	6.95325838736793e-05	0.000119314539850492	8.3990869111457e-05	3.52433593340068e-05	0.000167411021304166	8.84312412645438e-05	0.000121589948564252	0.000133378834033466	0.000141290314631078	0.000137646667517731	0.000181516824987758	8.9671816036595e-05	0.3653	0.4795	0.4462	0.8919
k__Bacteria;p__Proteobacteria;c__Betaproteobacteria;o__Neisseriales;f__Neisseriaceae;g__Snodgrassella	7.14375861715883e-06	3.01109248834049e-06	7.76153245914454e-06	1.77201248048079e-06	2.88187986595591e-06	3.63678264940764e-06	1.11990742098653e-05	1.1008233902954e-05	4.65491346652775e-06	3.47373293420142e-06	4.48615727156056e-06	4.83706891483708e-06	0.3644	0.4541	0.4223	0.8919
k__Bacteria;p__Bacteroidota;c__Cytophagia;o__Cytophagales;f__Cytophagaceae;g__Dawidia	3.81000459581804e-06	1.78783616495216e-05	8.8703228104509e-06	4.52847633900646e-06	1.8863213668075e-05	8.23061336444888e-06	1.17323634579541e-05	9.98421214453965e-06	1.36909219603757e-05	1.69344480542319e-05	1.93249851697993e-05	1.15345489507653e-05	0.3613	0.6012	0.5479	0.8983
k__Bacteria;p__Proteobacteria;c__Gammaproteobacteria;o__Pseudomonadales;f__Pseudomonadaceae;g__Stutzerimonas	6.19125746820432e-06	9.40966402606402e-07	8.03873004697113e-06	2.5595735829167e-06	4.19182525957223e-06	2.87114419690077e-06	9.33256184155443e-06	7.68016318810742e-06	5.47636878415029e-06	1.9539747754883e-06	6.90178041778547e-06	3.72082224218237e-06	0.361	0.4551	0.4277	0.8919
k__Bacteria;p__Proteobacteria;c__Gammaproteobacteria;o__Legionellales;f__Legionellaceae;g__Legionella	3.00037861920671e-05	1.44908826001386e-05	4.68463923426938e-05	1.77201248048079e-05	4.76820123276341e-05	2.31605631883329e-05	6.05283296580816e-05	5.37611423167519e-05	3.88822183674671e-05	4.47243115278433e-05	3.6579436214263e-05	2.53015912468401e-05	0.3567	0.3782	0.3455	0.8919
k__Bacteria;p__Proteobacteria;c__Betaproteobacteria;o__Burkholderiales;f__Oxalobacteraceae;g__Herbaspirillum	7.14375861715883e-06	3.76386561042561e-06	6.37554452001159e-06	1.57512220487181e-06	9.69359591276078e-06	1.20588056269832e-05	7.19940484919913e-06	1.20322556613683e-05	7.3930978586029e-06	3.47373293420142e-06	1.24232047520139e-05	1.52553711929477e-05	0.3559	0.5007	0.4772	0.8919
k__Bacteria;p__Verrucomicrobia;c__Opitutae;o__Opitutales;f__Opitutaceae;g__Ereboglobus	5.23875631924981e-06	5.83399169615969e-06	5.54395175653181e-06	1.37823192926284e-06	9.95558499148404e-06	9.57048065633591e-07	1.19990080819986e-05	3.84008159405371e-06	8.76219005464047e-06	8.03300741034078e-06	8.62722552223184e-06	1.11624667265471e-06	0.3508	0.772	0.6495	0.9304
k__Bacteria;p__Bacteroidota;c__Flavobacteriia;o__Flavobacteriales;f__Flavobacteriaceae;g__Olleya	5.71500689372707e-06	8.09231106241505e-06	3.32637105391909e-06	3.3471346853526e-06	1.02175740702073e-05	1.28244440794901e-05	9.06591721751002e-06	8.44817950691816e-06	1.36909219603757e-05	5.42770770968972e-06	1.03526706266782e-05	1.48832889687295e-05	0.3499	0.5443	0.5203	0.8978
k__Bacteria;p__Firmicutes;c__Bacilli;o__Lactobacillales;f__Aerococcaceae;g__Fundicoccus	9.04876091506785e-06	3.38747904938305e-06	7.48433487131795e-06	6.69426937070521e-06	8.1216614404212e-06	7.84779413819544e-06	1.43988096983983e-05	1.20322556613683e-05	1.12265560075081e-05	8.68433233550355e-06	1.1387937689346e-05	6.32539781171002e-06	0.3479	0.3915	0.3742	0.8919
k__Bacteria;p__Bacteroidota;c__Sphingobacteriia;o__Sphingobacteriales;f__Sphingobacteriaceae;g__Pedobacter	0.000261937815962491	0.000546889673194841	0.000325152770520591	0.000110652334892245	0.000583711667395433	0.000422441016170667	0.000518890438390426	0.000429321122215205	0.000570363808869253	0.00053126403062443	0.000595968739075776	0.00039887214436195	0.3469	0.51	0.4964	0.8919
k__Bacteria;p__Bacteroidota;c__Bacteroidia;o__Bacteroidales;f__Muribaculaceae;g__Duncaniella	0.0761338930865085	0.0764275495390582	0.0265946137736709	0.0127011947892595	0.021862464641299	0.0191740751757427	0.0384760193157366	0.0382705091717789	0.0611600865813905	0.0311854374167932	0.055933408861817	0.0689196741452713	0.3451	0.6873	0.6156	0.9235
k__Bacteria;p__Firmicutes;c__Bacilli;o__Bacillales;f__Staphylococcaceae;g__Mammaliicoccus	8.5725103405906e-06	8.46869762345762e-06	1.6909052857422e-05	5.9067082682693e-06	1.93871918255216e-05	1.26330344663634e-05	1.94650575552421e-05	1.25442665405755e-05	1.0131282250678e-05	1.28093901948677e-05	1.31133827937924e-05	5.32077580632078e-05	0.343	0.5537	0.5356	0.8983
k__Bacteria;p__Bacteroidota;c__Flavobacteriia;o__Flavobacteriales;f__Flavobacteriaceae;g__Lutibacter	1.90500229790902e-05	4.91184462160542e-05	2.60565732556995e-05	1.06320748828847e-05	6.39253352084765e-05	3.04341284871482e-05	4.21298505990171e-05	4.48009519306266e-05	3.99774921242971e-05	4.29874450607426e-05	5.00379080289447e-05	3.79523868702601e-05	0.3415	0.5179	0.5096	0.8919
k__Bacteria;p__Bacteroidota;c__Flavobacteriia;o__Flavobacteriales;f__Flavobacteriaceae;g__Ulvibacter	2.38125287238628e-06	7.33953794032993e-06	7.76153245914454e-06	2.75646385852567e-06	8.38365051914446e-06	2.1055057443939e-06	7.19940484919913e-06	6.6561414296931e-06	5.75018722335781e-06	7.16457417679043e-06	6.90178041778547e-06	5.95331558749179e-06	0.3412	0.5499	0.535	0.8983
k__Bacteria;p__Bacteroidota;c__Cytophagia;o__Cytophagales;f__Spirosomaceae;g__Larkinella	1.42875172343177e-05	1.78783616495216e-05	1.77406456209018e-05	4.72536661461544e-06	3.09147112893452e-05	2.02894189914321e-05	3.38638672536404e-05	1.84323916514578e-05	2.24531120150162e-05	2.2145047455534e-05	2.76071216711419e-05	1.86041112109118e-05	0.3391	0.463	0.464	0.8919
k__Bacteria;p__Firmicutes;c__Tissierellia;o__Tissierellales;f__Thermohalobacteraceae;g__Thermohalobacter	4.2862551702953e-06	9.40966402606402e-07	1.91266335600348e-05	3.54402496096158e-06	1.04795631489306e-05	9.18766143008247e-06	1.25322973300874e-05	9.47220126533249e-06	1.15003744467156e-05	4.34216616775177e-06	6.5566913968962e-06	7.81372670858297e-06	0.3335	0.4996	0.5045	0.8919
k__Bacteria;p__Proteobacteria;c__Deltaproteobacteria;o__Desulfovibrionales;f__Desulfovibrionaceae;g__Oleidesulfovibrio	1.47637678087949e-05	2.25831936625536e-06	3.07689322487516e-05	8.26939157557702e-06	1.8863213668075e-05	9.57048065633591e-06	5.86618172897707e-05	7.42415774850384e-05	1.39647403995832e-05	7.81589910195319e-06	7.9370474804533e-06	4.83706891483708e-06	0.3319	0.6565	0.6132	0.9235
k__Bacteria;p__Bacteroidota;c__Chitinophagia;o__Chitinophagales;f__Chitinophagaceae;g__Agriterribacter	2.85750344686353e-06	1.37381094780535e-05	1.38598793913295e-06	2.75646385852567e-06	6.28773788935834e-06	3.63678264940764e-06	7.46604947324355e-06	4.60809791286445e-06	3.83345814890521e-06	9.76987387744149e-06	9.66249258489966e-06	3.34874001796413e-06	0.3295	0.7768	0.6715	0.9394
k__Bacteria;p__Proteobacteria;c__Deltaproteobacteria;o__Desulfovibrionales;f__Desulfovibrionaceae;g__Halodesulfovibrio	1.95262735535675e-05	2.07012608573408e-06	5.73799006801043e-05	1.24040873633655e-05	2.30550389276473e-05	2.2394924735826e-05	6.5327932890881e-05	8.55058168275959e-05	1.75243801092809e-05	1.15067403445422e-05	1.41486498564602e-05	1.07903845023289e-05	0.3283	0.6401	0.608	0.9235
k__Bacteria;p__Proteobacteria;c__Gammaproteobacteria;o__Enterobacterales;f__Enterobacteriaceae;g__Enterobacter	0.000128587655108859	1.65610086858727e-05	5.21131465113991e-05	2.48081747267311e-05	5.10878703510365e-05	0.000171120194135286	8.87926598067893e-05	7.52655992434527e-05	6.10615119432758e-05	7.2297066693067e-05	0.000147698100940609	6.1393566996009e-05	0.325	0.5718	0.5698	0.9082
k__Bacteria;p__Bacteroidota;c__Bacteroidia;o__Marinilabiliales;f__Marinilabiliaceae;g__Natronoflexus	1.61925195322267e-05	1.39263027585747e-05	6.65274210783818e-06	2.75646385852567e-06	2.12211153765844e-05	3.96217899172307e-05	1.57320328186203e-05	1.71523644534399e-05	1.31432850819607e-05	1.73686646710071e-05	2.79522106920312e-05	2.26970156773124e-05	0.3239	0.6383	0.6118	0.9235
k__Bacteria;p__Bacteroidota;c__Cytophagia;o__Cytophagales;f__Flammeovirgaceae;g__Flammeovirga	3.19087884899761e-05	5.19413454238734e-05	4.18568357618152e-05	1.18134165365386e-05	6.62832369169859e-05	5.58916070330017e-05	6.82610237553696e-05	5.35051368771484e-05	5.88709644296157e-05	5.40599687885096e-05	6.03905786556229e-05	4.65102780272796e-05	0.3237	0.4665	0.4877	0.8919
k__Bacteria;p__Proteobacteria;c__Gammaproteobacteria;o__Moraxellales;f__Moraxellaceae;g__Acinetobacter	0.000309562873410216	0.000130229750120726	0.000212333352275168	0.000164600270409105	0.00031779275249132	0.000299938863769567	0.000376235564526666	0.000265733646308517	0.000380607630498445	0.000330655953674298	0.000320932789427025	0.000349385208540924	0.3212	0.4241	0.4489	0.8919
k__Bacteria;p__Proteobacteria;c__Gammaproteobacteria;o__Enterobacterales;f__Pectobacteriaceae;g__Pectobacterium	1.09537632129769e-05	5.64579841563841e-06	1.91266335600348e-05	3.93780551217953e-06	1.20514976212702e-05	7.46497491194201e-06	1.62653220667092e-05	1.81763862118542e-05	1.50600141564133e-05	1.04211988026043e-05	1.00075816057889e-05	9.30205560545592e-06	0.3184	0.3711	0.3909	0.8919
k__Bacteria;p__Bacteroidota;c__Cytophagia;o__Cytophagales;f__Catalimonadaceae;g__Catalinimonas	3.33375402134079e-06	8.09231106241505e-06	1.24738914521966e-05	1.18134165365386e-06	1.17895085425469e-05	7.46497491194201e-06	9.59920646559884e-06	1.02402175841432e-05	1.04051006898856e-05	7.81589910195319e-06	7.24686943867475e-06	6.32539781171002e-06	0.318	0.5183	0.5395	0.8983
k__Bacteria;p__Bacteroidota;c__Sphingobacteriia;o__Sphingobacteriales;f__Sphingobacteriaceae;g__Daejeonella	5.23875631924981e-06	6.39857153772353e-06	6.098346932185e-06	7.87561102435907e-07	4.19182525957223e-06	5.74228839380154e-06	6.66611560111031e-06	6.14413055048594e-06	5.20255034494278e-06	6.07903263485248e-06	7.59195845956402e-06	4.0929044664006e-06	0.3156	0.5508	0.5667	0.9082
k__Bacteria;p__Firmicutes;c__Clostridia;o__Eubacteriales;f__Peptococcaceae;g__Candidatus_Dichloromethanomonas	1.71450206811812e-05	1.12915968312768e-06	3.88076622957227e-06	5.11914716583339e-06	6.28773788935834e-06	1.33986729188703e-05	1.94650575552421e-05	1.53603263762148e-05	1.15003744467156e-05	4.12505785936419e-06	3.79597922978201e-06	6.32539781171002e-06	0.3142	0.6304	0.6182	0.9235
k__Bacteria;p__Bacteroidota;c__Saprospiria;o__Saprospirales;f__Haliscomenobacteraceae;g__Portibacter	8.09625976611334e-06	5.45760513511713e-06	3.0491734660925e-06	7.87561102435907e-07	1.02175740702073e-05	6.69933645943513e-06	6.3994709770659e-06	1.17762502217647e-05	6.57164254098035e-06	6.73035756001525e-06	7.59195845956402e-06	2.97665779374589e-06	0.3135	0.5969	0.5994	0.9206
k__Bacteria;p__Bacteroidota;c__Chitinophagia;o__Chitinophagales;f__Chitinophagaceae;g__Taibaiella	3.81000459581804e-06	1.20443699533619e-05	2.16214118504741e-05	3.74091523657056e-06	3.77264273361501e-05	1.12931671744764e-05	1.38655204503094e-05	1.94564134098721e-05	1.53338325956208e-05	1.67173397458443e-05	1.48388278982388e-05	1.56274534171659e-05	0.3121	0.5459	0.5675	0.9082
k__Bacteria;p__Bacteroidota;c__Bacteroidia;o__Bacteroidales;f__Bacteroidaceae;g__Phocaeicola	0.0037104682257523	0.00826921274610506	0.00325235929796939	0.00221166846591564	0.00304771895278773	0.00270997730264808	0.00483133394306071	0.00333216680188021	0.0068832479247985	0.00457490627434327	0.00687003222786366	0.00536430942655432	0.3114	0.6052	0.6068	0.9235
k__Bacteria;p__Proteobacteria;c__Deltaproteobacteria;o__Desulfovibrionales;f__Desulfovibrionaceae;g__Lawsonia	3.76237953837032e-05	3.38747904938305e-06	6.07062717340234e-05	2.91397607901286e-05	5.21358266659296e-05	1.79925036339115e-05	8.34597673259011e-05	0.000137730926506726	3.99774921242971e-05	1.51975815871312e-05	1.62191839817959e-05	1.93482756593483e-05	0.3112	0.6531	0.6337	0.9271
k__Bacteria;p__Chlorobi;c__Chlorobia;o__Chlorobiales;f__Chlorobiaceae;g__Prosthecochloris	9.04876091506785e-06	9.97424386762786e-06	9.14752039827749e-06	3.54402496096158e-06	1.65053119595657e-05	7.46497491194201e-06	1.6798611314798e-05	1.81763862118542e-05	1.06789191290931e-05	1.2158065269705e-05	8.28213650134257e-06	1.07903845023289e-05	0.3105	0.4412	0.4816	0.8919
k__Bacteria;p__Firmicutes;c__Clostridia;o__Eubacteriales;f__Clostridiaceae;g__Oceanirhabdus	1.57162689577494e-05	6.77495809876609e-06	3.5204093653977e-05	1.10258554341027e-05	1.62433228808424e-05	1.30158536926168e-05	3.33305780055515e-05	2.30404895643223e-05	1.50600141564133e-05	1.62831231290692e-05	1.7599540065353e-05	2.56736734710583e-05	0.3095	0.4197	0.4609	0.8919
k__Bacteria;p__Bacteroidota;c__Bacteroidia;o__Marinilabiliales;f__Marinifilaceae;g__Marinifilum	2.66700321707263e-05	5.11885723017882e-05	3.60356864174568e-05	1.31916484658014e-05	8.98622540020797e-05	5.43603301279879e-05	5.1729057064616e-05	5.17130987999233e-05	6.10615119432758e-05	5.92705681898117e-05	6.14258457182907e-05	5.24635936147714e-05	0.3091	0.4993	0.5358	0.8983
k__Bacteria;p__Firmicutes;c__Clostridia;o__Thermosediminibacterales;f__Thermosediminibacteraceae;g__Thermovenabulum	9.52501148954511e-07	3.76386561042561e-07	1.91266335600348e-05	1.37823192926284e-06	8.38365051914446e-06	2.87114419690077e-06	7.46604947324355e-06	1.17762502217647e-05	4.65491346652775e-06	6.51324925162766e-07	3.45089020889274e-06	2.60457556952766e-06	0.3088	0.767	0.6872	0.949
k__Bacteria;p__Firmicutes;c__Bacilli;o__Lactobacillales;f__Lactobacillaceae;g__Lactiplantibacillus	3.71475448092259e-05	1.71255885274365e-05	5.65483079166245e-05	2.26423816950323e-05	4.63720669340178e-05	4.28757533403849e-05	3.41305118776848e-05	3.71207887425192e-05	2.49174779678838e-05	0.000190403986455915	2.62267655875848e-05	0.000106787598350634	0.3087	0.7235	0.6696	0.9394
k__Bacteria;p__Fusobacteria;c__Fusobacteriia;o__Fusobacteriales;f__Fusobacteriaceae;g__Cetobacterium	2.52412804472945e-05	1.24207565144045e-05	3.93620574713759e-05	1.08289651584937e-05	3.92983618084897e-05	3.78991033990902e-05	4.23964952230616e-05	3.99368485781586e-05	4.46324055908249e-05	2.67043219316734e-05	4.21008605484914e-05	2.26970156773124e-05	0.3079	0.3494	0.3782	0.8919
k__Bacteria;p__Bacteroidota;c__Flavobacteriia;o__Flavobacteriales;f__Weeksellaceae;g__Kaistella	9.52501148954511e-06	1.24207565144045e-05	3.10461298365782e-05	2.75646385852567e-06	2.96047658957289e-05	2.64145266114871e-05	2.47979500361303e-05	2.25284786851151e-05	1.77981985484885e-05	1.5848906512294e-05	1.82897181071315e-05	2.60457556952766e-05	0.3033	0.5024	0.546	0.8983
k__Bacteria;p__Proteobacteria;c__Deltaproteobacteria;o__Desulfovibrionales;f__Desulfomicrobiaceae;g__Desulfoplanes	6.66750804268158e-06	3.57567232990433e-06	5.26675416870522e-06	5.11914716583339e-06	2.09591262978611e-06	2.29691535752062e-06	1.03991403377321e-05	1.25442665405755e-05	4.38109502732023e-06	6.94746586840284e-06	6.90178041778547e-06	1.11624667265471e-06	0.303	0.6818	0.6568	0.9344
k__Bacteria;p__Firmicutes;c__Bacilli;o__Lactobacillales;f__Carnobacteriaceae;g__Atopobacter	4.76250574477255e-06	3.76386561042561e-06	1.55230649182891e-05	2.5595735829167e-06	5.23978157446529e-06	9.95329988258934e-06	8.53262796942119e-06	8.19217406731458e-06	1.04051006898856e-05	6.07903263485248e-06	1.00075816057889e-05	7.81372670858297e-06	0.3025	0.4208	0.4723	0.8919
k__Bacteria;p__Bacteroidota;c__Flavobacteriia;o__Flavobacteriales;f__Weeksellaceae;g__Bergeyella	4.76250574477255e-06	2.05130675768196e-05	6.098346932185e-06	2.16579303169874e-06	1.12655303851004e-05	9.18766143008247e-06	1.38655204503094e-05	9.47220126533249e-06	9.85746381147053e-06	1.17238486529298e-05	1.34584718146817e-05	6.32539781171002e-06	0.3023	0.6174	0.6244	0.9268
k__Bacteria;p__Bacteroidota;c__Cytophagia;o__Cytophagales;f__Flammeovirgaceae;g__Imperialibacter	4.2862551702953e-06	1.50554624417024e-05	5.82114934435841e-06	1.96890275608977e-06	7.3356942042514e-06	6.50792684630842e-06	7.73269409728796e-06	9.2161958257289e-06	4.65491346652775e-06	1.17238486529298e-05	1.31133827937924e-05	6.69748003592826e-06	0.3017	0.6328	0.6335	0.9271
k__Bacteria;p__Tenericutes;c__Mollicutes;o__Anaeroplasmatales;f__Anaeroplasmataceae;g__Anaeroplasma	2.85750344686353e-05	2.12658406989047e-05	0.000395838155416372	2.71708580340388e-05	0.000461886745789115	2.7180165063994e-05	0.00038556812636822	4.60809791286445e-05	3.69654892930145e-05	0.00017194978024297	3.07129228591454e-05	0.00025115550134731	0.3006	0.9892	0.7612	0.9616
k__Bacteria;p__Bacteroidota;c__Flavobacteriia;o__Flavobacteriales;f__Flavobacteriaceae;g__Maribacter	3.19087884899761e-05	4.14025217146817e-05	3.29865129513643e-05	8.26939157557702e-06	8.7242363214847e-05	4.72781744422994e-05	3.38638672536404e-05	4.55689682494374e-05	5.99662381864457e-05	4.32045533691301e-05	7.72999406791973e-05	4.50219491304066e-05	0.3003	0.536	0.5753	0.9082
k__Bacteria;p__Bacteroidota;c__Bacteroidia;o__Marinilabiliales;f__Prolixibacteraceae;g__Prolixibacter	3.23850390644534e-05	6.96315137928737e-05	3.96392550592025e-05	1.63418928755451e-05	9.48400464978217e-05	6.37394011711971e-05	6.10616189061704e-05	6.22093218236701e-05	5.33945956454654e-05	6.25271928156255e-05	7.6954851658308e-05	8.26022537764485e-05	0.2968	0.525	0.5718	0.9082
k__Bacteria;p__Proteobacteria;c__Deltaproteobacteria;o__Desulfovibrionales;f__Desulfovibrionaceae;g__Fundidesulfovibrio	1.14300137874541e-05	2.25831936625536e-06	3.32637105391909e-05	6.10359854387828e-06	2.35790170850938e-05	8.61343259070232e-06	4.31964290951948e-05	5.68332075919949e-05	1.45123772779983e-05	5.21059940130213e-06	7.9370474804533e-06	6.69748003592826e-06	0.2967	0.5948	0.6179	0.9235
k__Bacteria;p__Proteobacteria;c__Deltaproteobacteria;o__Desulfovibrionales;f__Desulfovibrionaceae;g__Humidesulfovibrio	2.38125287238628e-06	5.64579841563841e-07	1.77406456209018e-05	1.57512220487181e-06	3.14386894467917e-06	1.03361191088428e-05	1.54653881945759e-05	1.51043209366113e-05	2.46436595286763e-06	1.9539747754883e-06	4.48615727156056e-06	2.23249334530942e-06	0.2917	0.7087	0.6806	0.9441
k__Bacteria;p__Proteobacteria;c__Deltaproteobacteria;o__Desulfovibrionales;f__Desulfohalobiaceae;g__Desulfonatronovibrio	8.5725103405906e-06	4.51663873251073e-06	2.60565732556995e-05	4.13469578778851e-06	1.23134866999934e-05	5.55087878067483e-06	3.27972887574627e-05	3.45607343464834e-05	1.04051006898856e-05	6.07903263485248e-06	6.21160237600693e-06	5.58123336327355e-06	0.2903	0.5093	0.5686	0.9082
k__Bacteria;p__Bacteroidota;c__Bacteroidia;o__Marinilabiliales;f__Marinifilaceae;g__Ancylomarina	6.00075723841342e-05	9.29674805775125e-05	5.37763320383586e-05	2.22486011438144e-05	0.000119729008976532	9.35993008189652e-05	9.73252877762105e-05	7.19375285286062e-05	7.77644367349342e-05	0.000102258013250554	0.000124922225561917	9.26484738303409e-05	0.288	0.5263	0.5843	0.913
k__Bacteria;p__Bacteroidota;c__Bacteroidia;o__Marinilabiliales;f__Marinilabiliaceae;g__Carboxylicivirga	8.3820101107997e-05	0.000143215086476694	7.90013125305784e-05	2.5398845553558e-05	0.000166625054067996	0.000116759864007298	0.000116790345331453	0.00011085035534835	0.000131980487698022	0.000131350526574491	0.000156325326462841	0.00011385716061078	0.2863	0.529	0.5884	0.9153
k__Bacteria;p__Bacteroidota;c__Bacteroidia;o__Marinilabiliales;f__Prolixibacteraceae;g__Aquipluma	1.57162689577494e-05	4.04615553120753e-05	1.85722383843816e-05	8.66317212679497e-06	4.76820123276341e-05	2.43090208670932e-05	3.06641317651074e-05	2.94406255544118e-05	3.36796680225243e-05	3.19149213329755e-05	3.34736350262595e-05	3.01386601616772e-05	0.2814	0.5299	0.5954	0.9206
k__Bacteria;p__Proteobacteria;c__Gammaproteobacteria;o__Alteromonadales;f__Ferrimonadaceae;g__Ferrimonas	2.85750344686353e-06	5.64579841563841e-07	1.02563107495839e-05	7.87561102435907e-07	4.71580341701876e-06	6.89074607256185e-06	8.79927259346561e-06	1.20322556613683e-05	1.36909219603757e-06	2.17108308387589e-06	4.14106825067128e-06	2.60457556952766e-06	0.2733	0.6399	0.6693	0.9394
k__Bacteria;p__Bacteroidota;c__Flavobacteriia;o__Flavobacteriales;f__Flavobacteriaceae;g__Seonamhaeicola	4.2862551702953e-06	1.03506304286704e-05	2.77197587826591e-06	2.16579303169874e-06	7.85967236169793e-06	8.99625181695575e-06	6.93276022515472e-06	7.936168627711e-06	7.3930978586029e-06	3.47373293420142e-06	9.31740356401039e-06	1.11624667265471e-05	0.271	0.5877	0.6447	0.9289
k__Bacteria;p__Proteobacteria;c__Betaproteobacteria;o__Neisseriales;f__Chromobacteriaceae;g__Chromobacterium	2.85750344686353e-06	2.25831936625536e-06	6.098346932185e-06	1.37823192926284e-06	3.6678471021257e-06	5.74228839380154e-06	1.19990080819986e-05	9.98421214453965e-06	6.84546098018787e-06	3.9079495509766e-06	7.59195845956402e-06	3.72082224218237e-07	0.2691	0.7094	0.7044	0.9527
k__Bacteria;p__Bacteroidota;c__Flavobacteriia;o__Flavobacteriales;f__Flavobacteriaceae;g__Flavobacterium	0.000281940340090535	0.000530140471228447	0.000406371663753782	0.000159874903794489	0.000659426511146456	0.000477184165524908	0.000501025248579451	0.000500490634425	0.0006048649322094	0.000503474167150818	0.000696734733175444	0.000431615380093154	0.2688	0.4649	0.5631	0.9082
k__Bacteria;p__Proteobacteria;c__Gammaproteobacteria;o__Oceanospirillales;f__Halomonadaceae;g__Halomonas	5.09588114690663e-05	1.82547482105642e-05	4.15796381739886e-05	2.18548205925964e-05	5.26598048233761e-05	4.63211263766658e-05	5.9461751161904e-05	6.42573653404988e-05	4.43585871516174e-05	4.73296112284943e-05	5.45240653005052e-05	3.53478113007325e-05	0.2687	0.3718	0.4699	0.8919
k__Bacteria;p__Proteobacteria;c__Gammaproteobacteria;o__Enterobacterales;f__Enterobacteriaceae;g__Escherichia	0.000133826411428109	0.000131735296364896	0.000299373394852718	0.000276433946955003	0.000240243985189233	0.000330181582643589	0.000634880849849746	0.000206852395199693	0.000387726909917841	0.000220147824705015	0.000455172418552952	0.000168553247570861	0.2667	0.4819	0.58	0.9095
k__Bacteria;p__Bacteroidota;c__Saprospiria;o__Saprospirales;f__Haliscomenobacteraceae;g__Phaeodactylibacter	8.09625976611334e-06	4.32844545198945e-06	7.76153245914454e-06	2.36268330730772e-06	1.93871918255216e-05	1.70354555682779e-05	1.91984129311977e-05	9.72820670493607e-06	6.57164254098035e-06	1.12896320361546e-05	8.28213650134257e-06	1.37670422960748e-05	0.2662	0.5097	0.6014	0.921
k__Bacteria;p__Actinobacteria;c__Actinomycetia;o__Micrococcales;f__Microbacteriaceae;g__Rathayibacter	8.5725103405906e-06	7.71592450137249e-06	1.0810705925237e-05	4.92225689022442e-06	9.69359591276078e-06	9.18766143008247e-06	1.97317021792865e-05	1.92004079702686e-05	1.12265560075081e-05	8.90144064389114e-06	6.5566913968962e-06	8.92997338123768e-06	0.26	0.3933	0.5086	0.8919
k__Bacteria;p__Proteobacteria;c__Alphaproteobacteria;o__Sphingomonadales;f__Sphingomonadaceae;g__Sphingomonas	4.0957549405044e-05	3.48157568964369e-05	5.73799006801043e-05	1.29947581901925e-05	6.41873242871998e-05	9.55133969502323e-05	7.67936517247907e-05	5.42731531959591e-05	5.44898694022954e-05	5.90534598814241e-05	6.9362893198744e-05	4.91148535968072e-05	0.2585	0.4437	0.5602	0.9072
k__Bacteria;p__Firmicutes;c__Erysipelotrichia;o__Erysipelotrichales;f__Coprobacillaceae;g__Catenibacterium	0.00021002650334447	0.000469542234900594	0.000158002625061157	0.000103367394694713	0.000151429687502047	0.000175714024850327	0.00034263834189707	0.000208900438716522	0.00027546134984276	0.000227529507190193	0.000296776557964775	0.000230690979015307	0.2583	0.5845	0.6585	0.9344
k__Bacteria;p__Proteobacteria;c__Betaproteobacteria;o__Burkholderiales;f__Comamonadaceae;g__Pelomonas	6.19125746820432e-06	1.82547482105642e-05	6.65274210783818e-06	3.54402496096158e-06	1.30994539361632e-05	3.82819226253436e-05	2.10649252995086e-05	1.68963590138363e-05	1.06789191290931e-05	2.3230588997472e-05	1.55290059400173e-05	7.0695622601465e-06	0.2577	0.6597	0.696	0.949
k__Bacteria;p__Actinobacteria;c__Actinomycetia;o__Pseudonocardiales;f__Pseudonocardiaceae;g__Amycolatopsis	1.38112666598404e-05	8.09231106241505e-06	7.76153245914454e-06	3.74091523657056e-06	1.57193447233959e-05	7.08215568568857e-06	1.09324295858209e-05	1.48483154970077e-05	1.42385588387908e-05	1.04211988026043e-05	1.55290059400173e-05	6.69748003592826e-06	0.2567	0.451	0.5692	0.9082
k__Bacteria;p__Proteobacteria;c__Gammaproteobacteria;o__Pasteurellales;f__Pasteurellaceae;g__Actinobacillus	1.33350160853632e-05	3.76386561042561e-06	1.16422986887168e-05	6.49737909509623e-06	1.62433228808424e-05	1.74182747945313e-05	2.05316360514197e-05	1.63843481346292e-05	1.58814694740359e-05	9.11854895227873e-06	1.24232047520139e-05	1.22787133992018e-05	0.256	0.3674	0.4859	0.8919
k__Bacteria;p__Firmicutes;c__Bacilli;o__Lactobacillales;f__Lactobacillaceae;g__Agrilactobacillus	3.81000459581804e-06	1.31735296364896e-06	8.8703228104509e-06	3.15024440974363e-06	1.283746485744e-05	6.69933645943513e-06	1.2265652706043e-05	1.02402175841432e-05	1.83458354269035e-05	2.60529970065106e-06	3.10580118800346e-06	4.46498669061884e-06	0.255	0.5004	0.6104	0.9235
k__Bacteria;p__Proteobacteria;c__Alphaproteobacteria;o__Hyphomicrobiales;f__Methylobacteriaceae;g__Methylobacterium	2.00025241280447e-05	1.65610086858727e-05	1.88494359722082e-05	8.66317212679497e-06	5.056389219359e-05	7.9434989447588e-05	4.66628092077722e-05	3.27686962692583e-05	2.10840198189786e-05	4.62440696865564e-05	3.03678338382561e-05	3.31153179554231e-05	0.2538	0.5455	0.6418	0.9289
k__Bacteria;p__Bacteroidota;c__Cytophagia;o__Cytophagales;f__Spirosomaceae;g__Dyadobacter	9.19163608741103e-05	0.000109528489263385	9.11980063949483e-05	2.71708580340388e-05	0.000147237862242475	0.000125564706211127	0.000123456460932563	0.000104706224797865	0.000130063758623569	0.000127442577023515	0.000144937388773495	0.000100834282763142	0.253	0.4776	0.5963	0.9206
k__Bacteria;p__Bacteroidota;c__Chitinophagia;o__Chitinophagales;f__Chitinophagaceae;g__Chitinophaga	0.000147161427513472	0.00024841513028809	0.000210670166748209	6.83209256363149e-05	0.0003547332125913	0.000224906295423894	0.000272510805773389	0.000220164678059079	0.000287235542728683	0.000271819602101261	0.000300227448173668	0.000196087332163011	0.2481	0.4694	0.5971	0.9206
k__Bacteria;p__Bacteroidota;c__Cytophagia;o__Cytophagales;f__Marivirgaceae;g__Marivirga	9.04876091506785e-06	1.52436557222237e-05	2.439338772874e-05	3.74091523657056e-06	1.75532682744587e-05	1.6269817115771e-05	1.97317021792865e-05	1.35682882989898e-05	1.77981985484885e-05	1.54146898955188e-05	1.7599540065353e-05	1.82320289866936e-05	0.2478	0.4722	0.5998	0.9206
k__Bacteria;p__Proteobacteria;c__Deltaproteobacteria;o__Desulfobacterales;f__Desulfobulbaceae;g__Desulfobulbus	4.23863011284757e-05	7.33953794032993e-06	8.03873004697113e-05	1.49636609462822e-05	5.58036737680553e-05	3.3305272684049e-05	0.00011119080822652	0.00014157100810078	3.06676651912416e-05	1.91055311381078e-05	3.00227448173668e-05	1.63716178656024e-05	0.2453	0.5394	0.6493	0.9304
k__Bacteria;p__Actinobacteria;c__Actinomycetia;o__Actinomycetales;f__Actinomycetaceae;g__Varibaculum	1.04775126384996e-05	1.8819328052128e-06	9.14752039827749e-06	2.5595735829167e-06	2.56749297148799e-05	4.59383071504124e-06	1.51987435705315e-05	1.43363046178005e-05	9.58364537226301e-06	4.77638278452695e-06	1.03526706266782e-05	3.34874001796413e-06	0.2421	0.5089	0.6342	0.9271
k__Bacteria;p__Tenericutes;c__Mollicutes;o__Acholeplasmatales;f__Acholeplasmataceae;g__Acholeplasma	0.000169068953939426	7.67828584526824e-05	0.000419122752793805	6.00515340607379e-05	0.000237624094402001	0.000126521754276761	0.000206916228258464	0.000230404895643223	0.000281485355505325	0.000204081809884333	0.000152529347233059	0.000146972478566203	0.2411	0.4196	0.5656	0.9082
k__Bacteria;p__Proteobacteria;c__Betaproteobacteria;o__Burkholderiales;f__Burkholderiaceae;g__Ralstonia	8.09625976611334e-06	9.40966402606402e-06	2.9105746721792e-05	4.13469578778851e-06	3.58925037850872e-05	3.57935976546963e-05	2.69311070284856e-05	3.09766581920333e-05	1.31432850819607e-05	3.25662462581383e-05	1.96700741906886e-05	1.04183022781106e-05	0.2381	0.538	0.6581	0.9344
k__Bacteria;p__Proteobacteria;c__Alphaproteobacteria;o__Sphingomonadales;f__Erythrobacteraceae;g__Erythrobacter	2.38125287238628e-06	9.03327746502146e-06	6.92993969566477e-06	2.95335413413465e-06	7.85967236169793e-06	3.44537303628093e-06	4.53295860875501e-06	6.91214686929668e-06	7.66691629781041e-06	5.86192432646489e-06	8.28213650134257e-06	6.32539781171002e-06	0.2373	0.5453	0.6634	0.9374
k__Bacteria;p__Firmicutes;c__Bacilli;o__Lactobacillales;f__Lactobacillaceae;g__Oenococcus	5.23875631924981e-06	5.83399169615969e-06	9.70191557393068e-06	3.3471346853526e-06	5.23978157446529e-06	1.07189383350962e-05	1.54653881945759e-05	8.96019038612532e-06	7.94073473701793e-06	8.68433233550355e-06	8.97231454312112e-06	3.72082224218237e-06	0.2273	0.4511	0.6143	0.9235
k__Bacteria;p__Bacteroidota;c__Cytophagia;o__Cytophagales;f__Fulvivirgaceae;g__Xanthovirga	1.42875172343177e-06	8.84508418450018e-06	8.31592763479772e-06	1.77201248048079e-06	2.17450935340309e-05	1.03361191088428e-05	7.19940484919913e-06	8.19217406731458e-06	7.94073473701793e-06	1.02040904942167e-05	7.24686943867475e-06	7.0695622601465e-06	0.226	0.6494	0.7278	0.9564
k__Bacteria;p__Bacteroidota;c__Cytophagia;o__Cytophagales;f__Reichenbachiellaceae;g__Reichenbachiella	2.28600275749083e-05	2.44651264677664e-05	3.16005250122313e-05	1.10258554341027e-05	6.75931823106022e-05	3.98131995303574e-05	4.90626108241719e-05	3.12326636316368e-05	3.12153020696567e-05	4.03821453600915e-05	4.27910385902699e-05	3.57198935249507e-05	0.2249	0.4459	0.614	0.9235
k__Bacteria;p__Actinobacteria;c__Actinomycetia;o__Corynebacteriales;f__Mycobacteriaceae;g__Mycobacterium	1.33350160853632e-05	5.26941185459585e-06	2.77197587826591e-05	1.75232345291989e-05	1.65053119595657e-05	2.46918400933466e-05	3.17307102612851e-05	1.97124188494757e-05	1.88934723053185e-05	1.41120400451933e-05	1.55290059400173e-05	2.93944957132407e-05	0.2205	0.4531	0.6265	0.9271
k__Bacteria;p__Firmicutes;c__Tissierellia;o__Tissierellales;f__Thermohalobacteraceae;g__Caloranaerobacter	1.47637678087949e-05	2.8228992078192e-06	2.96601418974452e-05	1.10258554341027e-05	1.46713884085028e-05	2.7180165063994e-05	2.50645946601748e-05	2.73925820375831e-05	3.01200283128266e-05	7.81589910195319e-06	1.44937388773495e-05	1.265079562342e-05	0.2198	0.4621	0.6342	0.9271
k__Bacteria;p__Actinobacteria;c__Coriobacteriia;o__Eggerthellales;f__Eggerthellaceae;g__Enterorhabdus	0.00072532962492886	0.00123059586132865	0.000566591869517551	0.000316796453454843	0.000714968195835788	0.00163157554229215	0.00164759713197042	0.00134223651984157	0.000450431332496362	0.00108879816656376	0.000987644777785101	0.000934298465011992	0.2147	0.5789	0.7107	0.9527
k__Bacteria;p__Bacteroidota;c__Flavobacteriia;o__Flavobacteriales;f__Weeksellaceae;g__Elizabethkingia	4.14337999795212e-05	6.6432228024012e-05	4.10252429983354e-05	7.08804992192316e-06	5.29217939020994e-05	4.01960187566108e-05	3.3597222629596e-05	4.48009519306266e-05	3.31320311441093e-05	4.38558782942929e-05	5.10731750916125e-05	8.18580893280121e-05	0.214	0.6225	0.731	0.9564
k__Bacteria;p__Bacteroidota;c__Cytophagia;o__Cytophagales;f__Flammeovirgaceae;g__Flexithrix	4.76250574477255e-06	1.86311347716068e-05	2.35617949652602e-05	5.9067082682693e-06	4.97779249574202e-06	1.43557209845039e-05	1.78651898109756e-05	1.25442665405755e-05	1.15003744467156e-05	1.80199895961699e-05	1.5183916919128e-05	6.69748003592826e-06	0.2134	0.6275	0.7338	0.9564
k__Bacteria;p__Proteobacteria;c__Betaproteobacteria;o__Burkholderiales;f__Comamonadaceae;g__Variovorax	1.00012620640224e-05	1.14797901117981e-05	1.8295040796555e-05	1.92952470096797e-05	2.25310607702007e-05	5.35946916754811e-05	4.05299828547507e-05	2.8672609235601e-05	1.75243801092809e-05	4.32045533691301e-05	2.62267655875848e-05	1.11624667265471e-05	0.2125	0.562	0.7054	0.9527
k__Bacteria;p__Bacteroidota;c__Sphingobacteriia;o__Sphingobacteriales;f__Sphingobacteriaceae;g__Mucilaginibacter	0.000158115190726449	0.000258012987594675	0.000179624036911631	6.06422048875648e-05	0.000346087572993432	0.00027237587947932	0.000255445549834547	0.000225540792290755	0.000245067503090726	0.000224707099181154	0.00028987477754699	0.000234783883481707	0.211	0.4814	0.6612	0.9369
k__Bacteria;p__Candidatus_Saccharibacteria;c__Candidatus_Nanoperiomorbia;o__Candidatus_Nanoperiomorbales;f__Candidatus_Nanoperiomorbaceae;g__Candidatus_Nanoperiomorbus	3.33375402134079e-06	6.77495809876609e-06	3.40953033026707e-05	3.54402496096158e-06	7.02130730978348e-05	7.65638452506873e-06	2.47979500361303e-05	2.09924460474936e-05	8.76219005464047e-06	1.45462566619684e-05	1.20781157311246e-05	9.67413782967415e-06	0.2108	0.6532	0.7469	0.9564
k__Bacteria;p__Proteobacteria;c__Gammaproteobacteria;o__Pasteurellales;f__Pasteurellaceae;g__Pasteurella	3.33375402134079e-06	4.89302529355329e-06	2.10670166748209e-05	4.52847633900646e-06	2.88187986595591e-05	4.59383071504124e-06	1.6798611314798e-05	1.33122828593862e-05	1.88934723053185e-05	6.51324925162766e-06	1.03526706266782e-05	3.72082224218237e-06	0.2096	0.5389	0.6973	0.9498
k__Bacteria;p__Proteobacteria;c__Deltaproteobacteria;o__Desulfovibrionales;f__Desulfonauticaceae;g__Desulfonauticus	1.33350160853632e-05	1.69373952469152e-06	2.41161901409134e-05	5.70981799266032e-06	1.3885421172333e-05	6.12510762005498e-06	2.98641978929742e-05	4.07048648969693e-05	1.09527375683006e-05	3.69084124258901e-06	8.28213650134257e-06	3.34874001796413e-06	0.208	0.6148	0.7351	0.9564
k__Bacteria;p__Bacteroidota;c__Flavobacteriia;o__Flavobacteriales;f__Flavobacteriaceae;g__Salegentibacter	9.52501148954511e-06	1.80665549300429e-05	1.66318552695954e-05	6.89115964631418e-06	4.79440014063574e-05	1.39729017582504e-05	2.29314376678195e-05	1.51043209366113e-05	2.30007488934312e-05	2.25792640723092e-05	3.00227448173668e-05	1.22787133992018e-05	0.2063	0.517	0.6898	0.949
k__Bacteria;p__Proteobacteria;c__Deltaproteobacteria;o__Desulfovibrionales;f__Desulfovibrionaceae;g__Paradesulfovibrio_(ex_Waite_et_al.2020)	7.14375861715883e-06	5.64579841563841e-07	1.77406456209018e-05	3.93780551217953e-06	8.38365051914446e-06	1.12931671744764e-05	1.6798611314798e-05	2.76485874771867e-05	5.47636878415029e-06	3.69084124258901e-06	2.76071216711419e-06	0	0.206	0.7116	0.7722	0.9632
k__Bacteria;p__Actinobacteria;c__Actinomycetia;o__Micrococcales;f__Micrococcaceae;g__Rothia	1.19062643619314e-05	8.6568909039789e-06	3.21549201878845e-05	7.48183047314111e-06	2.75088532659428e-05	7.84779413819544e-05	4.93292554482163e-05	2.073644060789e-05	2.35483857718463e-05	3.88623872013784e-05	8.97231454312112e-06	3.23711535069866e-05	0.2057	0.6221	0.7409	0.9564
k__Bacteria;p__Bacteroidota;c__Flavobacteriia;o__Flavobacteriales;f__Flavobacteriaceae;g__Salinimicrobium	2.38125287238628e-06	2.33359667846388e-05	1.8295040796555e-05	2.5595735829167e-06	2.30550389276473e-05	5.55087878067483e-06	1.14657188339097e-05	9.47220126533249e-06	1.56076510348283e-05	9.33565726066631e-06	1.00075816057889e-05	1.07903845023289e-05	0.2055	0.6885	0.7653	0.9624
k__Bacteria;p__Firmicutes;c__Bacilli;o__Lactobacillales;f__Lactobacillaceae;g__Lentilactobacillus	3.28612896389306e-05	5.64579841563841e-06	3.0491734660925e-05	2.48081747267311e-05	3.14386894467917e-05	3.04341284871482e-05	2.05316360514197e-05	2.6880571158376e-05	1.8619653866111e-05	7.59879079356561e-05	2.58816765666955e-05	3.34874001796413e-05	0.2044	0.6284	0.745	0.9564
k__Bacteria;p__Proteobacteria;c__Deltaproteobacteria;o__Desulfovibrionales;f__Desulfovibrionaceae;g__Mailhella	8.19150988100879e-05	1.09152102702343e-05	0.000184613593492509	6.02484243363469e-05	0.000148809796714814	7.73294837031941e-05	0.000284776458479432	0.00034816739786087	8.76219005464047e-05	3.56057625755645e-05	6.45316469062942e-05	2.86503312648042e-05	0.203	0.6319	0.748	0.9564
k__Bacteria;p__Firmicutes;c__Bacilli;o__Lactobacillales;f__Lactobacillaceae;g__Liquorilactobacillus	3.81000459581804e-05	2.54060928703728e-05	3.79760695322429e-05	1.89014664584618e-05	2.25310607702007e-05	2.60317073852337e-05	2.37313715399527e-05	1.99684242890793e-05	2.35483857718463e-05	0.0001521929241797	1.65642730026851e-05	7.36722803952109e-05	0.2015	0.7882	0.7982	0.9678
k__Bacteria;p__Bacteroidota;c__Saprospiria;o__Saprospirales;f__Saprospiraceae;g__Membranihabitans	5.71500689372707e-06	2.84171853587133e-05	1.35826818035029e-05	4.72536661461544e-06	3.01287440531754e-05	1.24416248532367e-05	1.91984129311977e-05	1.53603263762148e-05	1.47861957172058e-05	2.04081809884333e-05	2.07053412533564e-05	1.04183022781106e-05	0.2014	0.5954	0.7352	0.9564
k__Bacteria;p__Bacteroidota;c__Bacteroidia;o__Bacteroidales;f__Prevotellaceae;g__Palleniella	0.000165735199918085	0.000614262867621459	0.000415796381739886	7.52120852826291e-05	0.00025439139544029	0.000206148153337475	0.000250112657353659	0.000209668455035333	0.000444681145273004	0.000303734523434237	0.000434812166320485	0.000265294625867603	0.2002	0.6198	0.7467	0.9564
k__Eukaryota;p__Ascomycota;c__Saccharomycetes;o__Saccharomycetales;f__Saccharomycetaceae;g__Saccharomyces	0	5.68343707174267e-05	3.90848598835493e-05	7.87561102435907e-07	2.01731590616914e-05	0.000100490046891527	0.00011119080822652	0.00011008233902954	3.69654892930145e-05	4.34216616775177e-06	6.90178041778547e-06	2.79061668163677e-05	0.1996	1.144	0.8616	0.9792
k__Bacteria;p__Actinobacteria;c__Actinomycetia;o__Micrococcales;f__Ornithinimicrobiaceae;g__Ornithinimicrobium	6.19125746820432e-06	8.6568909039789e-06	3.0491734660925e-06	1.77201248048079e-06	7.85967236169793e-07	5.16805955442139e-06	7.46604947324355e-06	5.63211967127878e-06	4.10727658811272e-06	4.12505785936419e-06	5.52142433422838e-06	1.48832889687295e-06	0.1988	0.7704	0.7963	0.9673
k__Bacteria;p__Bacteroidota;c__Sphingobacteriia;o__Sphingobacteriales;f__Sphingobacteriaceae;g__Olivibacter	2.14312758514765e-05	4.57309671666711e-05	2.52249804922198e-05	8.07250129996805e-06	6.78551713893255e-05	4.2110114887878e-05	4.05299828547507e-05	3.40487234672762e-05	4.07989474419197e-05	3.97308204349287e-05	3.6579436214263e-05	3.31153179554231e-05	0.1978	0.5316	0.7099	0.9527
k__Bacteria;p__Firmicutes;c__Bacilli;o__Lactobacillales;f__Lactobacillaceae;g__Lactobacillus	0.000455295549200256	0.00370307918081723	0.0670319206882262	0.000616463452931706	0.00090936409224845	0.00415684256827294	0.0766523300740472	0.000474634085025039	0.00310126764246431	0.00122145134298857	0.00603767750947873	0.00175808850943117	0.1976	1.388	0.8868	0.9824
k__Bacteria;p__Proteobacteria;c__Gammaproteobacteria;o__Pasteurellales;f__Pasteurellaceae;g__Aggregatibacter	1.42875172343177e-06	3.19928576886177e-06	1.24738914521966e-05	2.16579303169874e-06	2.48889624787101e-05	2.87114419690077e-06	7.46604947324355e-06	9.2161958257289e-06	6.84546098018787e-06	2.17108308387589e-06	6.90178041778547e-06	5.95331558749179e-06	0.1968	0.5912	0.7392	0.9564
k__Bacteria;p__Verrucomicrobia;c__Verrucomicrobiae;o__Verrucomicrobiales;f__Verrucomicrobiaceae;g__Luteolibacter	7.14375861715883e-06	4.51663873251073e-06	7.20713728349136e-06	2.75646385852567e-06	1.17895085425469e-05	8.99625181695575e-06	9.06591721751002e-06	8.96019038612532e-06	9.58364537226301e-06	7.16457417679043e-06	5.86651335511765e-06	9.67413782967415e-06	0.1958	0.3966	0.6215	0.9258
k__Bacteria;p__Proteobacteria;c__Betaproteobacteria;o__Neisseriales;f__Neisseriaceae;g__Neisseria	2.2383777000431e-05	3.18046644080964e-05	3.32637105391909e-05	1.98859178365066e-05	2.93427768170056e-05	3.11997669396551e-05	5.30622801848381e-05	3.04646473128261e-05	3.34058495833168e-05	3.69084124258901e-05	3.34736350262595e-05	2.97665779374589e-05	0.1943	0.444	0.6616	0.9369
k__Bacteria;p__Actinobacteria;c__Actinomycetia;o__Micrococcales;f__Microbacteriaceae;g__Pseudoclavibacter	4.76250574477255e-07	3.76386561042561e-07	9.70191557393068e-06	3.54402496096158e-06	2.22690716914775e-05	4.97664994129467e-06	4.53295860875501e-06	6.6561414296931e-06	2.46436595286763e-06	5.86192432646489e-06	1.72544510444637e-06	4.46498669061884e-06	0.1939	0.8889	0.8273	0.9744
k__Bacteria;p__Bacteroidota;c__Cytophagia;o__Cytophagales;f__Cyclobacteriaceae;g__Belliella	1.04775126384996e-05	2.29595802235962e-05	1.0810705925237e-05	4.92225689022442e-06	1.91252027467983e-05	1.6269817115771e-05	1.83984790590645e-05	1.76643753326471e-05	1.67029247916584e-05	1.97568560632706e-05	1.27682937729031e-05	1.33949600718565e-05	0.1933	0.5195	0.7099	0.9527
k__Bacteria;p__Bacteroidota;c__Cytophagia;o__Cytophagales;f__Hymenobacteraceae;g__Hymenobacter	9.47738643209738e-05	0.000164292733895078	0.000118363370001954	3.60309204364427e-05	0.000283996161336019	0.000155041786632642	0.000160253419050692	0.00015872337255422	0.000137456856482172	0.000146548108161622	0.000183932448133983	0.000142135409651366	0.1929	0.4919	0.6949	0.949
k__Bacteria;p__Firmicutes;c__Bacilli;o__Lactobacillales;f__Enterococcaceae;g__Pilibacter	3.33375402134079e-06	3.76386561042561e-06	3.88076622957227e-06	2.5595735829167e-06	5.50177065318855e-06	5.16805955442139e-06	7.73269409728796e-06	5.12010879207161e-06	6.84546098018787e-06	4.55927447613936e-06	3.45089020889274e-06	3.72082224218237e-06	0.19	0.4077	0.6412	0.9289
k__Bacteria;p__Bacteroidota;c__Flavobacteriia;o__Flavobacteriales;f__Weeksellaceae;g__Chryseobacterium	9.76313677678374e-05	0.000154694876588492	0.000183227605553376	3.91811648461864e-05	0.000194919874570109	0.000150639365530727	0.000167719468523935	0.000153091252882941	0.000187017993978733	0.000133521609658367	0.000181516824987758	0.0001224150517678	0.1899	0.4395	0.6656	0.9386
k__Eukaryota;p__Ascomycota;c__Eurotiomycetes;o__Eurotiales;f__Aspergillaceae;g__Aspergillus	4.61963057242938e-05	1.03506304286704e-05	2.32845973774336e-05	1.12227457097117e-05	1.12655303851004e-05	9.57048065633591e-06	2.21315037956862e-05	1.94564134098721e-05	1.09527375683006e-05	1.75857729793947e-05	4.17557715276021e-05	1.74878645382571e-05	0.1881	0.5947	0.7518	0.9564
k__Bacteria;p__Proteobacteria;c__Betaproteobacteria;o__Burkholderiales;f__Oxalobacteraceae;g__Oxalobacter	4.2862551702953e-06	9.22147074554274e-06	2.63337708435261e-05	5.51292771705135e-06	3.03907331318987e-05	1.64612267288978e-05	2.15982145475974e-05	1.71523644534399e-05	1.42385588387908e-05	1.23751735780926e-05	1.72544510444637e-05	1.11624667265471e-05	0.1866	0.4556	0.6822	0.9443
k__Bacteria;p__Firmicutes;c__Bacilli;o__Lactobacillales;f__Lactobacillaceae;g__Periweissella	2.38125287238628e-06	1.12915968312768e-06	7.76153245914454e-06	3.3471346853526e-06	1.44093993297795e-05	1.33986729188703e-06	1.86651236831089e-06	6.14413055048594e-06	3.01200283128266e-06	5.21059940130213e-06	4.48615727156056e-06	7.44164448436473e-06	0.1847	0.6843	0.7872	0.9669
k__Bacteria;p__Proteobacteria;c__Deltaproteobacteria;o__Desulfobacterales;f__Desulfobacteraceae;g__Desulfobotulus	4.2862551702953e-06	7.52773122085121e-07	5.82114934435841e-06	4.13469578778851e-06	6.28773788935834e-06	3.63678264940764e-06	1.17323634579541e-05	1.22882611009719e-05	5.20255034494278e-06	1.9539747754883e-06	1.72544510444637e-06	2.97665779374589e-06	0.1802	0.5511	0.7437	0.9564
k__Bacteria;p__Balneolaeota;c__Balneolia;o__Balneolales;f__Balneolaceae;g__Rhodohalobacter	8.09625976611334e-06	7.71592450137249e-06	1.44142745669827e-05	5.70981799266032e-06	1.91252027467983e-05	1.60784075026443e-05	1.30655865781762e-05	1.33122828593862e-05	1.31432850819607e-05	1.19409569613174e-05	2.07053412533564e-05	1.15345489507653e-05	0.1773	0.3955	0.654	0.9339
k__Bacteria;p__Bacteroidota;c__Cytophagia;o__Cytophagales;f__Hymenobacteraceae;g__Adhaeribacter	1.66687701067039e-05	3.40629837743517e-05	2.60565732556995e-05	1.12227457097117e-05	5.23978157446529e-05	2.52660689327268e-05	2.63978177803968e-05	2.27844841247187e-05	4.05251290027122e-05	3.1697813024588e-05	3.45089020889274e-05	3.34874001796413e-05	0.1745	0.5068	0.7306	0.9564
k__Bacteria;p__Bacteroidota;c__Cytophagia;o__Cytophagales;f__Fulvivirgaceae;g__Fulvivirga	5.42925654904071e-05	7.67828584526824e-05	4.93411706331332e-05	1.75232345291989e-05	0.000143832004219072	0.000149108088625713	9.46588415357664e-05	6.37453544612916e-05	7.74906182957266e-05	8.27182654956713e-05	9.8350370953443e-05	8.11139248795756e-05	0.1713	0.5422	0.752	0.9564
k__Bacteria;p__Proteobacteria;c__Gammaproteobacteria;o__Alteromonadales;f__Alteromonadaceae;g__Alteromonas	1.09537632129769e-05	6.58676481824481e-06	3.18777226000579e-05	7.08804992192316e-06	2.41029952425403e-05	2.66059362246138e-05	2.5864528532308e-05	1.63843481346292e-05	2.02625645013561e-05	1.88884228297202e-05	1.58740949609066e-05	1.59995356413842e-05	0.1704	0.4029	0.6723	0.9394
k__Bacteria;p__Bacteroidota;c__Flavobacteriia;o__Flavobacteriales;f__Flavobacteriaceae;g__Mesonia	1.47637678087949e-05	2.72880256755856e-05	2.41161901409134e-05	8.07250129996805e-06	4.08702962808292e-05	2.2394924735826e-05	3.3597222629596e-05	1.43363046178005e-05	2.7108025481544e-05	4.05992536684791e-05	3.07129228591454e-05	1.74878645382571e-05	0.1703	0.547	0.7556	0.9581
k__Bacteria;p__Bacteroidota;c__Flavobacteriia;o__Flavobacteriales;f__Crocinitomicaceae;g__Fluviicola	7.14375861715883e-06	3.21810509691389e-05	2.13442142626475e-05	5.51292771705135e-06	5.29217939020994e-05	1.51213594370107e-05	2.05316360514197e-05	2.27844841247187e-05	2.27269304542237e-05	1.5848906512294e-05	2.31209643995813e-05	2.1952851228876e-05	0.1693	0.5683	0.7658	0.9624
k__Bacteria;p__Proteobacteria;c__Gammaproteobacteria;o__Vibrionales;f__Vibrionaceae;g__Enterovibrio	3.33375402134079e-06	1.69373952469152e-06	1.80178432087284e-05	3.93780551217953e-07	7.07370512552814e-06	1.47385402107573e-05	5.33289248088825e-06	6.91214686929668e-06	7.3930978586029e-06	4.99349109291454e-06	5.52142433422838e-06	2.23249334530942e-06	0.169	0.7012	0.8095	0.9709
k__Bacteria;p__Firmicutes;c__Clostridia;o__Eubacteriales;f__Heliobacteriaceae;g__Heliobacterium	7.62000919163609e-06	7.52773122085121e-07	1.71862504452486e-05	3.74091523657056e-06	9.43160683403752e-06	6.89074607256185e-06	1.2265652706043e-05	1.48483154970077e-05	6.02400566256532e-06	3.69084124258901e-06	5.17633531333911e-06	4.46498669061884e-06	0.1681	0.534	0.7528	0.9564
k__Bacteria;p__Proteobacteria;c__Deltaproteobacteria;o__Desulfovibrionales;f__Desulfovibrionaceae;g__Oceanidesulfovibrio	1.42875172343177e-05	1.50554624417024e-06	2.439338772874e-05	5.31603744144237e-06	1.49333774872261e-05	1.05275287219695e-05	3.33305780055515e-05	4.37769301722123e-05	1.23218297643382e-05	3.9079495509766e-06	6.5566913968962e-06	3.72082224218237e-06	0.1665	0.6282	0.7909	0.9673
k__Bacteria;p__Proteobacteria;c__Deltaproteobacteria;o__Syntrophorhabdales;f__Syntrophorhabdaceae;g__Syntrophorhabdus	8.09625976611334e-06	2.8228992078192e-06	1.0810705925237e-05	6.30048881948725e-06	7.85967236169793e-06	7.08215568568857e-06	1.19990080819986e-05	1.25442665405755e-05	8.48837161543295e-06	3.25662462581383e-06	5.52142433422838e-06	1.4139124520293e-05	0.163	0.4378	0.7096	0.9527
k__Bacteria;p__Bacteroidota;c__Cytophagia;o__Cytophagales;f__Cyclobacteriaceae;g__Cyclobacterium	1.23825149364086e-05	4.08379418731178e-05	1.85722383843816e-05	5.11914716583339e-06	4.61100778552945e-05	3.10083573265283e-05	2.61311731563524e-05	2.43205167623402e-05	2.92985729952041e-05	2.08423976052085e-05	2.82972997129204e-05	2.30690979015307e-05	0.159	0.5637	0.7779	0.9658
k__Bacteria;p__Bacteroidota;c__Bacteroidia;o__Bacteroidales;f__Porphyromonadaceae;g__Gabonia	4.2862551702953e-06	8.28050434293633e-06	4.71235899305204e-06	1.57512220487181e-06	9.69359591276078e-06	2.29691535752062e-06	2.39980161639971e-06	4.09608703365729e-06	6.84546098018787e-06	6.07903263485248e-06	8.97231454312112e-06	5.95331558749179e-06	0.1588	0.6599	0.8099	0.9709
k__Bacteria;p__Bacteroidota;c__Bacteroidia;o__Marinilabiliales;f__Prolixibacteraceae;g__Mariniphaga	3.19087884899761e-05	6.11628161694161e-05	4.32428237009482e-05	1.39792095682373e-05	0.000114489227402067	7.35012914406598e-05	5.83951726657263e-05	5.14570933603197e-05	5.75018722335781e-05	6.10074346569124e-05	5.72847774676194e-05	5.99052380991361e-05	0.158	0.5157	0.7593	0.961
k__Bacteria;p__Actinobacteria;c__Actinomycetia;o__Streptosporangiales;f__Streptosporangiaceae;g__Nonomuraea	1.04775126384996e-05	4.89302529355329e-06	1.46914721548093e-05	8.07250129996805e-06	8.38365051914446e-06	8.4220229775756e-06	5.59953710493266e-06	1.40802991781969e-05	1.56076510348283e-05	1.32436068116429e-05	2.1395519295135e-05	4.46498669061884e-06	0.157	0.5372	0.7701	0.963
k__Bacteria;p__Proteobacteria;c__Gammaproteobacteria;o__Pasteurellales;f__Pasteurellaceae;g__Glaesserella	4.76250574477255e-06	2.8228992078192e-06	6.37554452001159e-06	6.10359854387828e-06	2.61989078723264e-06	8.4220229775756e-06	7.99933872133237e-06	6.91214686929668e-06	1.09527375683006e-05	2.82240800903865e-06	5.86651335511765e-06	4.0929044664006e-06	0.1546	0.4892	0.752	0.9564
k__Bacteria;p__Firmicutes;c__Bacilli;o__Bacillales;f__Bacillaceae;g__Rubeoparvulum	5.23875631924981e-06	7.52773122085121e-07	1.219669386437e-05	1.77201248048079e-06	1.41474102510563e-05	6.69933645943513e-06	5.33289248088825e-06	7.936168627711e-06	5.75018722335781e-06	5.64481601807731e-06	5.52142433422838e-06	3.72082224218237e-06	0.1515	0.5286	0.7744	0.9637
k__Bacteria;p__Firmicutes;c__Bacilli;o__Lactobacillales;f__Enterococcaceae;g__Bavariicoccus	3.81000459581804e-06	9.40966402606402e-07	9.14752039827749e-06	7.28494019753214e-06	4.19182525957223e-06	4.2110114887878e-06	5.59953710493266e-06	7.936168627711e-06	5.47636878415029e-06	3.25662462581383e-06	4.14106825067128e-06	4.46498669061884e-06	0.151	0.5054	0.7652	0.9624
k__Bacteria;p__Firmicutes;c__Clostridia;o__Eubacteriales;f__Oscillospiraceae;g__Pseudoruminococcus	7.62000919163609e-06	1.50554624417024e-06	3.10461298365782e-05	3.93780551217953e-06	7.85967236169793e-06	2.39262016408398e-05	2.37313715399527e-05	1.66403535742327e-05	1.23218297643382e-05	2.82240800903865e-06	1.38035608355709e-05	4.83706891483708e-06	0.1496	0.6001	0.8031	0.9709
k__Bacteria;p__Firmicutes;c__Erysipelotrichia;o__Erysipelotrichales;f__Erysipelotrichaceae;g__Copranaerobaculum	0.000160020193024358	4.91184462160542e-05	0.000111987825481943	4.15438481534941e-05	0.000111869336614834	0.000221269512774486	0.000168786047020113	0.000181763862118542	0.000130337577062777	5.0152019237533e-05	7.59195845956402e-05	0.000202412729974721	0.1483	0.4683	0.7515	0.9564
k__Bacteria;p__Bacteroidota;c__Cytophagia;o__Cytophagales;f__Cytophagaceae;g__Rhabdobacter	4.2862551702953e-06	2.72880256755856e-05	4.71235899305204e-06	1.96890275608977e-06	8.1216614404212e-06	1.30158536926168e-05	8.26598334537678e-06	5.63211967127878e-06	9.3098269330555e-06	8.90144064389114e-06	1.55290059400173e-05	6.69748003592826e-06	0.148	0.7359	0.8406	0.9774
k__Bacteria;p__Kiritimatiellaeota;c__Kiritimatiellae;o__Kiritimatiellales;f__Pontiellaceae;g__Pontiella	3.81000459581804e-06	6.21037825720225e-06	1.74634480330752e-05	1.37823192926284e-06	1.49333774872261e-05	8.03920375132216e-06	9.59920646559884e-06	5.37611423167519e-06	1.04051006898856e-05	8.90144064389114e-06	1.17330267102353e-05	4.0929044664006e-06	0.1451	0.5584	0.795	0.9673
k__Bacteria;p__Proteobacteria;c__Deltaproteobacteria;o__Syntrophobacterales;f__Syntrophobacteraceae;g__Syntrophobacter	5.23875631924981e-06	2.25831936625536e-06	5.54395175653181e-06	2.36268330730772e-06	1.25754757787167e-05	4.2110114887878e-06	7.73269409728796e-06	1.74083698930435e-05	4.92873190573526e-06	2.82240800903865e-06	3.79597922978201e-06	3.72082224218237e-06	0.1401	0.4245	0.7414	0.9564
k__Bacteria;p__Bacteroidota;c__Cytophagia;o__Cytophagales;f__Spirosomaceae;g__Lacihabitans	3.81000459581804e-06	4.51663873251073e-06	4.98955658087863e-06	2.16579303169874e-06	1.10035413063771e-05	6.3165172331817e-06	5.86618172897707e-06	6.91214686929668e-06	3.55963970969769e-06	4.55927447613936e-06	1.00075816057889e-05	6.32539781171002e-06	0.14	0.459	0.7603	0.9613
k__Bacteria;p__Bacteroidota;c__Chitinophagia;o__Chitinophagales;f__Chitinophagaceae;g__Ferruginibacter	2.38125287238628e-06	7.15134465980865e-06	2.49477829043932e-06	7.87561102435907e-07	1.44093993297795e-05	4.59383071504124e-06	6.93276022515472e-06	2.81605983563939e-06	4.65491346652775e-06	2.38819139226348e-06	3.79597922978201e-06	8.55789115701944e-06	0.135	0.6866	0.8441	0.9789
k__Bacteria;p__Bacteroidota;c__Bacteroidia;o__Bacteroidales;f__Balneicellaceae;g__Balneicella	1.04775126384996e-05	1.69373952469152e-05	1.63546576817689e-05	4.33158606339749e-06	2.93427768170056e-05	1.6269817115771e-05	1.91984129311977e-05	2.04804351682865e-05	1.39647403995832e-05	2.17108308387589e-05	1.24232047520139e-05	1.22787133992018e-05	0.1305	0.4821	0.7866	0.9669
k__Bacteria;p__Bacteroidota;c__Flavobacteriia;o__Flavobacteriales;f__Flavobacteriaceae;g__Leeuwenhoekiella	1.33350160853632e-05	2.76644122366282e-05	1.63546576817689e-05	7.08804992192316e-06	4.19182525957223e-05	2.81372131296276e-05	2.15982145475974e-05	2.15044569267008e-05	2.7108025481544e-05	3.25662462581383e-05	2.62267655875848e-05	1.4139124520293e-05	0.1292	0.5326	0.8083	0.9709
k__Bacteria;p__Bacteroidota;c__Bacteroidia;o__Bacteroidales;f__Salinivirgaceae;g__Salinivirga	4.2862551702953e-06	1.65610086858727e-05	1.219669386437e-05	6.30048881948725e-06	3.74644382574268e-05	6.89074607256185e-06	1.59986774426647e-05	1.5872337255422e-05	1.23218297643382e-05	1.23751735780926e-05	1.06977596475675e-05	1.00462200538924e-05	0.126	0.5559	0.8207	0.9744
k__Bacteria;p__Bacteroidota;c__Cytophagia;o__Cytophagales;f__Roseivirgaceae;g__Roseivirga	1.38112666598404e-05	1.93839078936919e-05	1.66318552695954e-05	4.13469578778851e-06	3.79884164148733e-05	2.1055057443939e-05	1.49320989464871e-05	1.45923100574041e-05	1.9167290744526e-05	1.49804732787436e-05	3.10580118800346e-05	2.23249334530942e-05	0.1258	0.5329	0.8134	0.9732
k__Bacteria;p__Tenericutes;c__Mollicutes;o__Acholeplasmatales;f__Acholeplasmataceae;g__Candidatus_Phytoplasma	5.71500689372707e-06	3.57567232990433e-06	1.19194962765434e-05	9.84451378044884e-07	8.64563959786772e-06	3.06255381002749e-06	5.86618172897707e-06	5.12010879207161e-06	6.84546098018787e-06	3.69084124258901e-06	3.10580118800346e-06	7.81372670858297e-06	0.1235	0.5271	0.8147	0.9739
k__Bacteria;p__Firmicutes;c__Bacilli;o__Lactobacillales;f__Lactobacillaceae;g__Latilactobacillus	1.76212712556585e-05	1.05388237091917e-05	4.04708478226822e-05	6.89115964631418e-06	2.7770842344666e-05	2.56488881589802e-05	3.78635366143066e-05	2.3808505883133e-05	6.29782410177284e-06	3.75597373510528e-05	1.44937388773495e-05	3.4603646852296e-05	0.1224	0.6067	0.8401	0.9774
k__Bacteria;p__Actinobacteria;c__Actinomycetia;o__Corynebacteriales;f__Corynebacteriaceae;g__Corynebacterium	5.28638137669754e-05	2.20186138209898e-05	7.23485704227402e-05	3.74091523657056e-05	8.90762867659099e-05	8.88140604907972e-05	8.37264119499455e-05	8.78098657840282e-05	5.91447828688232e-05	5.73165934143234e-05	5.90102225720658e-05	4.83706891483708e-05	0.12	0.358	0.7374	0.9564
k__Bacteria;p__Bacteroidota;c__Bacteroidia;o__Marinilabiliales;f__Prolixibacteraceae;g__Maribellus	6.28650758309977e-05	0.000114045127995896	7.76153245914454e-05	3.07148829950004e-05	0.000168458977619059	0.000143365800231912	9.4392196911722e-05	0.000100610137764207	9.74793643578752e-05	9.40078975318259e-05	0.00011422446591435	0.000116833818404526	0.1193	0.4919	0.8084	0.9709
k__Bacteria;p__Bacteroidota;c__unclassified;o__Candidatus_Sulfidibacteriales;f__unclassified;g__Candidatus_Sulfidibacterium	1.42875172343177e-05	4.27198746783306e-05	3.40953033026707e-05	6.69426937070521e-06	0.000127064703180783	2.31605631883329e-05	4.50629414635057e-05	2.30404895643223e-05	2.65603886031289e-05	4.23361201355798e-05	3.76147032769308e-05	2.64178379194948e-05	0.1184	0.6384	0.8529	0.9792
k__Bacteria;p__Firmicutes;c__Bacilli;o__Lactobacillales;f__Carnobacteriaceae;g__Trichococcus	5.52450666393616e-05	1.22325632338832e-05	7.34573607740465e-05	4.17407384291031e-05	7.59768328297467e-05	8.21147240313621e-05	5.81285280416819e-05	6.40013599008952e-05	4.60014977868625e-05	0.000104863312951205	2.62267655875848e-05	7.7021020413175e-05	0.1181	0.5601	0.833	0.9769
k__Bacteria;p__Cyanobacteria;c__unclassified;o__Oscillatoriales;f__Coleofasciculaceae;g__Geitlerinema	1.19062643619314e-05	9.40966402606402e-07	2.27302022017804e-05	4.72536661461544e-06	1.02175740702073e-05	8.23061336444888e-06	2.74643962765745e-05	1.81763862118542e-05	6.57164254098035e-06	3.69084124258901e-06	4.83124629244983e-06	4.83706891483708e-06	0.117	0.6108	0.8481	0.9792
k__Bacteria;p__Firmicutes;c__Bacilli;o__Lactobacillales;f__Enterococcaceae;g__Enterococcus	0.00122586897870446	0.00047330610051102	0.00142562719419216	0.000712152126877669	0.00118969240648234	0.00143518927922413	0.00102791502569121	0.00125954676284962	0.000715213763210028	0.00276357165746562	0.000656704406752288	0.00164609175994148	0.115	0.5706	0.8402	0.9774
k__Bacteria;p__Proteobacteria;c__Betaproteobacteria;o__Burkholderiales;f__Sutterellaceae;g__Sutterella	3.95287976816122e-05	3.98969754705114e-05	5.40535296261852e-05	3.16993343730452e-05	5.29217939020994e-05	3.34966822971757e-05	5.25289909367492e-05	0.000100098126885	3.64178524145995e-05	3.21320296413631e-05	5.69396884467302e-05	3.72082224218237e-05	0.1144	0.4064	0.7784	0.9658
k__Bacteria;p__Bacteroidota;c__Bacteroidia;o__Bacteroidales;f__Prevotellaceae;g__Paraprevotella	0.000479584328498596	0.00636018010849719	0.00188023123822776	0.000152983744148175	0.00101442171281648	0.000469719190612966	0.000578085544928286	0.000400904518419207	0.00247805687482801	0.000646114325761464	0.00245530838362718	0.00123605714885298	0.1063	0.9735	0.9131	0.9824
k__Bacteria;p__Firmicutes;c__Bacilli;o__Lactobacillales;f__Lactobacillaceae;g__Limosilactobacillus	0.00127397028672666	9.88014722736722e-05	0.00324542935827372	0.000184092407694393	0.000245745755842422	0.000250938002809127	0.00445589831240617	0.000160259405191842	0.000133623398333267	0.000904690321051082	0.00025674623154162	0.000567797474157029	0.1061	1.055	0.9199	0.9829
k__Bacteria;p__Proteobacteria;c__Gammaproteobacteria;o__Thiotrichales;f__Francisellaceae;g__Francisella	2.00025241280447e-05	5.26941185459585e-06	1.52458673304625e-05	9.45073322923088e-06	1.67673010382889e-05	2.27777439620795e-05	1.97317021792865e-05	1.68963590138363e-05	1.58814694740359e-05	1.80199895961699e-05	1.31133827937924e-05	1.19066311749836e-05	0.1057	0.419	0.8008	0.9692
k__Bacteria;p__Bacteroidota;c__Flavobacteriia;o__Flavobacteriales;f__Vicingaceae;g__Vicingus	1.90500229790902e-06	7.33953794032993e-06	4.71235899305204e-06	2.16579303169874e-06	8.38365051914446e-06	2.67973458377405e-06	7.19940484919913e-06	5.37611423167519e-06	2.46436595286763e-06	4.34216616775177e-06	8.97231454312112e-06	2.23249334530942e-06	0.1057	0.594	0.8588	0.9792
k__Bacteria;p__Proteobacteria;c__Deltaproteobacteria;o__Desulfobacterales;f__Desulfocapsaceae;g__Desulforhopalus	5.23875631924981e-06	9.78605058710658e-06	1.02563107495839e-05	3.93780551217953e-06	6.28773788935834e-06	8.03920375132216e-06	1.19990080819986e-05	1.22882611009719e-05	4.38109502732023e-06	7.16457417679043e-06	1.03526706266782e-05	5.58123336327355e-06	0.1048	0.4804	0.8272	0.9744
k__Bacteria;p__Proteobacteria;c__Alphaproteobacteria;o__Rhodospirillales;f__Thalassospiraceae;g__Thalassospira	9.52501148954511e-07	1.12915968312768e-06	1.219669386437e-05	2.75646385852567e-06	1.65053119595657e-05	3.82819226253436e-06	3.99966936066619e-06	8.19217406731458e-06	8.21455317622544e-06	3.03951631742624e-06	4.83124629244983e-06	1.48832889687295e-06	0.1044	0.6379	0.87	0.9808
k__Bacteria;p__Bacteroidota;c__Flavobacteriia;o__Flavobacteriales;f__Flavobacteriaceae;g__Kordia	5.23875631924981e-06	1.09152102702343e-05	4.71235899305204e-06	4.13469578778851e-06	3.09147112893452e-05	5.93369800692826e-06	1.73319005628868e-05	5.88812511088236e-06	7.94073473701793e-06	7.38168248517802e-06	7.59195845956402e-06	1.15345489507653e-05	0.1041	0.6067	0.8638	0.9792
k__Bacteria;p__Firmicutes;c__Bacilli;o__Lactobacillales;f__Lactobacillaceae;g__Paucilactobacillus	1.28587655108859e-05	2.25831936625536e-06	1.46914721548093e-05	1.00414040560578e-05	1.25754757787167e-05	1.41643113713771e-05	7.19940484919913e-06	1.20322556613683e-05	6.57164254098035e-06	3.82110622762156e-05	4.48615727156056e-06	2.00924401077848e-05	0.1028	0.7369	0.8891	0.9824
k__Bacteria;p__Firmicutes;c__Bacilli;o__Bacillales;f__Bacillaceae;g__Ectobacillus	5.23875631924981e-06	3.95205889094689e-06	8.31592763479772e-06	3.93780551217953e-06	1.10035413063771e-05	9.37907104320919e-06	1.19990080819986e-05	7.68016318810742e-06	8.21455317622544e-06	6.07903263485248e-06	1.1387937689346e-05	3.34874001796413e-06	0.1018	0.3899	0.794	0.9673
k__Bacteria;p__Bacteroidota;c__Cytophagia;o__Cytophagales;f__Cytophagaceae;g__Chryseotalea	3.33375402134079e-06	9.22147074554274e-06	7.76153245914454e-06	2.16579303169874e-06	1.99111699829681e-05	4.2110114887878e-06	7.99933872133237e-06	6.40013599008952e-06	4.38109502732023e-06	5.86192432646489e-06	1.17330267102353e-05	7.0695622601465e-06	0.1018	0.5726	0.8589	0.9792
k__Bacteria;p__Proteobacteria;c__Gammaproteobacteria;o__Aeromonadales;f__Aeromonadaceae;g__Aeromonas	3.85762965326577e-05	1.58082355637875e-05	3.659008159311e-05	1.20103068121476e-05	5.31837829808227e-05	4.23015245010047e-05	3.51970903738624e-05	4.73610063266624e-05	4.40847687124099e-05	2.54016720813479e-05	3.31285460053703e-05	2.38132623499671e-05	0.09674	0.3591	0.7876	0.9669
k__Bacteria;p__Proteobacteria;c__Deltaproteobacteria;o__Desulfobacterales;f__Desulfobacteraceae;g__Desulfoluna	8.09625976611334e-06	6.02218497668097e-06	2.21758070261273e-05	6.30048881948725e-06	1.36234320936097e-05	1.43557209845039e-05	2.77310409006189e-05	3.99368485781586e-05	1.17741928859231e-05	4.77638278452695e-06	1.06977596475675e-05	4.83706891483708e-06	0.0967	0.4515	0.8304	0.9759
k__Bacteria;p__Proteobacteria;c__Deltaproteobacteria;o__Desulfuromonadales;f__Syntrophotaleaceae;g__Syntrophotalea	4.2862551702953e-06	9.40966402606402e-07	1.71862504452486e-05	1.77201248048079e-06	5.23978157446529e-06	7.08215568568857e-06	8.26598334537678e-06	8.44817950691816e-06	2.19054751366012e-06	3.25662462581383e-06	3.10580118800346e-06	7.0695622601465e-06	0.09467	0.5688	0.8678	0.9808
k__Bacteria;p__Bacteroidota;c__Cytophagia;o__Cytophagales;f__Thermonemataceae;g__Thermonema	3.81000459581804e-06	1.0727016989713e-05	1.02563107495839e-05	2.16579303169874e-06	3.64164819425337e-05	2.29691535752062e-06	4.53295860875501e-06	8.70418494652174e-06	6.84546098018787e-06	7.81589910195319e-06	1.10428486684568e-05	7.81372670858297e-06	0.09309	0.7054	0.895	0.9824
k__Archaea;p__Euryarchaeota;c__Methanomicrobia;o__Methanotrichales;f__Methanotrichaceae;g__Methanothrix	5.71500689372707e-06	3.57567232990433e-06	5.26675416870522e-06	2.95335413413465e-06	8.1216614404212e-06	2.87114419690077e-06	6.93276022515472e-06	6.91214686929668e-06	7.3930978586029e-06	3.9079495509766e-06	2.41562314622492e-06	5.20915113905531e-06	0.09238	0.4426	0.8347	0.9774
k__Bacteria;p__Proteobacteria;c__Gammaproteobacteria;o__Pseudomonadales;f__Pseudomonadaceae;g__Pseudomonas	0.000183356471173743	0.000254813701825814	0.000214273735389955	7.34400728021483e-05	0.000201207612459467	0.000338986424847418	0.000277043764382144	0.000184579921954182	0.000219054751366012	0.000209509517594023	0.000164262373943294	0.000305479506083172	0.092	0.5004	0.8541	0.9792
k__Bacteria;p__Bacteroidota;c__Bacteroidia;o__Bacteroidales;f__Bacteroidaceae;g__Bacteroides	0.140895874955649	0.416445006347759	0.0568005577215467	0.0972651743827637	0.139433993554545	0.0913372220110336	0.168140767029926	0.0787147605312318	0.163971791224393	0.0980333026776402	0.169987055710826	0.271294079650898	0.09126	0.7443	0.9024	0.9824
k__Bacteria;p__Firmicutes;c__Clostridia;o__Eubacteriales;f__Oscillospiraceae;g__Anaerotruncus	0.0123687036697488	0.00120518976845828	0.0126116586533464	0.00988428561612185	0.00600033586999892	0.013786468795065	0.0149283659217505	0.028329049935653	0.0111846617863094	0.00112179862943867	0.00768478740618324	0.00881239539838472	0.08939	0.6969	0.8979	0.9824
k__Bacteria;p__Proteobacteria;c__Betaproteobacteria;o__Burkholderiales;f__Comamonadaceae;g__Acidovorax	8.09625976611334e-06	6.39857153772353e-06	6.92993969566477e-06	4.13469578778851e-06	9.43160683403752e-06	8.99625181695575e-06	1.2265652706043e-05	1.22882611009719e-05	8.48837161543295e-06	4.12505785936419e-06	5.17633531333911e-06	1.04183022781106e-05	0.08629	0.4052	0.8313	0.9759
k__Bacteria;p__Actinobacteria;c__Actinomycetia;o__Corynebacteriales;f__Mycobacteriaceae;g__Mycobacteroides	1.04775126384996e-05	4.14025217146817e-06	7.76153245914454e-06	1.04351846072758e-05	1.62433228808424e-05	6.69933645943513e-06	1.89317683071533e-05	1.56163318158184e-05	1.17741928859231e-05	4.77638278452695e-06	5.52142433422838e-06	9.30205560545592e-06	0.08466	0.4529	0.8517	0.9792
k__Bacteria;p__Fusobacteria;c__Fusobacteriia;o__Fusobacteriales;f__Leptotrichiaceae;g__Oceanivirga	3.81000459581804e-06	2.25831936625536e-06	8.59312522262431e-06	1.77201248048079e-06	6.81171604680487e-06	7.65638452506873e-06	6.93276022515472e-06	7.68016318810742e-06	4.65491346652775e-06	3.9079495509766e-06	5.17633531333911e-06	2.97665779374589e-06	0.08013	0.3608	0.8242	0.9744
k__Bacteria;p__Proteobacteria;c__Alphaproteobacteria;o__Hyphomicrobiales;f__Devosiaceae;g__Devosia	1.8573772404613e-05	7.33953794032993e-06	1.52458673304625e-05	7.48183047314111e-06	8.90762867659099e-06	9.95329988258934e-06	2.23981484197306e-05	2.84166037959975e-05	5.75018722335781e-06	8.03300741034078e-06	1.41486498564602e-05	7.0695622601465e-06	0.07762	0.4838	0.8725	0.9808
k__Bacteria;p__Firmicutes;c__Clostridia;o__Eubacteriales;f__Heliobacteriaceae;g__Heliomicrobium	0.000165735199918085	2.80407987976708e-05	0.000197087484944706	0.000106911419655674	0.000222166738757328	0.000179350807499735	0.000136255402886695	0.000130562774197826	9.28244508913475e-05	0.000337169202925925	7.00530712405226e-05	0.000214691443373923	0.07746	0.6285	0.9019	0.9824
k__Bacteria;p__Proteobacteria;c__Gammaproteobacteria;o__Enterobacterales;f__Enterobacteriaceae;g__Salmonella	7.19138367460656e-05	2.10776474183834e-05	7.12397800714338e-05	4.64661050437185e-05	5.58036737680553e-05	6.69933645943513e-05	7.03941807477249e-05	5.42731531959591e-05	4.10727658811272e-05	3.62570875007273e-05	6.10807566974014e-05	0.000114229242834999	0.07647	0.4741	0.8719	0.9808
k__Bacteria;p__Proteobacteria;c__Betaproteobacteria;o__Burkholderiales;f__Comamonadaceae;g__Comamonas	2.38125287238628e-06	4.14025217146817e-06	1.44142745669827e-05	4.33158606339749e-06	1.46713884085028e-05	7.46497491194201e-06	4.2663139847106e-06	1.2800271980179e-05	9.03600849384798e-06	5.86192432646489e-06	6.5566913968962e-06	7.44164448436473e-06	0.0748	0.4847	0.8774	0.9814
k__Bacteria;p__Proteobacteria;c__Alphaproteobacteria;o__Hyphomicrobiales;f__Aurantimonadaceae;g__Aureimonas	6.19125746820432e-06	1.8819328052128e-06	8.31592763479772e-06	1.57512220487181e-06	5.23978157446529e-06	5.93369800692826e-06	9.06591721751002e-06	7.68016318810742e-06	5.75018722335781e-06	2.60529970065106e-06	4.14106825067128e-06	2.23249334530942e-06	0.0702	0.3946	0.8588	0.9792
k__Bacteria;p__Proteobacteria;c__Betaproteobacteria;o__Burkholderiales;f__Sutterellaceae;g__Mesosutterella	2.85750344686353e-06	6.02218497668097e-06	7.48433487131795e-06	6.10359854387828e-06	7.3356942042514e-06	9.76189026946263e-06	9.06591721751002e-06	1.43363046178005e-05	7.3930978586029e-06	4.55927447613936e-06	6.90178041778547e-06	3.72082224218237e-06	0.06791	0.4448	0.8787	0.9821
k__Bacteria;p__Bacteroidota;c__Flavobacteriia;o__Flavobacteriales;f__Crocinitomicaceae;g__Brumimicrobium	2.19075264259538e-05	1.8819328052128e-05	2.24530046139538e-05	7.28494019753214e-06	6.94271058616651e-05	4.0770247595991e-05	3.22639995093739e-05	1.61283426950256e-05	2.73818439207515e-05	2.47503471561851e-05	3.14031009009239e-05	3.42315646280778e-05	0.06673	0.5153	0.897	0.9824
k__Bacteria;p__Proteobacteria;c__Betaproteobacteria;o__Burkholderiales;f__Oxalobacteraceae;g__Duganella	3.81000459581804e-06	1.8819328052128e-06	3.43725008904973e-05	2.75646385852567e-06	1.15275194638236e-05	1.6269817115771e-05	8.26598334537678e-06	1.71523644534399e-05	5.75018722335781e-06	4.99349109291454e-06	7.24686943867475e-06	8.55789115701944e-06	0.06619	0.5502	0.9043	0.9824
k__Bacteria;p__Proteobacteria;c__Alphaproteobacteria;o__Caulobacterales;f__Caulobacteraceae;g__Caulobacter	3.33375402134079e-06	2.07012608573408e-06	7.20713728349136e-06	5.11914716583339e-06	1.17895085425469e-05	1.64612267288978e-05	5.59953710493266e-06	1.30562774197826e-05	7.3930978586029e-06	3.03951631742624e-06	5.86651335511765e-06	1.00462200538924e-05	0.06482	0.4905	0.8949	0.9824
k__Bacteria;p__Actinobacteria;c__Actinomycetia;o__Pseudonocardiales;f__Pseudonocardiaceae;g__Pseudonocardia	5.71500689372707e-06	4.32844545198945e-06	7.76153245914454e-06	5.51292771705135e-06	7.07370512552814e-06	5.35946916754811e-06	6.3994709770659e-06	1.40802991781969e-05	8.21455317622544e-06	6.73035756001525e-06	3.79597922978201e-06	4.0929044664006e-06	0.06255	0.4324	0.885	0.9824
k__Bacteria;p__Proteobacteria;c__Deltaproteobacteria;o__Desulfobacterales;f__Desulfocapsaceae;g__Desulfopila	2.85750344686353e-06	4.51663873251073e-06	1.41370769791561e-05	2.95335413413465e-06	3.40585802340244e-06	7.08215568568857e-06	6.66611560111031e-06	9.2161958257289e-06	5.20255034494278e-06	3.25662462581383e-06	1.06977596475675e-05	2.23249334530942e-06	0.06112	0.5065	0.904	0.9824
k__Bacteria;p__Actinobacteria;c__Actinomycetia;o__Micrococcales;f__Microbacteriaceae;g__Leucobacter	1.38112666598404e-05	2.8228992078192e-06	1.44142745669827e-05	4.92225689022442e-06	1.36234320936097e-05	8.03920375132216e-06	1.30655865781762e-05	9.72820670493607e-06	5.75018722335781e-06	7.5987907935656e-06	9.31740356401039e-06	1.11624667265471e-05	0.06081	0.4374	0.8894	0.9824
k__Bacteria;p__Proteobacteria;c__Gammaproteobacteria;o__Enterobacterales;f__Morganellaceae;g__Xenorhabdus	1.28587655108859e-05	1.59964288443088e-05	2.68881660191793e-05	1.51605512218912e-05	1.80772464319052e-05	2.73715746771207e-05	2.87976193967965e-05	2.17604623663044e-05	2.02625645013561e-05	2.04081809884333e-05	2.55365875458063e-05	1.19066311749836e-05	0.06018	0.4207	0.8862	0.9824
k__Bacteria;p__Deinococcus-Thermus;c__Deinococci;o__Thermales;f__Thermaceae;g__Thermus	1.42875172343177e-06	2.63470592729792e-06	9.14752039827749e-06	2.16579303169874e-06	6.28773788935834e-06	4.97664994129467e-06	6.3994709770659e-06	9.2161958257289e-06	4.92873190573526e-06	6.51324925162766e-07	4.48615727156056e-06	5.20915113905531e-06	0.05957	0.5517	0.914	0.9824
k__Bacteria;p__Bacteroidota;c__Bacteroidia;o__Marinilabiliales;f__Marinifilaceae;g__Labilibaculum	3.61950436602714e-05	4.78010932524052e-05	3.90848598835493e-05	1.14196359853206e-05	7.30949529637908e-05	5.05321378654536e-05	3.0397487141063e-05	3.81448105009335e-05	5.28469587670503e-05	4.05992536684791e-05	5.24535311751696e-05	4.0929044664006e-05	0.05796	0.4986	0.9074	0.9824
k__Bacteria;p__Firmicutes;c__Tissierellia;o__Tissierellales;f__Peptoniphilaceae;g__Urinicoccus	2.95275356175898e-05	4.72365134108414e-05	1.46914721548093e-05	6.89115964631418e-06	1.83392355106285e-05	2.45004304802199e-05	2.18648591716418e-05	1.81763862118542e-05	1.50600141564133e-05	2.19279391471465e-05	2.34660534204706e-05	3.86965513186966e-05	0.05752	0.6529	0.9298	0.9847
k__Bacteria;p__Proteobacteria;c__Alphaproteobacteria;o__Rhodospirillales;f__Acetobacteraceae;g__Gluconobacter	5.71500689372707e-06	1.33617229170109e-05	6.92993969566477e-06	3.15024440974363e-06	1.59813338021191e-05	2.54574785458535e-05	1.01324957136877e-05	1.22882611009719e-05	1.36909219603757e-05	6.73035756001525e-06	1.27682937729031e-05	8.55789115701944e-06	0.0559	0.5262	0.9154	0.9824
k__Bacteria;p__Bacteroidota;c__Cytophagia;o__Cytophagales;f__Cesiribacteraceae;g__Nafulsella	4.2862551702953e-06	6.02218497668097e-06	4.98955658087863e-06	9.84451378044884e-07	1.283746485744e-05	3.63678264940764e-06	2.1331569923553e-06	3.07206527524297e-06	5.20255034494278e-06	6.29614094324007e-06	6.5566913968962e-06	7.81372670858297e-06	0.05572	0.6781	0.9345	0.9847
k__Bacteria;p__Firmicutes;c__Negativicutes;o__Selenomonadales;f__Sporomusaceae;g__Anaerospora	9.04876091506785e-06	9.40966402606402e-07	8.59312522262431e-06	8.66317212679497e-06	5.76375973191182e-06	1.09103479482229e-05	6.13282635302148e-06	1.84323916514578e-05	7.94073473701793e-06	3.03951631742624e-06	4.83124629244983e-06	5.58123336327355e-06	0.05541	0.5763	0.9234	0.9835
k__Bacteria;p__Firmicutes;c__Tissierellia;o__Tissierellales;f__Tissierellaceae;g__Gudongella	1.90500229790902e-05	2.44651264677664e-06	1.05335083374104e-05	1.12227457097117e-05	1.54573556446726e-05	9.57048065633591e-06	1.78651898109756e-05	1.74083698930435e-05	1.8072016987696e-05	3.47373293420142e-06	8.97231454312112e-06	8.55789115701944e-06	0.05528	0.4971	0.9114	0.9824
k__Bacteria;p__Proteobacteria;c__Gammaproteobacteria;o__Oceanospirillales;f__Endozoicomonadaceae;g__Endozoicomonas	1.00012620640224e-05	5.26941185459585e-06	2.10670166748209e-05	6.89115964631418e-06	2.04351481404146e-05	8.4220229775756e-06	1.19990080819986e-05	2.20164678059079e-05	1.42385588387908e-05	5.42770770968972e-06	7.9370474804533e-06	1.48832889687295e-05	0.05459	0.3965	0.8905	0.9824
k__Bacteria;p__Thermotogae;c__Thermotogae;o__Kosmotogales;f__Kosmotogaceae;g__Mesotoga	1.19062643619314e-05	7.90411778189377e-06	1.10879035130636e-05	4.13469578778851e-06	2.51509515574334e-05	8.99625181695575e-06	1.17323634579541e-05	2.073644060789e-05	8.76219005464047e-06	5.42770770968972e-06	2.17406083160242e-05	7.0695622601465e-06	0.05395	0.4421	0.9029	0.9824
k__Bacteria;p__Firmicutes;c__Clostridia;o__Eubacteriales;f__Clostridiaceae;g__Butyricicoccus	0.0122301147525759	0.000267046265059697	0.00553702181683615	0.00471453764945695	0.00395682105595746	0.00816228013256264	0.0234055318093704	0.00891308538523827	0.00415984972844056	0.000448545765128758	0.00416867537234243	0.00315042019245581	0.05391	0.9159	0.9531	0.9887
k__Bacteria;p__Actinobacteria;c__Coriobacteriia;o__Eggerthellales;f__Eggerthellaceae;g__Adlercreutzia	0.00519113126180208	0.00676009082960491	0.00803706686144417	0.0026231691419384	0.0124921632516827	0.0194879869412706	0.0166674221597681	0.00746767867323645	0.00526635004127813	0.010320243439204	0.00865034648663142	0.00558160544549777	0.05309	0.5142	0.9178	0.9824
k__Bacteria;p__Bacteroidota;c__Flavobacteriia;o__Flavobacteriales;f__Flavobacteriaceae;g__Gillisia	7.14375861715883e-06	7.90411778189377e-06	9.70191557393068e-06	4.72536661461544e-06	1.7815257353182e-05	7.84779413819544e-06	7.99933872133237e-06	6.91214686929668e-06	1.23218297643382e-05	8.25011571872837e-06	8.97231454312112e-06	1.265079562342e-05	0.04899	0.4615	0.9155	0.9824
k__Bacteria;p__Actinobacteria;c__Actinomycetia;o__Micromonosporales;f__Micromonosporaceae;g__Actinoplanes	8.09625976611334e-06	3.38747904938305e-06	7.48433487131795e-06	5.11914716583339e-06	2.51509515574334e-05	2.43090208670932e-05	1.49320989464871e-05	1.61283426950256e-05	1.15003744467156e-05	5.42770770968972e-06	1.55290059400173e-05	4.83706891483708e-06	0.04854	0.4652	0.9169	0.9824
k__Bacteria;p__Actinobacteria;c__Actinomycetia;o__Micrococcales;f__Brevibacteriaceae;g__Brevibacterium	1.33350160853632e-05	3.76386561042561e-06	6.92993969566477e-06	7.08804992192316e-06	8.38365051914446e-06	1.81839132470382e-05	9.86585108964326e-06	1.12642393425576e-05	7.3930978586029e-06	1.15067403445422e-05	1.17330267102353e-05	5.95331558749179e-06	0.04842	0.4914	0.9215	0.9832
k__Bacteria;p__Firmicutes;c__Clostridia;o__Eubacteriales;f__Oscillospiraceae;g__Ethanoligenens	5.52450666393616e-05	9.22147074554274e-06	6.26466548488095e-05	4.11500676022761e-05	6.52352806020928e-05	5.53173781936215e-05	5.86618172897707e-05	9.75380724889642e-05	6.13353303824833e-05	2.2145047455534e-05	3.51990801307059e-05	2.97665779374589e-05	0.04514	0.4387	0.918	0.9824
k__Bacteria;p__Elusimicrobia;c__Elusimicrobia;o__Elusimicrobiales;f__Elusimicrobiaceae;g__Elusimicrobium	2.85750344686353e-06	2.07012608573408e-06	8.59312522262431e-06	2.95335413413465e-06	6.81171604680487e-06	8.03920375132216e-06	6.3994709770659e-06	8.19217406731458e-06	9.85746381147053e-06	1.08554154193794e-06	4.83124629244983e-06	5.20915113905531e-06	0.04506	0.458	0.9216	0.9832
k__Bacteria;p__Proteobacteria;c__Alphaproteobacteria;o__Maricaulales;f__Maricaulaceae;g__Glycocaulis	1.00012620640224e-05	3.38747904938305e-06	3.88076622957227e-06	2.28392719706413e-05	1.23134866999934e-05	1.16759864007298e-05	2.31980822918639e-05	2.04804351682865e-06	3.83345814890521e-06	9.48763307653763e-05	4.48615727156056e-06	9.67413782967415e-06	0.04327	1.106	0.9688	0.9931
k__Bacteria;p__Bacteroidota;c__Flavobacteriia;o__Flavobacteriales;f__Salibacteraceae;g__Salibacter	4.2862551702953e-06	1.65610086858727e-05	9.42471798610408e-06	3.3471346853526e-06	2.12211153765844e-05	1.26330344663634e-05	9.86585108964326e-06	9.47220126533249e-06	1.12265560075081e-05	1.2158065269705e-05	1.5183916919128e-05	5.20915113905531e-06	0.04145	0.5728	0.9423	0.9847
k__Bacteria;p__Proteobacteria;c__Alphaproteobacteria;o__Hyphomicrobiales;f__Phyllobacteriaceae;g__Mesorhizobium	1.71450206811812e-05	1.11034035507555e-05	2.79969563704857e-05	2.02796983877246e-05	3.58925037850872e-05	4.72781744422994e-05	3.73302473662177e-05	4.78730172058696e-05	2.21792935758087e-05	1.62831231290692e-05	2.41562314622492e-05	1.97203578835665e-05	0.04109	0.3773	0.9133	0.9824
k__Bacteria;p__Proteobacteria;c__Betaproteobacteria;o__Burkholderiales;f__Oxalobacteraceae;g__Undibacterium	2.38125287238628e-06	6.21037825720225e-06	1.91266335600348e-05	3.54402496096158e-06	2.12211153765844e-05	4.40242110191452e-06	1.62653220667092e-05	1.40802991781969e-05	6.29782410177284e-06	5.64481601807731e-06	5.17633531333911e-06	3.72082224218237e-06	0.04099	0.5492	0.9405	0.9847
k__Bacteria;p__Firmicutes;c__Clostridia;o__Eubacteriales;f__Oscillospiraceae;g__Ructibacterium	0.000119538894193791	1.91957146131706e-05	9.81279460906131e-05	7.79685491411548e-05	0.000125754757787167	0.000142791571392532	0.000185051369086822	0.000200452259209604	0.000149231049368095	1.86713145213326e-05	8.42017210969828e-05	5.95331558749179e-05	0.03827	0.5289	0.9423	0.9847
k__Bacteria;p__Proteobacteria;c__Gammaproteobacteria;o__Xanthomonadales;f__Rhodanobacteraceae;g__Dyella	6.19125746820432e-06	5.83399169615969e-06	7.48433487131795e-06	1.37823192926284e-06	9.16961775531425e-06	6.69933645943513e-06	9.59920646559884e-06	3.84008159405371e-06	6.84546098018787e-06	3.03951631742624e-06	8.62722552223184e-06	5.58123336327355e-06	0.03564	0.4829	0.9412	0.9847
k__Bacteria;p__Bacteroidota;c__Cytophagia;o__Cytophagales;f__Reichenbachiellaceae;g__Marinoscillum	2.28600275749083e-05	1.43026893196173e-05	1.58002625061157e-05	7.08804992192316e-06	6.39253352084765e-05	6.14424858136765e-05	2.53312392842192e-05	2.6880571158376e-05	2.16316566973937e-05	2.2145047455534e-05	2.27758753786921e-05	3.12549068343319e-05	0.03563	0.5185	0.9452	0.9851
k__Bacteria;p__Bacteroidota;c__Flavobacteriia;o__Flavobacteriales;f__Flavobacteriaceae;g__Muricauda	3.33375402134079e-05	5.79635304005543e-05	5.40535296261852e-05	2.5398845553558e-05	8.51464505850609e-05	6.35479915580704e-05	5.43955033050601e-05	4.65929900078517e-05	5.6406598476748e-05	5.86192432646489e-05	5.83200445302873e-05	4.72544424757161e-05	0.03524	0.4512	0.9378	0.9847
k__Bacteria;p__Bacteroidota;c__Bacteroidia;o__Bacteroidales;f__Rikenellaceae;g__Acetobacteroides	2.66700321707263e-05	7.75356315747675e-05	3.63128840052834e-05	1.87045761828528e-05	0.000138592222644607	4.99579090260734e-05	4.87959662001275e-05	9.65140507305499e-05	5.17516850102203e-05	5.14546690878585e-05	4.38263056529378e-05	2.79061668163677e-05	0.03206	0.5441	0.953	0.9887
k__Bacteria;p__Proteobacteria;c__Betaproteobacteria;o__Burkholderiales;f__Alcaligenaceae;g__Bordetella	1.19062643619314e-05	1.8819328052128e-06	1.38598793913295e-05	3.54402496096158e-06	1.36234320936097e-05	6.3165172331817e-06	1.03991403377321e-05	1.12642393425576e-05	9.03600849384798e-06	4.55927447613936e-06	6.90178041778547e-06	4.46498669061884e-06	0.03154	0.4118	0.939	0.9847
k__Bacteria;p__Proteobacteria;c__Oligoflexia;o__Bdellovibrionales;f__Bdellovibrionaceae;g__Bdellovibrio	1.47637678087949e-05	5.83399169615969e-06	8.03873004697113e-06	9.05695267801293e-06	2.82948205021125e-05	2.29691535752062e-05	1.33322312022206e-05	1.63843481346292e-05	1.72505616700734e-05	1.04211988026043e-05	1.44937388773495e-05	1.11624667265471e-05	0.03049	0.435	0.9441	0.9847
k__Bacteria;p__Firmicutes;c__Tissierellia;o__Tissierellales;f__Peptoniphilaceae;g__Finegoldia	2.57175310217718e-05	4.51663873251073e-06	4.01936502348557e-05	1.75232345291989e-05	3.58925037850872e-05	1.79925036339115e-05	3.06641317651074e-05	3.84008159405371e-05	2.95723914344116e-05	9.76987387744149e-06	1.17330267102353e-05	2.0464522332003e-05	0.02925	0.4573	0.949	0.9871
k__Bacteria;p__Proteobacteria;c__Gammaproteobacteria;o__Aeromonadales;f__Succinivibrionaceae;g__Ruminobacter	2.28600275749083e-05	8.09231106241505e-06	3.27093153635377e-05	1.37823192926284e-05	4.1656263516999e-05	4.26843437272581e-05	3.06641317651074e-05	4.09608703365729e-05	2.05363829405636e-05	4.1684795210417e-05	1.69093620235744e-05	1.22787133992018e-05	0.02524	0.4698	0.9572	0.9915
k__Bacteria;p__Candidatus_Saccharibacteria;c__unclassified;o__unclassified;f__unclassified;g__Candidatus_Mycosynbacter	3.33375402134079e-06	4.51663873251073e-06	4.60147995792141e-05	7.28494019753214e-06	8.2264570719105e-05	3.63678264940764e-06	2.07982806754642e-05	2.27844841247187e-05	5.47636878415029e-06	1.23751735780926e-05	7.59195845956402e-06	9.30205560545592e-06	0.02406	0.777	0.9753	0.9931
k__Bacteria;p__Firmicutes;c__Clostridia;o__Eubacteriales;f__Oscillospiraceae;g__Acutalibacter	0.008815398133574	0.000360390132198252	0.00644927907837346	0.00746489790943874	0.0156630170714704	0.00793565115062061	0.00978799085942229	0.0151009928658964	0.0114100143617771	0.000865827933849704	0.00347090537210432	0.00563704569690629	0.02406	0.805	0.9762	0.9931
k__Bacteria;p__Firmicutes;c__Bacilli;o__Lactobacillales;f__Carnobacteriaceae;g__Isobaculum	1.90500229790902e-06	1.12915968312768e-06	2.38389925530868e-05	4.33158606339749e-06	7.07370512552814e-06	1.85667324732917e-05	5.06624785684383e-06	1.20322556613683e-05	4.92873190573526e-06	4.34216616775177e-06	6.90178041778547e-06	4.83706891483708e-06	0.02364	0.6266	0.9699	0.9931
k__Bacteria;p__Proteobacteria;c__Gammaproteobacteria;o__Xanthomonadales;f__Rhodanobacteraceae;g__Luteibacter	1.42875172343177e-06	6.77495809876609e-06	7.48433487131795e-06	4.92225689022442e-06	7.07370512552814e-06	8.4220229775756e-06	8.53262796942119e-06	4.09608703365729e-06	5.20255034494278e-06	8.03300741034078e-06	7.24686943867475e-06	2.97665779374589e-06	0.02272	0.6024	0.9699	0.9931
k__Bacteria;p__Actinobacteria;c__Actinomycetia;o__Propionibacteriales;f__Propionibacteriaceae;g__Acidipropionibacterium	6.19125746820432e-06	4.89302529355329e-06	6.37554452001159e-06	2.75646385852567e-06	1.17895085425469e-05	1.72268651814046e-06	6.66611560111031e-06	6.91214686929668e-06	5.20255034494278e-06	3.03951631742624e-06	3.45089020889274e-06	6.32539781171002e-06	0.02168	0.516	0.9665	0.9931
k__Bacteria;p__Proteobacteria;c__Deltaproteobacteria;o__Desulfovibrionales;f__Desulfovibrionaceae;g__Desulfobaculum	3.81000459581804e-06	3.01109248834049e-06	1.27510890400232e-05	2.16579303169874e-06	1.02175740702073e-05	6.3165172331817e-06	1.62653220667092e-05	1.51043209366113e-05	3.55963970969769e-06	1.73686646710071e-06	4.83124629244983e-06	4.0929044664006e-06	0.02152	0.4815	0.9644	0.9931
k__Bacteria;p__Proteobacteria;c__Deltaproteobacteria;o__Desulfobacterales;f__Desulfobacteraceae;g__Desulfonema	2.85750344686353e-06	7.52773122085121e-06	1.30282866278498e-05	2.75646385852567e-06	6.81171604680487e-06	4.78524032816795e-06	7.73269409728796e-06	1.22882611009719e-05	6.29782410177284e-06	7.81589910195319e-06	3.45089020889274e-06	2.23249334530942e-06	0.01751	0.5425	0.9742	0.9931
k__Bacteria;p__Firmicutes;c__Clostridia;o__Eubacteriales;f__Clostridiaceae;g__Caminicella	1.38112666598404e-05	2.25831936625536e-06	1.52458673304625e-05	7.08804992192316e-06	9.16961775531425e-06	9.37907104320919e-06	1.62653220667092e-05	2.30404895643223e-05	1.09527375683006e-05	2.60529970065106e-06	7.9370474804533e-06	4.83706891483708e-06	0.01604	0.4802	0.9734	0.9931
k__Bacteria;p__Candidatus_Saccharibacteria;c__Candidatus_Saccharimonadia;o__Candidatus_Saccharimonadales;f__Candidatus_Saccharimonadaceae;g__Candidatus_Saccharimonas	3.81000459581804e-06	1.26089497949258e-05	0.000106443873725411	1.63418928755451e-05	0.00021352109915946	1.43557209845039e-05	5.33289248088825e-05	4.86410335246803e-05	1.77981985484885e-05	2.71385385484486e-05	1.17330267102353e-05	2.45574267984036e-05	0.01471	0.8265	0.9858	0.9961
k__Bacteria;p__Actinobacteria;c__Actinomycetia;o__Micrococcales;f__Dermabacteraceae;g__Brachybacterium	7.14375861715883e-06	4.14025217146817e-06	1.49686697426359e-05	4.13469578778851e-06	1.15275194638236e-05	1.60784075026443e-05	1.2265652706043e-05	1.38242937385934e-05	6.57164254098035e-06	1.41120400451933e-05	6.21160237600693e-06	4.83706891483708e-06	0.01351	0.453	0.9762	0.9931
k__Bacteria;p__Proteobacteria;c__Gammaproteobacteria;o__Methylococcales;f__Methylococcaceae;g__Methylobacter	2.38125287238628e-06	3.76386561042561e-06	1.66318552695954e-06	4.33158606339749e-06	5.23978157446529e-06	5.93369800692826e-06	6.66611560111031e-06	6.14413055048594e-06	8.48837161543295e-06	3.9079495509766e-06	2.76071216711419e-06	7.44164448436473e-07	0.01303	0.6603	0.9843	0.996
k__Bacteria;p__Firmicutes;c__Tissierellia;o__Tissierellales;f__Thermohalobacteraceae;g__Caldisalinibacter	4.76250574477255e-06	3.19928576886177e-06	3.16005250122313e-05	3.93780551217953e-06	1.3885421172333e-05	1.64612267288978e-05	3.99966936066619e-06	2.073644060789e-05	1.06789191290931e-05	5.86192432646489e-06	1.10428486684568e-05	1.04183022781106e-05	0.01189	0.5433	0.9825	0.9956
k__Bacteria;p__Proteobacteria;c__Deltaproteobacteria;o__Desulfuromonadales;f__Geobacteraceae;g__Geobacter	1.8573772404613e-05	1.03506304286704e-05	5.23903440992256e-05	1.6538783151154e-05	5.86855536340112e-05	3.3305272684049e-05	4.58628753356389e-05	4.01928540177622e-05	3.42273049009393e-05	1.86713145213326e-05	2.45013204831384e-05	1.52553711929477e-05	0.008982	0.3654	0.9804	0.995
k__Bacteria;p__Actinobacteria;c__Actinomycetia;o__Pseudonocardiales;f__Pseudonocardiaceae;g__Saccharothrix	7.14375861715883e-06	1.56200422832663e-05	1.02563107495839e-05	5.51292771705135e-06	8.64563959786772e-06	1.05275287219695e-05	1.57320328186203e-05	1.02402175841432e-05	1.12265560075081e-05	1.06383071109918e-05	1.06977596475675e-05	3.72082224218237e-06	0.006977	0.5197	0.9893	0.9974
k__Archaea;p__Euryarchaeota;c__Methanomicrobia;o__Methanosarcinales;f__Methanosarcinaceae;g__Methanolobus	8.09625976611334e-06	2.63470592729792e-06	1.19194962765434e-05	4.13469578778851e-06	1.80772464319052e-05	7.27356529881529e-06	1.06657849617765e-05	1.02402175841432e-05	1.56076510348283e-05	3.69084124258901e-06	6.5566913968962e-06	4.46498669061884e-06	0.00685	0.3948	0.9862	0.9961
k__Bacteria;p__Proteobacteria;c__Alphaproteobacteria;o__Pelagibacterales;f__Pelagibacteraceae;g__Candidatus_Pelagibacter	5.23875631924981e-06	5.08121857407457e-06	7.48433487131795e-06	3.15024440974363e-06	1.51953665659493e-05	1.33986729188703e-06	3.73302473662177e-06	1.30562774197826e-05	5.75018722335781e-06	2.38819139226348e-06	4.83124629244983e-06	5.20915113905531e-06	0.005198	0.5927	0.993	0.9978
k__Bacteria;p__Candidatus_Saccharibacteria;c__Candidatus_Nanosyncoccalia;o__Candidatus_Nanosyncoccales;f__Candidatus_Nanosyncoccacae;g__Candidatus_Nanosyncoccus	0.000193357733237766	0.000417036309635157	0.00353260605926207	0.000468205075398147	0.00692987312130906	0.000451918096592182	0.00177558655151174	0.00157494546444123	0.000438109502732023	0.000870604316634231	0.000550416988318392	0.000933554300563556	0.004413	0.7722	0.9954	0.9984
k__Bacteria;p__Bacteroidota;c__Flavobacteriia;o__Flavobacteriales;f__Flavobacteriaceae;g__Tenacibaculum	1.8573772404613e-05	3.01109248834049e-05	3.07689322487516e-05	1.33885387414104e-05	4.21802416744456e-05	2.37347920277131e-05	3.27972887574627e-05	3.68647833029156e-05	2.60127517247139e-05	2.01910726800457e-05	2.55365875458063e-05	1.86041112109118e-05	0.004066	0.3969	0.9918	0.9978
k__Bacteria;p__Firmicutes;c__Clostridia;o__Eubacteriales;f__Oscillospiraceae;g__Youxingia	0.00011620514017245	1.37381094780535e-05	0.000110324639954983	0.000105533187726412	9.79839154425009e-05	0.000120588056269832	0.000173052361004824	0.000274693836694642	0.000113360833831911	1.62831231290692e-05	5.52142433422838e-05	5.91610736506996e-05	0.003696	0.6176	0.9952	0.9984
k__Bacteria;p__Bacteroidota;c__Flavobacteriia;o__Flavobacteriales;f__Crocinitomicaceae;g__Taishania	5.23875631924981e-06	6.96315137928737e-06	3.88076622957227e-06	7.87561102435907e-07	1.46713884085028e-05	8.61343259070232e-06	5.59953710493266e-06	4.35209247326087e-06	4.92873190573526e-06	5.64481601807731e-06	3.79597922978201e-06	7.0695622601465e-06	0.002129	0.633	0.9973	0.9988
k__Bacteria;p__Bacteroidota;c__Cytophagia;o__Cytophagales;f__Amoebophilaceae;g__Candidatus_Cardinium	5.23875631924981e-06	3.95205889094689e-06	5.26675416870522e-06	1.37823192926284e-06	1.15275194638236e-05	1.24416248532367e-05	7.46604947324355e-06	5.88812511088236e-06	3.55963970969769e-06	6.29614094324007e-06	6.21160237600693e-06	4.46498669061884e-06	-0.0006178	0.4977	0.999	0.999
k__Bacteria;p__Proteobacteria;c__Gammaproteobacteria;o__unclassified;f__unclassified;g__Ignatzschineria	1.42875172343177e-06	1.20443699533619e-05	7.48433487131795e-06	1.18134165365386e-06	6.81171604680487e-06	2.1055057443939e-06	2.1331569923553e-06	5.37611423167519e-06	4.10727658811272e-06	1.08554154193794e-06	7.24686943867475e-06	7.44164448436473e-06	-0.001074	0.7645	0.9989	0.999
k__Bacteria;p__Firmicutes;c__Bacilli;o__Bacillales;f__Bacillaceae;g__Robertmurraya	1.76212712556585e-05	3.57567232990433e-06	1.35826818035029e-05	4.96163494534621e-05	1.33614430148865e-05	2.29691535752062e-05	1.75985451869312e-05	2.04804351682865e-05	1.53338325956208e-05	1.99739643716582e-05	1.24232047520139e-05	1.19066311749836e-05	-0.002342	0.6513	0.9971	0.9988
k__Bacteria;p__Firmicutes;c__Clostridia;o__Eubacteriales;f__Syntrophomonadaceae;g__Dethiobacter	1.09537632129769e-05	1.31735296364896e-06	1.80178432087284e-05	7.67872074875009e-06	1.62433228808424e-05	9.37907104320919e-06	9.86585108964326e-06	1.63843481346292e-05	8.48837161543295e-06	3.25662462581383e-06	1.41486498564602e-05	5.95331558749179e-06	-0.004246	0.5127	0.9934	0.9978
k__Bacteria;p__Bacteroidota;c__Bacteroidia;o__Bacteroidales;f__Williamwhitmaniaceae;g__Williamwhitmania	2.71462827452036e-05	5.11885723017882e-05	3.13233274244048e-05	1.00414040560578e-05	0.000112655303851004	3.84733322384703e-05	2.74643962765745e-05	5.14570933603197e-05	3.53225786577694e-05	3.12635964078128e-05	4.14106825067128e-05	3.6091975749169e-05	-0.004985	0.5338	0.9925	0.9978
k__Bacteria;p__Bacteroidota;c__Cytophagia;o__Cytophagales;f__Spirosomaceae;g__Arcicella	3.33375402134079e-06	7.71592450137249e-06	9.42471798610408e-06	2.75646385852567e-06	1.23134866999934e-05	1.18673960138565e-05	9.86585108964326e-06	6.91214686929668e-06	7.94073473701793e-06	4.99349109291454e-06	5.17633531333911e-06	8.55789115701944e-06	-0.00558	0.4582	0.9903	0.9976
k__Bacteria;p__Firmicutes;c__Bacilli;o__Lactobacillales;f__Carnobacteriaceae;g__Alkalibacterium	3.28612896389306e-05	1.35499161975322e-05	4.32428237009482e-05	3.62278107120517e-05	5.73756082403949e-05	5.0914957091707e-05	6.13282635302148e-05	5.35051368771484e-05	3.7786944610637e-05	2.47503471561851e-05	2.93325667755883e-05	2.71620023679313e-05	-0.008815	0.3735	0.9812	0.9951
k__Bacteria;p__Bacteroidota;c__Sphingobacteriia;o__Sphingobacteriales;f__Sphingobacteriaceae;g__Pseudopedobacter	1.28587655108859e-05	1.73137818079578e-05	1.24738914521966e-05	5.11914716583339e-06	4.24422307531688e-05	3.94303803041039e-05	1.86651236831089e-05	1.8944402530665e-05	1.04051006898856e-05	2.14937225303713e-05	1.72544510444637e-05	2.08366045562213e-05	-0.009443	0.5588	0.9865	0.9961
k__Bacteria;p__Firmicutes;c__Clostridia;o__Eubacteriales;f__Clostridiaceae;g__Paramaledivibacter	1.09537632129769e-05	4.70483201303201e-06	1.99582263235145e-05	6.49737909509623e-06	1.8863213668075e-05	1.60784075026443e-05	1.38655204503094e-05	2.09924460474936e-05	1.56076510348283e-05	4.55927447613936e-06	1.48388278982388e-05	7.81372670858297e-06	-0.01058	0.3549	0.9762	0.9931
k__Bacteria;p__Firmicutes;c__Clostridia;o__Eubacteriales;f__Oscillospiraceae;g__Neglectibacter	0.00296942233186569	0.000208141768256536	0.00544610100802903	0.00203722368172608	0.0194105088535279	0.00244525780769382	0.00590991144732035	0.00832836896118369	0.00293369075766931	0.000730352349415848	0.00163710231509871	0.00222765627639458	-0.01084	0.7748	0.9888	0.9974
k__Bacteria;p__Proteobacteria;c__Gammaproteobacteria;o__Alteromonadales;f__Shewanellaceae;g__Shewanella	2.80987838941581e-05	3.44393703353943e-05	4.1302440586162e-05	2.02796983877246e-05	6.15674334999671e-05	5.20634147704673e-05	5.01291893203495e-05	4.37769301722123e-05	4.81920453005226e-05	3.12635964078128e-05	2.96776557964775e-05	3.12549068343319e-05	-0.01128	0.3792	0.9763	0.9931
k__Bacteria;p__Firmicutes;c__Clostridia;o__Eubacteriales;f__Eubacteriales_Family_XIII.Incertae_Sedis;g__Senimuribacter	0.000391477972220304	3.63213031406071e-05	0.000306857729724036	0.000188817774309009	0.000169768923012675	0.000241176112539665	0.000137321981382872	0.000300038375215397	0.000300105009371436	0.000154146898955188	0.000207743590575343	0.000100462200538924	-0.01145	0.5404	0.9831	0.9956
k__Bacteria;p__Tenericutes;c__Mollicutes;o__Acholeplasmatales;f__Acholeplasmataceae;g__Alteracholeplasma	2.38125287238628e-06	2.8228992078192e-06	1.05335083374104e-05	6.89115964631418e-06	1.33614430148865e-05	9.76189026946263e-06	9.59920646559884e-06	1.07522284633504e-05	6.29782410177284e-06	4.55927447613936e-06	5.17633531333911e-06	4.83706891483708e-06	-0.01322	0.4431	0.9762	0.9931
k__Bacteria;p__Bacteroidota;c__Bacteroidia;o__Bacteroidales;f__Lentimicrobiaceae;g__Lentimicrobium	2.52412804472945e-05	5.96572699252459e-05	5.54395175653181e-05	1.57512220487181e-05	0.000212997121002014	4.26843437272581e-05	7.27939823641246e-05	3.32807071484655e-05	5.06564112533902e-05	5.68823767975482e-05	4.90026409662769e-05	4.01848802155696e-05	-0.01518	0.5774	0.979	0.9944
k__Bacteria;p__Firmicutes;c__Bacilli;o__Bacillales;f__Thermoactinomycetaceae;g__Thermoflavimicrobium	1.90500229790902e-06	7.52773122085121e-07	8.8703228104509e-06	2.5595735829167e-06	1.36234320936097e-05	3.82819226253436e-06	3.99966936066619e-06	3.32807071484655e-06	8.21455317622544e-06	1.08554154193794e-06	5.52142433422838e-06	2.97665779374589e-06	-0.0153	0.5752	0.9788	0.9944
k__Bacteria;p__Proteobacteria;c__Alphaproteobacteria;o__Hyphomicrobiales;f__Stappiaceae;g__Roseibium	5.71500689372707e-06	1.69373952469152e-06	1.10879035130636e-05	7.48183047314111e-06	1.62433228808424e-05	6.12510762005498e-06	8.26598334537678e-06	6.6561414296931e-06	8.48837161543295e-06	6.07903263485248e-06	4.83124629244983e-06	6.69748003592826e-06	-0.01531	0.4659	0.9738	0.9931
k__Bacteria;p__Nitrospirae;c__Nitrospira;o__Nitrospirales;f__Nitrospiraceae;g__Nitrospira	1.14300137874541e-05	2.8228992078192e-06	2.55021780800463e-05	4.72536661461544e-06	1.7815257353182e-05	2.58402977721069e-05	2.05316360514197e-05	1.17762502217647e-05	1.69767432308659e-05	1.06383071109918e-05	9.66249258489966e-06	4.83706891483708e-06	-0.01656	0.479	0.9724	0.9931
k__Bacteria;p__Spirochaetes;c__Spirochaetia;o__Spirochaetales;f__Spirochaetaceae;g__Thiospirochaeta	1.42875172343177e-06	1.31735296364896e-06	1.24738914521966e-05	5.70981799266032e-06	1.12655303851004e-05	4.2110114887878e-06	5.33289248088825e-06	4.35209247326087e-06	6.84546098018787e-06	1.73686646710071e-06	1.00075816057889e-05	2.60457556952766e-06	-0.0176	0.5932	0.9763	0.9931
k__Bacteria;p__Bacteroidota;c__Bacteroidia;o__Bacteroidales;f__unclassified;g__Candidatus_Azobacteroides	1.00012620640224e-05	1.80665549300429e-05	9.70191557393068e-06	4.33158606339749e-06	1.99111699829681e-05	2.35433824145863e-05	1.27989419541318e-05	9.98421214453965e-06	8.21455317622544e-06	1.08554154193794e-05	2.41562314622492e-05	1.45112067445112e-05	-0.01883	0.5644	0.9734	0.9931
k__Bacteria;p__Firmicutes;c__Clostridia;o__Eubacteriales;f__Peptococcaceae;g__Desulfofalx	5.23875631924981e-06	1.31735296364896e-06	5.82114934435841e-06	7.28494019753214e-06	7.3356942042514e-06	7.84779413819544e-06	9.59920646559884e-06	1.1008233902954e-05	6.02400566256532e-06	2.82240800903865e-06	3.45089020889274e-06	2.97665779374589e-06	-0.0226	0.4723	0.9618	0.9931
k__Bacteria;p__Bacteroidota;c__Flavobacteriia;o__Flavobacteriales;f__Cryomorphaceae;g__Cryomorpha	5.23875631924981e-06	1.16679833923194e-05	1.02563107495839e-05	3.15024440974363e-06	3.35346020765778e-05	6.89074607256185e-06	1.3598875826265e-05	7.68016318810742e-06	6.84546098018787e-06	1.43291483535809e-05	9.31740356401039e-06	5.20915113905531e-06	-0.02319	0.5853	0.9684	0.9931
k__Bacteria;p__Proteobacteria;c__Betaproteobacteria;o__Nitrosomonadales;f__Nitrosomonadaceae;g__Nitrosomonas	2.428877929834e-05	1.05388237091917e-05	2.63337708435261e-05	9.84451378044884e-06	3.69404600999803e-05	2.7180165063994e-05	4.18632059749727e-05	6.45133707801023e-05	1.88934723053185e-05	8.68433233550355e-06	2.00151632115779e-05	8.18580893280121e-06	-0.0234	0.4331	0.9569	0.9915
k__Bacteria;p__Actinobacteria;c__Actinomycetia;o__Micrococcales;f__Micrococcaceae;g__Kocuria	9.04876091506785e-06	3.086369800549e-05	9.42471798610408e-06	3.54402496096158e-06	7.3356942042514e-06	5.55087878067483e-06	1.30655865781762e-05	8.19217406731458e-06	6.02400566256532e-06	1.19409569613174e-05	7.9370474804533e-06	6.69748003592826e-06	-0.02456	0.6817	0.9713	0.9931
k__Bacteria;p__Bacteroidota;c__Saprospiria;o__Saprospirales;f__Saprospiraceae;g__Aureispira	3.33375402134079e-06	7.90411778189377e-06	9.42471798610408e-06	4.13469578778851e-06	2.56749297148799e-05	2.67973458377405e-06	4.53295860875501e-06	9.72820670493607e-06	7.66691629781041e-06	5.64481601807731e-06	7.59195845956402e-06	5.20915113905531e-06	-0.02614	0.5779	0.9639	0.9931
k__Bacteria;p__Tenericutes;c__Mollicutes;o__Acholeplasmatales;f__Acholeplasmataceae;g__Paracholeplasma	1.04775126384996e-05	4.14025217146817e-06	1.85722383843816e-05	9.05695267801293e-06	2.20070826127542e-05	8.03920375132216e-06	2.39980161639971e-05	1.51043209366113e-05	8.48837161543295e-06	4.55927447613936e-06	6.5566913968962e-06	1.48832889687295e-05	-0.0275	0.4526	0.9515	0.9887
k__Bacteria;p__Proteobacteria;c__Gammaproteobacteria;o__Moraxellales;f__Moraxellaceae;g__Moraxella	1.57162689577494e-05	2.0136681015777e-05	3.5204093653977e-05	2.20517108682054e-05	1.65053119595657e-05	2.1055057443939e-05	3.0397487141063e-05	2.43205167623402e-05	2.35483857718463e-05	1.34607151200305e-05	2.34660534204706e-05	1.63716178656024e-05	-0.02834	0.4296	0.9474	0.9866
k__Bacteria;p__Firmicutes;c__Clostridia;o__Eubacteriales;f__Oscillospiraceae;g__Vescimonas	0.000675799565183225	1.5431849002745e-05	0.000175466073094232	0.000253397784708753	0.000148547807636091	0.000131306994604929	0.00047862710015972	0.000268293700704553	0.000196875457790203	3.58228708839521e-05	0.000124577136541028	8.37185004491032e-05	-0.02875	0.7945	0.9711	0.9931
k__Bacteria;p__Proteobacteria;c__Alphaproteobacteria;o__Hyphomicrobiales;f__Methylobacteriaceae;g__Microvirga	7.62000919163609e-06	1.61846221248301e-05	1.24738914521966e-05	4.13469578778851e-06	9.43160683403752e-06	8.23061336444888e-06	1.11990742098653e-05	1.1008233902954e-05	1.17741928859231e-05	4.12505785936419e-06	7.9370474804533e-06	1.07903845023289e-05	-0.0306	0.4813	0.9493	0.9871
k__Bacteria;p__Bacteroidota;c__Bacteroidia;o__Bacteroidales;f__Odoribacteraceae;g__Culturomica	3.81000459581804e-05	1.37381094780535e-05	5.26675416870522e-06	1.27978679145835e-05	1.86012245893518e-05	1.89495516995451e-05	1.46654543224427e-05	1.02402175841432e-05	2.08102013797711e-05	2.27963723806968e-05	1.72544510444637e-05	1.04183022781106e-05	-0.03131	0.6605	0.9622	0.9931
k__Bacteria;p__Firmicutes;c__Clostridia;o__Halanaerobiales;f__Halobacteroidaceae;g__Selenihalanaerobacter	1.90500229790902e-06	7.71592450137249e-06	7.48433487131795e-06	4.52847633900646e-06	3.14386894467917e-06	4.40242110191452e-06	2.93309086448854e-06	1.84323916514578e-05	2.35483857718463e-05	1.51975815871312e-06	2.41562314622492e-06	1.48832889687295e-06	-0.03382	0.7827	0.9655	0.9931
k__Bacteria;p__Firmicutes;c__Bacilli;o__Lactobacillales;f__Lactobacillaceae;g__Schleiferilactobacillus	2.0478774702522e-05	7.33953794032993e-06	1.96810287356879e-05	1.63418928755451e-05	1.36234320936097e-05	2.56488881589802e-05	1.38655204503094e-05	1.51043209366113e-05	2.21792935758087e-05	1.9539747754883e-05	1.10428486684568e-05	1.67437000898206e-05	-0.03727	0.4857	0.9388	0.9847
k__Bacteria;p__Chloroflexi;c__Anaerolineae;o__Anaerolineales;f__Anaerolineaceae;g__Anaerolinea	4.76250574477255e-06	2.44651264677664e-06	9.97911316175727e-06	1.96890275608977e-06	9.69359591276078e-06	1.30158536926168e-05	5.06624785684383e-06	1.2800271980179e-05	8.21455317622544e-06	2.17108308387589e-06	5.52142433422838e-06	4.46498669061884e-06	-0.03826	0.4256	0.9284	0.9847
k__Bacteria;p__Actinobacteria;c__Coriobacteriia;o__Eggerthellales;f__Eggerthellaceae;g__Xiamenia	1.47637678087949e-05	2.4841513028809e-05	5.9597481382717e-05	1.51605512218912e-05	8.59324178212307e-05	8.44116393888827e-05	6.74610898832363e-05	3.37927180276726e-05	3.86083999282596e-05	3.19149213329755e-05	2.96776557964775e-05	2.8278249040586e-05	-0.03923	0.4707	0.9336	0.9847
k__Bacteria;p__Firmicutes;c__Clostridia;o__Eubacteriales;f__Oscillospiraceae;g__Congzhengia	0.000166211450492562	1.8819328052128e-05	0.000158002625061157	8.07250129996804e-05	0.00017736660629565	0.000114654358262904	0.000124256394804696	0.000224772775971944	0.000124039752961004	4.5375636453006e-05	7.90253857836437e-05	6.39981425655367e-05	-0.03937	0.4667	0.9328	0.9847
k__Bacteria;p__Bacteroidota;c__Cytophagia;o__Cytophagales;f__Spirosomaceae;g__Arsenicibacter	3.33375402134079e-06	4.89302529355329e-06	6.098346932185e-06	4.92225689022442e-06	8.64563959786772e-06	3.44537303628093e-06	4.79960323279942e-06	4.35209247326087e-06	4.10727658811272e-06	8.25011571872837e-06	4.48615727156056e-06	4.46498669061884e-06	-0.04043	0.525	0.9386	0.9847
k__Bacteria;p__Proteobacteria;c__Gammaproteobacteria;o__Enterobacterales;f__Yersiniaceae;g__Serratia	2.61937815962491e-05	1.86311347716068e-05	4.21340333496418e-05	1.31916484658014e-05	5.23978157446529e-05	3.23482246184154e-05	2.53312392842192e-05	3.73767941821228e-05	2.13578382581861e-05	2.04081809884333e-05	2.72620326502526e-05	3.94407157671331e-05	-0.04153	0.3955	0.9164	0.9824
k__Bacteria;p__Proteobacteria;c__Deltaproteobacteria;o__Syntrophales;f__Smithellaceae;g__Smithella	8.09625976611334e-06	1.12915968312768e-06	9.42471798610408e-06	3.93780551217953e-06	9.43160683403752e-06	6.12510762005498e-06	1.2265652706043e-05	6.6561414296931e-06	4.92873190573526e-06	2.60529970065106e-06	3.45089020889274e-06	5.20915113905531e-06	-0.04223	0.4628	0.9273	0.9847
k__Bacteria;p__Firmicutes;c__Clostridia;o__Eubacteriales;f__Clostridiaceae;g__Thermobrachium	8.09625976611334e-06	1.12915968312768e-06	1.33054842156764e-05	9.25384295362191e-06	1.23134866999934e-05	1.225021524011e-05	1.25322973300874e-05	1.12642393425576e-05	7.11927941939538e-06	3.69084124258901e-06	5.86651335511765e-06	7.44164448436473e-06	-0.04333	0.5111	0.9324	0.9847
k__Bacteria;p__Bacteroidota;c__Cytophagia;o__Cytophagales;f__Spirosomaceae;g__Fibrella	1.52400183832722e-05	1.97602944547344e-05	1.52458673304625e-05	5.31603744144237e-06	2.04351481404146e-05	2.77543939033741e-05	1.57320328186203e-05	1.94564134098721e-05	1.17741928859231e-05	1.45462566619684e-05	1.82897181071315e-05	1.37670422960748e-05	-0.04346	0.4704	0.9264	0.9847
k__Bacteria;p__Planctomycetota;c__Planctomycetia;o__Gemmatales;f__Gemmataceae;g__Gemmata	6.19125746820432e-06	4.32844545198945e-06	4.15796381739886e-06	1.96890275608977e-06	1.36234320936097e-05	2.67973458377405e-06	7.46604947324355e-06	7.16815230890026e-06	4.10727658811272e-06	2.38819139226348e-06	4.83124629244983e-06	2.97665779374589e-06	-0.04521	0.4671	0.9229	0.9835
k__Bacteria;p__Synergistetes;c__Synergistia;o__Synergistales;f__Synergistaceae;g__Acetomicrobium	3.33375402134079e-06	5.64579841563841e-07	1.71862504452486e-05	9.64762350483986e-06	8.90762867659099e-06	1.11017575613497e-05	9.06591721751002e-06	9.47220126533249e-06	5.20255034494278e-06	1.51975815871312e-06	9.31740356401039e-06	4.46498669061884e-06	-0.04858	0.6859	0.9435	0.9847
k__Bacteria;p__Firmicutes;c__Bacilli;o__Lactobacillales;f__Aerococcaceae;g__Aerococcus	5.66738183627934e-05	1.52436557222237e-05	5.18359489235725e-05	2.24454914194233e-05	4.53241106191247e-05	4.76609936685528e-05	5.59953710493266e-05	5.58091858335806e-05	3.31320311441093e-05	2.90925133239369e-05	2.72620326502526e-05	2.41853445741854e-05	-0.04929	0.3731	0.8949	0.9824
k__Bacteria;p__Bacteroidota;c__Flavobacteriia;o__Flavobacteriales;f__Cryomorphaceae;g__Acidiluteibacter	4.2862551702953e-06	8.46869762345762e-06	9.70191557393068e-06	1.18134165365386e-06	2.90807877382823e-05	3.06255381002749e-06	7.19940484919913e-06	4.60809791286445e-06	6.02400566256532e-06	5.21059940130213e-06	9.66249258489966e-06	3.34874001796413e-06	-0.04975	0.6499	0.939	0.9847
k__Bacteria;p__Firmicutes;c__Clostridia;o__Eubacteriales;f__Oscillospiraceae;g__Zongyangia	0.000109061381555292	1.58082355637875e-05	0.000138044398737642	8.21032449289433e-05	0.000142260069746733	0.000124607658145494	0.00012025672544403	0.000207876416958108	0.000110622649439836	3.27833545665259e-05	8.35115430552042e-05	4.16732091124425e-05	-0.05032	0.4843	0.9172	0.9824
k__Bacteria;p__Proteobacteria;c__Deltaproteobacteria;o__Desulfovibrionales;f__Desulfovibrionaceae;g__Solidesulfovibrio	1.8573772404613e-05	7.52773122085121e-06	4.65691947548672e-05	1.06320748828847e-05	3.06527222106219e-05	1.28244440794901e-05	6.90609576275028e-05	7.32175557266241e-05	1.67029247916584e-05	7.81589910195319e-06	1.00075816057889e-05	3.72082224218237e-06	-0.05085	0.6338	0.9361	0.9847
k__Bacteria;p__Bacteroidota;c__Cytophagia;o__Cytophagales;f__Cyclobacteriaceae;g__Mongoliibacter	3.81000459581804e-06	1.26089497949258e-05	6.37554452001159e-06	2.36268330730772e-06	1.3885421172333e-05	1.225021524011e-05	8.26598334537678e-06	5.88812511088236e-06	1.47861957172058e-05	4.99349109291454e-06	3.45089020889274e-06	8.92997338123768e-06	-0.05169	0.5907	0.9303	0.9847
k__Bacteria;p__Bacteroidota;c__Flavobacteriia;o__Flavobacteriales;f__Flavobacteriaceae;g__Aequorivita	4.2862551702953e-06	2.22068071015111e-05	1.58002625061157e-05	2.75646385852567e-06	3.48445474701942e-05	3.25396342315421e-06	6.13282635302148e-06	8.70418494652174e-06	1.17741928859231e-05	9.5527655690539e-06	1.10428486684568e-05	6.32539781171002e-06	-0.05213	0.7164	0.942	0.9847
k__Bacteria;p__Bacteroidota;c__Sphingobacteriia;o__Sphingobacteriales;f__Sphingobacteriaceae;g__Solitalea	1.33350160853632e-05	3.82032359458199e-05	3.10461298365782e-05	1.59481123243271e-05	9.71979482063311e-05	3.27310438446688e-05	2.42646607880415e-05	3.53287506652941e-05	3.42273049009393e-05	2.95267299407121e-05	3.58892581724845e-05	2.30690979015307e-05	-0.05305	0.5143	0.9178	0.9824
k__Bacteria;p__Proteobacteria;c__Alphaproteobacteria;o__Kordiimonadales;f__Kordiimonadaceae;g__Kordiimonas	3.33375402134079e-06	3.76386561042561e-06	1.19194962765434e-05	3.93780551217953e-07	1.02175740702073e-05	3.82819226253436e-06	5.59953710493266e-06	3.84008159405371e-06	4.10727658811272e-06	1.08554154193794e-06	5.17633531333911e-06	4.0929044664006e-06	-0.05436	0.6437	0.9327	0.9847
k__Bacteria;p__Actinobacteria;c__Coriobacteriia;o__Eggerthellales;f__Eggerthellaceae;g__Enteroscipio	9.52501148954511e-06	1.97602944547344e-05	4.76779851061736e-05	1.59481123243271e-05	5.71136191616716e-05	9.97244084390202e-05	5.83951726657263e-05	3.09766581920333e-05	2.95723914344116e-05	3.40860044168514e-05	2.41562314622492e-05	1.63716178656024e-05	-0.05447	0.542	0.9199	0.9829
k__Bacteria;p__Actinobacteria;c__Actinomycetia;o__Corynebacteriales;f__Mycobacteriaceae;g__Mycolicibacterium	7.62000919163609e-06	1.69373952469152e-06	1.27510890400232e-05	4.52847633900646e-06	4.97779249574202e-06	6.12510762005498e-06	7.73269409728796e-06	6.91214686929668e-06	6.29782410177284e-06	3.9079495509766e-06	5.86651335511765e-06	2.60457556952766e-06	-0.05478	0.429	0.8984	0.9824
k__Bacteria;p__Bacteroidota;c__Bacteroidia;o__Bacteroidales;f__Odoribacteraceae;g__Butyricimonas	0.000834867257058629	0.00109848417840271	0.000525012231343563	0.000490059895990743	0.00130837345914398	0.00141834523326898	0.000930323093290955	0.000654605909066356	0.000996972937154561	0.000867130583700029	0.00109324201817722	0.000667143428023298	-0.05594	0.509	0.9125	0.9824
k__Bacteria;p__Bacteroidota;c__Bacteroidia;o__Marinilabiliales;f__Marinilabiliaceae;g__Labilibacter	2.38125287238628e-05	4.74247066913626e-05	3.49268960661504e-05	1.24040873633655e-05	7.88587126957026e-05	4.70867648291727e-05	3.3597222629596e-05	3.25126908296547e-05	3.31320311441093e-05	3.01780548658748e-05	4.24459495693807e-05	3.38594824038595e-05	-0.05827	0.4837	0.9041	0.9824
k__Bacteria;p__Firmicutes;c__Bacilli;o__Lactobacillales;f__Lactobacillaceae;g__Fructilactobacillus	4.2862551702953e-06	1.8819328052128e-06	1.0810705925237e-05	5.11914716583339e-06	6.28773788935834e-06	3.06255381002749e-06	1.17323634579541e-05	8.19217406731458e-06	4.65491346652775e-06	2.38819139226348e-06	2.07053412533564e-06	3.34874001796413e-06	-0.05865	0.483	0.9034	0.9824
k__Bacteria;p__Bacteroidota;c__Saprospiria;o__Saprospirales;f__Lewinellaceae;g__Neolewinella	2.61937815962491e-05	2.50297063093303e-05	2.3007399789607e-05	6.69426937070521e-06	5.65896410042251e-05	4.05788379828642e-05	2.18648591716418e-05	2.17604623663044e-05	2.7655662359959e-05	1.99739643716582e-05	2.48464095040277e-05	3.01386601616772e-05	-0.06092	0.4904	0.9011	0.9824
k__Bacteria;p__Firmicutes;c__Erysipelotrichia;o__Erysipelotrichales;f__Erysipelotrichaceae;g__Merdibacter	0.000120491395342746	0.000112539581751726	8.62084498140697e-05	4.92225689022442e-05	0.000108201489512708	0.000196386263068013	0.000115190477587186	0.00014438706793642	0.000117468110420024	4.01650370517039e-05	8.17860979507579e-05	0.000161483685310715	-0.06117	0.4791	0.8984	0.9824
k__Bacteria;p__Firmicutes;c__Clostridia;o__Eubacteriales;f__unclassified;g__Anaerotalea	4.4767554000862e-05	1.63728154053514e-05	7.62293366523125e-05	3.3471346853526e-05	6.39253352084765e-05	6.54620876893376e-05	5.97283957859484e-05	6.70734251761381e-05	4.29894949555798e-05	3.01780548658748e-05	4.48615727156056e-05	2.79061668163677e-05	-0.06253	0.3484	0.8576	0.9792
k__Bacteria;p__Fibrobacteres;c__Fibrobacteria;o__Fibrobacterales;f__Fibrobacteraceae;g__Fibrobacter	0.000207645250472083	0.000257448407753112	0.00036506922316762	0.000186455091001701	0.00044459546659338	0.000319654053921619	0.000308774474643429	0.000400904518419207	0.000285592632093438	0.000203430484959171	0.000325764035719474	0.000181576125418499	-0.0649	0.3648	0.8588	0.9792
k__Bacteria;p__Planctomycetota;c__Planctomycetia;o__Pirellulales;f__Pirellulaceae;g__Rhodopirellula	1.00012620640224e-05	4.51663873251073e-06	1.02563107495839e-05	2.36268330730772e-06	8.90762867659099e-06	6.50792684630842e-06	4.79960323279942e-06	9.2161958257289e-06	3.01200283128266e-06	5.64481601807731e-06	1.55290059400173e-05	4.46498669061884e-06	-0.06564	0.5203	0.8996	0.9824
k__Bacteria;p__Bacteroidota;c__Cytophagia;o__Cytophagales;f__Catalimonadaceae;g__Tunicatimonas	6.66750804268158e-06	5.26941185459585e-06	4.71235899305204e-06	1.77201248048079e-06	1.283746485744e-05	1.30158536926168e-05	6.13282635302148e-06	6.6561414296931e-06	3.55963970969769e-06	3.47373293420142e-06	1.17330267102353e-05	6.69748003592826e-06	-0.06794	0.5251	0.8971	0.9824
k__Bacteria;p__Firmicutes;c__Clostridia;o__Eubacteriales;f__Peptostreptococcaceae;g__Proteocatella	1.90500229790902e-05	3.76386561042561e-06	2.07898190869943e-05	1.12227457097117e-05	2.41029952425403e-05	2.81372131296276e-05	2.05316360514197e-05	3.37927180276726e-05	2.10840198189786e-05	5.42770770968972e-06	1.24232047520139e-05	9.30205560545592e-06	-0.06831	0.4347	0.8751	0.9814
k__Bacteria;p__Bacteroidota;c__Flavobacteriia;o__Flavobacteriales;f__Flavobacteriaceae;g__Gramella	1.71450206811812e-05	3.34984039327879e-05	4.51832068157343e-05	6.89115964631418e-06	3.19626676042383e-05	3.69420553334566e-05	2.1331569923553e-05	2.17604623663044e-05	3.01200283128266e-05	2.2145047455534e-05	2.45013204831384e-05	2.23249334530942e-05	-0.06944	0.4905	0.8874	0.9824
k__Bacteria;p__Proteobacteria;c__Gammaproteobacteria;o__Enterobacterales;f__Morganellaceae;g__Morganella	8.5725103405906e-06	3.76386561042561e-06	2.77197587826591e-06	1.77201248048079e-06	6.81171604680487e-06	8.03920375132216e-06	6.3994709770659e-06	7.68016318810742e-06	2.19054751366012e-06	4.55927447613936e-06	3.45089020889274e-06	4.0929044664006e-06	-0.0698	0.5338	0.896	0.9824
k__Bacteria;p__Proteobacteria;c__Alphaproteobacteria;o__Sphingomonadales;f__Sphingomonadaceae;g__Novosphingobium	1.42875172343177e-05	6.96315137928737e-06	1.44142745669827e-05	6.10359854387828e-06	2.7770842344666e-05	2.45004304802199e-05	1.27989419541318e-05	1.30562774197826e-05	1.61552879132434e-05	7.5987907935656e-06	1.48388278982388e-05	1.56274534171659e-05	-0.06998	0.398	0.8604	0.9792
k__Bacteria;p__Actinobacteria;c__Actinomycetia;o__Propionibacteriales;f__Nocardioidaceae;g__Nocardioides	1.61925195322267e-05	1.76901683690004e-05	2.66109684313527e-05	1.96890275608977e-05	3.2748634840408e-05	3.31138630709222e-05	2.74643962765745e-05	3.63527724237085e-05	2.51912964070913e-05	1.65002314374567e-05	2.1395519295135e-05	1.45112067445112e-05	-0.0707	0.3668	0.8472	0.9792
k__Bacteria;p__Actinobacteria;c__Coriobacteriia;o__Eggerthellales;f__Eggerthellaceae;g__Denitrobacterium	1.42875172343177e-05	1.99484877352557e-05	4.1302440586162e-05	1.43729901194553e-05	6.39253352084765e-05	8.90054701039239e-05	5.67953049214598e-05	4.17288866553837e-05	2.08102013797711e-05	3.45202210336266e-05	2.69169436293633e-05	1.63716178656024e-05	-0.07373	0.4948	0.8815	0.9824
k__Bacteria;p__Bacteroidota;c__Flavobacteriia;o__Flavobacteriales;f__Flavobacteriaceae;g__Flavicella	7.14375861715883e-06	8.46869762345762e-06	5.26675416870522e-06	1.57512220487181e-06	1.30994539361632e-05	3.25396342315421e-06	6.3994709770659e-06	1.79203807722506e-06	4.92873190573526e-06	5.86192432646489e-06	8.28213650134257e-06	5.95331558749179e-06	-0.07536	0.6745	0.911	0.9824
k__Bacteria;p__Candidatus_Saccharibacteria;c__Candidatus_Saccharimonadia;o__Candidatus_Saccharimonadales;f__Candidatus_Saccharimonadaceae;g__Candidatus_Chaera	4.76250574477255e-07	1.50554624417024e-06	1.44142745669827e-05	9.84451378044884e-07	3.30106239191313e-05	1.53127690501375e-06	5.59953710493266e-06	7.68016318810742e-06	1.36909219603757e-06	6.29614094324007e-06	3.45089020889274e-07	2.97665779374589e-06	-0.07577	1.075	0.9438	0.9847
k__Bacteria;p__Actinobacteria;c__Coriobacteriia;o__Eggerthellales;f__Eggerthellaceae;g__Arabiibacter	1.71450206811812e-05	2.55942861508941e-05	7.06853848957806e-05	2.18548205925964e-05	0.000106629555040369	0.000119248188977945	6.55945775149254e-05	4.37769301722123e-05	4.90135006181451e-05	4.19019035188046e-05	3.58892581724845e-05	3.12549068343319e-05	-0.07613	0.4768	0.8731	0.9808
k__Bacteria;p__Bacteroidota;c__Cytophagia;o__Cytophagales;f__Bernardetiaceae;g__Hugenholtzia	3.33375402134079e-06	1.90075213326493e-05	1.0810705925237e-05	2.36268330730772e-06	2.2793049848924e-05	5.55087878067483e-06	8.53262796942119e-06	7.68016318810742e-06	6.02400566256532e-06	1.06383071109918e-05	1.24232047520139e-05	2.97665779374589e-06	-0.07634	0.6793	0.9105	0.9824
k__Bacteria;p__Firmicutes;c__Bacilli;o__Bacillales;f__Alicyclobacillaceae;g__Tumebacillus	1.57162689577494e-05	2.8228992078192e-06	1.88494359722082e-05	1.08289651584937e-05	3.40585802340244e-05	3.78991033990902e-05	1.78651898109756e-05	2.81605983563939e-05	1.94411091837335e-05	4.55927447613936e-06	1.48388278982388e-05	1.33949600718565e-05	-0.07783	0.5	0.8763	0.9814
k__Bacteria;p__Actinobacteria;c__Coriobacteriia;o__Coriobacteriales;f__Coriobacteriaceae;g__Senegalimassilia	2.09550252769992e-05	2.9546345041841e-05	6.20922596731563e-05	2.91397607901286e-05	9.14341884744193e-05	0.000134560958028083	8.95925936789225e-05	6.70734251761381e-05	4.98349559357677e-05	3.77768456594404e-05	3.31285460053703e-05	2.79061668163677e-05	-0.0779	0.455	0.8641	0.9792
k__Bacteria;p__Firmicutes;c__Clostridia;o__Eubacteriales;f__Peptococcaceae;g__Acididesulfobacillus	3.81000459581804e-06	5.64579841563841e-07	2.07898190869943e-05	2.95335413413465e-06	7.3356942042514e-06	6.12510762005498e-06	4.79960323279942e-06	1.79203807722506e-05	7.11927941939538e-06	1.08554154193794e-06	4.48615727156056e-06	1.48832889687295e-06	-0.07834	0.6852	0.909	0.9824
k__Bacteria;p__Bacteroidota;c__Bacteroidia;o__Marinilabiliales;f__Prolixibacteraceae;g__Draconibacterium	3.28612896389306e-05	7.35835726838206e-05	3.79760695322429e-05	1.37823192926284e-05	0.000120252987133978	6.41222203974506e-05	3.86634704864398e-05	4.01928540177622e-05	4.5727679347655e-05	3.84281705846032e-05	6.00454896347336e-05	4.46498669061884e-05	-0.07914	0.5445	0.8844	0.9824
k__Bacteria;p__Actinobacteria;c__Coriobacteriia;o__Eggerthellales;f__Eggerthellaceae;g__Rubneribacter	4.76250574477255e-06	3.76386561042561e-06	6.92993969566477e-06	2.95335413413465e-06	2.85568095808358e-05	1.225021524011e-05	1.3598875826265e-05	7.42415774850384e-06	1.28694666427532e-05	4.12505785936419e-06	3.45089020889274e-06	5.20915113905531e-06	-0.07936	0.4961	0.8729	0.9808
k__Bacteria;p__Firmicutes;c__Clostridia;o__Eubacteriales;f__Oscillospiraceae;g__Petroclostridium	3.23850390644534e-05	6.77495809876609e-06	6.12606669096766e-05	4.46940925632377e-05	5.97335099489043e-05	4.28757533403849e-05	4.53295860875501e-05	7.68016318810742e-05	5.94186013080307e-05	8.90144064389114e-06	2.93325667755883e-05	2.12086867804395e-05	-0.08045	0.5212	0.8773	0.9814
k__Bacteria;p__Proteobacteria;c__Gammaproteobacteria;o__Chromatiales;f__Chromatiaceae;g__Rheinheimera	9.52501148954511e-06	1.22325632338832e-05	1.16422986887168e-05	4.33158606339749e-06	7.59768328297467e-06	5.93369800692826e-06	1.03991403377321e-05	7.68016318810742e-06	7.94073473701793e-06	6.07903263485248e-06	6.21160237600693e-06	8.18580893280121e-06	-0.0816	0.4785	0.8646	0.9792
k__Bacteria;p__Bacteroidota;c__Cytophagia;o__Cytophagales;f__Cytophagaceae;g__Cytophaga	3.81000459581804e-06	4.14025217146817e-06	1.219669386437e-05	2.16579303169874e-06	3.30106239191313e-05	3.06255381002749e-06	5.33289248088825e-06	1.1008233902954e-05	1.20480113251306e-05	2.82240800903865e-06	2.07053412533564e-06	7.44164448436473e-06	-0.08242	0.6305	0.896	0.9824
k__Bacteria;p__Firmicutes;c__Clostridia;o__Eubacteriales;f__Peptostreptococcaceae;g__Peptoclostridium	4.71488068732483e-05	8.46869762345762e-06	5.57167151531447e-05	2.30361622462503e-05	3.22246566829615e-05	3.77076937859635e-05	4.3996362967328e-05	5.01770661623018e-05	3.25843942656942e-05	9.98698218582908e-06	2.48464095040277e-05	2.56736734710583e-05	-0.08251	0.4249	0.846	0.9792
k__Bacteria;p__Proteobacteria;c__Gammaproteobacteria;o__Moraxellales;f__Moraxellaceae;g__Psychrobacter	1.09537632129769e-05	7.33953794032993e-06	2.05126214991677e-05	7.67872074875009e-06	1.83392355106285e-05	1.87581420864184e-05	1.813183443502e-05	2.50885330811509e-05	1.75243801092809e-05	1.08554154193794e-05	8.28213650134257e-06	4.46498669061884e-06	-0.08266	0.4049	0.8382	0.9774
k__Bacteria;p__Proteobacteria;c__Gammaproteobacteria;o__Pseudomonadales;f__Marinobacteraceae;g__Marinobacter	1.76212712556585e-05	1.22325632338832e-05	2.57793756678729e-05	1.49636609462822e-05	4.40141652255084e-05	2.8520032355881e-05	2.10649252995086e-05	2.91846201148082e-05	1.53338325956208e-05	1.78028812877823e-05	2.65718546084741e-05	1.71157823140389e-05	-0.08294	0.3791	0.8268	0.9744
k__Bacteria;p__Firmicutes;c__Clostridia;o__Eubacteriales;f__Oscillospiraceae;g__Monoglobus	3.95287976816122e-05	4.70483201303201e-06	8.34364739358038e-05	0.000427448788347088	6.23534007361369e-05	6.20167146530567e-05	3.89301151104842e-05	0.000108546306391918	5.55851431591255e-05	6.51324925162766e-06	4.83124629244983e-05	0.000241853445741854	-0.08431	1.068	0.9371	0.9847
k__Bacteria;p__Bacteroidota;c__Chitinophagia;o__Chitinophagales;f__Chitinophagaceae;g__Thermoflavifilum	9.04876091506785e-06	1.65610086858727e-05	1.219669386437e-05	5.70981799266032e-06	2.33170280063705e-05	1.28244440794901e-05	1.3598875826265e-05	1.07522284633504e-05	9.85746381147053e-06	9.98698218582908e-06	1.20781157311246e-05	1.30228778476383e-05	-0.08464	0.464	0.8553	0.9792
k__Bacteria;p__Proteobacteria;c__Epsilonproteobacteria;o__Campylobacterales;f__Sulfurovaceae;g__Sulfurovum	3.23850390644534e-05	6.21037825720225e-06	2.55021780800463e-05	2.73677483096478e-05	4.03463181233827e-05	1.41643113713771e-05	2.42646607880415e-05	2.89286146752046e-05	2.02625645013561e-05	1.34607151200305e-05	2.5191498524917e-05	1.19066311749836e-05	-0.08665	0.4686	0.8533	0.9792
k__Bacteria;p__Firmicutes;c__Clostridia;o__Candidatus_Borkfalkiales;f__Candidatus_Borkfalkiaceae;g__Candidatus_Borkfalkia	0.000840106013377879	5.98454632057671e-05	0.000392788981950279	0.000677696328646098	0.000365736753897677	0.000396792128011687	0.000553020950268111	0.00155651307278977	0.000304212285959549	8.8145973205361e-05	0.000295741290902108	0.00020055231885363	-0.08699	0.6916	0.8999	0.9824
k__Bacteria;p__Firmicutes;c__Clostridia;o__Eubacteriales;f__Clostridiaceae;g__Caloramator	6.28650758309977e-05	2.44651264677664e-05	0.000110324639954983	4.70567758705454e-05	8.40984942701679e-05	5.14891859310872e-05	6.37280651466145e-05	9.62580452909463e-05	6.13353303824833e-05	2.73556468568362e-05	5.38338872587267e-05	4.39057024577519e-05	-0.08778	0.3561	0.8053	0.9709
k__Bacteria;p__Proteobacteria;c__Gammaproteobacteria;o__Xanthomonadales;f__Xanthomonadaceae;g__Xanthomonas	1.76212712556585e-05	0.000180477356019908	2.96601418974452e-05	1.00414040560578e-05	1.44093993297795e-05	2.04808286045588e-05	2.47979500361303e-05	3.07206527524297e-05	2.54651148462989e-05	2.23621557639216e-05	2.03602522324671e-05	2.1952851228876e-05	-0.08814	0.7968	0.9119	0.9824
k__Bacteria;p__Proteobacteria;c__Gammaproteobacteria;o__Thiotrichales;f__Piscirickettsiaceae;g__Thiomicrorhabdus	3.81000459581804e-06	1.05388237091917e-05	2.35617949652602e-05	3.74091523657056e-06	2.61989078723264e-06	1.01447094957161e-05	4.79960323279942e-06	6.91214686929668e-06	4.65491346652775e-06	9.98698218582908e-06	7.59195845956402e-06	5.58123336327355e-06	-0.08928	0.6782	0.8953	0.9824
k__Bacteria;p__Bacteroidota;c__Cytophagia;o__Cytophagales;f__Hymenobacteraceae;g__Botryobacter	6.19125746820432e-06	6.02218497668097e-06	4.98955658087863e-06	2.16579303169874e-06	5.50177065318855e-06	3.44537303628093e-06	2.66644624044412e-06	2.30404895643223e-06	9.3098269330555e-06	3.03951631742624e-06	5.86651335511765e-06	5.20915113905531e-06	-0.0901	0.5833	0.8772	0.9814
k__Bacteria;p__Proteobacteria;c__Alphaproteobacteria;o__Rhodospirillales;f__Acetobacteraceae;g__Roseomonas	8.5725103405906e-06	5.83399169615969e-06	9.97911316175727e-06	4.72536661461544e-06	1.12655303851004e-05	9.57048065633591e-06	1.2265652706043e-05	2.12484514870972e-05	1.28694666427532e-05	1.9539747754883e-06	7.24686943867475e-06	3.72082224218237e-06	-0.09116	0.4453	0.8378	0.9774
k__Bacteria;p__Proteobacteria;c__Betaproteobacteria;o__Burkholderiales;f__unclassified;g__Aquabacterium	2.38125287238628e-06	5.26941185459585e-06	1.94038311478614e-05	2.36268330730772e-06	1.07415522276538e-05	6.50792684630842e-06	7.73269409728796e-06	1.15202447821611e-05	4.92873190573526e-06	4.99349109291454e-06	3.10580118800346e-06	4.0929044664006e-06	-0.09137	0.4983	0.8545	0.9792
k__Bacteria;p__Actinobacteria;c__Coriobacteriia;o__Eggerthellales;f__Eggerthellaceae;g__Paraeggerthella	2.76225333196808e-05	4.87420596550116e-05	9.20295991584281e-05	2.85490899633016e-05	0.000121038954370148	0.000185858734346043	0.000119723436195941	7.52655992434527e-05	5.28469587670503e-05	5.99218931149745e-05	5.0382997049834e-05	3.83244690944784e-05	-0.09161	0.4819	0.8492	0.9792
k__Bacteria;p__Actinobacteria;c__Coriobacteriia;o__Eggerthellales;f__Eggerthellaceae;g__Ellagibacter	1.04775126384996e-05	1.44908826001386e-05	3.40953033026707e-05	7.28494019753214e-06	4.03463181233827e-05	4.59383071504124e-05	3.67969581181289e-05	2.30404895643223e-05	1.45123772779983e-05	2.08423976052085e-05	1.79446290862422e-05	1.04183022781106e-05	-0.09309	0.4683	0.8424	0.9778
k__Bacteria;p__Firmicutes;c__Clostridia;o__Eubacteriales;f__Oscillospiraceae;g__Papillibacter	0.000246697797579218	1.29853363559683e-05	8.09416956453645e-05	0.000127191118043399	9.06482212382495e-05	0.000106615154511582	0.000201316691153531	0.000154371280080959	0.000122944479204174	2.04081809884333e-05	7.00530712405226e-05	3.94407157671331e-05	-0.09343	0.6699	0.8891	0.9824
k__Bacteria;p__Firmicutes;c__Clostridia;o__Eubacteriales;f__unclassified;g__Intestinimonas	0.00289417474109828	0.000210588280903313	0.00179180520771108	0.00221344047839612	0.00173305775575439	0.00183045013033081	0.00198863560612323	0.0026811449689683	0.0017308063542307	0.000628311444473682	0.000995926914286444	0.000902671475953442	-0.09365	0.5716	0.8699	0.9808
k__Bacteria;p__Firmicutes;c__Clostridia;o__Eubacteriales;f__Clostridiaceae;g__Oxobacter	2.76225333196808e-05	5.26941185459585e-06	3.5204093653977e-05	3.28806760266991e-05	3.48445474701942e-05	3.54107784284429e-05	3.27972887574627e-05	6.01612783068415e-05	3.88822183674671e-05	6.29614094324007e-06	1.96700741906886e-05	1.48832889687295e-05	-0.09402	0.5198	0.8565	0.9792
k__Bacteria;p__Firmicutes;c__Clostridia;o__Eubacteriales;f__Desulfallaceae;g__Desulfoscipio	1.38112666598404e-05	1.12915968312768e-06	1.38598793913295e-05	1.24040873633655e-05	8.38365051914446e-06	1.9715190152052e-05	1.17323634579541e-05	1.94564134098721e-05	1.8619653866111e-05	1.30264985032553e-06	1.10428486684568e-05	4.83706891483708e-06	-0.09492	0.7028	0.8926	0.9824
k__Bacteria;p__Firmicutes;c__Clostridia;o__Eubacteriales;f__Clostridiaceae;g__Inconstantimicrobium	3.04800367665444e-05	7.52773122085121e-06	4.57376019913875e-05	2.10672594901605e-05	3.74644382574268e-05	3.27310438446688e-05	2.87976193967965e-05	3.50727452256906e-05	5.14778665710128e-05	1.06383071109918e-05	1.89798961489101e-05	1.74878645382571e-05	-0.09498	0.4109	0.8172	0.9739
k__Bacteria;p__Firmicutes;c__Clostridia;o__Eubacteriales;f__unclassified;g__Levyella	1.38112666598404e-05	7.52773122085121e-07	1.49686697426359e-05	6.89115964631418e-06	4.03463181233827e-05	1.33986729188703e-05	1.06657849617765e-05	1.56163318158184e-05	9.03600849384798e-06	4.77638278452695e-06	6.90178041778547e-06	7.81372670858297e-06	-0.09528	0.6474	0.883	0.9824
k__Bacteria;p__Proteobacteria;c__Deltaproteobacteria;o__Desulfovibrionales;f__Desulfovibrionaceae;g__Pseudodesulfovibrio	3.23850390644534e-05	2.8228992078192e-05	7.15169776592604e-05	1.90983567340707e-05	5.65896410042251e-05	4.67039456029192e-05	8.37264119499455e-05	0.000115714458700818	3.23105758264867e-05	1.75857729793947e-05	2.31209643995813e-05	1.74878645382571e-05	-0.09569	0.4386	0.8273	0.9744
k__Bacteria;p__Firmicutes;c__Negativicutes;o__Veillonellales;f__Veillonellaceae;g__Dialister	3.42900413623624e-05	8.46869762345762e-06	3.96392550592025e-05	2.97304316169555e-05	3.48445474701942e-05	6.20167146530567e-05	3.89301151104842e-05	5.27371205583376e-05	2.90247545559966e-05	1.06383071109918e-05	2.69169436293633e-05	2.90224134890225e-05	-0.09677	0.4391	0.8256	0.9744
k__Bacteria;p__Proteobacteria;c__Betaproteobacteria;o__Neisseriales;f__Neisseriaceae;g__Wielerella	1.23825149364086e-05	1.8819328052128e-07	6.098346932185e-06	1.26009776389745e-05	8.38365051914446e-06	1.11017575613497e-05	4.53295860875501e-06	9.72820670493607e-06	2.62865701639214e-05	4.34216616775177e-07	2.41562314622492e-06	8.55789115701944e-06	-0.09917	1.109	0.9287	0.9847
k__Bacteria;p__Firmicutes;c__Clostridia;o__Eubacteriales;f__Eubacteriaceae;g__Aminicella	6.1436324107566e-05	2.50297063093303e-05	8.01101028818847e-05	4.13469578778851e-05	0.000103223697016966	6.60363165287178e-05	6.50612882668366e-05	7.32175557266241e-05	5.33945956454654e-05	6.83891171420904e-05	3.03678338382561e-05	4.31615380093155e-05	-0.09962	0.4106	0.8083	0.9709
k__Bacteria;p__Proteobacteria;c__Deltaproteobacteria;o__Myxococcales;f__Anaeromyxobacteraceae;g__Anaeromyxobacter	7.62000919163609e-06	8.6568909039789e-06	1.10879035130636e-05	3.15024440974363e-06	1.17895085425469e-05	7.27356529881529e-06	1.06657849617765e-05	1.04962230237468e-05	4.65491346652775e-06	4.34216616775177e-06	7.59195845956402e-06	7.44164448436473e-06	-0.1019	0.4155	0.8063	0.9709
k__Bacteria;p__Firmicutes;c__Clostridia;o__Eubacteriales;f__Clostridiaceae;g__Abyssisolibacter	2.33362781493855e-05	3.57567232990433e-06	2.52249804922198e-05	1.22071970877566e-05	2.14831044553077e-05	1.70354555682779e-05	1.86651236831089e-05	3.09766581920333e-05	2.10840198189786e-05	5.21059940130213e-06	1.06977596475675e-05	8.92997338123768e-06	-0.1024	0.4455	0.8183	0.9739
k__Bacteria;p__Proteobacteria;c__Alphaproteobacteria;o__unclassified;f__unclassified;g__Micavibrio	9.52501148954511e-07	4.51663873251073e-06	4.43516140522545e-06	1.57512220487181e-06	9.69359591276078e-06	9.37907104320919e-06	5.33289248088825e-06	4.86410335246803e-06	6.02400566256532e-06	8.68433233550355e-07	6.90178041778547e-06	1.86041112109118e-06	-0.1025	0.6319	0.8711	0.9808
k__Bacteria;p__Proteobacteria;c__Alphaproteobacteria;o__Hyphomicrobiales;f__Rhizobiaceae;g__Rhizobium	3.71475448092259e-05	4.10261351536391e-05	4.90639730453066e-05	2.40206136242952e-05	2.80328314233893e-05	3.52193688153161e-05	4.15965613509283e-05	4.7617011766266e-05	3.58702155361844e-05	2.40990222310223e-05	2.5191498524917e-05	2.64178379194948e-05	-0.103	0.4224	0.8074	0.9709
k__Bacteria;p__Proteobacteria;c__Deltaproteobacteria;o__Syntrophales;f__Syntrophaceae;g__Syntrophus	8.5725103405906e-06	4.51663873251073e-06	1.10879035130636e-05	3.93780551217953e-06	2.20070826127542e-05	8.80484220382904e-06	1.2265652706043e-05	2.76485874771867e-05	8.48837161543295e-06	3.69084124258901e-06	7.59195845956402e-06	2.60457556952766e-06	-0.1032	0.4625	0.8233	0.9744
k__Bacteria;p__Synergistetes;c__Synergistia;o__Synergistales;f__Synergistaceae;g__Dethiosulfovibrio	1.38112666598404e-05	2.63470592729792e-06	5.84886910314106e-05	6.10359854387828e-06	2.04351481404146e-05	5.05321378654536e-05	2.39980161639971e-05	4.37769301722123e-05	1.61552879132434e-05	5.86192432646489e-06	7.9370474804533e-06	1.07903845023289e-05	-0.1034	0.6061	0.8645	0.9792
k__Bacteria;p__Bacteroidota;c__Sphingobacteriia;o__Sphingobacteriales;f__Sphingobacteriaceae;g__Pararcticibacter	5.23875631924981e-06	6.77495809876609e-06	5.26675416870522e-06	1.96890275608977e-06	1.83392355106285e-05	6.69933645943513e-06	3.19973548853295e-06	9.47220126533249e-06	4.65491346652775e-06	7.16457417679043e-06	7.59195845956402e-06	3.72082224218237e-06	-0.1049	0.5506	0.8489	0.9792
k__Bacteria;p__Bacteroidota;c__Cytophagia;o__Cytophagales;f__Thermoflexibacteraceae;g__Rhodoflexus	2.85750344686353e-06	7.90411778189377e-06	9.14752039827749e-06	4.52847633900646e-06	2.51509515574334e-05	1.33986729188703e-06	5.06624785684383e-06	5.12010879207161e-06	4.65491346652775e-06	5.64481601807731e-06	4.83124629244983e-06	5.95331558749179e-06	-0.1054	0.6957	0.8796	0.9823
k__Bacteria;p__Proteobacteria;c__Betaproteobacteria;o__Burkholderiales;f__Burkholderiaceae;g__Caballeronia	5.23875631924981e-06	9.40966402606402e-07	1.19194962765434e-05	4.33158606339749e-06	1.7815257353182e-05	1.05275287219695e-05	7.46604947324355e-06	8.96019038612532e-06	4.38109502732023e-06	6.29614094324007e-06	4.83124629244983e-06	3.34874001796413e-06	-0.1066	0.5271	0.8398	0.9774
k__Bacteria;p__Actinobacteria;c__Actinomycetia;o__Propionibacteriales;f__Propionibacteriaceae;g__Tessaracoccus	1.71450206811812e-05	4.70483201303201e-06	1.60774600939423e-05	8.466281851186e-06	1.3885421172333e-05	1.05275287219695e-05	1.83984790590645e-05	1.76643753326471e-05	1.28694666427532e-05	5.86192432646489e-06	1.55290059400173e-05	2.60457556952766e-06	-0.1088	0.4724	0.8178	0.9739
k__Bacteria;p__Firmicutes;c__Clostridia;o__Eubacteriales;f__Clostridiales_Family_XVI.Incertae_Sedis;g__Carboxydocella	1.66687701067039e-05	7.15134465980865e-06	2.10670166748209e-05	9.64762350483986e-06	1.75532682744587e-05	2.62231169983604e-05	1.38655204503094e-05	2.48325276415473e-05	1.53338325956208e-05	1.15067403445422e-05	1.31133827937924e-05	8.55789115701944e-06	-0.1094	0.3669	0.7655	0.9624
k__Bacteria;p__Actinobacteria;c__Coriobacteriia;o__Eggerthellales;f__Eggerthellaceae;g__Slackia	0.000130968907981245	0.000125901304668737	0.000388353820545054	0.000118134165365386	0.000409226940965739	0.00055815043187751	0.000419431993621861	0.000264965629989706	0.000218507114487597	0.000176726163027497	0.000185657893238429	0.000133205436270129	-0.1097	0.4082	0.7882	0.9669
k__Bacteria;p__Spirochaetes;c__Spirochaetia;o__Brachyspirales;f__Brachyspiraceae;g__Brachyspira	9.38213631720193e-05	2.0136681015777e-05	0.000203185831876891	6.24142173680456e-05	0.000105843587804199	0.000100107227665274	8.95925936789225e-05	0.00013158679595624	0.000167029247916584	3.08293797910376e-05	6.62570920107406e-05	3.86965513186966e-05	-0.1101	0.4578	0.81	0.9709
k__Bacteria;p__Firmicutes;c__Clostridia;o__Thermoanaerobacterales;f__Thermoanaerobacteraceae;g__Thermacetogenium	6.66750804268158e-06	5.64579841563841e-07	1.30282866278498e-05	5.9067082682693e-06	9.16961775531425e-06	8.61343259070232e-06	9.59920646559884e-06	9.72820670493607e-06	4.92873190573526e-06	3.9079495509766e-06	4.14106825067128e-06	1.86041112109118e-06	-0.1105	0.6071	0.8556	0.9792
k__Bacteria;p__Firmicutes;c__Clostridia;o__Eubacteriales;f__Peptococcaceae;g__Desulfitibacter	1.57162689577494e-05	3.01109248834049e-06	2.9105746721792e-05	2.22486011438144e-05	1.70292901170122e-05	3.732487455971e-05	2.47979500361303e-05	4.19848920949872e-05	1.58814694740359e-05	7.38168248517802e-06	1.00075816057889e-05	9.67413782967415e-06	-0.111	0.5427	0.838	0.9774
k__Bacteria;p__Acidobacteria;c__Holophagae;o__Holophagales;f__Holophagaceae;g__Geothrix	2.38125287238628e-06	3.19928576886177e-06	4.15796381739886e-06	2.16579303169874e-06	1.83392355106285e-05	3.44537303628093e-06	4.2663139847106e-06	5.63211967127878e-06	3.28582127049018e-06	4.12505785936419e-06	3.10580118800346e-06	2.60457556952766e-06	-0.1112	0.4958	0.8226	0.9744
k__Bacteria;p__Deinococcus-Thermus;c__Deinococci;o__Deinococcales;f__Deinococcaceae;g__Deinococcus	2.28600275749083e-05	9.97424386762786e-06	3.38181057148441e-05	2.61864066559939e-05	3.45825583914709e-05	5.30204628361009e-05	3.0397487141063e-05	3.22566853900512e-05	1.97149276229411e-05	1.45462566619684e-05	3.07129228591454e-05	2.56736734710583e-05	-0.1135	0.407	0.7803	0.9665
k__Bacteria;p__Proteobacteria;c__Gammaproteobacteria;o__Alteromonadales;f__Pseudoalteromonadaceae;g__Pseudoalteromonas	2.57175310217718e-05	2.16422272599472e-05	4.51832068157343e-05	1.47667706706733e-05	3.92983618084897e-05	2.64145266114871e-05	2.77310409006189e-05	4.2752908413798e-05	2.8203299238374e-05	1.30264985032553e-05	3.03678338382561e-05	1.71157823140389e-05	-0.1141	0.3476	0.7428	0.9564
k__Bacteria;p__Tenericutes;c__Mollicutes;o__Entomoplasmatales;f__Entomoplasmataceae;g__Mesoplasma	2.85750344686353e-06	6.02218497668097e-06	1.85722383843816e-05	1.18134165365386e-06	1.02175740702073e-05	3.25396342315421e-06	3.46638011257736e-06	3.07206527524297e-06	7.66691629781041e-06	3.03951631742624e-06	3.45089020889274e-06	8.55789115701944e-06	-0.1155	0.6411	0.8571	0.9792
k__Bacteria;p__Firmicutes;c__Bacilli;o__Bacillales;f__Sporolactobacillaceae;g__Sporolactobacillus	9.23926114485876e-05	2.29595802235962e-05	9.56331678001738e-05	7.24556214241034e-05	0.00011317928200845	9.45563488845988e-05	7.17274038679469e-05	0.000114434431502801	7.06451573155388e-05	5.0152019237533e-05	6.14258457182907e-05	5.17194291663349e-05	-0.1162	0.3915	0.7665	0.9624
k__Bacteria;p__Proteobacteria;c__Gammaproteobacteria;o__Xanthomonadales;f__Xanthomonadaceae;g__Luteimonas	1.09537632129769e-05	4.51663873251073e-06	9.42471798610408e-06	3.74091523657056e-06	1.72912791957354e-05	2.41176112539665e-05	7.73269409728796e-06	8.96019038612532e-06	1.15003744467156e-05	6.94746586840284e-06	6.90178041778547e-06	1.11624667265471e-05	-0.1168	0.4542	0.797	0.9673
k__Bacteria;p__Firmicutes;c__Clostridia;o__Eubacteriales;f__Lachnospiraceae;g__Alitiscatomonas	8.42963516824742e-05	1.01624371481491e-05	9.0089216043642e-05	4.70567758705454e-05	8.77663413722936e-05	8.32631817101224e-05	8.95925936789225e-05	0.000164867503104706	4.54538609084474e-05	1.15067403445422e-05	5.10731750916125e-05	3.90686335429148e-05	-0.1174	0.5495	0.8308	0.9759
k__Bacteria;p__Actinobacteria;c__Coriobacteriia;o__Eggerthellales;f__Eggerthellaceae;g__Eggerthella	0.000265271569983831	0.000247474163885484	0.000717664554883043	0.000224258023918624	0.000782823367225114	0.00102920948978236	0.000743138567211777	0.00054477957547642	0.000427704402042138	0.000325879570889771	0.000307474317612343	0.000284270819302733	-0.1183	0.3943	0.7641	0.9624
k__Bacteria;p__Firmicutes;c__Clostridia;o__Eubacteriales;f__Pumilibacteraceae;g__Anaerocaecibacter	0.00219361014604224	4.66719335692775e-05	0.0011101763392455	0.00131483326051675	0.000675669834027299	0.000616721773494286	0.000794334335028304	0.00191210462839914	0.000788597104917642	9.20539227563376e-05	0.00067016287856697	0.000463242369151705	-0.1211	0.8509	0.8869	0.9824
k__Bacteria;p__Proteobacteria;c__Gammaproteobacteria;o__Enterobacterales;f__Erwiniaceae;g__Pantoea	1.57162689577494e-05	7.71592450137249e-06	4.04708478226822e-05	1.14196359853206e-05	2.7770842344666e-05	2.87114419690077e-05	2.23981484197306e-05	2.53445385207545e-05	1.56076510348283e-05	1.04211988026043e-05	1.69093620235744e-05	1.59995356413842e-05	-0.1216	0.3486	0.7273	0.9564
k__Archaea;p__Euryarchaeota;c__Methanobacteria;o__Methanobacteriales;f__Methanobacteriaceae;g__Methanobrevibacter	4.71488068732483e-05	1.78783616495216e-05	8.48224618749368e-05	2.38237233486862e-05	8.67183850574005e-05	5.8379932003649e-05	5.81285280416819e-05	5.88812511088236e-05	5.39422325238804e-05	2.08423976052085e-05	3.45089020889274e-05	3.6091975749169e-05	-0.1216	0.3416	0.722	0.9564
k__Bacteria;p__Proteobacteria;c__Gammaproteobacteria;o__Pasteurellales;f__Pasteurellaceae;g__Gallibacterium	1.71450206811812e-05	1.50554624417024e-05	1.63546576817689e-05	7.67872074875009e-06	1.02175740702073e-05	1.68440459551512e-05	1.33322312022206e-05	2.73925820375831e-05	9.3098269330555e-06	9.11854895227873e-06	8.28213650134257e-06	1.22787133992018e-05	-0.1223	0.465	0.7925	0.9673
k__Bacteria;p__Proteobacteria;c__Alphaproteobacteria;o__Rhodospirillales;f__Acetobacteraceae;g__Acidiphilium	0.00017526021140763	1.8819328052128e-05	8.92576232801622e-05	0.000155543317731092	9.27441338680356e-05	8.63257355201499e-05	0.000121856593188296	0.00027955794004711	7.61215260996891e-05	1.97568560632706e-05	7.6954851658308e-05	5.13473469421167e-05	-0.124	0.6232	0.8423	0.9778
k__Bacteria;p__Proteobacteria;c__Deltaproteobacteria;o__Desulfuromonadales;f__Geobacteraceae;g__Geomonas	2.00025241280447e-05	3.19928576886177e-06	3.07689322487516e-05	1.22071970877566e-05	2.33170280063705e-05	1.76096844076581e-05	1.51987435705315e-05	3.89128268197443e-05	1.42385588387908e-05	6.73035756001525e-06	9.31740356401039e-06	1.04183022781106e-05	-0.1244	0.4622	0.7878	0.9669
k__Bacteria;p__Firmicutes;c__Clostridia;o__Eubacteriales;f__Heliobacteriaceae;g__Heliophilum	1.14300137874541e-05	7.52773122085121e-07	5.82114934435841e-06	7.28494019753214e-06	1.02175740702073e-05	1.05275287219695e-05	9.59920646559884e-06	1.38242937385934e-05	8.21455317622544e-06	8.68433233550355e-07	2.76071216711419e-06	8.18580893280121e-06	-0.1245	0.715	0.8618	0.9792
k__Bacteria;p__Proteobacteria;c__Deltaproteobacteria;o__Desulfobacterales;f__Desulfobacteraceae;g__Desulfosarcina	1.42875172343177e-05	3.57567232990433e-06	8.8703228104509e-06	7.28494019753214e-06	1.07415522276538e-05	1.55041786632642e-05	1.62653220667092e-05	2.73925820375831e-05	1.69767432308659e-05	1.9539747754883e-06	6.90178041778547e-06	2.97665779374589e-06	-0.1249	0.5564	0.8224	0.9744
k__Bacteria;p__Firmicutes;c__Bacilli;o__Bacillales;f__unclassified;g__Acidibacillus	6.19125746820432e-06	2.25831936625536e-06	1.77406456209018e-05	5.9067082682693e-06	7.07370512552814e-06	8.80484220382904e-06	1.54653881945759e-05	8.44817950691816e-06	6.84546098018787e-06	3.03951631742624e-06	6.21160237600693e-06	2.97665779374589e-06	-0.1263	0.4367	0.7724	0.9632
k__Eukaryota;p__Parabasalia;c__unclassified;o__Trichomonadida;f__Trichomonadidae;g__Trichomonas	4.76250574477255e-07	4.89302529355329e-06	0.00123075728995006	2.5595735829167e-06	3.40585802340244e-06	1.99065997651787e-05	4.79960323279942e-06	5.63211967127878e-06	1.06789191290931e-05	6.07903263485248e-06	1.06977596475675e-05	1.265079562342e-05	-0.1299	1.48	0.93	0.9847
k__Bacteria;p__Proteobacteria;c__Betaproteobacteria;o__Burkholderiales;f__Comamonadaceae;g__Limnohabitans	1.90500229790902e-06	2.25831936625536e-06	6.098346932185e-06	3.3471346853526e-06	1.30994539361632e-05	1.41643113713771e-05	5.59953710493266e-06	7.16815230890026e-06	2.19054751366012e-06	7.81589910195319e-06	2.41562314622492e-06	5.20915113905531e-06	-0.1301	0.6113	0.8315	0.9759
k__Bacteria;p__Bacteroidota;c__Flavobacteriia;o__Flavobacteriales;f__Flavobacteriaceae;g__Mesohalobacter	9.52501148954511e-07	1.29853363559683e-05	8.8703228104509e-06	1.57512220487181e-06	7.85967236169793e-06	4.59383071504124e-06	5.33289248088825e-06	2.81605983563939e-06	3.83345814890521e-06	6.29614094324007e-06	4.83124629244983e-06	1.86041112109118e-06	-0.1303	0.7434	0.8608	0.9792
k__Bacteria;p__Firmicutes;c__Negativicutes;o__Veillonellales;f__Veillonellaceae;g__Anaeroglobus	6.19125746820432e-06	9.40966402606402e-07	1.16422986887168e-05	7.28494019753214e-06	4.97779249574202e-06	6.69933645943513e-06	9.06591721751002e-06	1.38242937385934e-05	8.21455317622544e-06	1.30264985032553e-06	3.45089020889274e-06	1.86041112109118e-06	-0.1325	0.6041	0.8264	0.9744
k__Archaea;p__Euryarchaeota;c__Methanobacteria;o__Methanobacteriales;f__Methanobacteriaceae;g__Methanobacterium	4.76250574477255e-06	2.8228992078192e-06	1.46914721548093e-05	8.07250129996805e-06	2.56749297148799e-05	1.83753228601649e-05	1.25322973300874e-05	1.86883970910614e-05	7.66691629781041e-06	5.42770770968972e-06	7.24686943867475e-06	5.58123336327355e-06	-0.1338	0.4512	0.7668	0.9624
k__Bacteria;p__Firmicutes;c__Clostridia;o__Eubacteriales;f__Oscillospiraceae;g__Provencibacterium	8.00100965121789e-05	5.64579841563841e-07	1.58002625061157e-05	0.000175429235567598	6.07814662637973e-05	3.94303803041039e-05	6.18615527783037e-05	4.50569573702302e-05	5.06564112533902e-05	5.64481601807731e-06	7.9370474804533e-06	2.23249334530942e-05	-0.1366	1.211	0.9102	0.9824
k__Bacteria;p__Proteobacteria;c__Alphaproteobacteria;o__Hyphomicrobiales;f__Rhizobiaceae;g__Agrobacterium	7.62000919163609e-06	9.40966402606402e-07	5.54395175653181e-06	3.3471346853526e-06	8.1216614404212e-06	4.78524032816795e-06	6.3994709770659e-06	1.30562774197826e-05	5.20255034494278e-06	6.51324925162766e-07	3.10580118800346e-06	2.97665779374589e-06	-0.1377	0.5754	0.8109	0.9711
k__Bacteria;p__Firmicutes;c__Bacilli;o__Lactobacillales;f__Carnobacteriaceae;g__Marinilactibacillus	2.428877929834e-05	4.51663873251073e-06	2.35617949652602e-05	1.33885387414104e-05	3.30106239191313e-05	1.76096844076581e-05	1.78651898109756e-05	2.66245657187724e-05	1.94411091837335e-05	9.76987387744149e-06	1.17330267102353e-05	9.67413782967415e-06	-0.1379	0.4037	0.7328	0.9564
k__Bacteria;p__Firmicutes;c__Clostridia;o__Eubacteriales;f__Oscillospiraceae;g__Caproicibacterium	0.000100012620640224	1.78783616495216e-05	0.000122244136231527	9.94295891825332e-05	0.000194133907333939	0.000118291140912312	0.000120790014692119	0.000150531198486905	0.000106515372851723	5.34086438633468e-05	4.90026409662769e-05	4.98590180452437e-05	-0.1389	0.4702	0.7677	0.9626
k__Bacteria;p__Firmicutes;c__Clostridia;o__Eubacteriales;f__Oscillospiraceae;g__Ligaoa	0.000153828935556154	1.33617229170109e-05	0.000153013068480278	0.000112621237648335	0.000132566473833972	0.000135135186867463	0.000136255402886695	0.000212740520310576	0.000106789191290931	2.34476973058596e-05	7.9370474804533e-05	5.46960869600808e-05	-0.1407	0.5682	0.8045	0.9709
k__Bacteria;p__Bacteroidota;c__Cytophagia;o__Cytophagales;f__Hymenobacteraceae;g__Rufibacter	1.76212712556585e-05	3.74504628237348e-05	2.13442142626475e-05	1.27978679145835e-05	7.62388219084699e-05	1.26330344663634e-05	3.19973548853295e-05	1.84323916514578e-05	2.43698410894688e-05	1.82370979045575e-05	1.69093620235744e-05	1.93482756593483e-05	-0.1417	0.5502	0.7967	0.9673
k__Bacteria;p__Firmicutes;c__Clostridia;o__Eubacteriales;f__Proteinivoraceae;g__Alkalicella	8.5725103405906e-06	2.8228992078192e-06	1.19194962765434e-05	5.11914716583339e-06	1.04795631489306e-05	1.78010940207848e-05	1.25322973300874e-05	1.22882611009719e-05	1.04051006898856e-05	1.9539747754883e-06	5.86651335511765e-06	7.44164448436473e-06	-0.1421	0.435	0.7439	0.9564
k__Bacteria;p__Actinobacteria;c__Actinomycetia;o__Actinomycetales;f__Actinomycetaceae;g__Fannyhessea	6.19125746820432e-06	3.57567232990433e-06	4.71235899305204e-06	5.9067082682693e-06	1.25754757787167e-05	7.08215568568857e-06	6.66611560111031e-06	1.45923100574041e-05	1.0131282250678e-05	6.51324925162766e-07	4.48615727156056e-06	9.30205560545592e-06	-0.1423	0.6247	0.8198	0.9744
k__Bacteria;p__Firmicutes;c__Bacilli;o__Bacillales;f__Planococcaceae;g__Kurthia	7.62000919163609e-06	2.07012608573408e-06	1.77406456209018e-05	1.26009776389745e-05	2.12211153765844e-05	1.95237805389253e-05	1.54653881945759e-05	1.33122828593862e-05	1.50600141564133e-05	8.03300741034078e-06	1.27682937729031e-05	2.23249334530942e-06	-0.1439	0.5699	0.8007	0.9692
k__Bacteria;p__Actinobacteria;c__Coriobacteriia;o__Eggerthellales;f__Eggerthellaceae;g__Cryptobacterium	1.61925195322267e-05	2.39005466262026e-05	6.32010500244627e-05	2.10672594901605e-05	7.78107563808095e-05	0.000106232335285329	6.10616189061704e-05	4.40329356118159e-05	3.64178524145995e-05	3.08293797910376e-05	2.69169436293633e-05	2.56736734710583e-05	-0.144	0.4522	0.7501	0.9564
k__Bacteria;p__Firmicutes;c__Tissierellia;o__Tissierellales;f__Tissierellaceae;g__Tissierella	0.000128111404534382	2.67234458340218e-05	0.000211501759511689	0.000116559043160514	0.00014042614619567	0.000155807425085149	0.000157853617434292	0.000215556580146215	0.000125682663596249	4.10334702852543e-05	6.9362893198744e-05	7.40443626194291e-05	-0.1446	0.4449	0.7452	0.9564
k__Bacteria;p__Firmicutes;c__Clostridia;o__Eubacteriales;f__Oscillospiraceae;g__Dysosmobacter	0.00185975849333368	3.36865972133092e-05	0.000543307272140118	0.00122780775869758	0.000469746418150813	0.000526950664937855	0.00103671429828468	0.000804113085794847	0.000677974455477806	9.70474138492521e-05	0.000278486839857644	0.00031440947946441	-0.1452	0.8636	0.8665	0.9806
k__Bacteria;p__Proteobacteria;c__Betaproteobacteria;o__Burkholderiales;f__Oxalobacteraceae;g__Massilia	1.90500229790902e-05	2.23950003820324e-05	3.13233274244048e-05	7.48183047314111e-06	2.72468641872195e-05	4.00046091434841e-05	3.09307763891518e-05	2.30404895643223e-05	1.53338325956208e-05	1.23751735780926e-05	2.10504302742457e-05	1.86041112109118e-05	-0.1452	0.4163	0.7272	0.9564
k__Bacteria;p__Firmicutes;c__Bacilli;o__Bacillales;f__Paenibacillaceae;g__Fontibacillus	3.14325379154989e-05	2.8228992078192e-06	2.79969563704857e-05	2.83521996876926e-05	3.95603508872129e-05	3.19654053921619e-05	3.17307102612851e-05	5.0689077041509e-05	3.86083999282596e-05	4.55927447613936e-06	1.82897181071315e-05	8.18580893280121e-06	-0.146	0.6322	0.8174	0.9739
k__Bacteria;p__Firmicutes;c__Bacilli;o__Bacillales;f__Bacillaceae;g__Halobacillus	2.38125287238628e-05	9.03327746502146e-06	4.04708478226822e-05	2.44143941755131e-05	4.34901870680619e-05	5.28290532229742e-05	2.90642640208409e-05	4.35209247326087e-05	2.73818439207515e-05	1.12896320361546e-05	3.10580118800346e-05	1.93482756593483e-05	-0.1463	0.3873	0.7056	0.9527
k__Bacteria;p__Firmicutes;c__Clostridia;o__Eubacteriales;f__Clostridiaceae;g__Fonticella	7.62000919163609e-06	1.0727016989713e-05	1.6909052857422e-05	9.84451378044884e-06	1.62433228808424e-05	2.81372131296276e-05	1.62653220667092e-05	1.35682882989898e-05	1.17741928859231e-05	1.28093901948677e-05	1.34584718146817e-05	6.69748003592826e-06	-0.1464	0.4339	0.7359	0.9564
k__Bacteria;p__Thermotogae;c__Thermotogae;o__Thermotogales;f__Fervidobacteriaceae;g__Thermosipho	9.04876091506785e-06	1.69373952469152e-06	9.97911316175727e-06	2.16579303169874e-06	1.12655303851004e-05	2.29691535752062e-06	3.46638011257736e-06	4.09608703365729e-06	1.15003744467156e-05	1.51975815871312e-06	5.52142433422838e-06	2.97665779374589e-06	-0.1472	0.5571	0.7916	0.9673
k__Bacteria;p__Firmicutes;c__Clostridia;o__Thermoanaerobacterales;f__Thermoanaerobacteraceae;g__Caldanaerobacter	9.04876091506785e-06	2.07012608573408e-06	2.27302022017804e-05	6.49737909509623e-06	1.02175740702073e-05	1.32072633057436e-05	9.59920646559884e-06	1.38242937385934e-05	1.0131282250678e-05	3.47373293420142e-06	4.83124629244983e-06	7.81372670858297e-06	-0.1496	0.4448	0.7367	0.9564
k__Bacteria;p__Firmicutes;c__Clostridia;o__Eubacteriales;f__Desulfitobacteriaceae;g__Dehalobacter	0.000110013882704246	1.43026893196173e-05	8.48224618749368e-05	6.26111076436546e-05	0.000104271653331859	0.000120970875496086	9.4392196911722e-05	0.000166659541181931	0.000100765185628365	1.69344480542319e-05	5.69396884467302e-05	3.23711535069866e-05	-0.1498	0.5227	0.7745	0.9637
k__Bacteria;p__Proteobacteria;c__Alphaproteobacteria;o__Hyphomicrobiales;f__Rhizobiaceae;g__Liberibacter	5.23875631924981e-06	7.52773122085121e-07	6.37554452001159e-06	5.51292771705135e-06	5.50177065318855e-06	8.99625181695575e-06	2.39980161639971e-06	1.2800271980179e-05	3.83345814890521e-06	2.17108308387589e-06	5.52142433422838e-06	2.23249334530942e-06	-0.1521	0.5814	0.7936	0.9673
k__Bacteria;p__Actinobacteria;c__Coriobacteriia;o__Coriobacteriales;f__Coriobacteriaceae;g__Parvibacter	0.000190023979216425	0.000492313621843669	0.000551346002187089	0.000163222038479842	0.000828671456001685	0.00156630486421593	0.00130495879007335	0.00041037671968454	0.00028641408741106	0.000413808435786744	0.000393056394792883	0.000199063989956757	-0.1535	0.5962	0.7969	0.9673
k__Bacteria;p__Firmicutes;c__Clostridia;o__Thermoanaerobacterales;f__Zhaonellaceae;g__Zhaonella	1.61925195322267e-05	4.51663873251073e-06	2.55021780800463e-05	9.25384295362191e-06	1.23134866999934e-05	1.26330344663634e-05	2.34647269159083e-05	1.53603263762148e-05	1.23218297643382e-05	4.12505785936419e-06	7.24686943867475e-06	9.30205560545592e-06	-0.1536	0.418	0.7133	0.9527
k__Bacteria;p__Firmicutes;c__Clostridia;o__Thermosediminibacterales;f__Thermosediminibacteraceae;g__Thermosediminibacter	6.19125746820432e-06	1.31735296364896e-06	1.19194962765434e-05	6.10359854387828e-06	5.23978157446529e-06	9.18766143008247e-06	9.06591721751002e-06	8.19217406731458e-06	4.92873190573526e-06	3.25662462581383e-06	9.66249258489966e-06	1.11624667265471e-06	-0.1553	0.5726	0.7862	0.9669
k__Archaea;p__Euryarchaeota;c__Methanomicrobia;o__Methanosarcinales;f__Methanosarcinaceae;g__Methanosarcina	1.57162689577494e-05	1.93839078936919e-05	3.16005250122313e-05	4.27251898071479e-05	3.35346020765778e-05	1.99065997651787e-05	2.87976193967965e-05	3.02086418732225e-05	2.62865701639214e-05	1.4763364970356e-05	2.34660534204706e-05	1.56274534171659e-05	-0.1565	0.4581	0.7326	0.9564
k__Bacteria;p__Firmicutes;c__Erysipelotrichia;o__Erysipelotrichales;f__Erysipelotrichaceae;g__Amedibacterium	1.71450206811812e-05	4.42254209225009e-05	1.8295040796555e-05	8.26939157557702e-06	1.283746485744e-05	1.79925036339115e-05	2.45313054120859e-05	2.09924460474936e-05	1.88934723053185e-05	5.86192432646489e-06	1.34584718146817e-05	1.52553711929477e-05	-0.1582	0.5631	0.7787	0.9658
k__Bacteria;p__Firmicutes;c__Clostridia;o__Eubacteriales;f__Eubacteriaceae;g__Garciella	1.14300137874541e-05	9.97424386762786e-06	2.88285491339654e-05	1.29947581901925e-05	1.70292901170122e-05	2.73715746771207e-05	1.3598875826265e-05	3.25126908296547e-05	2.8203299238374e-05	3.69084124258901e-06	1.03526706266782e-05	1.86041112109118e-05	-0.1582	0.4829	0.7432	0.9564
k__Bacteria;p__Actinobacteria;c__Actinomycetia;o__Actinomycetales;f__Actinomycetaceae;g__Arcanobacterium	7.62000919163609e-06	3.76386561042561e-06	9.97911316175727e-06	7.48183047314111e-06	1.33614430148865e-05	1.12931671744764e-05	7.99933872133237e-06	1.15202447821611e-05	1.09527375683006e-05	4.99349109291454e-06	4.48615727156056e-06	6.32539781171002e-06	-0.1587	0.3771	0.674	0.9397
k__Bacteria;p__Firmicutes;c__Erysipelotrichia;o__Erysipelotrichales;f__Erysipelotrichaceae;g__Stecheria	2.38125287238628e-05	5.08121857407457e-06	2.10670166748209e-05	1.16165262609296e-05	7.3356942042514e-06	1.24416248532367e-05	1.19990080819986e-05	2.3808505883133e-05	1.53338325956208e-05	3.25662462581383e-06	1.06977596475675e-05	7.81372670858297e-06	-0.1593	0.5055	0.7526	0.9564
k__Bacteria;p__Proteobacteria;c__Gammaproteobacteria;o__Oceanospirillales;f__Oceanospirillaceae;g__Marinomonas	1.23825149364086e-05	7.90411778189377e-06	2.24530046139538e-05	5.51292771705135e-06	1.80772464319052e-05	1.03361191088428e-05	1.49320989464871e-05	1.15202447821611e-05	1.0131282250678e-05	7.81589910195319e-06	1.1387937689346e-05	6.32539781171002e-06	-0.161	0.3603	0.655	0.9344
k__Bacteria;p__Proteobacteria;c__Gammaproteobacteria;o__Enterobacterales;f__Enterobacteriaceae;g__Citrobacter	1.38112666598404e-05	1.61846221248301e-05	1.88494359722082e-05	8.26939157557702e-06	1.62433228808424e-05	2.8520032355881e-05	1.73319005628868e-05	1.40802991781969e-05	1.04051006898856e-05	1.12896320361546e-05	2.27758753786921e-05	1.07903845023289e-05	-0.1615	0.4413	0.7143	0.9527
k__Bacteria;p__Firmicutes;c__Bacilli;o__Bacillales;f__Bacillaceae;g__Bacillus	0.00071151835826902	0.000466531142412254	0.00134274511543201	0.000498919958393147	0.000955998148261192	0.000919723191073881	0.000759403889278486	0.00093800393070752	0.000712749397257161	0.000493704293273377	0.000561804926007738	0.000581936598677322	-0.1635	0.3378	0.6283	0.9271
k__Bacteria;p__Firmicutes;c__Clostridia;o__Eubacteriales;f__Oscillospiraceae;g__Solibaculum	1.04775126384996e-05	3.95205889094689e-06	6.37554452001159e-06	8.466281851186e-06	1.02175740702073e-05	1.24416248532367e-05	1.6798611314798e-05	1.22882611009719e-05	1.04051006898856e-05	4.34216616775177e-06	5.86651335511765e-06	2.23249334530942e-06	-0.1635	0.4859	0.7365	0.9564
k__Bacteria;p__Actinobacteria;c__Coriobacteriia;o__Eggerthellales;f__Eggerthellaceae;g__Gordonibacter	0.000139541418321836	0.000181982902264078	0.00040332249028769	0.000126206666665354	0.000554106901499704	0.00079434989447588	0.000513024256661449	0.000299782369775793	0.000225078757028577	0.000233391431516658	0.000183242270092204	0.000164088260880242	-0.1648	0.4622	0.7214	0.9564
k__Bacteria;p__Tenericutes;c__Mollicutes;o__Acholeplasmatales;f__Acholeplasmataceae;g__Haploplasma	1.28587655108859e-05	4.14025217146817e-06	3.40953033026707e-05	1.16165262609296e-05	2.33170280063705e-05	9.57048065633591e-06	1.33322312022206e-05	1.5872337255422e-05	1.20480113251306e-05	7.81589910195319e-06	9.66249258489966e-06	1.04183022781106e-05	-0.1651	0.4154	0.691	0.949
k__Bacteria;p__Firmicutes;c__Clostridia;o__Eubacteriales;f__Oscillospiraceae;g__Qingrenia	6.3341326405475e-05	1.80665549300429e-05	9.25839943340813e-05	4.27251898071479e-05	9.92938608361172e-05	7.04387376306323e-05	7.09274699958137e-05	0.000113410409744386	9.39197246481775e-05	1.23751735780926e-05	5.59044213840623e-05	2.56736734710583e-05	-0.1659	0.4543	0.7149	0.9527
k__Bacteria;p__Cyanobacteria;c__unclassified;o__Pseudanabaenales;f__Pseudanabaenaceae;g__Pseudanabaena	1.33350160853632e-05	3.76386561042561e-07	1.19194962765434e-05	5.51292771705135e-06	4.71580341701876e-06	1.60784075026443e-05	9.86585108964326e-06	2.20164678059079e-05	3.83345814890521e-06	1.73686646710071e-06	6.21160237600693e-06	1.11624667265471e-06	-0.1666	0.8514	0.8449	0.979
k__Bacteria;p__Firmicutes;c__Tissierellia;o__Tissierellales;f__Peptoniphilaceae;g__Parvimonas	3.81000459581804e-05	1.69373952469152e-05	4.90639730453066e-05	1.22071970877566e-05	7.04750621765581e-05	3.36880919103024e-05	4.55962307115945e-05	4.04488594573658e-05	3.14891205088642e-05	1.17238486529298e-05	2.8987477754699e-05	1.93482756593483e-05	-0.1673	0.3615	0.6436	0.9289
k__Bacteria;p__Candidatus_Saccharibacteria;c__Candidatus_Saccharimonadia;o__Candidatus_Nanosynbacterales;f__Candidatus_Nanosynbacteraceae;g__Candidatus_Nanosynbacter	2.85750344686353e-06	4.89302529355329e-06	2.9105746721792e-05	8.466281851186e-06	5.21358266659296e-05	2.1055057443939e-06	1.30655865781762e-05	9.72820670493607e-06	3.01200283128266e-06	8.46722402711596e-06	3.79597922978201e-06	1.22787133992018e-05	-0.1679	0.8194	0.8377	0.9774
k__Bacteria;p__Actinobacteria;c__Coriobacteriia;o__Eggerthellales;f__Eggerthellaceae;g__Raoultibacter	7.76288436397926e-05	0.000129100590437598	0.000299373394852718	6.98960478411867e-05	0.000416824624248714	0.000503598692136395	0.000322906639717783	0.000231684922841241	0.000152516870638586	0.000158054848506165	0.00012837311577081	7.85093493100479e-05	-0.1695	0.4949	0.732	0.9564
k__Bacteria;p__Proteobacteria;c__Epsilonproteobacteria;o__Campylobacterales;f__Sulfurospirillaceae;g__Sulfurospirillum	7.14375861715883e-06	5.26941185459585e-06	1.35826818035029e-05	2.10672594901605e-05	1.07415522276538e-05	8.03920375132216e-06	1.54653881945759e-05	1.30562774197826e-05	9.85746381147053e-06	4.99349109291454e-06	8.62722552223184e-06	4.46498669061884e-06	-0.17	0.4948	0.7312	0.9564
k__Bacteria;p__Proteobacteria;c__Gammaproteobacteria;o__unclassified;f__unclassified;g__Candidatus_Kentron	6.19125746820432e-06	1.91957146131706e-05	1.16422986887168e-05	3.54402496096158e-06	1.07415522276538e-05	2.18206958964459e-05	1.03991403377321e-05	1.38242937385934e-05	6.84546098018787e-06	4.34216616775177e-06	1.1387937689346e-05	9.67413782967415e-06	-0.1701	0.5343	0.7502	0.9564
k__Bacteria;p__Proteobacteria;c__Deltaproteobacteria;o__Desulfobacterales;f__Desulfobacteraceae;g__Desulfatibacillum	3.33375402134079e-06	7.52773122085121e-07	1.27510890400232e-05	2.75646385852567e-06	7.59768328297467e-06	8.61343259070232e-06	8.26598334537678e-06	1.2800271980179e-05	4.92873190573526e-06	1.73686646710071e-06	3.45089020889274e-06	7.44164448436473e-07	-0.1707	0.6308	0.7867	0.9669
k__Bacteria;p__Firmicutes;c__Bacilli;o__Bacillales;f__Planococcaceae;g__Bhargavaea	2.85750344686353e-06	2.44651264677664e-06	8.59312522262431e-06	3.74091523657056e-06	1.04795631489306e-05	4.01960187566108e-06	7.19940484919913e-06	8.96019038612532e-06	3.83345814890521e-06	1.08554154193794e-06	2.76071216711419e-06	5.20915113905531e-06	-0.1717	0.4652	0.712	0.9527
k__Bacteria;p__Proteobacteria;c__Gammaproteobacteria;o__Enterobacterales;f__Enterobacteriaceae;g__Klebsiella	0.0049730084986915	0.00052185996688551	0.00455380197281523	0.00403782577218889	0.00410432090727866	0.0072808388641141	0.00423298340670505	0.0114388350523672	0.00444735908960845	0.000515415124112136	0.00294602497133173	0.00171083406695545	-0.1742	0.6531	0.7896	0.9673
k__Bacteria;p__Thermotogae;c__Thermotogae;o__Thermotogales;f__Thermotogaceae;g__Thermotoga	1.00012620640224e-05	2.44651264677664e-06	1.85722383843816e-05	6.49737909509623e-06	2.82948205021125e-05	8.61343259070232e-06	1.75985451869312e-05	1.81763862118542e-05	9.03600849384798e-06	2.17108308387589e-06	7.59195845956402e-06	5.95331558749179e-06	-0.1767	0.4837	0.7149	0.9527
k__Bacteria;p__Firmicutes;c__Clostridia;o__Eubacteriales;f__Christensenellaceae;g__Guopingia	7.14375861715883e-05	1.50554624417024e-05	8.37136715236304e-05	4.46940925632377e-05	7.41429092786838e-05	6.87160511124918e-05	9.49254861598108e-05	0.000109570328150333	5.91447828688232e-05	1.49804732787436e-05	3.51990801307059e-05	2.49295090226219e-05	-0.1769	0.4475	0.6926	0.949
k__Bacteria;p__Firmicutes;c__Clostridia;o__Eubacteriales;f__Eubacteriaceae;g__Eubacterium	0.0207421412702079	0.00371568813061216	0.0444031728035903	0.0179006731875413	0.0262088634573179	0.051466216777512	0.02950262778277	0.0456496099629125	0.0482867864804884	0.00336648142985795	0.0112964890988104	0.0128852074246775	-0.1775	0.6207	0.7749	0.9637
k__Bacteria;p__Firmicutes;c__Erysipelotrichia;o__Erysipelotrichales;f__Erysipelotrichaceae;g__Massilicoli	0.000200501491854925	9.71077327489806e-05	0.000366455211106753	0.000101398491938623	0.000202517557853083	0.000317739957790352	0.000331972556935293	0.00024806927097587	0.000179898714559337	6.79549005253153e-05	9.86954599743323e-05	0.000183436536539591	-0.1779	0.4005	0.6568	0.9344
k__Bacteria;p__Firmicutes;c__Clostridia;o__Eubacteriales;f__unclassified;g__Candidatus_Soleaferrea	7.33425884694973e-05	1.03506304286704e-05	0.000149963895014186	6.22173270924366e-05	0.00011396524924462	0.000124990477371747	9.99917340166546e-05	0.000155907312718581	8.87171743032348e-05	1.43291483535809e-05	5.83200445302873e-05	3.31153179554231e-05	-0.1812	0.561	0.7468	0.9564
k__Bacteria;p__Actinobacteria;c__Coriobacteriia;o__Eggerthellales;f__Eggerthellaceae;g__Anaerotardibacter	2.14312758514765e-05	3.4251177054873e-05	6.92993969566477e-05	1.98859178365066e-05	9.56260137339915e-05	0.000116377044781045	8.34597673259011e-05	4.19848920949872e-05	4.73705899829e-05	3.60399791923397e-05	3.86499703395987e-05	1.86041112109118e-05	-0.1815	0.4721	0.7006	0.9515
k__Bacteria;p__Bacteroidota;c__Flavobacteriia;o__Flavobacteriales;f__Weeksellaceae;g__Epilithonimonas	1.23825149364086e-05	1.90075213326493e-05	2.55021780800463e-05	4.72536661461544e-06	3.22246566829615e-05	2.29691535752062e-05	1.51987435705315e-05	1.04962230237468e-05	1.61552879132434e-05	1.15067403445422e-05	1.89798961489101e-05	1.4139124520293e-05	-0.1827	0.474	0.6999	0.9515
k__Bacteria;p__Firmicutes;c__Clostridia;o__Eubacteriales;f__Syntrophomonadaceae;g__Candidatus_Contubernalis	1.19062643619314e-05	1.8819328052128e-06	3.96392550592025e-05	6.30048881948725e-06	4.97779249574202e-06	9.95329988258934e-06	9.59920646559884e-06	1.38242937385934e-05	1.04051006898856e-05	4.34216616775177e-06	6.5566913968962e-06	2.60457556952766e-06	-0.1847	0.5846	0.752	0.9564
k__Bacteria;p__Proteobacteria;c__Betaproteobacteria;o__Burkholderiales;f__Burkholderiaceae;g__Burkholderia	2.76225333196808e-05	2.91699584807985e-05	4.15796381739886e-05	1.90983567340707e-05	2.56749297148799e-05	2.67973458377405e-05	4.05299828547507e-05	4.19848920949872e-05	2.24531120150162e-05	9.11854895227873e-06	2.45013204831384e-05	1.89761934351301e-05	-0.1875	0.4105	0.6479	0.93
k__Bacteria;p__Bacteroidota;c__Flavobacteriia;o__Flavobacteriales;f__Flavobacteriaceae;g__Galbibacter	1.04775126384996e-05	1.82547482105642e-05	6.098346932185e-06	2.36268330730772e-06	2.64608969510497e-05	1.76096844076581e-05	9.86585108964326e-06	9.47220126533249e-06	7.66691629781041e-06	7.38168248517802e-06	9.31740356401039e-06	9.30205560545592e-06	-0.1897	0.5912	0.7484	0.9564
k__Bacteria;p__Verrucomicrobia;c__Methylacidiphilae;o__Methylacidiphilales;f__Methylacidiphilaceae;g__Candidatus_Methylacidithermus	7.14375861715883e-06	1.31735296364896e-06	1.0810705925237e-05	1.04351846072758e-05	1.04795631489306e-05	1.18673960138565e-05	9.59920646559884e-06	1.40802991781969e-05	5.75018722335781e-06	2.82240800903865e-06	9.66249258489966e-06	2.23249334530942e-06	-0.19	0.5469	0.7283	0.9564
k__Bacteria;p__Firmicutes;c__Clostridia;o__Eubacteriales;f__Peptostreptococcaceae;g__Peptostreptococcus	8.9535108001724e-05	2.69116391145431e-05	0.000168258935810741	9.88389183557063e-05	0.000166363064989273	0.000190643974674211	0.00021571550085193	0.000160771416071049	0.000102955733142026	4.21190118271922e-05	6.34963798436264e-05	4.79986069241525e-05	-0.1905	0.4452	0.6687	0.9394
k__Bacteria;p__Proteobacteria;c__Deltaproteobacteria;o__Desulfuromonadales;f__Desulfuromonadaceae;g__Desulfuromonas	3.19087884899761e-05	1.73137818079578e-05	3.60356864174568e-05	2.71708580340388e-05	5.5541684689332e-05	2.79458035165008e-05	4.10632721028395e-05	5.42731531959591e-05	3.53225786577694e-05	9.11854895227873e-06	2.34660534204706e-05	1.78599467624754e-05	-0.1912	0.3875	0.6217	0.9258
k__Bacteria;p__Cyanobacteria;c__unclassified;o__Pseudanabaenales;f__Leptolyngbyaceae;g__Leptolyngbya	1.09537632129769e-05	4.32844545198945e-06	1.8295040796555e-05	6.69426937070521e-06	1.54573556446726e-05	1.58869978895176e-05	1.06657849617765e-05	1.5872337255422e-05	9.58364537226301e-06	2.82240800903865e-06	9.31740356401039e-06	1.19066311749836e-05	-0.1922	0.3956	0.627	0.9271
k__Bacteria;p__Firmicutes;c__Bacilli;o__Bacillales;f__Paenibacillaceae;g__Xylanibacillus	8.09625976611334e-06	2.8228992078192e-06	9.14752039827749e-06	9.64762350483986e-06	1.25754757787167e-05	1.07189383350962e-05	7.46604947324355e-06	1.25442665405755e-05	5.47636878415029e-06	3.47373293420142e-06	6.5566913968962e-06	8.18580893280121e-06	-0.1944	0.4247	0.6471	0.93
k__Bacteria;p__Firmicutes;c__Clostridia;o__Eubacteriales;f__Oscillospiraceae;g__Flavonifractor	0.00725996375733128	0.000454486772458892	0.00411111742505617	0.00541999550696391	0.00448603899497846	0.00439265921164505	0.00480173638979178	0.00664871727194459	0.0044999322299363	0.000833913012516728	0.00202256675143203	0.00204161516428546	-0.1955	0.6277	0.7555	0.9581
k__Bacteria;p__Firmicutes;c__Bacilli;o__Bacillales;f__Bacillaceae;g__Geobacillus	1.38112666598404e-05	7.15134465980865e-06	2.57793756678729e-05	1.79170150804169e-05	2.69848751084962e-05	1.83753228601649e-05	1.57320328186203e-05	2.79045929167903e-05	1.94411091837335e-05	9.76987387744149e-06	1.20781157311246e-05	7.81372670858297e-06	-0.1956	0.3834	0.6099	0.9235
k__Bacteria;p__Bacteroidota;c__Cytophagia;o__Cytophagales;f__Microscillaceae;g__Eisenibacter	1.90500229790902e-06	8.28050434293633e-06	1.27510890400232e-05	1.57512220487181e-06	2.80328314233893e-05	1.72268651814046e-06	5.06624785684383e-06	7.68016318810742e-06	4.92873190573526e-06	3.69084124258901e-06	1.38035608355709e-06	5.20915113905531e-06	-0.196	0.759	0.7962	0.9673
k__Bacteria;p__Firmicutes;c__Tissierellia;o__Tissierellales;f__Tissierellaceae;g__Keratinibaculum	7.14375861715883e-06	3.01109248834049e-06	2.49477829043932e-05	8.86006240240395e-06	2.01731590616914e-05	1.41643113713771e-05	1.83984790590645e-05	1.38242937385934e-05	1.25956482035457e-05	4.99349109291454e-06	6.5566913968962e-06	4.46498669061884e-06	-0.1975	0.4287	0.645	0.9289
k__Bacteria;p__Firmicutes;c__Bacilli;o__Bacillales;f__Bacillaceae;g__Calidifontibacillus	1.04775126384996e-05	1.50554624417024e-06	4.71235899305204e-06	6.69426937070521e-06	6.28773788935834e-06	1.39729017582504e-05	6.3994709770659e-06	7.936168627711e-06	8.76219005464047e-06	2.60529970065106e-06	3.45089020889274e-06	3.72082224218237e-06	-0.1982	0.5218	0.7041	0.9527
k__Bacteria;p__Firmicutes;c__Clostridia;o__Eubacteriales;f__Clostridiaceae;g__Clostridium	0.0473245433352304	0.018421487457106	0.0663821695423606	0.0305414226621889	0.0663364206999667	0.073622453725769	0.0460903231999488	0.0711152390565995	0.0520118125274674	0.02104821628156	0.0287711069386014	0.0279563979166372	-0.1997	0.3489	0.5671	0.9082
k__Bacteria;p__Proteobacteria;c__Gammaproteobacteria;o__Enterobacterales;f__Erwiniaceae;g__Erwinia	7.62000919163609e-06	8.09231106241505e-06	1.88494359722082e-05	4.52847633900646e-06	9.43160683403752e-06	1.12931671744764e-05	1.43988096983983e-05	1.35682882989898e-05	9.03600849384798e-06	3.03951631742624e-06	7.9370474804533e-06	4.46498669061884e-06	-0.1997	0.3926	0.611	0.9235
k__Bacteria;p__Proteobacteria;c__Gammaproteobacteria;o__unclassified;f__unclassified;g__Pseudohongiella	7.14375861715883e-06	1.12915968312768e-06	2.77197587826591e-06	9.84451378044884e-07	1.10035413063771e-05	1.78010940207848e-05	5.33289248088825e-06	3.58407615445013e-06	4.10727658811272e-06	2.17108308387589e-06	1.72544510444637e-06	4.83706891483708e-06	-0.2	0.6496	0.7581	0.9604
k__Bacteria;p__Candidatus_Saccharibacteria;c__Candidatus_Saccharimonadia;o__Candidatus_Saccharimonadales;f__Candidatus_Saccharimonadaceae;g__Candidatus_Microsaccharimonas	0	3.38747904938305e-06	3.13233274244048e-05	1.96890275608977e-06	4.58480887765713e-05	3.25396342315421e-06	9.59920646559884e-06	1.17762502217647e-05	2.73818439207515e-06	4.99349109291454e-06	4.83124629244983e-06	1.00462200538924e-05	-0.201	0.7264	0.782	0.9669
k__Bacteria;p__Firmicutes;c__Clostridia;o__Eubacteriales;f__Oscillospiraceae;g__Pseudobacteroides	5.00063103201118e-05	6.21037825720225e-06	4.1302440586162e-05	3.24868954754812e-05	4.84679795638039e-05	5.01493186392002e-05	4.18632059749727e-05	7.98736971563172e-05	3.01200283128266e-05	8.03300741034078e-06	1.96700741906886e-05	2.08366045562213e-05	-0.2041	0.5214	0.6954	0.949
k__Bacteria;p__Firmicutes;c__Clostridia;o__Eubacteriales;f__Oscillospiraceae;g__Pusillibacter	0.00034004291017676	3.57567232990433e-06	0.00010893865201585	0.000287262912113497	9.92938608361172e-05	0.000120588056269832	0.000172519071756735	0.000182019867558146	0.00014758813873285	1.1072523727767e-05	4.7967373903609e-05	5.54402514085173e-05	-0.2042	1.013	0.8403	0.9774
k__Bacteria;p__Firmicutes;c__Clostridia;o__Eubacteriales;f__Vallitaleaceae;g__Petrocella	5.71500689372707e-06	1.8819328052128e-06	1.80178432087284e-05	1.75232345291989e-05	1.8863213668075e-05	2.90942611952612e-05	1.99983468033309e-05	2.04804351682865e-05	1.88934723053185e-05	1.30264985032553e-06	6.5566913968962e-06	8.92997338123768e-06	-0.2048	0.6987	0.7694	0.963
k__Bacteria;p__Proteobacteria;c__Epsilonproteobacteria;o__Campylobacterales;f__Arcobacteraceae;g__Arcobacter	1.23825149364086e-05	4.32844545198945e-06	1.88494359722082e-05	9.45073322923088e-06	9.43160683403752e-06	1.32072633057436e-05	1.75985451869312e-05	1.8944402530665e-05	9.3098269330555e-06	3.03951631742624e-06	5.52142433422838e-06	7.44164448436473e-06	-0.206	0.4344	0.6353	0.9277
k__Bacteria;p__Firmicutes;c__Bacilli;o__Lactobacillales;f__Lactobacillaceae;g__Apilactobacillus	5.23875631924981e-06	1.65610086858727e-05	7.20713728349136e-06	1.57512220487181e-06	3.92983618084897e-06	3.25396342315421e-06	5.59953710493266e-06	4.35209247326087e-06	5.20255034494278e-06	2.17108308387589e-06	2.76071216711419e-06	5.20915113905531e-06	-0.2073	0.6468	0.7486	0.9564
k__Bacteria;p__Actinobacteria;c__Coriobacteriia;o__Eggerthellales;f__Eggerthellaceae;g__Berryella	1.90500229790902e-05	2.97345383223623e-05	5.93202837948904e-05	2.67770774828208e-05	8.88142976871866e-05	0.000113697310197271	8.15932549575902e-05	4.55689682494374e-05	3.53225786577694e-05	3.56057625755645e-05	2.65718546084741e-05	2.34411801257489e-05	-0.2082	0.4693	0.6573	0.9344
k__Bacteria;p__Proteobacteria;c__Gammaproteobacteria;o__Enterobacterales;f__Yersiniaceae;g__Yersinia	4.76250574477255e-06	1.8819328052128e-06	1.05335083374104e-05	3.50464690583979e-05	8.1216614404212e-06	5.55087878067483e-06	1.11990742098653e-05	8.96019038612532e-06	2.73818439207515e-06	4.34216616775177e-06	6.90178041778547e-06	5.58123336327355e-06	-0.2084	0.7182	0.7717	0.9632
k__Bacteria;p__Firmicutes;c__Tissierellia;o__Tissierellales;f__Tissierellaceae;g__Sporanaerobacter	4.33388022774302e-05	4.51663873251073e-06	3.82532671200695e-05	1.73263442535899e-05	5.26598048233761e-05	3.34966822971757e-05	3.25306441334183e-05	4.60809791286445e-05	2.98462098736191e-05	6.51324925162766e-06	1.7599540065353e-05	1.4139124520293e-05	-0.2095	0.4967	0.6731	0.9394
k__Bacteria;p__Spirochaetes;c__Spirochaetia;o__Spirochaetales;f__Breznakiellaceae;g__Leadbettera	1.09537632129769e-05	9.40966402606402e-07	2.27302022017804e-05	8.07250129996805e-06	1.75532682744587e-05	2.08636478308123e-05	7.99933872133237e-06	1.81763862118542e-05	1.36909219603757e-05	0	7.9370474804533e-06	2.97665779374589e-06	-0.2098	0.6414	0.7437	0.9564
k__Bacteria;p__Firmicutes;c__Clostridia;o__Eubacteriales;f__Lachnospiraceae;g__Otoolea	0.00853250529233451	0.00171726368475668	0.0081864763612827	0.0113209939572406	0.00599352415395212	0.0146931761324463	0.0141012342979647	0.0146166305741664	0.00436932083443431	0.00221667582863728	0.0038767300606701	0.00480023277463947	-0.211	0.5708	0.7117	0.9527
k__Bacteria;p__Firmicutes;c__Clostridia;o__Thermoanaerobacterales;f__Thermoanaerobacteraceae;g__Calderihabitans	4.76250574477255e-06	1.69373952469152e-06	6.098346932185e-06	6.10359854387828e-06	6.81171604680487e-06	1.14845767876031e-05	7.73269409728796e-06	1.07522284633504e-05	1.0131282250678e-05	3.03951631742624e-06	3.79597922978201e-06	7.44164448436473e-07	-0.2114	0.6052	0.7268	0.9564
k__Bacteria;p__Actinobacteria;c__Coriobacteriia;o__Coriobacteriales;f__Coriobacteriaceae;g__Coriobacterium	1.04775126384996e-05	5.45760513511713e-06	8.8703228104509e-06	3.74091523657056e-06	8.64563959786772e-06	1.53127690501375e-05	1.01324957136877e-05	1.53603263762148e-05	5.47636878415029e-06	3.9079495509766e-06	7.9370474804533e-06	2.97665779374589e-06	-0.2121	0.4222	0.6154	0.9235
k__Bacteria;p__Firmicutes;c__Clostridia;o__Eubacteriales;f__Oscillospiraceae;g__Oscillibacter	0.0357297468490071	0.000553288244732564	0.0104170853505233	0.0265595137282729	0.00881645647719529	0.0130501160133665	0.0164130431884298	0.0166155210465912	0.0131616309173876	0.00137733510841086	0.00478258874050444	0.00766861464113786	-0.2123	0.9233	0.8182	0.9739
k__Bacteria;p__Proteobacteria;c__Gammaproteobacteria;o__Alteromonadales;f__Psychromonadaceae;g__Psychromonas	4.76250574477255e-06	1.69373952469152e-06	8.8703228104509e-06	3.74091523657056e-06	1.12655303851004e-05	8.23061336444888e-06	2.66644624044412e-06	3.84008159405371e-06	6.84546098018787e-06	1.9539747754883e-06	7.9370474804533e-06	7.0695622601465e-06	-0.2128	0.5086	0.6756	0.941
k__Bacteria;p__Firmicutes;c__Clostridia;o__Eubacteriales;f__Eubacteriaceae;g__Alkalibaculum	6.66750804268158e-05	1.20443699533619e-05	0.000114482603772382	6.32017784704815e-05	8.96002649233564e-05	9.53219873371056e-05	6.42613543947034e-05	9.29299745760998e-05	5.42160509630879e-05	1.97568560632706e-05	6.86727151569655e-05	3.49757290765142e-05	-0.2136	0.4619	0.6437	0.9289
k__Bacteria;p__Firmicutes;c__Negativicutes;o__Acidaminococcales;f__Acidaminococcaceae;g__Succinispira	1.23825149364086e-05	1.12915968312768e-06	1.05335083374104e-05	5.51292771705135e-06	8.64563959786772e-06	6.12510762005498e-06	8.26598334537678e-06	9.2161958257289e-06	5.47636878415029e-06	1.73686646710071e-06	3.45089020889274e-06	5.20915113905531e-06	-0.2161	0.5121	0.6731	0.9394
k__Archaea;p__Euryarchaeota;c__Halobacteria;o__Haloferacales;f__Halorubraceae;g__Halorubrum	3.81000459581804e-06	1.12915968312768e-06	5.82114934435841e-06	1.37823192926284e-06	1.96491809042448e-05	1.47385402107573e-05	3.99966936066619e-06	3.84008159405371e-06	3.01200283128266e-06	1.73686646710071e-06	5.86651335511765e-06	6.32539781171002e-06	-0.2162	0.6067	0.7216	0.9564
k__Bacteria;p__Actinobacteria;c__Actinomycetia;o__Propionibacteriales;f__Propionibacteriaceae;g__Propionibacterium	1.47637678087949e-05	3.01109248834049e-06	1.219669386437e-05	2.06734789389426e-05	9.43160683403752e-06	2.00980093783054e-05	1.25322973300874e-05	2.27844841247187e-05	7.94073473701793e-06	3.69084124258901e-06	9.31740356401039e-06	8.18580893280121e-06	-0.2167	0.5434	0.6901	0.949
k__Bacteria;p__Firmicutes;c__Clostridia;o__Eubacteriales;f__Oscillospiraceae;g__Pygmaiobacter	0.000167163951641517	1.75019750884791e-05	0.000147469116723746	0.000125615995838527	0.000119467019897809	0.000132455452283689	0.000116523700707408	0.000155907312718581	0.000110348831000628	3.60399791923397e-05	7.52294065538617e-05	4.76265246999343e-05	-0.2167	0.5084	0.6699	0.9394
k__Bacteria;p__Actinobacteria;c__Rubrobacteria;o__Rubrobacterales;f__Rubrobacteraceae;g__Rubrobacter	3.81000459581804e-06	3.19928576886177e-06	7.76153245914454e-06	6.30048881948725e-06	1.83392355106285e-05	3.44537303628093e-06	4.53295860875501e-06	6.14413055048594e-06	6.84546098018787e-06	2.82240800903865e-06	5.17633531333911e-06	4.0929044664006e-06	-0.217	0.4614	0.6381	0.9287
k__Bacteria;p__Firmicutes;c__Negativicutes;o__Selenomonadales;f__Sporomusaceae;g__Sporomusa	0.000107156379257382	2.4841513028809e-05	0.000214828130565608	0.000105139407175194	0.000177628595374373	0.000176479663302834	0.000128789353413451	0.000225284786851151	0.000126777937353079	3.19149213329755e-05	7.76450297000866e-05	6.21377314444455e-05	-0.2182	0.4556	0.632	0.9271
k__Bacteria;p__Fusobacteria;c__Fusobacteriia;o__Fusobacteriales;f__Leptotrichiaceae;g__Streptobacillus	1.04775126384996e-05	1.03506304286704e-05	3.71444767687632e-05	1.57512220487181e-05	2.30550389276473e-05	2.06722382176856e-05	8.79927259346561e-06	3.1744674510844e-05	2.13578382581861e-05	6.29614094324007e-06	1.93249851697993e-05	1.22787133992018e-05	-0.2213	0.4473	0.6208	0.9258
k__Bacteria;p__Planctomycetota;c__Planctomycetia;o__Planctomycetales;f__Planctomycetaceae;g__Rubinisphaera	3.81000459581804e-06	6.39857153772353e-06	6.098346932185e-06	3.15024440974363e-06	3.6678471021257e-06	4.97664994129467e-06	3.73302473662177e-06	5.63211967127878e-06	3.83345814890521e-06	5.64481601807731e-06	4.83124629244983e-06	1.11624667265471e-06	-0.2232	0.5578	0.6891	0.949
k__Bacteria;p__Firmicutes;c__Bacilli;o__Bacillales;f__Bacillaceae;g__Caldibacillus	2.09550252769992e-05	1.44908826001386e-05	4.49060092279077e-05	1.53574414975002e-05	4.87299686425272e-05	3.88561514647238e-05	2.31980822918639e-05	2.6880571158376e-05	3.61440339753919e-05	1.62831231290692e-05	1.17330267102353e-05	2.6789920143713e-05	-0.2233	0.4002	0.5768	0.9082
k__Bacteria;p__Bacteroidota;c__Flavobacteriia;o__Flavobacteriales;f__Blattabacteriaceae;g__Blattabacterium	1.23825149364086e-05	1.20443699533619e-05	1.10879035130636e-05	3.54402496096158e-06	3.48445474701942e-05	1.87581420864184e-05	1.27989419541318e-05	6.91214686929668e-06	6.02400566256532e-06	1.17238486529298e-05	1.20781157311246e-05	1.45112067445112e-05	-0.2236	0.564	0.6918	0.949
k__Bacteria;p__Firmicutes;c__Clostridia;o__Eubacteriales;f__Oscillospiraceae;g__Hydrogenoanaerobacterium	0.000399574231986417	5.55170177537777e-05	0.000287731096164001	0.000233905647423464	0.000237362105323277	0.000549154180060554	0.000406633051667729	0.000502794683381432	0.000268889707301779	4.84151527704323e-05	0.000148043189961498	0.000138414587409184	-0.2269	0.553	0.6816	0.9443
k__Bacteria;p__Firmicutes;c__Tissierellia;o__Tissierellales;f__Acidilutibacteraceae;g__Acidilutibacter	7.14375861715883e-06	1.8819328052128e-07	1.55230649182891e-05	5.9067082682693e-06	0.00017893854076799	3.44537303628093e-06	5.33289248088825e-06	8.19217406731458e-06	9.85746381147053e-05	6.51324925162766e-07	2.41562314622492e-06	2.60457556952766e-06	-0.2283	1.386	0.8691	0.9808
k__Bacteria;p__Firmicutes;c__Bacilli;o__Bacillales;f__Paenibacillaceae;g__Candidatus_Pristimantibacillus	4.76250574477255e-06	1.31735296364896e-06	6.098346932185e-06	4.92225689022442e-06	8.90762867659099e-06	3.44537303628093e-06	5.59953710493266e-06	1.02402175841432e-05	5.47636878415029e-06	4.34216616775177e-06	1.03526706266782e-06	1.11624667265471e-06	-0.2294	0.6128	0.7081	0.9527
k__Bacteria;p__Proteobacteria;c__Zetaproteobacteria;o__Mariprofundales;f__Mariprofundaceae;g__Mariprofundus	4.2862551702953e-06	5.83399169615969e-06	7.76153245914454e-06	9.84451378044884e-07	1.59813338021191e-05	2.48832497064734e-06	7.73269409728796e-06	8.44817950691816e-06	3.55963970969769e-06	1.73686646710071e-06	2.76071216711419e-06	1.86041112109118e-06	-0.2303	0.5746	0.6886	0.949
k__Bacteria;p__Firmicutes;c__Clostridia;o__Eubacteriales;f__Oscillospiraceae;g__Neobittarella	1.04775126384996e-05	1.8819328052128e-06	4.85095778696534e-05	6.10359854387828e-06	1.15275194638236e-05	2.31605631883329e-05	1.30655865781762e-05	1.40802991781969e-05	1.39647403995832e-05	3.69084124258901e-06	8.62722552223184e-06	5.20915113905531e-06	-0.2308	0.5459	0.6724	0.9394
k__Bacteria;p__Firmicutes;c__Clostridia;o__Eubacteriales;f__Clostridiaceae;g__Lutispora	0.000115252639023496	1.76901683690004e-05	0.000123352926582833	0.00014432057202138	9.45780574190984e-05	0.000143365800231912	0.000104258048001365	0.000160259405191842	8.3514623958292e-05	1.78028812877823e-05	9.17936795565468e-05	5.87889914264814e-05	-0.231	0.5591	0.6795	0.9435
k__Bacteria;p__Firmicutes;c__Clostridia;o__Eubacteriales;f__Heliobacteriaceae;g__Heliorestis	8.09625976611334e-06	2.25831936625536e-06	2.27302022017804e-05	7.67872074875009e-06	1.12655303851004e-05	2.08636478308123e-05	1.09324295858209e-05	1.17762502217647e-05	8.76219005464047e-06	2.82240800903865e-06	8.28213650134257e-06	7.81372670858297e-06	-0.2319	0.4555	0.6106	0.9235
k__Bacteria;p__Actinobacteria;c__Actinomycetia;o__Corynebacteriales;f__Nocardiaceae;g__Rhodococcus	1.42875172343177e-05	6.02218497668097e-06	2.41161901409134e-05	1.43729901194553e-05	9.43160683403752e-06	1.45471305976306e-05	1.54653881945759e-05	1.86883970910614e-05	1.20480113251306e-05	6.94746586840284e-06	6.5566913968962e-06	7.0695622601465e-06	-0.2325	0.4307	0.5893	0.9156
k__Bacteria;p__Bacteroidota;c__Flavobacteriia;o__Flavobacteriales;f__Luteibaculaceae;g__Luteibaculum	7.14375861715883e-06	8.6568909039789e-06	9.97911316175727e-06	1.37823192926284e-06	4.68960450914643e-05	5.16805955442139e-06	7.99933872133237e-06	3.32807071484655e-06	5.47636878415029e-06	8.46722402711596e-06	5.86651335511765e-06	7.44164448436473e-06	-0.2331	0.6989	0.7387	0.9564
k__Bacteria;p__Bacteroidota;c__Flavobacteriia;o__Flavobacteriales;f__Schleiferiaceae;g__Owenweeksia	5.71500689372707e-06	1.44908826001386e-05	6.098346932185e-06	2.75646385852567e-06	2.69848751084962e-05	3.44537303628093e-06	5.59953710493266e-06	8.70418494652174e-06	4.38109502732023e-06	6.94746586840284e-06	5.17633531333911e-06	4.46498669061884e-06	-0.2332	0.6306	0.7115	0.9527
k__Bacteria;p__Firmicutes;c__Clostridia;o__Eubacteriales;f__Oscillospiraceae;g__Sporobacter	0.000211455255067901	1.35499161975322e-05	0.000135549620447203	0.000129750691626316	0.000126278735944613	0.000126138935050507	0.000188784393823444	0.000177411769645281	0.000115825199784779	2.08423976052085e-05	7.24686943867475e-05	3.6091975749169e-05	-0.2341	0.6292	0.7099	0.9527
k__Bacteria;p__Firmicutes;c__Clostridia;o__Eubacteriales;f__Lachnospiraceae;g__Hominisplanchenecus	0.000768192176631813	0.000105576430372438	0.000943303391373888	0.000697582246482604	0.00231126765249664	0.00150237405343161	0.00135482133476966	0.00232785746231536	0.0011514065368676	0.00010356066310088	0.000462074198970737	0.000276829174818368	-0.2345	0.6894	0.7338	0.9564
k__Bacteria;p__Firmicutes;c__Clostridia;o__Eubacteriales;f__Eubacteriales_Family_XIII.Incertae_Sedis;g__Mobilibacterium	5.38163149159299e-05	1.0727016989713e-05	8.89804256923356e-05	5.00101300046801e-05	4.76820123276341e-05	6.68019549812246e-05	6.34614205225701e-05	6.22093218236701e-05	4.13465843203347e-05	2.08423976052085e-05	3.48539911098166e-05	1.86041112109118e-05	-0.2349	0.4498	0.6016	0.921
k__Bacteria;p__Firmicutes;c__Clostridia;o__Eubacteriales;f__Oscillospiraceae;g__Harryflintia	3.23850390644534e-05	5.45760513511713e-06	5.32219368627054e-05	2.10672594901605e-05	3.32726129978546e-05	2.7180165063994e-05	3.8130181238351e-05	5.52971749543734e-05	3.23105758264867e-05	3.03951631742624e-06	1.82897181071315e-05	1.22787133992018e-05	-0.2379	0.5737	0.6783	0.9428
k__Bacteria;p__Firmicutes;c__Clostridia;o__Eubacteriales;f__unclassified;g__Flintibacter	0.0155676787785125	0.000280596181257229	0.00732660944384462	0.0103012992198617	0.0063739322962583	0.00938021950088795	0.00725140055088779	0.00983009686989829	0.00667268154504792	0.000667390939983448	0.0027089488139808	0.00550309609618772	-0.2396	0.8873	0.7872	0.9669
k__Bacteria;p__Firmicutes;c__Clostridia;o__Eubacteriales;f__Clostridiaceae;g__Tindallia	3.23850390644534e-05	4.51663873251073e-06	3.71444767687632e-05	1.45698803950643e-05	2.46269733999868e-05	2.46918400933466e-05	2.10649252995086e-05	2.99526364336189e-05	2.08102013797711e-05	5.86192432646489e-06	1.62191839817959e-05	1.00462200538924e-05	-0.2402	0.4406	0.5856	0.9141
k__Bacteria;p__Thermotogae;c__Thermotogae;o__Petrotogales;f__Petrotogaceae;g__Oceanotoga	4.76250574477255e-06	2.44651264677664e-06	1.41370769791561e-05	1.18134165365386e-06	1.07415522276538e-05	4.40242110191452e-06	3.46638011257736e-06	1.07522284633504e-05	4.38109502732023e-06	6.51324925162766e-07	6.5566913968962e-06	3.34874001796413e-06	-0.2411	0.5793	0.6772	0.9423
k__Bacteria;p__Proteobacteria;c__Alphaproteobacteria;o__Rhodobacterales;f__Rhodobacteraceae;g__Paracoccus	1.8573772404613e-05	2.63470592729792e-06	8.59312522262431e-06	8.86006240240395e-06	1.72912791957354e-05	2.73715746771207e-05	1.62653220667092e-05	1.76643753326471e-05	9.03600849384798e-06	5.64481601807731e-06	5.52142433422838e-06	5.58123336327355e-06	-0.2416	0.5062	0.6331	0.9271
k__Bacteria;p__Firmicutes;c__Tissierellia;o__unclassified;f__unclassified;g__Ezakiella	9.52501148954511e-06	2.44651264677664e-06	1.10879035130636e-05	6.89115964631418e-06	1.17895085425469e-05	4.01960187566108e-06	9.33256184155443e-06	1.33122828593862e-05	8.76219005464047e-06	3.47373293420142e-06	3.79597922978201e-06	1.48832889687295e-06	-0.243	0.5212	0.641	0.9289
k__Bacteria;p__Firmicutes;c__Clostridia;o__Thermoanaerobacterales;f__Thermoanaerobacteraceae;g__Caldanaerobius	1.80975218301357e-05	3.76386561042561e-06	4.35200212887747e-05	8.66317212679497e-06	2.98667549744521e-05	2.83286227427543e-05	1.78651898109756e-05	2.91846201148082e-05	2.7655662359959e-05	3.25662462581383e-06	1.20781157311246e-05	9.67413782967415e-06	-0.2439	0.503	0.6278	0.9271
k__Bacteria;p__Proteobacteria;c__Deltaproteobacteria;o__Desulfobacterales;f__Desulfobacteraceae;g__Desulfococcus	2.85750344686353e-06	1.8819328052128e-06	7.20713728349136e-06	2.95335413413465e-06	1.25754757787167e-05	1.14845767876031e-06	9.06591721751002e-06	9.98421214453965e-06	3.28582127049018e-06	1.30264985032553e-06	2.76071216711419e-06	3.72082224218237e-07	-0.2439	0.7443	0.7432	0.9564
k__Bacteria;p__Tenericutes;c__Mollicutes;o__Entomoplasmatales;f__Spiroplasmataceae;g__Spiroplasma	1.33350160853632e-05	0.000171255885274365	5.59939127409713e-05	4.33158606339749e-06	2.85568095808358e-05	1.33986729188703e-05	1.78651898109756e-05	1.43363046178005e-05	2.8203299238374e-05	2.19279391471465e-05	1.31133827937924e-05	2.38132623499671e-05	-0.244	0.8765	0.7807	0.9665
k__Bacteria;p__Tenericutes;c__Mollicutes;o__Haloplasmatales;f__Haloplasmataceae;g__Haloplasma	8.5725103405906e-06	3.95205889094689e-06	2.60565732556995e-05	4.92225689022442e-06	1.8863213668075e-05	1.07189383350962e-05	1.2265652706043e-05	1.45923100574041e-05	8.48837161543295e-06	4.12505785936419e-06	8.62722552223184e-06	4.0929044664006e-06	-0.2451	0.3771	0.5157	0.8949
k__Bacteria;p__Proteobacteria;c__Deltaproteobacteria;o__Desulfobacterales;f__Desulfobacteraceae;g__Desulfobacter	1.04775126384996e-05	4.32844545198945e-06	2.68881660191793e-05	2.75646385852567e-06	3.24866457616848e-05	1.58869978895176e-05	1.49320989464871e-05	1.86883970910614e-05	1.17741928859231e-05	3.25662462581383e-06	4.14106825067128e-06	9.67413782967415e-06	-0.2471	0.5063	0.6256	0.9271
k__Bacteria;p__Firmicutes;c__Clostridia;o__Eubacteriales;f__Peptococcaceae;g__Desulfonispora	1.52400183832722e-05	5.08121857407457e-06	4.29656261131216e-05	1.26009776389745e-05	2.25310607702007e-05	1.85667324732917e-05	1.75985451869312e-05	2.15044569267008e-05	1.8072016987696e-05	9.11854895227873e-06	1.03526706266782e-05	6.69748003592826e-06	-0.2488	0.3997	0.5337	0.8983
k__Bacteria;p__Cyanobacteria;c__unclassified;o__Synechococcales;f__Synechococcaceae;g__Synechococcus	1.14300137874541e-05	9.40966402606402e-06	2.68881660191793e-05	1.90983567340707e-05	3.53685256276407e-05	2.06722382176856e-05	1.86651236831089e-05	2.32964950039258e-05	1.77981985484885e-05	7.38168248517802e-06	1.79446290862422e-05	9.67413782967415e-06	-0.249	0.3759	0.5078	0.8919
k__Bacteria;p__Firmicutes;c__Clostridia;o__Thermoanaerobacterales;f__Thermoanaerobacterales_Family_III.Incertae_Sedis;g__Syntrophaceticus	1.04775126384996e-05	2.44651264677664e-06	1.05335083374104e-05	5.31603744144237e-06	1.8863213668075e-05	5.16805955442139e-06	9.86585108964326e-06	1.45923100574041e-05	7.3930978586029e-06	2.17108308387589e-06	7.9370474804533e-06	1.86041112109118e-06	-0.2493	0.4992	0.6176	0.9235
k__Bacteria;p__Firmicutes;c__Bacilli;o__Bacillales;f__Planococcaceae;g__Sporosarcina	5.23875631924981e-05	1.78783616495216e-05	6.29238524366361e-05	3.85904940193594e-05	5.58036737680553e-05	8.57515066807697e-05	5.78618834176375e-05	6.91214686929668e-05	4.21680396379573e-05	1.45462566619684e-05	4.07205044649343e-05	2.64178379194948e-05	-0.2511	0.3838	0.5129	0.8919
k__Bacteria;p__Proteobacteria;c__Gammaproteobacteria;o__Vibrionales;f__Vibrionaceae;g__Photobacterium	2.71462827452036e-05	1.63728154053514e-05	2.49477829043932e-05	1.37823192926284e-05	4.13942744382758e-05	4.3449982179765e-05	2.93309086448854e-05	3.73767941821228e-05	2.40960226502613e-05	1.08554154193794e-05	1.03526706266782e-05	2.23249334530942e-05	-0.2522	0.4006	0.5289	0.8983
k__Bacteria;p__Proteobacteria;c__Alphaproteobacteria;o__Hyphomicrobiales;f__Rhizobiaceae;g__Ensifer	5.23875631924981e-06	4.32844545198945e-06	4.43516140522545e-06	9.84451378044884e-07	9.16961775531425e-06	1.45471305976306e-05	5.59953710493266e-06	6.14413055048594e-06	4.92873190573526e-06	1.30264985032553e-06	3.79597922978201e-06	3.72082224218237e-06	-0.2534	0.5254	0.6295	0.9271
k__Bacteria;p__Firmicutes;c__Clostridia;o__Eubacteriales;f__Desulfotomaculaceae;g__Desulfotomaculum	7.52475907674064e-05	1.14797901117981e-05	3.10461298365782e-05	2.59895163803849e-05	6.10434553425206e-05	3.96217899172307e-05	3.97300489826174e-05	6.19533163840665e-05	2.65603886031289e-05	1.34607151200305e-05	2.10504302742457e-05	2.15807690046577e-05	-0.2545	0.4483	0.5702	0.9082
k__Bacteria;p__Tenericutes;c__Candidatus_Izimaplasma;o__Candidatus_Izemoplasmatales;f__Candidatus_Izemoplasmataceae;g__Xianfuyuplasma	8.5725103405906e-06	6.77495809876609e-06	1.85722383843816e-05	3.54402496096158e-06	3.24866457616848e-05	3.82819226253436e-06	5.06624785684383e-06	8.96019038612532e-06	9.03600849384798e-06	4.99349109291454e-06	9.66249258489966e-06	5.58123336327355e-06	-0.256	0.5227	0.6242	0.9268
k__Bacteria;p__Fusobacteria;c__Fusobacteriia;o__Fusobacteriales;f__Fusobacteriaceae;g__Hypnocyclicus	5.71500689372707e-06	3.95205889094689e-06	6.92993969566477e-06	3.93780551217953e-06	8.90762867659099e-06	1.28244440794901e-05	3.19973548853295e-06	1.2800271980179e-05	8.48837161543295e-06	1.73686646710071e-06	4.83124629244983e-06	5.58123336327355e-06	-0.2581	0.4631	0.5773	0.9082
k__Bacteria;p__Firmicutes;c__unclassified;o__unclassified;f__unclassified;g__Negativibacillus	3.33375402134079e-05	2.07012608573408e-06	1.96810287356879e-05	1.7129453977981e-05	1.62433228808424e-05	1.85667324732917e-05	1.65319666907536e-05	3.09766581920333e-05	1.28694666427532e-05	3.03951631742624e-06	1.00075816057889e-05	7.81372670858297e-06	-0.2597	0.6029	0.6667	0.9392
k__Bacteria;p__Firmicutes;c__Bacilli;o__Bacillales;f__Alicyclobacillaceae;g__Effusibacillus	7.14375861715883e-06	2.44651264677664e-06	2.41161901409134e-05	5.31603744144237e-06	1.10035413063771e-05	1.07189383350962e-05	1.41321650743539e-05	9.72820670493607e-06	6.29782410177284e-06	2.60529970065106e-06	7.9370474804533e-06	3.34874001796413e-06	-0.2615	0.4317	0.5447	0.8983
k__Bacteria;p__Firmicutes;c__Bacilli;o__Bacillales;f__Listeriaceae;g__Listeria	0.00010239387351261	5.32586983875223e-05	0.000227856417193458	8.40721476850331e-05	0.000191776005625429	0.000155616015472022	0.000106924494241809	0.000176387747886867	0.000100765185628365	7.29483916182298e-05	8.24762759925364e-05	5.99052380991361e-05	-0.2647	0.347	0.4456	0.8919
k__Bacteria;p__Firmicutes;c__Tissierellia;o__Tissierellales;f__Thermohalobacteraceae;g__Clostridiisalibacter	1.00012620640224e-05	2.8228992078192e-06	3.43725008904973e-05	6.30048881948725e-06	1.46713884085028e-05	9.76189026946263e-06	9.33256184155443e-06	1.25442665405755e-05	1.28694666427532e-05	5.21059940130213e-06	5.52142433422838e-06	4.46498669061884e-06	-0.2654	0.4387	0.5452	0.8983
k__Bacteria;p__Firmicutes;c__Clostridia;o__Eubacteriales;f__Peptostreptococcaceae;g__Intestinibacter	3.04800367665444e-05	2.23950003820324e-05	6.51414331392488e-05	2.08703692145515e-05	3.74644382574268e-05	6.68019549812246e-05	3.46638011257736e-05	3.76327996217264e-05	1.94411091837335e-05	4.42900949110681e-05	1.79446290862422e-05	2.53015912468401e-05	-0.266	0.4653	0.5675	0.9082
k__Bacteria;p__Firmicutes;c__Tissierellia;o__Tissierellales;f__Tissierellaceae;g__Paratissierella	3.76237953837032e-05	6.77495809876609e-06	3.40953033026707e-05	1.6932563702372e-05	3.53685256276407e-05	3.02427188740215e-05	2.77310409006189e-05	4.32649192930051e-05	3.25843942656942e-05	5.86192432646489e-06	1.82897181071315e-05	8.18580893280121e-06	-0.2672	0.459	0.5605	0.9072
k__Bacteria;p__Firmicutes;c__Clostridia;o__Eubacteriales;f__Oscillospiraceae;g__Angelakisella	0.000448151790583097	2.22068071015111e-05	0.000232291578598683	0.000356765179403466	0.000189942082074367	0.00035985007267823	0.000244779764872771	0.000352519490334131	0.000278473352674042	3.14807047162004e-05	0.000111118664726346	0.000137670422960748	-0.2682	0.7195	0.7093	0.9527
k__Bacteria;p__Firmicutes;c__Clostridia;o__Eubacteriales;f__Eubacteriaceae;g__Anaerofustis	0.000174783960833153	4.9683026057618e-05	0.000246428655577839	0.000141957888714072	0.000234218236378598	0.000206148153337475	0.000159720129802603	0.000218116634542251	0.000143754680583945	6.25271928156255e-05	0.000126302581645474	7.99976782069209e-05	-0.2689	0.37	0.4673	0.8919
k__Bacteria;p__Firmicutes;c__Bacilli;o__Bacillales;f__Staphylococcaceae;g__Jeotgalicoccus	5.71500689372707e-06	8.09231106241505e-06	1.71862504452486e-05	5.51292771705135e-06	8.64563959786772e-06	4.97664994129467e-06	8.53262796942119e-06	8.70418494652174e-06	3.83345814890521e-06	7.16457417679043e-06	3.79597922978201e-06	5.20915113905531e-06	-0.2694	0.4922	0.5842	0.913
k__Bacteria;p__Firmicutes;c__Clostridia;o__Eubacteriales;f__Oscillospiraceae;g__Marasmitruncus	0.00016144894474779	1.61846221248301e-05	0.000171030911689006	0.000116952823711732	0.000144879960533965	0.000155807425085149	0.000168519402396069	0.000252421363449131	0.000123765934521797	1.41120400451933e-05	6.9362893198744e-05	4.68823602514978e-05	-0.2719	0.6259	0.664	0.9374
k__Bacteria;p__Firmicutes;c__Erysipelotrichia;o__Erysipelotrichales;f__Erysipelotrichaceae;g__Catenisphaera	3.04800367665444e-05	1.76901683690004e-05	5.46079248018384e-05	2.34299427974682e-05	3.85123945723199e-05	6.89074607256185e-05	3.41305118776848e-05	4.53129628098338e-05	3.58702155361844e-05	1.25922818864801e-05	2.31209643995813e-05	2.38132623499671e-05	-0.2727	0.3618	0.451	0.8919
k__Bacteria;p__Firmicutes;c__Erysipelotrichia;o__Erysipelotrichales;f__Turicibacteraceae;g__Turicibacter	8.28675999590425e-05	6.15392027304587e-05	0.000184890791080336	5.55230577217314e-05	0.000142260069746733	9.05367470089377e-05	9.83918662723881e-05	0.000100610137764207	8.37884423974995e-05	4.81980444620447e-05	5.69396884467302e-05	6.06494025475726e-05	-0.2749	0.3379	0.4158	0.8919
k__Bacteria;p__Firmicutes;c__Clostridia;o__Eubacteriales;f__Clostridiaceae;g__Anaeromonas	2.14312758514765e-05	1.24207565144045e-05	3.40953033026707e-05	1.96890275608977e-05	3.03907331318987e-05	4.17272956616246e-05	3.30639333815071e-05	3.35367125880691e-05	3.47749417793544e-05	8.25011571872837e-06	1.10428486684568e-05	1.33949600718565e-05	-0.2753	0.398	0.4892	0.8919
k__Bacteria;p__Proteobacteria;c__Betaproteobacteria;o__Nitrosomonadales;f__Gallionellaceae;g__Candidatus_Nitrotoga	8.09625976611334e-06	3.76386561042561e-06	6.92993969566477e-06	1.96890275608977e-06	1.02175740702073e-05	1.01447094957161e-05	7.46604947324355e-06	6.6561414296931e-06	3.83345814890521e-06	3.69084124258901e-06	3.79597922978201e-06	3.34874001796413e-06	-0.2755	0.3958	0.4864	0.8919
k__Bacteria;p__Firmicutes;c__Bacilli;o__Bacillales;f__Staphylococcaceae;g__Macrococcus	1.80975218301357e-05	3.36865972133092e-05	2.60565732556995e-05	1.10258554341027e-05	2.25310607702007e-05	1.05275287219695e-05	1.70652559388424e-05	2.27844841247187e-05	2.02625645013561e-05	8.03300741034078e-06	1.20781157311246e-05	1.11624667265471e-05	-0.2757	0.4887	0.5727	0.9082
k__Bacteria;p__Firmicutes;c__Bacilli;o__Bacillales;f__Bacillaceae;g__Psychrobacillus	1.76212712556585e-05	4.32844545198945e-06	4.62919971670407e-05	1.20103068121476e-05	1.83392355106285e-05	2.81372131296276e-05	2.18648591716418e-05	2.63685602791688e-05	1.58814694740359e-05	7.38168248517802e-06	1.17330267102353e-05	5.58123336327355e-06	-0.2789	0.449	0.5345	0.8983
k__Bacteria;p__Firmicutes;c__Clostridia;o__Eubacteriales;f__Eubacteriales_Family_XIII.Incertae_Sedis;g__Hornefia	0.000133826411428109	1.52436557222237e-05	8.95348208679888e-05	7.81654394167638e-05	9.6149991891438e-05	0.000160784075026443	9.33256184155443e-05	0.000157443345356202	7.17404310723688e-05	2.38819139226348e-05	5.59044213840623e-05	3.12549068343319e-05	-0.2794	0.5207	0.5916	0.9181
k__Bacteria;p__Firmicutes;c__Bacilli;o__Bacillales;f__Bacillaceae;g__Anaerobacillus	1.76212712556585e-05	1.43026893196173e-05	2.88285491339654e-05	1.16165262609296e-05	2.51509515574334e-05	3.27310438446688e-05	2.85309747727521e-05	3.86568213801407e-05	1.47861957172058e-05	5.64481601807731e-06	1.5183916919128e-05	1.00462200538924e-05	-0.2794	0.389	0.4725	0.8919
k__Bacteria;p__Firmicutes;c__Clostridia;o__Eubacteriales;f__Oscillospiraceae;g__Thermoclostridium	0.000125253901087518	2.08894541378621e-05	0.000217322908856047	9.74606864264435e-05	0.000134924375542481	0.000176862482529088	0.000116790345331453	0.000170755628215588	0.000120753931690514	2.51845637729603e-05	7.28137834076367e-05	5.95331558749179e-05	-0.2808	0.481	0.5593	0.9072
k__Bacteria;p__Bacteroidota;c__Cytophagia;o__Cytophagales;f__Cyclobacteriaceae;g__Penaeicola	4.76250574477255e-06	6.02218497668097e-06	6.65274210783818e-06	1.77201248048079e-06	2.09591262978611e-05	5.93369800692826e-06	5.86618172897707e-06	3.58407615445013e-06	4.38109502732023e-06	4.12505785936419e-06	7.24686943867475e-06	2.97665779374589e-06	-0.2831	0.5087	0.5779	0.9082
k__Bacteria;p__Firmicutes;c__Negativicutes;o__Veillonellales;f__Veillonellaceae;g__Veillonella	0.000124777650513041	9.99306319567999e-05	0.000227579219605631	0.000112227457097117	0.000181034453397776	0.000192175251579225	0.000153587303449581	0.000189700030746253	0.000129242303305947	5.14546690878585e-05	9.76601929116645e-05	0.000113485078386562	-0.2846	0.3495	0.4155	0.8919
k__Bacteria;p__Proteobacteria;c__Betaproteobacteria;o__Burkholderiales;f__Burkholderiaceae;g__Paraburkholderia	1.76212712556585e-05	2.18304205404685e-05	7.98329052940581e-05	1.7129453977981e-05	3.87743836510431e-05	4.97664994129467e-05	3.30639333815071e-05	5.09450824811126e-05	2.92985729952041e-05	1.56317982039064e-05	2.65718546084741e-05	9.67413782967415e-06	-0.2847	0.4201	0.4981	0.8919
k__Bacteria;p__Firmicutes;c__Tissierellia;o__Tissierellales;f__Peptoniphilaceae;g__Helcococcus	2.95275356175898e-05	2.25831936625536e-05	4.18568357618152e-05	1.81139053560259e-05	3.48445474701942e-05	3.65592361072032e-05	4.07966274787951e-05	3.63527724237085e-05	2.46436595286763e-05	1.60660148206816e-05	1.10428486684568e-05	1.93482756593483e-05	-0.2852	0.389	0.4635	0.8919
k__Bacteria;p__Actinobacteria;c__Coriobacteriia;o__Coriobacteriales;f__Coriobacteriaceae;g__Collinsella	0.000395764227390599	0.000207388995134451	0.000599855580056742	0.000294547852311029	0.000673049943240066	0.000806408700102863	0.000609549610565527	0.000600844766749604	0.000387726909917841	0.000188884228297202	0.000296086379922997	0.000190878181023955	-0.2859	0.3531	0.4182	0.8919
k__Bacteria;p__Firmicutes;c__Bacilli;o__Bacillales;f__Planococcaceae;g__Planococcus	4.00050482560895e-05	1.50554624417024e-05	5.9597481382717e-05	3.32744565779171e-05	2.33170280063705e-05	4.90008609604398e-05	4.58628753356389e-05	5.04330716019054e-05	2.19054751366012e-05	1.86713145213326e-05	2.24307863578028e-05	1.22787133992018e-05	-0.2878	0.4467	0.5194	0.8978
k__Bacteria;p__Tenericutes;c__Mollicutes;o__Mycoplasmatales;f__Mycoplasmataceae;g__Ureaplasma	1.42875172343177e-06	5.08121857407457e-06	2.3007399789607e-05	0	9.95558499148404e-06	3.06255381002749e-06	2.66644624044412e-06	3.84008159405371e-06	1.04051006898856e-05	2.38819139226348e-06	3.10580118800346e-06	3.34874001796413e-06	-0.288	0.6624	0.6636	0.9374
k__Bacteria;p__Spirochaetes;c__Spirochaetia;o__Spirochaetales;f__Spirochaetaceae;g__Spirochaeta	3.71475448092259e-05	6.77495809876609e-06	2.60565732556995e-05	1.35854290170194e-05	3.87743836510431e-05	3.36880919103024e-05	3.25306441334183e-05	2.81605983563939e-05	2.21792935758087e-05	5.42770770968972e-06	1.69093620235744e-05	1.19066311749836e-05	-0.2883	0.425	0.4976	0.8919
k__Bacteria;p__Firmicutes;c__Negativicutes;o__Selenomonadales;f__Selenomonadaceae;g__Mitsuokella	4.85775585966801e-05	1.09152102702343e-05	0.00010810705925237	6.16266562656097e-05	9.09102103169727e-05	9.89587699865133e-05	6.0794974282126e-05	0.000120322556613683	4.95611374965602e-05	1.19409569613174e-05	3.51990801307059e-05	3.90686335429148e-05	-0.2889	0.5164	0.5758	0.9082
k__Archaea;p__Euryarchaeota;c__Methanomicrobia;o__Methanomicrobiales;f__Methanomicrobiaceae;g__Methanomicrobium	3.00037861920671e-05	2.25831936625536e-06	1.38598793913295e-05	7.28494019753214e-06	3.51065365489174e-05	2.37347920277131e-05	1.17323634579541e-05	1.92004079702686e-05	1.45123772779983e-05	2.17108308387589e-06	1.72544510444637e-05	8.55789115701944e-06	-0.289	0.5989	0.6294	0.9271
k__Archaea;p__Euryarchaeota;c__Methanobacteria;o__Methanobacteriales;f__Methanobacteriaceae;g__Methanosphaera	1.00012620640224e-05	1.75019750884791e-05	3.16005250122313e-05	8.07250129996805e-06	4.1656263516999e-05	3.94303803041039e-05	2.34647269159083e-05	2.27844841247187e-05	2.19054751366012e-05	1.28093901948677e-05	1.31133827937924e-05	7.0695622601465e-06	-0.289	0.4381	0.5095	0.8919
k__Bacteria;p__Firmicutes;c__Clostridia;o__Eubacteriales;f__Eubacteriales_Family_XIII.Incertae_Sedis;g__Ihubacter	0.000138112666598404	4.19671015562455e-05	0.000237281135179562	0.000110455444616636	0.000196491809042448	0.000264336675727998	0.000199983468033309	0.00022733283036798	0.000119111021055269	5.66652684891607e-05	0.000117330267102353	4.13011268882243e-05	-0.2901	0.4279	0.4978	0.8919
k__Bacteria;p__Actinobacteria;c__Coriobacteriia;o__Eggerthellales;f__Eggerthellaceae;g__Phoenicibacter	4.2862551702953e-05	1.43026893196173e-05	5.79342958557575e-05	1.75232345291989e-05	9.16961775531425e-05	6.23995338793101e-05	7.94600979652349e-05	3.04646473128261e-05	3.09414836304492e-05	1.9539747754883e-05	2.86423887338097e-05	1.59995356413842e-05	-0.2904	0.417	0.4862	0.8919
k__Bacteria;p__Firmicutes;c__Clostridia;o__Eubacteriales;f__Peptostreptococcaceae;g__Tepidibacter	0.000128587655108859	4.0273362031554e-05	0.00017075371410118	0.000108092761309328	0.000126278735944613	0.000164612267288978	0.000141321650743539	0.00019661217761555	0.0001421117699487	2.40990222310223e-05	6.62570920107406e-05	5.91610736506996e-05	-0.2905	0.4439	0.5129	0.8919
k__Bacteria;p__Firmicutes;c__Clostridia;o__Eubacteriales;f__Lachnospiraceae;g__Anaerotignum	0.00102965374201983	7.18898331591291e-05	0.000873172401653761	0.000486909651580999	0.000674621877712406	0.000806408700102863	0.00049675893459474	0.000697870828359361	0.000636354052718264	0.00014676521647001	0.000274690860627862	0.000353478113007325	-0.2908	0.5509	0.5975	0.9206
k__Bacteria;p__Firmicutes;c__Clostridia;o__Eubacteriales;f__Eubacteriales_Family_XII.Incertae_Sedis;g__Fusibacter	0.000117633891895882	1.95721011742132e-05	0.000112819418245422	8.56472698899049e-05	0.000135710342778651	0.000160018436573936	9.06591721751002e-05	0.000146691116892852	6.98237019979162e-05	2.97438382490997e-05	7.45392285120831e-05	4.39057024577519e-05	-0.2909	0.4498	0.5178	0.897
k__Bacteria;p__Firmicutes;c__Clostridia;o__Eubacteriales;f__Gracilibacteraceae;g__Gracilibacter	1.66687701067039e-05	3.01109248834049e-06	2.88285491339654e-05	5.11914716583339e-06	1.15275194638236e-05	9.18766143008247e-06	8.79927259346561e-06	1.43363046178005e-05	6.57164254098035e-06	4.99349109291454e-06	7.9370474804533e-06	4.46498669061884e-06	-0.2911	0.4391	0.5073	0.8919
k__Bacteria;p__Bacteroidota;c__Flavobacteriia;o__Flavobacteriales;f__Flavobacteriaceae;g__Dokdonia	6.19125746820432e-06	9.78605058710658e-06	6.37554452001159e-06	9.84451378044884e-07	2.12211153765844e-05	1.32072633057436e-05	5.06624785684383e-06	5.37611423167519e-06	3.55963970969769e-06	5.21059940130213e-06	4.83124629244983e-06	7.81372670858297e-06	-0.2913	0.6462	0.6521	0.9332
k__Bacteria;p__Firmicutes;c__Clostridia;o__Thermosediminibacterales;f__Tepidanaerobacteraceae;g__Tepidanaerobacter	5.81025700862252e-05	9.5978573065853e-06	6.01518765583702e-05	3.20931149242632e-05	0.00010269971885952	5.58916070330017e-05	5.73285941695486e-05	6.22093218236701e-05	4.54538609084474e-05	1.17238486529298e-05	3.51990801307059e-05	1.71157823140389e-05	-0.2923	0.4541	0.5199	0.8978
k__Bacteria;p__Bacteroidota;c__Cytophagia;o__Cytophagales;f__Cytophagaceae;g__Rhodocytophaga	3.81000459581804e-06	3.76386561042561e-06	7.20713728349136e-06	1.37823192926284e-06	1.51953665659493e-05	4.40242110191452e-06	1.86651236831089e-06	5.12010879207161e-06	2.46436595286763e-06	1.73686646710071e-06	6.21160237600693e-06	6.69748003592826e-06	-0.2944	0.5711	0.6062	0.9235
k__Bacteria;p__Firmicutes;c__Clostridia;o__Eubacteriales;f__Oscillospiraceae;g__Acetanaerobacterium	7.42950896184519e-05	9.5978573065853e-06	0.000103394700259318	9.66731253240076e-05	0.00012758868133823	0.000107763612190342	0.000103724758753276	0.000156419323597788	9.00862664992723e-05	1.02040904942167e-05	3.86499703395987e-05	2.97665779374589e-05	-0.2949	0.6371	0.6434	0.9289
k__Bacteria;p__Firmicutes;c__Bacilli;o__Lactobacillales;f__Streptococcaceae;g__Streptococcus	0.00126777902925845	0.000894294469037124	0.00186609416124861	0.000697976027033822	0.0021881327854967	0.00274232552726649	0.00154067263772861	0.00121781787619423	0.00102517623639293	0.00103669217255074	0.000785767700564876	0.00102769110329077	-0.2959	0.3844	0.4414	0.8919
k__Bacteria;p__Firmicutes;c__Bacilli;o__Bacillales;f__Bacillaceae;g__Weizmannia	2.0478774702522e-05	1.20443699533619e-05	3.21549201878845e-05	2.22486011438144e-05	3.79884164148733e-05	3.77076937859635e-05	3.41305118776848e-05	3.78888050613299e-05	1.97149276229411e-05	5.64481601807731e-06	1.89798961489101e-05	1.67437000898206e-05	-0.2967	0.3978	0.4558	0.8919
k__Bacteria;p__Firmicutes;c__Tissierellia;o__Tissierellales;f__Tissierellaceae;g__Schnuerera	1.28587655108859e-05	1.50554624417024e-06	4.96183682209597e-05	9.45073322923088e-06	2.59369187936032e-05	1.47385402107573e-05	1.27989419541318e-05	1.76643753326471e-05	1.47861957172058e-05	3.47373293420142e-06	9.31740356401039e-06	5.58123336327355e-06	-0.298	0.5779	0.606	0.9235
k__Bacteria;p__Firmicutes;c__Clostridia;o__Eubacteriales;f__Oscillospiraceae;g__Lawsonibacter	0.00112299885461737	0.000147167145367641	0.000737899978794384	0.000822016900667478	0.000779155520122988	0.00101102557653533	0.000812466169463324	0.00104603822622023	0.000737940693664252	0.000140034858909995	0.000448960816176945	0.000353106030783107	-0.2981	0.5198	0.5664	0.9082
k__Bacteria;p__Firmicutes;c__Clostridia;o__Eubacteriales;f__Eubacteriales_Family_XIII.Incertae_Sedis;g__Aminipila	0.000208597751621038	3.59449165795645e-05	0.000278029180590071	0.000138216973477502	0.000224000662308391	0.00024730122015972	0.000223181550325173	0.000314118674393593	0.000159362331618774	3.25662462581383e-05	9.11035015147683e-05	8.4834747121758e-05	-0.2992	0.4877	0.5396	0.8983
k__Bacteria;p__Firmicutes;c__Clostridia;o__Thermoanaerobacterales;f__Thermoanaerobacterales_Family_IV.Incertae_Sedis;g__Mahella	2.95275356175898e-05	5.83399169615969e-06	3.10461298365782e-05	1.6735673426763e-05	2.96047658957289e-05	2.7180165063994e-05	3.33305780055515e-05	3.50727452256906e-05	2.19054751366012e-05	5.21059940130213e-06	1.41486498564602e-05	6.69748003592826e-06	-0.3005	0.458	0.5118	0.8919
k__Bacteria;p__Actinobacteria;c__Coriobacteriia;o__Coriobacteriales;f__Coriobacteriaceae;g__Enorma	5.47688160648844e-05	2.52178995898516e-05	7.48433487131795e-05	3.64247009876607e-05	9.87698826786707e-05	9.41735296583453e-05	6.63945113870587e-05	6.55373925385167e-05	4.76444084221076e-05	2.64872136232858e-05	4.0375415444045e-05	2.71620023679313e-05	-0.3024	0.3358	0.3677	0.8919
k__Bacteria;p__Actinobacteria;c__Actinomycetia;o__Micrococcales;f__Microbacteriaceae;g__Microbacterium	6.61988298523385e-05	1.61846221248301e-05	8.28820787601506e-05	4.54816536656736e-05	0.000106367565961645	7.77123029294476e-05	6.23948420263925e-05	7.16815230890026e-05	5.06564112533902e-05	2.47503471561851e-05	3.41638130680381e-05	3.01386601616772e-05	-0.3036	0.3761	0.4196	0.8919
k__Bacteria;p__Firmicutes;c__Clostridia;o__Eubacteriales;f__Clostridiaceae;g__Haloimpatiens	3.81000459581804e-05	6.39857153772353e-06	3.27093153635377e-05	2.89428705145196e-05	5.16118485084831e-05	2.50746593196001e-05	3.65303134940845e-05	4.48009519306266e-05	2.54651148462989e-05	5.21059940130213e-06	2.17406083160242e-05	1.07903845023289e-05	-0.3037	0.5021	0.5453	0.8983
k__Bacteria;p__Firmicutes;c__Clostridia;o__Eubacteriales;f__Clostridiaceae;g__Marinisporobacter	1.8573772404613e-05	2.8228992078192e-06	2.60565732556995e-05	1.27978679145835e-05	2.01731590616914e-05	2.77543939033741e-05	1.54653881945759e-05	3.9680843138555e-05	1.56076510348283e-05	3.69084124258901e-06	1.1387937689346e-05	4.0929044664006e-06	-0.3042	0.5466	0.5779	0.9082
k__Bacteria;p__Acidobacteria;c__Acidobacteriia;o__Acidobacteriales;f__Acidobacteriaceae;g__Granulicella	4.76250574477255e-07	8.46869762345762e-06	1.13651011008902e-05	4.52847633900646e-06	1.12655303851004e-05	6.12510762005498e-06	7.73269409728796e-06	6.6561414296931e-06	3.28582127049018e-06	2.60529970065106e-06	1.72544510444637e-06	2.97665779374589e-06	-0.3047	0.7715	0.6928	0.949
k__Bacteria;p__Proteobacteria;c__Gammaproteobacteria;o__Aeromonadales;f__Succinivibrionaceae;g__Succinimonas	1.8573772404613e-05	9.40966402606402e-07	3.10461298365782e-05	2.81553094120837e-05	2.80328314233893e-05	2.06722382176856e-05	1.89317683071533e-05	2.09924460474936e-05	1.75243801092809e-05	1.9539747754883e-06	7.24686943867475e-06	1.37670422960748e-05	-0.3084	0.788	0.6955	0.949
k__Bacteria;p__Firmicutes;c__Clostridia;o__Eubacteriales;f__Oscillospiraceae;g__Pseudoflavonifractor	0.0297437533784025	0.00124828602969765	0.0130729154394898	0.0249365471864281	0.0132314964318397	0.0173834382449423	0.0162538563478752	0.0212003224644517	0.0177809479868184	0.00141272376267804	0.00683586841479562	0.00716890821401277	-0.31	0.7739	0.6888	0.949
k__Bacteria;p__Firmicutes;c__Clostridia;o__Eubacteriales;f__Clostridiaceae;g__Desnuesiella	2.00025241280447e-05	7.90411778189377e-06	4.07480454105088e-05	1.79170150804169e-05	2.46269733999868e-05	3.65592361072032e-05	3.0397487141063e-05	2.96966309940154e-05	1.94411091837335e-05	6.94746586840284e-06	1.89798961489101e-05	7.44164448436473e-06	-0.3103	0.4053	0.4439	0.8919
k__Bacteria;p__Firmicutes;c__Clostridia;o__Eubacteriales;f__Feifaniaceae;g__Feifania	0.000114776388449019	1.18561766728407e-05	0.00010977024477933	9.17508684337831e-05	0.00011317928200845	8.80484220382904e-05	9.78585770242993e-05	0.000148227149530473	8.76219005464047e-05	1.2158065269705e-05	4.83124629244983e-05	2.86503312648042e-05	-0.3135	0.5884	0.5941	0.92
k__Bacteria;p__Firmicutes;c__Clostridia;o__Eubacteriales;f__Clostridiaceae;g__Hathewaya	7.23900873205428e-05	2.6158865992458e-05	0.000205126214991677	4.98132397290711e-05	0.00012601674686589	0.000150256546304474	7.14607592439025e-05	0.000108802311831522	9.17291771345174e-05	3.82110622762156e-05	5.14182641125018e-05	4.2417373560879e-05	-0.3137	0.3879	0.4188	0.8919
k__Bacteria;p__Firmicutes;c__Clostridia;o__Thermoanaerobacterales;f__Thermoanaerobacteraceae;g__Thermoanaerobacter	1.42875172343177e-05	1.26089497949258e-05	4.96183682209597e-05	1.73263442535899e-05	2.22690716914775e-05	3.27310438446688e-05	2.63978177803968e-05	3.07206527524297e-05	1.53338325956208e-05	6.07903263485248e-06	1.58740949609066e-05	1.52553711929477e-05	-0.3137	0.4007	0.4337	0.8919
k__Bacteria;p__Firmicutes;c__Clostridia;o__Eubacteriales;f__Oscillospiraceae;g__Fournierella	0.000169545204513903	1.73137818079578e-05	0.000176852061033365	0.000112621237648335	0.000169244944855229	0.000180882084404749	0.000158386906682381	0.000192260085142289	0.000125408845157042	1.99739643716582e-05	9.00682344521004e-05	4.05569624397878e-05	-0.3153	0.5672	0.5783	0.9082
k__Bacteria;p__Firmicutes;c__Clostridia;o__Eubacteriales;f__Proteinivoraceae;g__Anaerobranca	1.19062643619314e-05	3.38747904938305e-06	1.33054842156764e-05	3.54402496096158e-06	1.46713884085028e-05	2.04808286045588e-05	1.41321650743539e-05	1.45923100574041e-05	9.85746381147053e-06	3.47373293420142e-06	3.45089020889274e-06	3.72082224218237e-06	-0.3162	0.4513	0.4835	0.8919
k__Bacteria;p__Firmicutes;c__unclassified;o__unclassified;f__unclassified;g__Capillibacterium	7.14375861715883e-06	2.63470592729792e-06	1.219669386437e-05	5.51292771705135e-06	1.67673010382889e-05	9.18766143008247e-06	7.46604947324355e-06	1.48483154970077e-05	8.76219005464047e-06	2.60529970065106e-06	6.5566913968962e-06	1.86041112109118e-06	-0.3168	0.4426	0.4742	0.8919
k__Bacteria;p__Firmicutes;c__Negativicutes;o__Acidaminococcales;f__Acidaminococcaceae;g__Acidaminococcus	0.000269081574579649	6.66204213045332e-05	0.000262228918083955	0.000156921549660354	0.000341371769576413	0.000210933393665643	0.000198383600289043	0.000316422723350026	0.00018072016987696	3.7993953967828e-05	0.00017116415436108	0.00011385716061078	-0.3172	0.4286	0.4592	0.8919
k__Bacteria;p__Actinobacteria;c__Actinomycetia;o__Actinomycetales;f__Actinomycetaceae;g__Actinomyces	4.4767554000862e-05	2.42769331872452e-05	6.12606669096766e-05	3.79998231925325e-05	7.20469966488977e-05	8.57515066807697e-05	5.65286602974154e-05	6.52813870989131e-05	4.13465843203347e-05	2.04081809884333e-05	2.79522106920312e-05	2.8278249040586e-05	-0.3175	0.3494	0.3635	0.8919
k__Bacteria;p__Bacteroidota;c__Flavobacteriia;o__Flavobacteriales;f__Flavobacteriaceae;g__Mangrovimonas	7.14375861715883e-06	1.50554624417024e-05	1.13651011008902e-05	1.96890275608977e-06	3.19626676042383e-05	2.00980093783054e-05	6.66611560111031e-06	9.47220126533249e-06	7.94073473701793e-06	7.5987907935656e-06	7.24686943867475e-06	8.55789115701944e-06	-0.3176	0.5776	0.5824	0.9122
k__Bacteria;p__Firmicutes;c__Clostridia;o__Eubacteriales;f__Clostridiaceae;g__Fervidicella	1.23825149364086e-05	2.8228992078192e-06	3.29865129513643e-05	1.12227457097117e-05	1.44093993297795e-05	2.1055057443939e-05	1.27989419541318e-05	2.073644060789e-05	1.17741928859231e-05	3.69084124258901e-06	8.97231454312112e-06	5.95331558749179e-06	-0.3177	0.4599	0.4897	0.8919
k__Bacteria;p__Actinobacteria;c__Actinomycetia;o__Micrococcales;f__Micrococcaceae;g__Nesterenkonia	9.52501148954511e-07	2.80407987976708e-05	6.098346932185e-06	2.36268330730772e-06	3.6678471021257e-06	3.63678264940764e-06	4.53295860875501e-06	4.86410335246803e-06	4.10727658811272e-06	1.73686646710071e-06	3.10580118800346e-06	1.48832889687295e-06	-0.3188	0.8159	0.696	0.949
k__Bacteria;p__Proteobacteria;c__Alphaproteobacteria;o__Hyphomicrobiales;f__Rhizobiaceae;g__Sinorhizobium	5.71500689372707e-06	1.8819328052128e-06	1.49686697426359e-05	2.36268330730772e-06	7.07370512552814e-06	6.12510762005498e-06	7.73269409728796e-06	8.19217406731458e-06	7.94073473701793e-06	8.68433233550355e-07	1.72544510444637e-06	3.34874001796413e-06	-0.3194	0.5236	0.5419	0.8983
k__Bacteria;p__Firmicutes;c__Bacilli;o__Bacillales;f__Bacillaceae;g__Peribacillus	2.66700321707263e-05	6.77495809876609e-06	4.54604044035609e-05	3.83936037437505e-05	6.4449313365923e-05	4.24929341141314e-05	3.57303796219512e-05	4.86410335246803e-05	3.64178524145995e-05	6.07903263485248e-06	1.93249851697993e-05	1.78599467624754e-05	-0.3196	0.5001	0.5228	0.8983
k__Bacteria;p__Firmicutes;c__Clostridia;o__Eubacteriales;f__Oscillospiraceae;g__Anaerofilum	0.000378619206709418	4.85538663744903e-05	0.000540535296261852	0.00022504558502106	0.000331940162742376	0.000381670768574676	0.000335705581671915	0.000437513296282519	0.000248079505922008	5.42770770968972e-05	0.000197045830927775	0.000111624667265471	-0.3196	0.5061	0.5277	0.8983
k__Bacteria;p__Firmicutes;c__Clostridia;o__Eubacteriales;f__Peptococcaceae;g__Desulforamulus	5.33400643414526e-05	8.09231106241505e-06	9.92367364419195e-05	4.43003120120198e-05	7.2308985727621e-05	7.50325683456735e-05	5.78618834176375e-05	9.85620942473786e-05	3.91560368066746e-05	8.68433233550355e-06	3.6579436214263e-05	2.1952851228876e-05	-0.3209	0.5342	0.548	0.8983
k__Bacteria;p__Actinobacteria;c__Actinomycetia;o__Glycomycetales;f__Glycomycetaceae;g__Glycomyces	2.85750344686353e-06	1.69373952469152e-06	6.37554452001159e-06	3.93780551217953e-06	1.17895085425469e-05	7.27356529881529e-06	6.3994709770659e-06	1.07522284633504e-05	3.83345814890521e-06	1.9539747754883e-06	2.76071216711419e-06	1.11624667265471e-06	-0.3214	0.485	0.5076	0.8919
k__Bacteria;p__Firmicutes;c__Clostridia;o__Eubacteriales;f__Peptococcaceae;g__Candidatus_Desulforudis	5.23875631924981e-06	3.76386561042561e-07	4.43516140522545e-06	4.92225689022442e-06	9.69359591276078e-06	8.03920375132216e-06	3.19973548853295e-06	7.42415774850384e-06	5.75018722335781e-06	6.51324925162766e-07	2.41562314622492e-06	2.23249334530942e-06	-0.3232	0.6836	0.6364	0.9282
k__Bacteria;p__Firmicutes;c__Clostridia;o__Eubacteriales;f__Oscillospiraceae;g__Pseudoclostridium	0.000122872648215132	1.63728154053514e-05	0.000184890791080336	0.00010002026000936	0.000109511434906324	0.000101447094957161	0.000103724758753276	0.00016947560101757	8.4609897715122e-05	1.9539747754883e-05	4.7967373903609e-05	4.42777846819702e-05	-0.3232	0.524	0.5374	0.8983
k__Bacteria;p__Firmicutes;c__Clostridia;o__Eubacteriales;f__Symbiobacteriaceae;g__Symbiobacterium	8.09625976611334e-06	2.25831936625536e-06	8.31592763479772e-06	9.25384295362191e-06	1.93871918255216e-05	1.70354555682779e-05	7.19940484919913e-06	2.04804351682865e-05	1.12265560075081e-05	8.68433233550355e-07	1.1387937689346e-05	4.0929044664006e-06	-0.3242	0.6324	0.6082	0.9235
k__Bacteria;p__Actinobacteria;c__Coriobacteriia;o__Coriobacteriales;f__Atopobiaceae;g__Parolsenella	1.76212712556585e-05	2.8228992078192e-06	1.96810287356879e-05	1.41760998438463e-05	2.54129406361566e-05	2.56488881589802e-05	2.45313054120859e-05	2.09924460474936e-05	7.3930978586029e-06	6.51324925162766e-06	5.17633531333911e-06	1.04183022781106e-05	-0.3249	0.5196	0.5318	0.8983
k__Bacteria;p__Firmicutes;c__Bacilli;o__Bacillales;f__unclassified;g__Gemella	3.38137907878851e-05	2.37123533456813e-05	5.9597481382717e-05	2.48081747267311e-05	5.08258812723133e-05	4.05788379828642e-05	3.57303796219512e-05	4.14728812157801e-05	4.24418580771648e-05	1.65002314374567e-05	1.96700741906886e-05	1.78599467624754e-05	-0.3257	0.342	0.3409	0.8919
k__Bacteria;p__Firmicutes;c__Tissierellia;o__Tissierellales;f__Tissierellaceae;g__Anaerosalibacter	2.71462827452036e-05	8.46869762345762e-06	4.24112309374684e-05	2.10672594901605e-05	6.36633461297532e-05	3.84733322384703e-05	3.59970242459957e-05	4.19848920949872e-05	2.98462098736191e-05	7.38168248517802e-06	1.44937388773495e-05	1.56274534171659e-05	-0.3258	0.4111	0.428	0.8919
k__Bacteria;p__Bacteroidota;c__Flavobacteriia;o__Flavobacteriales;f__Flavobacteriaceae;g__Cellulophaga	3.81000459581804e-06	2.86053786392346e-05	1.38598793913295e-05	7.08804992192316e-06	3.14386894467917e-05	1.33986729188703e-05	1.03991403377321e-05	8.96019038612532e-06	9.3098269330555e-06	1.04211988026043e-05	4.48615727156056e-06	1.56274534171659e-05	-0.3265	0.6671	0.6245	0.9268
k__Bacteria;p__Synergistetes;c__Synergistia;o__Synergistales;f__Synergistaceae;g__Synergistes	2.95275356175898e-05	4.51663873251073e-06	0.000103671897847145	2.73677483096478e-05	3.24866457616848e-05	3.48365495890627e-05	3.17307102612851e-05	3.86568213801407e-05	2.73818439207515e-05	6.73035756001525e-06	1.89798961489101e-05	1.45112067445112e-05	-0.3267	0.5393	0.5446	0.8983
k__Bacteria;p__Proteobacteria;c__Gammaproteobacteria;o__Alteromonadales;f__Idiomarinaceae;g__Idiomarina	1.28587655108859e-05	9.5978573065853e-06	8.8703228104509e-06	6.30048881948725e-06	1.46713884085028e-05	2.27777439620795e-05	7.46604947324355e-06	1.22882611009719e-05	4.65491346652775e-06	8.46722402711596e-06	9.66249258489966e-06	9.67413782967415e-06	-0.3273	0.4866	0.5012	0.8919
k__Bacteria;p__Firmicutes;c__Bacilli;o__Bacillales;f__Paenibacillaceae;g__Aneurinibacillus	3.19087884899761e-05	2.78526055171495e-05	4.1302440586162e-05	1.7129453977981e-05	3.06527222106219e-05	4.63211263766658e-05	3.83968258623954e-05	4.04488594573658e-05	2.7108025481544e-05	1.23751735780926e-05	1.44937388773495e-05	1.74878645382571e-05	-0.3281	0.3858	0.395	0.8919
k__Bacteria;p__Firmicutes;c__Clostridia;o__Eubacteriales;f__Clostridiaceae;g__Massilioclostridium	7.81050942142699e-05	3.74504628237348e-05	0.00015772542747333	6.91084867387508e-05	0.000119990998055255	0.000119439598591072	0.000106124560369676	0.000170243617336381	0.000102681914702818	1.91055311381078e-05	5.10731750916125e-05	3.68361401976054e-05	-0.3299	0.4212	0.4335	0.8919
k__Bacteria;p__Firmicutes;c__Bacilli;o__Bacillales;f__Bacillaceae;g__Pseudoneobacillus	9.52501148954511e-06	9.40966402606402e-07	2.49477829043932e-06	2.95335413413465e-06	4.71580341701876e-06	8.99625181695575e-06	2.1331569923553e-06	6.6561414296931e-06	1.50600141564133e-05	2.17108308387589e-07	5.17633531333911e-06	1.48832889687295e-06	-0.3316	0.8674	0.7022	0.9527
k__Bacteria;p__Firmicutes;c__Clostridia;o__Eubacteriales;f__Peptococcaceae;g__Candidatus_Formimonas	3.61950436602714e-05	1.29853363559683e-05	5.15587513357459e-05	3.15024440974363e-05	4.82059904850806e-05	7.42669298931666e-05	5.19957016886604e-05	5.37611423167519e-05	3.47749417793544e-05	1.23751735780926e-05	1.7599540065353e-05	1.86041112109118e-05	-0.332	0.407	0.4147	0.8919
k__Bacteria;p__Synergistetes;c__Synergistia;o__Synergistales;f__Synergistaceae;g__Cloacibacillus	0.000127158903385427	1.14797901117981e-05	0.000136381213210683	8.58441601655138e-05	0.00015169167658077	0.000127861621568648	8.87926598067893e-05	0.00014797114409087	7.09189757547463e-05	1.97568560632706e-05	5.34887982378374e-05	4.68823602514978e-05	-0.3331	0.5434	0.5399	0.8983
k__Bacteria;p__Firmicutes;c__Clostridia;o__Eubacteriales;f__Eubacteriaceae;g__Alkalibacter	7.00088344481566e-05	1.50554624417024e-05	8.01101028818847e-05	3.64247009876607e-05	8.38365051914446e-05	6.94816895649987e-05	5.91951065378595e-05	7.50095938038491e-05	6.37996963353509e-05	1.08554154193794e-05	2.86423887338097e-05	2.86503312648042e-05	-0.3351	0.4307	0.4365	0.8919
k__Bacteria;p__Firmicutes;c__Bacilli;o__Bacillales;f__Bacillaceae;g__Schinkia	1.00012620640224e-05	1.69373952469152e-06	1.16422986887168e-05	1.75232345291989e-05	1.59813338021191e-05	1.45471305976306e-05	8.79927259346561e-06	2.04804351682865e-05	8.76219005464047e-06	1.30264985032553e-06	4.14106825067128e-06	1.22787133992018e-05	-0.3381	0.6647	0.611	0.9235
k__Bacteria;p__Firmicutes;c__Bacilli;o__Bacillales;f__Paenibacillaceae;g__Brevibacillus	0.000113347636725587	2.29595802235962e-05	0.000148023511899399	7.28494019753214e-05	9.03862321595262e-05	0.000115802815941664	8.47929904461231e-05	0.000117762502217647	7.61215260996891e-05	2.62701053148982e-05	4.48615727156056e-05	4.53940313546249e-05	-0.3381	0.416	0.4163	0.8919
k__Bacteria;p__Fibrobacteres;c__Chitinispirillia;o__Chitinispirillales;f__Chitinispirillaceae;g__Chitinispirillum	2.38125287238628e-06	3.76386561042561e-06	7.48433487131795e-06	5.9067082682693e-06	1.04795631489306e-05	6.89074607256185e-06	4.2663139847106e-06	4.35209247326087e-06	4.92873190573526e-06	2.17108308387589e-06	4.83124629244983e-06	4.0929044664006e-06	-0.339	0.433	0.4336	0.8919
k__Bacteria;p__Firmicutes;c__Bacilli;o__Bacillales;f__Bacillaceae;g__Cytobacillus	2.95275356175898e-05	8.6568909039789e-06	3.02145370730984e-05	2.83521996876926e-05	3.85123945723199e-05	3.44537303628093e-05	2.34647269159083e-05	4.94090498434911e-05	2.43698410894688e-05	6.29614094324007e-06	1.62191839817959e-05	1.37670422960748e-05	-0.3397	0.435	0.4349	0.8919
k__Bacteria;p__Firmicutes;c__Clostridia;o__Eubacteriales;f__Syntrophomonadaceae;g__Syntrophomonas	4.00050482560895e-05	1.24207565144045e-05	6.43098403757691e-05	3.79998231925325e-05	6.68072150744324e-05	4.2110114887878e-05	6.05283296580816e-05	5.70892130315985e-05	4.32633133947873e-05	1.08554154193794e-05	2.03602522324671e-05	1.4139124520293e-05	-0.3397	0.4326	0.4323	0.8919
k__Bacteria;p__Cyanobacteria;c__unclassified;o__Synechococcales;f__Prochlorococcaceae;g__Prochlorococcus	4.2862551702953e-06	1.12915968312768e-06	1.30282866278498e-05	3.3471346853526e-06	1.12655303851004e-05	4.40242110191452e-06	4.2663139847106e-06	6.91214686929668e-06	1.9167290744526e-06	1.51975815871312e-06	5.52142433422838e-06	2.97665779374589e-06	-0.34	0.492	0.4896	0.8919
k__Bacteria;p__Firmicutes;c__Clostridia;o__Eubacteriales;f__Desulfallaceae;g__Desulfallas	6.66750804268158e-06	2.07012608573408e-06	9.14752039827749e-06	3.93780551217953e-06	1.04795631489306e-05	1.33986729188703e-05	7.99933872133237e-06	1.40802991781969e-05	9.3098269330555e-06	1.73686646710071e-06	1.72544510444637e-06	2.97665779374589e-06	-0.3403	0.5112	0.5057	0.8919
k__Bacteria;p__Actinobacteria;c__Actinomycetia;o__Micrococcales;f__Micrococcaceae;g__Arthrobacter	2.80987838941581e-05	9.5978573065853e-06	3.35409081270175e-05	2.40206136242952e-05	5.08258812723133e-05	3.50279592021894e-05	2.45313054120859e-05	3.09766581920333e-05	2.13578382581861e-05	8.46722402711596e-06	9.31740356401039e-06	4.05569624397878e-05	-0.3411	0.4814	0.4786	0.8919
k__Bacteria;p__Firmicutes;c__Clostridia;o__Eubacteriales;f__Christensenellaceae;g__Christensenella	0.000361474186028237	5.25059252654372e-05	0.000539149308322719	0.000265998762347728	0.000481797915772083	0.000557193383811876	0.000274643962765745	0.000428553105896394	0.000254103511584574	5.14546690878585e-05	0.000204982878408229	0.000305479506083172	-0.3417	0.5369	0.5245	0.8983
k__Bacteria;p__Firmicutes;c__Clostridia;o__Eubacteriales;f__Desulfallaceae;g__Sporotomaculum	2.52412804472945e-05	3.19928576886177e-06	2.18986094383007e-05	1.6538783151154e-05	2.80328314233893e-05	3.23482246184154e-05	1.91984129311977e-05	3.78888050613299e-05	1.56076510348283e-05	2.17108308387589e-06	1.1387937689346e-05	1.22787133992018e-05	-0.3418	0.5859	0.5596	0.9072
k__Bacteria;p__Firmicutes;c__Clostridia;o__Eubacteriales;f__Oscillospiraceae;g__Anaeromassilibacillus	0.00098917244318926	0.00016015248172361	0.00140067941128776	0.000831664524172318	0.00142626854456945	0.00125258450830124	0.000904991854006735	0.00139343760776229	0.000843086974319938	0.000226443965648255	0.000481744273161426	0.00037766345758151	-0.3429	0.4735	0.4689	0.8919
k__Bacteria;p__Firmicutes;c__Bacilli;o__Lactobacillales;f__Carnobacteriaceae;g__Granulicatella	2.19075264259538e-05	1.46790758806599e-05	4.93411706331332e-05	2.69739677584298e-05	2.82948205021125e-05	4.30671629535116e-05	3.91967597345286e-05	4.73610063266624e-05	2.16316566973937e-05	1.02040904942167e-05	9.31740356401039e-06	1.82320289866936e-05	-0.3433	0.4399	0.4351	0.8919
k__Bacteria;p__Proteobacteria;c__Betaproteobacteria;o__Burkholderiales;f__unclassified;g__Thiomonas	3.81000459581804e-06	2.1454033979426e-05	4.98955658087863e-06	1.96890275608977e-06	7.3356942042514e-06	1.53127690501375e-06	3.99966936066619e-06	5.37611423167519e-06	4.65491346652775e-06	1.51975815871312e-06	4.83124629244983e-06	1.48832889687295e-06	-0.3452	0.7387	0.6403	0.9289
k__Bacteria;p__Firmicutes;c__Tissierellia;o__unclassified;f__unclassified;g__Dethiosulfatibacter	2.47650298728173e-05	9.5978573065853e-06	3.18777226000579e-05	1.7129453977981e-05	2.69848751084962e-05	2.67973458377405e-05	2.23981484197306e-05	3.25126908296547e-05	1.99887460621486e-05	4.99349109291454e-06	1.27682937729031e-05	1.33949600718565e-05	-0.3454	0.3836	0.3678	0.8919
k__Bacteria;p__Firmicutes;c__Bacilli;o__Bacillales;f__Bacillaceae;g__Anoxybacillus	2.38125287238628e-05	1.31735296364896e-05	2.35617949652602e-05	2.30361622462503e-05	1.83392355106285e-05	3.42623207496825e-05	1.813183443502e-05	2.17604623663044e-05	1.83458354269035e-05	7.16457417679043e-06	1.5183916919128e-05	1.78599467624754e-05	-0.3461	0.4208	0.4108	0.8919
k__Bacteria;p__Firmicutes;c__Tissierellia;o__Tissierellales;f__Peptoniphilaceae;g__Peptoniphilus	0.000185261473471652	7.3207186122778e-05	0.000294938233447493	0.0001250253250117	0.000173960748272248	0.00019944881687804	0.000165053022283491	0.000215812585585819	0.00014320704370553	5.3842860480122e-05	9.97307270370001e-05	8.29743360006668e-05	-0.347	0.357	0.3311	0.8919
k__Bacteria;p__Thermotogae;c__Thermotogae;o__Petrotogales;f__Petrotogaceae;g__Marinitoga	9.52501148954511e-06	1.50554624417024e-06	1.16422986887168e-05	4.33158606339749e-06	2.25310607702007e-05	6.3165172331817e-06	1.09324295858209e-05	8.96019038612532e-06	7.3930978586029e-06	1.30264985032553e-06	4.14106825067128e-06	3.34874001796413e-06	-0.3483	0.5134	0.4976	0.8919
k__Bacteria;p__Spirochaetes;c__Spirochaetia;o__Leptospirales;f__Leptospiraceae;g__Leptospira	2.00025241280447e-05	2.07012608573408e-05	6.34782476122893e-05	1.49636609462822e-05	6.18294225786904e-05	4.67039456029192e-05	3.0397487141063e-05	4.09608703365729e-05	3.31320311441093e-05	9.11854895227873e-06	2.10504302742457e-05	1.86041112109118e-05	-0.3487	0.3704	0.3464	0.8919
k__Bacteria;p__Firmicutes;c__Clostridia;o__Eubacteriales;f__Clostridiaceae;g__Crassaminicella	3.09562873410216e-05	9.40966402606402e-06	4.76779851061736e-05	2.75646385852567e-05	4.97779249574202e-05	4.65125359897925e-05	3.19973548853295e-05	4.58249736890409e-05	1.8619653866111e-05	8.25011571872837e-06	2.48464095040277e-05	2.0464522332003e-05	-0.3491	0.4054	0.3891	0.8919
k__Bacteria;p__Firmicutes;c__Erysipelotrichia;o__Erysipelotrichales;f__Erysipelotrichaceae;g__Intestinibaculum	3.76237953837032e-05	7.24544130006929e-05	5.21131465113991e-05	2.04765886633336e-05	4.87299686425272e-05	5.03407282523269e-05	3.25306441334183e-05	5.42731531959591e-05	2.92985729952041e-05	1.43291483535809e-05	2.20856973369135e-05	5.43240047358626e-05	-0.3516	0.5053	0.4865	0.8919
k__Bacteria;p__Firmicutes;c__Clostridia;o__Eubacteriales;f__Pumilibacteraceae;g__Pumilibacter	0.00400669608307715	0.000188005087240759	0.00151931997887754	0.00180371181485384	0.00150512725726515	0.00186279835494922	0.00136202073961886	0.00378580844085775	0.000859516080672389	0.000214503008686938	0.00107426212202831	0.000665283016902207	-0.3522	0.693	0.6113	0.9235
k__Bacteria;p__Firmicutes;c__Clostridia;o__Eubacteriales;f__Clostridiaceae;g__Senegalia	9.04876091506785e-06	1.8819328052128e-06	1.38598793913295e-05	1.37823192926284e-05	1.99111699829681e-05	1.74182747945313e-05	1.43988096983983e-05	2.20164678059079e-05	1.06789191290931e-05	2.82240800903865e-06	5.52142433422838e-06	2.60457556952766e-06	-0.3525	0.5668	0.534	0.8983
k__Bacteria;p__Proteobacteria;c__Betaproteobacteria;o__Burkholderiales;f__Burkholderiaceae;g__Polynucleobacter	1.04775126384996e-05	1.11034035507555e-05	2.21758070261273e-05	1.10258554341027e-05	1.51953665659493e-05	1.72268651814046e-05	1.30655865781762e-05	1.79203807722506e-05	9.3098269330555e-06	4.55927447613936e-06	1.20781157311246e-05	7.81372670858297e-06	-0.3534	0.371	0.3409	0.8919
k__Bacteria;p__Firmicutes;c__Clostridia;o__Eubacteriales;f__Oscillospiraceae;g__Vermiculatibacterium	0.00153876560613601	0.00225662562673067	0.00619896965656605	0.00163458306810572	0.00843342844410188	0.00480246719334936	0.00392047590732499	0.00375252773370929	0.00297640643418568	0.00161333183962817	0.00231071608387458	0.00109057299918365	-0.3542	0.4154	0.3938	0.8919
k__Bacteria;p__Candidatus_Saccharibacteria;c__Candidatus_Nanosyncoccalia;o__Candidatus_Nanogingivales;f__Candidatus_Nanogingivalaceae;g__Candidatus_Nanogingivalis	2.85750344686353e-06	3.95205889094689e-06	2.3007399789607e-05	3.74091523657056e-06	4.97779249574202e-05	4.2110114887878e-06	8.53262796942119e-06	8.44817950691816e-06	3.55963970969769e-06	3.69084124258901e-06	3.79597922978201e-06	6.69748003592826e-06	-0.3542	0.6291	0.5734	0.9082
k__Bacteria;p__Firmicutes;c__Clostridia;o__Halanaerobiales;f__Halanaerobiaceae;g__Halothermothrix	5.23875631924981e-06	1.69373952469152e-06	1.02563107495839e-05	5.11914716583339e-06	1.283746485744e-05	8.80484220382904e-06	6.3994709770659e-06	1.15202447821611e-05	3.83345814890521e-06	1.08554154193794e-06	5.17633531333911e-06	4.0929044664006e-06	-0.3544	0.4694	0.4502	0.8919
k__Bacteria;p__Firmicutes;c__Bacilli;o__Bacillales;f__Paenibacillaceae;g__Cohnella	0.000166211450492562	3.25574375301815e-05	0.000253635792861331	0.000158299781589617	0.000323818501301955	0.000249406725904114	0.000169585980892246	0.000236805031633312	0.000193041999641298	4.05992536684791e-05	0.000120781157311246	5.61844158569537e-05	-0.3562	0.4789	0.4569	0.8919
k__Bacteria;p__Firmicutes;c__Clostridia;o__Eubacteriales;f__Eubacteriales_Family_XIII.Incertae_Sedis;g__Mogibacterium	0.000153828935556154	3.61331098600858e-05	0.000166318552695954	0.000143139230367726	0.000183130366027562	0.000204425466819335	0.000153587303449581	0.000241413129546177	0.000170588887626282	2.54016720813479e-05	7.83352077418651e-05	4.72544424757161e-05	-0.3577	0.4954	0.4703	0.8919
k__Bacteria;p__Firmicutes;c__Bacilli;o__Bacillales;f__Bacillaceae;g__Neobacillus	6.66750804268158e-05	2.12658406989047e-05	0.000119472160353261	5.11914716583339e-05	0.000172650802878631	0.000187964240090437	8.63928581903896e-05	7.52655992434527e-05	8.05026211270093e-05	2.47503471561851e-05	7.03981602614118e-05	3.75803046460419e-05	-0.358	0.4229	0.3973	0.8919
k__Bacteria;p__Firmicutes;c__Erysipelotrichia;o__Erysipelotrichales;f__Erysipelotrichaceae;g__Erysipelatoclostridium	0.00260794814583745	0.034418669074537	0.00277779702761027	0.000662338887148598	0.00116349349861002	0.00132666002858128	0.00273284075183118	0.00114639235854483	0.000660723893807733	0.000633522043874984	0.00290288884372057	0.00649953229264416	-0.3585	1.12	0.7488	0.9564
k__Bacteria;p__Firmicutes;c__Clostridia;o__Eubacteriales;f__Eubacteriales_Family_XIII.Incertae_Sedis;g__Lentihominibacter	0.000124777650513041	1.91957146131706e-05	0.000260842930144822	9.11601976069562e-05	0.000194657885491385	0.000195429215002379	0.00014985427871296	0.000156163318158184	0.000126777937353079	3.08293797910376e-05	6.69472700525191e-05	4.20452913366607e-05	-0.3592	0.4977	0.4704	0.8919
k__Bacteria;p__Firmicutes;c__Clostridia;o__Eubacteriales;f__Christensenellaceae;g__Gehongia	5.33400643414526e-05	7.33953794032993e-06	6.73590138418616e-05	3.97718356730133e-05	5.73756082403949e-05	4.51726686979055e-05	4.8529321576083e-05	7.11695122097954e-05	3.23105758264867e-05	5.21059940130213e-06	2.72620326502526e-05	1.97203578835665e-05	-0.362	0.5494	0.5099	0.8919
k__Bacteria;p__Firmicutes;c__Negativicutes;o__Selenomonadales;f__Sporomusaceae;g__Acetonema	1.19062643619314e-05	1.12915968312768e-06	3.35409081270175e-05	7.48183047314111e-06	1.70292901170122e-05	2.12464670570657e-05	1.59986774426647e-05	1.86883970910614e-05	1.04051006898856e-05	1.51975815871312e-06	5.52142433422838e-06	5.20915113905531e-06	-0.362	0.6509	0.578	0.9082
k__Eukaryota;p__Chytridiomycota;c__Neocallimastigomycetes;o__Neocallimastigales;f__Neocallimastigaceae;g__Neocallimastix	1.00012620640224e-05	8.09231106241505e-06	3.38181057148441e-05	1.04351846072758e-05	2.98667549744521e-05	5.16805955442139e-06	9.06591721751002e-06	1.2800271980179e-05	1.12265560075081e-05	5.86192432646489e-06	1.20781157311246e-05	5.58123336327355e-06	-0.3625	0.4824	0.4524	0.8919
k__Archaea;p__Euryarchaeota;c__Methanomicrobia;o__Methanomicrobiales;f__Methanocorpusculaceae;g__Methanocorpusculum	1.61925195322267e-05	6.39857153772353e-06	2.74425611948325e-05	2.26423816950323e-05	2.06971372191379e-05	3.71334649465833e-05	1.70652559388424e-05	4.83850280850767e-05	1.99887460621486e-05	2.60529970065106e-06	1.41486498564602e-05	9.30205560545592e-06	-0.363	0.5468	0.5069	0.8919
k__Eukaryota;p__Chytridiomycota;c__Neocallimastigomycetes;o__Neocallimastigales;f__Neocallimastigaceae;g__Anaeromyces	2.0478774702522e-05	5.64579841563841e-06	1.24738914521966e-05	5.31603744144237e-06	2.64608969510497e-05	3.17739957790352e-05	9.06591721751002e-06	1.79203807722506e-05	1.0131282250678e-05	5.42770770968972e-06	6.5566913968962e-06	1.265079562342e-05	-0.3658	0.4606	0.4272	0.8919
k__Bacteria;p__Balneolaeota;c__Balneolia;o__Balneolales;f__Balneolaceae;g__Aliifodinibius	4.76250574477255e-06	1.16679833923194e-05	1.10879035130636e-05	3.54402496096158e-06	1.33614430148865e-05	1.32072633057436e-05	4.79960323279942e-06	4.60809791286445e-06	5.47636878415029e-06	3.03951631742624e-06	1.06977596475675e-05	1.07903845023289e-05	-0.3684	0.5499	0.5029	0.8919
k__Bacteria;p__Firmicutes;c__Clostridia;o__Eubacteriales;f__unclassified;g__Natranaerovirga	7.00088344481566e-05	1.67492019663939e-05	0.000189048754897735	5.76888507534302e-05	0.00012523077962972	0.000146428354041939	9.33256184155443e-05	0.00013081877963743	8.89909927424423e-05	1.25922818864801e-05	5.00379080289447e-05	3.79523868702601e-05	-0.3695	0.5101	0.4689	0.8919
k__Bacteria;p__Firmicutes;c__Clostridia;o__Eubacteriales;f__Oscillospiraceae;g__Mageeibacillus	2.90512850431126e-05	2.63470592729792e-06	3.93620574713759e-05	1.89014664584618e-05	2.22690716914775e-05	2.58402977721069e-05	1.86651236831089e-05	4.50569573702302e-05	1.20480113251306e-05	3.69084124258901e-06	1.48388278982388e-05	6.32539781171002e-06	-0.3707	0.5944	0.5329	0.8983
k__Bacteria;p__Firmicutes;c__Tissierellia;o__Tissierellales;f__Peptoniphilaceae;g__Miniphocaeibacter	2.09550252769992e-05	6.21037825720225e-06	4.85095778696534e-05	2.22486011438144e-05	5.34457720595459e-05	5.76142935511422e-05	2.55978839082636e-05	4.86410335246803e-05	2.08102013797711e-05	6.73035756001525e-06	2.10504302742457e-05	1.30228778476383e-05	-0.3717	0.4631	0.4221	0.8919
k__Bacteria;p__Actinobacteria;c__Actinomycetia;o__Bifidobacteriales;f__Bifidobacteriaceae;g__Gardnerella	1.04775126384996e-05	6.39857153772353e-06	2.27302022017804e-05	8.86006240240395e-06	2.20070826127542e-05	2.1055057443939e-05	1.30655865781762e-05	1.45923100574041e-05	9.85746381147053e-06	5.42770770968972e-06	1.31133827937924e-05	5.20915113905531e-06	-0.3726	0.3487	0.2853	0.8919
k__Bacteria;p__Firmicutes;c__Clostridia;o__Eubacteriales;f__Clostridiaceae;g__Thermotalea	2.14312758514765e-05	7.90411778189377e-06	8.42680666992836e-05	4.68598855949365e-05	4.11322853595525e-05	4.97664994129467e-05	3.14640656372407e-05	4.42889410514195e-05	3.17629389480717e-05	9.5527655690539e-06	1.72544510444637e-05	2.0464522332003e-05	-0.3727	0.4922	0.449	0.8919
k__Bacteria;p__Fusobacteria;c__Fusobacteriia;o__Fusobacteriales;f__Leptotrichiaceae;g__Sneathia	7.14375861715883e-06	2.44651264677664e-06	1.35826818035029e-05	3.3471346853526e-06	6.54972696808161e-06	1.32072633057436e-05	7.19940484919913e-06	8.44817950691816e-06	5.47636878415029e-06	1.51975815871312e-06	3.10580118800346e-06	4.83706891483708e-06	-0.3728	0.4275	0.3831	0.8919
k__Bacteria;p__Firmicutes;c__Bacilli;o__Bacillales;f__Bacillaceae;g__Pseudalkalibacillus	9.52501148954511e-06	3.38747904938305e-06	1.24738914521966e-05	7.28494019753214e-06	1.25754757787167e-05	5.16805955442139e-06	7.99933872133237e-06	1.25442665405755e-05	1.28694666427532e-05	1.73686646710071e-06	4.14106825067128e-06	2.23249334530942e-06	-0.3731	0.4894	0.4459	0.8919
k__Bacteria;p__Firmicutes;c__Negativicutes;o__Veillonellales;f__Veillonellaceae;g__Colibacter	1.33350160853632e-05	1.31735296364896e-06	1.33054842156764e-05	7.87561102435907e-06	1.10035413063771e-05	8.99625181695575e-06	1.06657849617765e-05	1.17762502217647e-05	1.0131282250678e-05	2.82240800903865e-06	2.41562314622492e-06	2.23249334530942e-06	-0.3732	0.5675	0.5108	0.8919
k__Bacteria;p__Actinobacteria;c__Coriobacteriia;o__Coriobacteriales;f__Atopobiaceae;g__Paratractidigestivibacter	6.19125746820432e-06	2.07012608573408e-06	1.44142745669827e-05	8.86006240240395e-06	6.54972696808161e-06	1.39729017582504e-05	8.26598334537678e-06	9.98421214453965e-06	9.58364537226301e-06	1.51975815871312e-06	5.17633531333911e-06	2.60457556952766e-06	-0.3733	0.5058	0.4605	0.8919
k__Bacteria;p__Firmicutes;c__Bacilli;o__Lactobacillales;f__Lactobacillaceae;g__Companilactobacillus	2.428877929834e-05	2.05130675768196e-05	4.7400787518347e-05	2.69739677584298e-05	6.8379149546772e-05	3.69420553334566e-05	2.37313715399527e-05	3.73767941821228e-05	2.46436595286763e-05	1.28093901948677e-05	2.03602522324671e-05	3.12549068343319e-05	-0.3737	0.3802	0.3256	0.8919
k__Bacteria;p__Firmicutes;c__Clostridia;o__Eubacteriales;f__Desulfallaceae;g__Desulfotruncus	1.47637678087949e-05	2.8228992078192e-06	1.24738914521966e-05	2.18548205925964e-05	1.17895085425469e-05	4.38328014060185e-05	1.59986774426647e-05	2.09924460474936e-05	1.20480113251306e-05	4.12505785936419e-06	6.5566913968962e-06	5.58123336327355e-06	-0.3752	0.5927	0.5267	0.8983
k__Bacteria;p__Firmicutes;c__Bacilli;o__Bacillales;f__Sporolactobacillaceae;g__Scopulibacillus	2.85750344686353e-06	5.64579841563841e-06	7.76153245914454e-06	2.75646385852567e-06	6.81171604680487e-06	1.43557209845039e-05	4.2663139847106e-06	8.44817950691816e-06	7.11927941939538e-06	1.73686646710071e-06	2.41562314622492e-06	3.34874001796413e-06	-0.3764	0.4792	0.4322	0.8919
k__Bacteria;p__Firmicutes;c__Bacilli;o__Bacillales;f__Bacillaceae;g__Mesobacillus	2.19075264259538e-05	1.20443699533619e-05	3.68672791809366e-05	1.77201248048079e-05	4.87299686425272e-05	4.74695840554261e-05	2.10649252995086e-05	3.20006799504476e-05	2.10840198189786e-05	9.33565726066631e-06	2.1395519295135e-05	1.52553711929477e-05	-0.3766	0.3473	0.2782	0.8919
k__Bacteria;p__Firmicutes;c__Clostridia;o__Eubacteriales;f__Eubacteriales_Family_XIII.Incertae_Sedis;g__Baileyella	2.28600275749083e-05	5.45760513511713e-06	2.85513515461388e-05	1.55543317731092e-05	2.80328314233893e-05	2.96684900346413e-05	2.31980822918639e-05	2.94406255544118e-05	1.45123772779983e-05	4.77638278452695e-06	1.7599540065353e-05	5.95331558749179e-06	-0.3768	0.4365	0.388	0.8919
k__Bacteria;p__Firmicutes;c__Clostridia;o__Eubacteriales;f__Clostridiaceae;g__Maledivibacter	2.14312758514765e-05	6.21037825720225e-06	5.29447392748788e-05	2.61864066559939e-05	1.25754757787167e-05	3.21568150052886e-05	2.47979500361303e-05	2.40645113227366e-05	2.27269304542237e-05	7.5987907935656e-06	9.31740356401039e-06	8.18580893280121e-06	-0.3771	0.513	0.4623	0.8919
k__Bacteria;p__Firmicutes;c__Clostridia;o__Eubacteriales;f__Oscillospiraceae;g__Phocea	0.000215265259663719	3.80150426652986e-05	0.000466523540312152	0.000200237410294329	0.000266704882140283	0.000332478498001109	0.000271710871901256	0.000437769301722123	0.000202625645013561	2.77898634736114e-05	0.000119055712206799	8.78114049155039e-05	-0.3773	0.5726	0.51	0.8919
k__Bacteria;p__Firmicutes;c__Bacilli;o__Lactobacillales;f__Enterococcaceae;g__Tetragenococcus	2.28600275749083e-05	1.09152102702343e-05	2.38389925530868e-05	1.24040873633655e-05	3.95603508872129e-05	2.7180165063994e-05	2.82643301487077e-05	1.61283426950256e-05	1.83458354269035e-05	5.42770770968972e-06	1.44937388773495e-05	1.30228778476383e-05	-0.3777	0.3697	0.3069	0.8919
k__Bacteria;p__Firmicutes;c__Bacilli;o__Bacillales;f__Bacillaceae;g__Salirhabdus	2.38125287238628e-06	1.12915968312768e-06	1.52458673304625e-05	9.05695267801293e-06	5.23978157446529e-06	1.09103479482229e-05	3.46638011257736e-06	6.6561414296931e-06	8.21455317622544e-06	6.51324925162766e-07	7.59195845956402e-06	2.23249334530942e-06	-0.3781	0.6949	0.5864	0.9142
k__Bacteria;p__Bacteroidota;c__Bacteroidia;o__Bacteroidales;f__Porphyromonadaceae;g__Sanguibacteroides	0.000262890317111445	0.000240511012506196	0.000105335083374104	0.000101004711387405	0.000369142611921079	0.000315443042432831	0.000138655204503094	0.000120066551174079	0.000182089262072997	0.000141988833685483	0.000159776216671734	0.000117950065077181	-0.3793	0.5215	0.467	0.8919
k__Bacteria;p__Fusobacteria;c__Fusobacteriia;o__Fusobacteriales;f__Fusobacteriaceae;g__Fusobacterium	0.000508159362967232	0.000134934582133758	0.000845729840458928	0.000437490192403146	0.00069662896032516	0.000631460313705043	0.00051062445504505	0.000654861914505959	0.000500540106871337	0.000125054385631251	0.000265718546084741	0.00021320311447705	-0.3796	0.4103	0.3548	0.8919
k__Bacteria;p__Firmicutes;c__Erysipelotrichia;o__Erysipelotrichales;f__Erysipelotrichaceae;g__Solobacterium	4.38150528519075e-05	1.4114496039096e-05	6.12606669096766e-05	4.74505564217634e-05	8.85523086084633e-05	5.49345589673681e-05	3.46638011257736e-05	6.3489349021688e-05	5.75018722335781e-05	1.25922818864801e-05	2.93325667755883e-05	1.97203578835665e-05	-0.3806	0.422	0.3672	0.8919
k__Bacteria;p__Firmicutes;c__Clostridia;o__Eubacteriales;f__Clostridiaceae;g__Alkaliphilus	0.000104775126384996	4.55427738861498e-05	0.000200136658410799	0.000113015018199553	0.000170030912091399	0.000153893328953881	0.000105324626497543	0.000185603943712596	9.55626352834226e-05	3.84281705846032e-05	8.55820771805399e-05	4.8742771372589e-05	-0.3806	0.3763	0.3118	0.8919
k__Bacteria;p__Firmicutes;c__Clostridia;o__Natranaerobiales;f__Natranaerobiaceae;g__Natranaerobius	8.5725103405906e-06	2.44651264677664e-06	1.0810705925237e-05	1.00414040560578e-05	8.38365051914446e-06	8.61343259070232e-06	8.53262796942119e-06	1.68963590138363e-05	7.66691629781041e-06	2.82240800903865e-06	2.07053412533564e-06	2.60457556952766e-06	-0.381	0.5248	0.4679	0.8919
k__Bacteria;p__Firmicutes;c__Clostridia;o__Eubacteriales;f__Lachnospiraceae;g__Brotolimicola	5.28638137669754e-05	1.22325632338832e-05	0.000255576175976117	4.33158606339749e-05	0.000174746715508417	0.000156573063537655	6.21281974023481e-05	0.000236549026193709	0.000207006740040881	4.55927447613936e-06	4.93477299871661e-05	2.64178379194948e-05	-0.3812	0.82	0.642	0.9289
k__Bacteria;p__Firmicutes;c__Bacilli;o__Bacillales;f__Alicyclobacillaceae;g__Alicyclobacillus	6.04838229586114e-05	3.31220173717453e-05	7.29029655983934e-05	4.29220800827569e-05	8.06926362467654e-05	9.60876257896125e-05	5.33289248088825e-05	7.42415774850384e-05	5.66804169159555e-05	1.60660148206816e-05	4.14106825067128e-05	3.42315646280778e-05	-0.382	0.3556	0.2828	0.8919
k__Bacteria;p__Firmicutes;c__Bacilli;o__Bacillales;f__Planococcaceae;g__Viridibacillus	4.76250574477255e-06	6.21037825720225e-06	1.16422986887168e-05	5.70981799266032e-06	4.45381433829549e-06	1.11017575613497e-05	5.06624785684383e-06	9.47220126533249e-06	4.10727658811272e-06	3.69084124258901e-06	4.14106825067128e-06	3.34874001796413e-06	-0.382	0.452	0.3981	0.8919
k__Bacteria;p__Firmicutes;c__Clostridia;o__Eubacteriales;f__Clostridiaceae;g__Inediibacterium	1.76212712556585e-05	4.32844545198945e-06	1.52458673304625e-05	1.24040873633655e-05	1.30994539361632e-05	1.55041786632642e-05	9.59920646559884e-06	1.92004079702686e-05	9.03600849384798e-06	2.38819139226348e-06	9.66249258489966e-06	7.81372670858297e-06	-0.3838	0.4525	0.3963	0.8919
k__Bacteria;p__Firmicutes;c__Bacilli;o__Bacillales;f__Bacillaceae;g__Gracilibacillus	4.23863011284757e-05	1.84429414910855e-05	0.000138044398737642	7.34400728021483e-05	9.95558499148405e-05	0.000130349946539295	6.87943130034584e-05	7.68016318810742e-05	6.07876935040683e-05	2.3230588997472e-05	5.21084421542803e-05	2.71620023679313e-05	-0.3842	0.4364	0.3787	0.8919
k__Bacteria;p__Firmicutes;c__Clostridia;o__Eubacteriales;f__Desulfitobacteriaceae;g__Desulfosporosinus	0.000328612896389306	5.58934043148203e-05	0.000425775494901643	0.000252413333330708	0.000288187986595591	0.000378991033990902	0.000235980492279305	0.000382216121328146	0.000235483857718463	4.47243115278433e-05	0.000158740949609066	0.000144367902996676	-0.3847	0.4881	0.4306	0.8919
k__Bacteria;p__Firmicutes;c__Bacilli;o__Bacillales;f__Bacillaceae;g__Heyndrickxia	7.62000919163609e-06	1.31735296364896e-06	2.3007399789607e-05	4.72536661461544e-06	6.81171604680487e-06	1.09103479482229e-05	6.66611560111031e-06	1.02402175841432e-05	4.38109502732023e-06	1.30264985032553e-06	2.07053412533564e-06	9.67413782967415e-06	-0.386	0.6126	0.5286	0.8983
k__Bacteria;p__Firmicutes;c__Bacilli;o__Lactobacillales;f__Carnobacteriaceae;g__Desemzia	5.71500689372707e-06	3.57567232990433e-06	1.38598793913295e-05	8.07250129996805e-06	8.90762867659099e-06	1.47385402107573e-05	1.14657188339097e-05	1.84323916514578e-05	4.38109502732023e-06	1.08554154193794e-06	3.10580118800346e-06	9.30205560545592e-06	-0.3868	0.5819	0.5062	0.8919
k__Bacteria;p__Firmicutes;c__Clostridia;o__Eubacteriales;f__Eubacteriales_Family_XIII.Incertae_Sedis;g__Sinanaerobacter	8.00100965121789e-05	6.21037825720225e-06	6.18150620853297e-05	4.62692147681095e-05	8.64563959786772e-05	8.78570124251636e-05	4.50629414635057e-05	7.73136427602814e-05	3.36796680225243e-05	1.5848906512294e-05	3.10580118800346e-05	1.82320289866936e-05	-0.3872	0.548	0.4799	0.8919
k__Bacteria;p__Candidatus_Margulisbacteria;c__Candidatus_Termititenacia;o__Candidatus_Termititenacales;f__Candidatus_Termititenacaceae;g__Candidatus_Termititenax	3.81000459581804e-06	4.89302529355329e-06	1.05335083374104e-05	1.39792095682373e-05	6.54972696808161e-06	4.01960187566108e-06	6.3994709770659e-06	1.51043209366113e-05	3.55963970969769e-06	3.47373293420142e-06	3.10580118800346e-06	1.86041112109118e-06	-0.3879	0.5972	0.516	0.8949
k__Bacteria;p__Firmicutes;c__Clostridia;o__Eubacteriales;f__Desulfotomaculaceae;g__Pelotomaculum	8.90588574272468e-05	1.59964288443088e-05	0.000144142745669827	0.000105336297450803	0.000106629555040369	0.000138197740677491	7.81268748450128e-05	0.000136194893869105	7.5026252342859e-05	2.14937225303713e-05	5.38338872587267e-05	3.38594824038595e-05	-0.3888	0.4963	0.4334	0.8919
k__Bacteria;p__Firmicutes;c__Clostridia;o__Eubacteriales;f__Oscillospiraceae;g__Acetivibrio	0.00109251881785082	0.000229972188797005	0.00196339051457574	0.00112818127923944	0.00184676101592029	0.00184289175518404	0.00104791337249454	0.0019878822385218	0.00103804570303569	0.000173469538401683	0.00067948028213098	0.00071737452829276	-0.3904	0.5151	0.4485	0.8919
k__Bacteria;p__Firmicutes;c__Negativicutes;o__Selenomonadales;f__Sporomusaceae;g__Pelorhabdus	2.14312758514765e-05	1.31735296364896e-06	8.8703228104509e-06	1.00414040560578e-05	1.51953665659493e-05	2.12464670570657e-05	1.38655204503094e-05	2.09924460474936e-05	6.57164254098035e-06	1.51975815871312e-06	4.83124629244983e-06	5.20915113905531e-06	-0.3935	0.6584	0.5501	0.8983
k__Bacteria;p__Firmicutes;c__Clostridia;o__Eubacteriales;f__Oscillospiraceae;g__Caproiciproducens	0.000172878958535244	2.57824794314154e-05	0.00027886077335355	0.000177595028599297	0.000304431309476433	0.000255531833524169	0.000208249451378686	0.000279301934607507	0.000161005242254019	2.71385385484486e-05	9.21387685774361e-05	6.77189648077191e-05	-0.3953	0.5529	0.4746	0.8919
k__Bacteria;p__Firmicutes;c__Clostridia;o__Eubacteriales;f__Thermincolaceae;g__Thermincola	1.42875172343177e-05	2.07012608573408e-06	3.35409081270175e-05	1.02382943316668e-05	1.96491809042448e-05	1.93323709257985e-05	1.25322973300874e-05	2.15044569267008e-05	1.06789191290931e-05	1.30264985032553e-06	1.31133827937924e-05	7.0695622601465e-06	-0.3965	0.6037	0.5114	0.8919
k__Bacteria;p__Firmicutes;c__Bacilli;o__Bacillales;f__Bacillaceae;g__Terribacillus	8.5725103405906e-06	2.8228992078192e-06	1.35826818035029e-05	3.3471346853526e-06	1.99111699829681e-05	2.54574785458535e-05	8.79927259346561e-06	1.12642393425576e-05	7.11927941939538e-06	3.47373293420142e-06	4.83124629244983e-06	4.46498669061884e-06	-0.3968	0.4311	0.3573	0.8919
k__Bacteria;p__Firmicutes;c__Tissierellia;o__unclassified;f__unclassified;g__Kallipyga	1.00012620640224e-05	2.44651264677664e-06	1.94038311478614e-05	7.08804992192316e-06	1.91252027467983e-05	1.3590082531997e-05	1.19990080819986e-05	1.38242937385934e-05	1.0131282250678e-05	1.30264985032553e-06	6.21160237600693e-06	5.95331558749179e-06	-0.398	0.4916	0.4182	0.8919
k__Bacteria;p__Firmicutes;c__Bacilli;o__Bacillales;f__Bacillaceae;g__Thalassobacillus	6.19125746820432e-06	1.31735296364896e-06	1.46914721548093e-05	5.31603744144237e-06	8.90762867659099e-06	1.39729017582504e-05	2.93309086448854e-06	1.17762502217647e-05	1.39647403995832e-05	6.51324925162766e-07	4.14106825067128e-06	5.20915113905531e-06	-0.4009	0.6686	0.5488	0.8983
k__Bacteria;p__Firmicutes;c__Clostridia;o__Eubacteriales;f__Peptostreptococcaceae;g__Paeniclostridium	4.19100505539985e-05	2.42769331872452e-05	6.92993969566477e-05	3.15024440974363e-05	5.9471520870181e-05	4.15358860484978e-05	4.29297844711504e-05	5.17130987999233e-05	4.02513105635047e-05	8.68433233550355e-06	2.27758753786921e-05	2.86503312648042e-05	-0.4025	0.3843	0.2949	0.8919
k__Bacteria;p__Firmicutes;c__Bacilli;o__Bacillales;f__Bacillaceae;g__Pseudogracilibacillus	6.66750804268158e-06	1.50554624417024e-06	8.31592763479772e-06	4.52847633900646e-06	6.54972696808161e-06	5.55087878067483e-06	6.93276022515472e-06	5.37611423167519e-06	6.57164254098035e-06	4.34216616775177e-07	3.79597922978201e-06	2.97665779374589e-06	-0.4031	0.5644	0.4751	0.8919
k__Bacteria;p__Bacteroidota;c__Cytophagia;o__Cytophagales;f__Cesiribacteraceae;g__Cesiribacter	6.66750804268158e-06	1.61846221248301e-05	1.44142745669827e-05	3.54402496096158e-06	2.59369187936032e-05	1.41643113713771e-05	7.46604947324355e-06	7.16815230890026e-06	9.03600849384798e-06	6.51324925162766e-06	9.66249258489966e-06	5.95331558749179e-06	-0.4033	0.4899	0.4103	0.8919
k__Bacteria;p__Firmicutes;c__Bacilli;o__Lactobacillales;f__Streptococcaceae;g__Lactococcus	6.42938275544295e-05	5.51406311927351e-05	0.000249477829043932	5.21759230363788e-05	9.92938608361172e-05	9.64704450158659e-05	8.50596350701675e-05	0.000103938208479054	6.32520594569359e-05	4.29874450607426e-05	4.58968397782734e-05	3.64640579733872e-05	-0.4047	0.3824	0.2898	0.8919
k__Bacteria;p__Candidatus_Cloacimonetes;c__unclassified;o__unclassified;f__unclassified;g__Candidatus_Cloacimonas	3.81000459581804e-06	3.38747904938305e-06	2.93829443096186e-05	2.5595735829167e-06	7.07370512552814e-06	1.47385402107573e-05	6.13282635302148e-06	5.12010879207161e-06	5.47636878415029e-06	2.82240800903865e-06	4.48615727156056e-06	4.0929044664006e-06	-0.4062	0.4817	0.3991	0.8919
k__Bacteria;p__Firmicutes;c__Tissierellia;o__Tissierellales;f__Thermohalobacteraceae;g__Sporosalibacterium	3.23850390644534e-05	2.63470592729792e-06	3.10461298365782e-05	9.45073322923088e-06	2.33170280063705e-05	1.56955882763909e-05	2.98641978929742e-05	2.30404895643223e-05	1.04051006898856e-05	3.03951631742624e-06	6.90178041778547e-06	5.20915113905531e-06	-0.4065	0.5683	0.4744	0.8919
k__Bacteria;p__Firmicutes;c__Clostridia;o__Eubacteriales;f__unclassified;g__Colidextribacter	0.00956263528492881	0.000169562145749674	0.00551595480016133	0.00597955767024462	0.00581982539475859	0.00564830627375633	0.00449162869202813	0.00615923487142255	0.00410919331718717	0.000300477898808423	0.00144316228535894	0.00266448080762679	-0.4071	0.9075	0.6537	0.9339
k__Bacteria;p__Firmicutes;c__Tissierellia;o__Tissierellales;f__Gottschalkiaceae;g__Gottschalkia	2.00025241280447e-05	9.03327746502146e-06	0.000115868591711515	1.22071970877566e-05	2.41029952425403e-05	3.96217899172307e-05	2.53312392842192e-05	2.96966309940154e-05	1.58814694740359e-05	1.06383071109918e-05	1.27682937729031e-05	1.30228778476383e-05	-0.4095	0.4656	0.3791	0.8919
k__Bacteria;p__Firmicutes;c__Clostridia;o__Eubacteriales;f__Eubacteriales_Family_XIII.Incertae_Sedis;g__Emergencia	0.000265271569983831	6.79377742681822e-05	0.000457376019913875	0.00021362594903574	0.000726757704378335	0.000414210402806218	0.000203449848145887	0.000361479680720256	0.000340630138374148	7.79418827111443e-05	0.000175305222611751	0.000134693765167002	-0.4101	0.4363	0.3473	0.8919
k__Bacteria;p__Firmicutes;c__Erysipelotrichia;o__Erysipelotrichales;f__Erysipelotrichaceae;g__Bulleidia	2.09550252769992e-05	9.40966402606402e-06	2.9105746721792e-05	1.89014664584618e-05	4.08702962808292e-05	3.80905130122169e-05	3.22639995093739e-05	2.66245657187724e-05	1.25956482035457e-05	5.64481601807731e-06	1.41486498564602e-05	1.71157823140389e-05	-0.4102	0.4046	0.3106	0.8919
k__Bacteria;p__Firmicutes;c__Clostridia;o__Eubacteriales;f__Clostridiales_Family_XVII.Incertae_Sedis;g__Sulfobacillus	9.04876091506785e-06	4.51663873251073e-06	1.24738914521966e-05	7.67872074875009e-06	1.49333774872261e-05	1.41643113713771e-05	1.59986774426647e-05	1.04962230237468e-05	9.3098269330555e-06	2.82240800903865e-06	2.41562314622492e-06	6.69748003592826e-06	-0.4107	0.454	0.3656	0.8919
k__Bacteria;p__Proteobacteria;c__Gammaproteobacteria;o__Kangiellales;f__Kangiellaceae;g__Kangiella	3.81000459581804e-06	1.8819328052128e-06	2.05126214991677e-05	2.36268330730772e-06	2.09591262978611e-06	1.09103479482229e-05	3.99966936066619e-06	5.63211967127878e-06	3.28582127049018e-06	1.73686646710071e-06	3.45089020889274e-06	1.48832889687295e-06	-0.411	0.5617	0.4643	0.8919
k__Bacteria;p__Proteobacteria;c__Betaproteobacteria;o__Rhodocyclales;f__Rhodocyclaceae;g__Propionivibrio	9.04876091506785e-06	2.44651264677664e-06	7.20713728349136e-06	4.52847633900646e-06	1.54573556446726e-05	4.78524032816795e-06	5.59953710493266e-06	8.70418494652174e-06	4.10727658811272e-06	1.73686646710071e-06	4.48615727156056e-06	2.97665779374589e-06	-0.4112	0.412	0.3182	0.8919
k__Bacteria;p__Bacteroidota;c__Flavobacteriia;o__Flavobacteriales;f__Flavobacteriaceae;g__Muriicola	5.71500689372707e-06	9.22147074554274e-06	3.0491734660925e-06	2.5595735829167e-06	1.02175740702073e-05	1.30158536926168e-05	4.79960323279942e-06	6.14413055048594e-06	2.73818439207515e-06	1.51975815871312e-06	6.5566913968962e-06	5.58123336327355e-06	-0.4117	0.5832	0.4802	0.8919
k__Bacteria;p__Firmicutes;c__Tissierellia;o__Tissierellales;f__Peptoniphilaceae;g__Anaerosphaera	2.85750344686353e-05	7.90411778189377e-06	3.24321177757111e-05	2.18548205925964e-05	3.32726129978546e-05	2.75629842902474e-05	3.11974210131962e-05	4.30089138534016e-05	2.10840198189786e-05	3.69084124258901e-06	1.06977596475675e-05	1.11624667265471e-05	-0.4121	0.4764	0.387	0.8919
k__Bacteria;p__unclassified;c__unclassified;o__unclassified;f__unclassified;g__Candidatus_Moduliflexus	5.23875631924981e-06	3.01109248834049e-06	1.16422986887168e-05	3.74091523657056e-06	1.04795631489306e-05	2.02894189914321e-05	9.59920646559884e-06	5.88812511088236e-06	8.48837161543295e-06	1.73686646710071e-06	4.48615727156056e-06	3.34874001796413e-06	-0.4125	0.4343	0.3422	0.8919
k__Bacteria;p__Firmicutes;c__Clostridia;o__Eubacteriales;f__Lachnospiraceae;g__Agathobacter	0.000241459041259969	3.38747904938305e-05	0.000551900397362742	0.000215791742067438	0.000367308688370017	0.000532310134105403	0.00032690630907845	0.000417800877433044	0.000245341321529933	3.19149213329755e-05	0.000160466394713512	8.9671816036595e-05	-0.4127	0.6083	0.4975	0.8919
k__Bacteria;p__Actinobacteria;c__Actinomycetia;o__Streptosporangiales;f__Thermomonosporaceae;g__Actinomadura	5.23875631924981e-06	6.58676481824481e-06	1.71862504452486e-05	9.64762350483986e-06	6.28773788935834e-06	1.41643113713771e-05	5.59953710493266e-06	2.6880571158376e-05	7.11927941939538e-06	1.30264985032553e-06	7.9370474804533e-06	3.72082224218237e-06	-0.4137	0.5878	0.4816	0.8919
k__Bacteria;p__Proteobacteria;c__Gammaproteobacteria;o__Vibrionales;f__Vibrionaceae;g__Vibrio	0.000534829395137958	0.000900316654013805	0.000870954820951148	0.000344557982315709	0.000781251432752774	0.000783630956140784	0.000576752321808064	0.000611340989773351	0.00056187543725382	0.0002746420101103	0.000485195163370319	0.000285759148199606	-0.4144	0.405	0.3062	0.8919
k__Bacteria;p__Firmicutes;c__Clostridia;o__Eubacteriales;f__Oscillospiraceae;g__Ruthenibacterium	0.000364807940049578	2.80407987976708e-05	0.000578234168206268	0.00039634012480087	0.000419444515035946	0.000439285062125818	0.000267444557916546	0.000491018433159668	0.000363083250389164	3.64741958091149e-05	0.000138035608355709	0.000138042505184966	-0.4164	0.6802	0.5404	0.8983
k__Bacteria;p__Firmicutes;c__Bacilli;o__Lactobacillales;f__Lactobacillaceae;g__Furfurilactobacillus	1.90500229790902e-06	0	8.8703228104509e-06	6.49737909509623e-06	1.75532682744587e-05	1.41643113713771e-05	2.1331569923553e-06	6.6561414296931e-06	6.29782410177284e-06	3.9079495509766e-06	7.59195845956402e-06	2.97665779374589e-06	-0.4182	0.6063	0.4903	0.8919
k__Bacteria;p__Firmicutes;c__Clostridia;o__Eubacteriales;f__Clostridiaceae;g__Proteiniclasticum	8.33438505335197e-05	2.03248742962983e-05	0.000153844661243758	4.05593967754492e-05	0.000123396856078658	0.00013590082531997	7.25273377400802e-05	8.83218766632353e-05	7.28357048291989e-05	2.36648056142472e-05	4.17557715276021e-05	3.19990712827684e-05	-0.4185	0.3961	0.2906	0.8919
k__Bacteria;p__Firmicutes;c__Clostridia;o__Eubacteriales;f__Xylanivirgaceae;g__Xylanivirga	3.38137907878851e-05	1.05388237091917e-05	5.9597481382717e-05	2.71708580340388e-05	4.24422307531688e-05	3.732487455971e-05	3.57303796219512e-05	3.84008159405371e-05	3.20367573872792e-05	9.5527655690539e-06	1.24232047520139e-05	1.45112067445112e-05	-0.4192	0.3998	0.2943	0.8919
k__Bacteria;p__Proteobacteria;c__Gammaproteobacteria;o__Pasteurellales;f__Pasteurellaceae;g__Caviibacterium	9.52501148954511e-07	7.52773122085121e-07	5.54395175653181e-06	3.93780551217953e-06	2.17450935340309e-05	4.78524032816795e-06	2.66644624044412e-07	9.98421214453965e-06	3.28582127049018e-06	8.68433233550355e-07	1.82897181071315e-05	7.44164448436473e-07	-0.4198	1.09	0.7	0.9515
k__Bacteria;p__Firmicutes;c__Bacilli;o__Bacillales;f__Bacillaceae;g__Pontibacillus	2.14312758514765e-05	7.52773122085121e-06	2.85513515461388e-05	7.28494019753214e-06	3.87743836510431e-05	2.69887554508673e-05	1.59986774426647e-05	1.51043209366113e-05	2.38222042110538e-05	3.47373293420142e-06	8.62722552223184e-06	1.63716178656024e-05	-0.4218	0.45	0.3487	0.8919
k__Bacteria;p__Firmicutes;c__Clostridia;o__Eubacteriales;f__Yeguiaceae;g__Yeguia	0.000105727627533951	3.12400845665325e-05	0.000204017424640371	0.000102776723867886	0.00022950243296158	0.000163655219223344	0.000126656196421096	0.000152323236564131	9.255063245214e-05	3.10464880994252e-05	7.17785163449689e-05	5.32077580632078e-05	-0.4218	0.404	0.2965	0.8919
k__Bacteria;p__Firmicutes;c__Clostridia;o__Eubacteriales;f__Oscillospiraceae;g__Ruminococcus	0.00645367153474129	0.00124188745815993	0.0112874857762988	0.00581259471652821	0.0109888699179686	0.0101471978206867	0.00672397748452795	0.0100290130964703	0.00584520222176282	0.00137451270040182	0.00360756062437647	0.00238876787948108	-0.422	0.4783	0.3777	0.8919
k__Bacteria;p__Firmicutes;c__Bacilli;o__Bacillales;f__Paenibacillaceae;g__Gorillibacterium	6.9056333299202e-05	6.39857153772353e-06	8.2604881172324e-05	3.20931149242632e-05	4.5586099697848e-05	7.02473280175056e-05	3.51970903738624e-05	6.3489349021688e-05	3.42273049009393e-05	8.03300741034078e-06	3.07129228591454e-05	1.52553711929477e-05	-0.4244	0.5389	0.4309	0.8919
k__Bacteria;p__Firmicutes;c__Bacilli;o__Bacillales;f__Thermoactinomycetaceae;g__Thermoactinomyces	1.19062643619314e-05	4.14025217146817e-06	1.66318552695954e-05	6.30048881948725e-06	1.36234320936097e-05	1.16759864007298e-05	6.66611560111031e-06	1.53603263762148e-05	9.85746381147053e-06	2.82240800903865e-06	5.17633531333911e-06	4.46498669061884e-06	-0.4252	0.3754	0.2574	0.8919
k__Bacteria;p__Firmicutes;c__Bacilli;o__Bacillales;f__Paenibacillaceae;g__Paenibacillus	0.00177165213705539	0.000437172990650934	0.00317834754201969	0.00162296654184479	0.0030823015111792	0.00301183026254891	0.00161639971095723	0.00262507977769512	0.00180884460940484	0.000386887005546683	0.00122644638024048	0.000802581357638736	-0.4253	0.443	0.337	0.8919
k__Bacteria;p__Firmicutes;c__Erysipelotrichia;o__Erysipelotrichales;f__Erysipelotrichaceae;g__Dielma	0.000186690225195084	7.07606734760014e-05	0.00025613057115177	9.09633073313472e-05	0.000317268774333873	0.000236390872211497	0.00016798611314798	0.000196868183055154	0.000167303066355791	3.69084124258901e-05	8.00606528463115e-05	0.000112740913938126	-0.4255	0.3825	0.2659	0.8919
k__Bacteria;p__Firmicutes;c__Clostridia;o__Eubacteriales;f__Oscillospiraceae;g__Caproicibacter	7.52475907674064e-05	7.71592450137249e-06	0.000108384256840197	0.000145698803950643	5.52796956106088e-05	8.03920375132216e-05	0.000105857915745632	7.936168627711e-05	5.03825928141827e-05	7.5987907935656e-06	2.72620326502526e-05	3.31153179554231e-05	-0.4257	0.7105	0.5491	0.8983
k__Bacteria;p__Firmicutes;c__Negativicutes;o__Selenomonadales;f__Sporomusaceae;g__Propionispora	3.09562873410216e-05	3.19928576886177e-06	5.4885122389665e-05	1.45698803950643e-05	3.09147112893452e-05	6.46964492368307e-05	3.17307102612851e-05	3.94248376989514e-05	2.79294807991665e-05	3.03951631742624e-06	1.17330267102353e-05	9.30205560545592e-06	-0.4262	0.6341	0.5015	0.8919
k__Bacteria;p__Firmicutes;c__Bacilli;o__Bacillales;f__Bacillaceae;g__Alkalicoccus	1.38112666598404e-05	1.12915968312768e-06	1.96810287356879e-05	1.41760998438463e-05	1.57193447233959e-05	2.16292862833191e-05	2.05316360514197e-05	2.30404895643223e-05	7.3930978586029e-06	1.51975815871312e-06	4.83124629244983e-06	4.0929044664006e-06	-0.427	0.696	0.5395	0.8983
k__Bacteria;p__Firmicutes;c__Clostridia;o__Eubacteriales;f__unclassified;g__Fenollaria	1.04775126384996e-05	2.07012608573408e-06	1.66318552695954e-05	6.49737909509623e-06	1.25754757787167e-05	9.76189026946263e-06	1.09324295858209e-05	1.04962230237468e-05	9.03600849384798e-06	1.9539747754883e-06	5.86651335511765e-06	1.86041112109118e-06	-0.4275	0.4783	0.3714	0.8919
k__Bacteria;p__Firmicutes;c__Clostridia;o__Eubacteriales;f__Eubacteriales_Family_XIII.Incertae_Sedis;g__Zhenpiania	0.000313372878006034	9.50376066632466e-05	0.000615378644975031	0.000257926261047759	0.000577947907663521	0.000652323961535855	0.000459162042604478	0.000553483760422941	0.000266151522909704	9.94356052415156e-05	0.000208088679596232	9.8973871642051e-05	-0.4276	0.44	0.3312	0.8919
k__Bacteria;p__Firmicutes;c__Bacilli;o__Bacillales;f__Bacillaceae;g__Paraliobacillus	1.71450206811812e-05	1.5431849002745e-05	2.13442142626475e-05	7.08804992192316e-06	2.09591262978611e-05	2.81372131296276e-05	1.51987435705315e-05	1.56163318158184e-05	1.23218297643382e-05	4.99349109291454e-06	1.55290059400173e-05	8.18580893280121e-06	-0.428	0.3827	0.2634	0.8919
k__Bacteria;p__Firmicutes;c__Clostridia;o__Eubacteriales;f__Peptococcaceae;g__Desulfofarcimen	7.14375861715883e-06	2.25831936625536e-06	8.31592763479772e-06	2.95335413413465e-06	8.38365051914446e-06	1.37814921451237e-05	6.13282635302148e-06	1.8944402530665e-05	7.66691629781041e-06	4.34216616775177e-07	3.79597922978201e-06	2.23249334530942e-06	-0.4286	0.6492	0.5091	0.8919
k__Bacteria;p__Firmicutes;c__Clostridia;o__Halanaerobiales;f__Halanaerobiaceae;g__Halanaerobium	4.57200551498165e-05	2.18304205404685e-05	6.20922596731563e-05	4.94194591778532e-05	5.29217939020994e-05	5.11063667048337e-05	3.54637349979068e-05	6.8353452374156e-05	6.10615119432758e-05	8.25011571872837e-06	3.55441691515952e-05	1.45112067445112e-05	-0.4298	0.4642	0.3544	0.8919
k__Bacteria;p__Firmicutes;c__Clostridia;o__Eubacteriales;f__Peptostreptococcaceae;g__Peptoanaerobacter	6.85800827247248e-05	7.71592450137249e-06	9.25839943340813e-05	4.50878731144557e-05	0.000107415522276538	5.93369800692826e-05	6.47946436427922e-05	8.4225789629578e-05	5.06564112533902e-05	8.03300741034078e-06	1.82897181071315e-05	2.53015912468401e-05	-0.4302	0.5725	0.4524	0.8919
k__Bacteria;p__Proteobacteria;c__Epsilonproteobacteria;o__Campylobacterales;f__Arcobacteraceae;g__Aliarcobacter	2.09550252769992e-05	8.6568909039789e-06	3.43725008904973e-05	8.60410504411228e-05	2.35790170850938e-05	2.58402977721069e-05	4.31964290951948e-05	3.84008159405371e-05	1.58814694740359e-05	9.11854895227873e-06	9.66249258489966e-06	1.00462200538924e-05	-0.4306	0.6257	0.4913	0.8919
k__Bacteria;p__Proteobacteria;c__Gammaproteobacteria;o__Aeromonadales;f__Succinivibrionaceae;g__Succinatimonas	1.8573772404613e-05	4.89302529355329e-06	2.63337708435261e-05	1.20103068121476e-05	1.30994539361632e-05	2.50746593196001e-05	1.59986774426647e-05	1.48483154970077e-05	2.10840198189786e-05	2.38819139226348e-06	6.5566913968962e-06	8.92997338123768e-06	-0.4323	0.4904	0.378	0.8919
k__Bacteria;p__Firmicutes;c__unclassified;o__unclassified;f__unclassified;g__Hydrogenispora	1.90500229790902e-05	5.64579841563841e-06	2.88285491339654e-05	2.22486011438144e-05	2.30550389276473e-05	4.91922705735666e-05	2.37313715399527e-05	3.25126908296547e-05	1.8619653866111e-05	4.34216616775177e-06	1.24232047520139e-05	7.44164448436473e-06	-0.4335	0.4868	0.3732	0.8919
k__Bacteria;p__Actinobacteria;c__Coriobacteriia;o__Coriobacteriales;f__Atopobiaceae;g__Atopobium	3.57187930857942e-05	1.01624371481491e-05	5.21131465113991e-05	3.15024440974363e-05	8.38365051914446e-05	6.33565819449437e-05	3.97300489826174e-05	4.4544946491023e-05	2.57389332855064e-05	1.02040904942167e-05	2.45013204831384e-05	2.08366045562213e-05	-0.4347	0.4065	0.2849	0.8919
k__Bacteria;p__Firmicutes;c__Clostridia;o__Thermoanaerobacterales;f__Thermoanaerobacteraceae;g__Moorella	3.14325379154989e-05	6.21037825720225e-06	4.65691947548672e-05	2.63832969316029e-05	4.37521761467851e-05	3.67506457203299e-05	3.43971565017292e-05	3.4816739786087e-05	2.21792935758087e-05	5.21059940130213e-06	1.44937388773495e-05	1.4139124520293e-05	-0.4353	0.4601	0.3442	0.8919
k__Bacteria;p__Firmicutes;c__Clostridia;o__Eubacteriales;f__Eubacteriaceae;g__Intestinibacillus	0.000509111864116186	4.25316813978094e-05	0.000421617531084245	0.000347905117001062	0.000367308688370017	0.000588775969977785	0.000346371366633692	0.000471050008870588	0.00033487995115079	3.86452788929908e-05	0.00015701550450462	0.000143251656324021	-0.4355	0.6224	0.4841	0.8919
k__Bacteria;p__Proteobacteria;c__Gammaproteobacteria;o__Orbales;f__Orbaceae;g__Gilliamella	2.2383777000431e-05	4.32844545198945e-06	2.63337708435261e-05	1.26009776389745e-05	4.11322853595525e-05	1.32072633057436e-05	1.54653881945759e-05	2.3808505883133e-05	1.12265560075081e-05	3.69084124258901e-06	2.20856973369135e-05	3.72082224218237e-06	-0.4357	0.5208	0.4028	0.8919
k__Bacteria;p__Firmicutes;c__Clostridia;o__Eubacteriales;f__Peptococcaceae;g__Peptococcus	1.14300137874541e-05	2.12658406989047e-05	1.94038311478614e-05	1.08289651584937e-05	1.283746485744e-05	1.72268651814046e-05	1.38655204503094e-05	2.27844841247187e-05	9.3098269330555e-06	6.73035756001525e-06	4.83124629244983e-06	8.55789115701944e-06	-0.4363	0.4851	0.3685	0.8919
k__Bacteria;p__Firmicutes;c__Clostridia;o__Eubacteriales;f__Eubacteriales_Family_XII.Incertae_Sedis;g__Acidaminobacter	3.00037861920671e-05	1.27971430754471e-05	4.07480454105088e-05	2.63832969316029e-05	4.21802416744456e-05	3.61764168809497e-05	2.69311070284856e-05	3.76327996217264e-05	2.68342070423364e-05	8.25011571872837e-06	1.00075816057889e-05	2.08366045562213e-05	-0.4363	0.4028	0.2788	0.8919
k__Bacteria;p__Firmicutes;c__Clostridia;o__Eubacteriales;f__Caldicoprobacteraceae;g__Caldicoprobacter	5.42925654904071e-05	6.58676481824481e-06	0.000114482603772382	2.99273218925645e-05	5.78995863978414e-05	8.24975432576155e-05	5.03958339443939e-05	6.70734251761381e-05	3.45011233401468e-05	7.81589910195319e-06	1.93249851697993e-05	2.34411801257489e-05	-0.4368	0.5487	0.426	0.8919
k__Bacteria;p__unclassified;c__unclassified;o__unclassified;f__unclassified;g__Candidatus_Vecturithrix	2.85750344686353e-06	7.52773122085121e-07	1.74634480330752e-05	9.84451378044884e-07	2.14831044553077e-05	1.64612267288978e-05	8.26598334537678e-06	6.6561414296931e-06	3.83345814890521e-06	8.68433233550355e-07	3.10580118800346e-06	1.48832889687295e-06	-0.4385	0.7343	0.5504	0.8983
k__Bacteria;p__Firmicutes;c__Clostridia;o__Eubacteriales;f__Lachnospiraceae;g__Mobilisporobacter	0.000188118976918516	4.29080679588519e-05	0.000370058779748499	0.000181532834111477	0.00039088770545511	0.000397366356851067	0.000159720129802603	0.000436233269084501	0.000208923469115334	3.23491379497507e-05	0.000155290059400173	8.03697604311391e-05	-0.4395	0.5319	0.4087	0.8919
k__Bacteria;p__Bacteroidota;c__Saprospiria;o__Saprospirales;f__Lewinellaceae;g__Flavilitoribacter	7.62000919163609e-06	1.75019750884791e-05	8.59312522262431e-06	1.18134165365386e-06	1.96491809042448e-05	4.40242110191452e-06	2.66644624044412e-06	7.16815230890026e-06	7.66691629781041e-06	3.25662462581383e-06	4.83124629244983e-06	3.34874001796413e-06	-0.4397	0.672	0.5129	0.8919
k__Bacteria;p__Firmicutes;c__Erysipelotrichia;o__Erysipelotrichales;f__Coprobacillaceae;g__Eggerthia	3.66712942347487e-05	7.28307995617355e-05	5.32219368627054e-05	2.38237233486862e-05	4.79440014063574e-05	5.32118724492276e-05	4.45296522154169e-05	4.53129628098338e-05	3.09414836304492e-05	1.93226394464954e-05	2.55365875458063e-05	2.00924401077848e-05	-0.4404	0.439	0.3158	0.8919
k__Bacteria;p__Proteobacteria;c__Alphaproteobacteria;o__Rhodospirillales;f__Rhodospirillaceae;g__Magnetospirillum	1.23825149364086e-05	6.21037825720225e-06	2.99373394852718e-05	9.25384295362191e-06	5.34457720595459e-05	2.75629842902474e-05	1.91984129311977e-05	2.48325276415473e-05	1.67029247916584e-05	4.34216616775177e-06	1.89798961489101e-05	3.34874001796413e-06	-0.4409	0.4974	0.3754	0.8919
k__Bacteria;p__Firmicutes;c__Clostridia;o__Eubacteriales;f__Bianqueaceae;g__Bianquea	0.000319564135474238	4.79892865329265e-05	0.000533882554154014	0.000287262912113497	0.000522930201131636	0.000476992755911782	0.000307441251523207	0.000425993051500358	0.000239864952745783	5.60139435639979e-05	0.000182552092050426	0.000126880038458419	-0.4415	0.5087	0.3855	0.8919
k__Bacteria;p__Firmicutes;c__Erysipelotrichia;o__Erysipelotrichales;f__Erysipelotrichaceae;g__Anaerorhabdus	4.42913034263848e-05	1.73137818079578e-05	7.0408187307954e-05	2.75646385852567e-05	6.62832369169859e-05	5.62744262592551e-05	4.47962968394613e-05	5.58091858335806e-05	3.36796680225243e-05	9.76987387744149e-06	1.79446290862422e-05	2.71620023679313e-05	-0.4416	0.3804	0.2457	0.8919
k__Bacteria;p__Firmicutes;c__Clostridia;o__Eubacteriales;f__Peptostreptococcaceae;g__Filifactor	1.90500229790902e-05	9.03327746502146e-06	4.35200212887747e-05	2.93366510657375e-05	1.7815257353182e-05	2.87114419690077e-05	2.02649914273753e-05	3.07206527524297e-05	2.65603886031289e-05	4.55927447613936e-06	1.31133827937924e-05	7.81372670858297e-06	-0.4446	0.4821	0.3564	0.8919
k__Bacteria;p__Firmicutes;c__Clostridia;o__Eubacteriales;f__unclassified;g__Proteiniborus	3.38137907878851e-05	7.15134465980865e-06	5.21131465113991e-05	1.98859178365066e-05	3.53685256276407e-05	4.99579090260734e-05	2.66644624044412e-05	3.22566853900512e-05	2.13578382581861e-05	4.77638278452695e-06	2.07053412533564e-05	1.67437000898206e-05	-0.4465	0.4484	0.3194	0.8919
k__Bacteria;p__Actinobacteria;c__Actinomycetia;o__Propionibacteriales;f__Propionibacteriaceae;g__Microlunatus	9.52501148954511e-06	2.07012608573408e-06	3.60356864174568e-06	3.54402496096158e-06	9.16961775531425e-06	6.50792684630842e-06	5.33289248088825e-06	6.14413055048594e-06	2.46436595286763e-06	2.17108308387589e-06	5.17633531333911e-06	1.11624667265471e-06	-0.4469	0.4965	0.3681	0.8919
k__Bacteria;p__Actinobacteria;c__Coriobacteriia;o__Coriobacteriales;f__Atopobiaceae;g__Parafannyhessea	1.23825149364086e-05	5.08121857407457e-06	2.3007399789607e-05	1.16165262609296e-05	2.48889624787101e-05	1.78010940207848e-05	1.25322973300874e-05	1.81763862118542e-05	1.42385588387908e-05	3.69084124258901e-06	8.97231454312112e-06	4.83706891483708e-06	-0.4472	0.3819	0.2417	0.8919
k__Bacteria;p__Firmicutes;c__Bacilli;o__Bacillales;f__Paenibacillaceae;g__Thermobacillus	8.5725103405906e-06	3.01109248834049e-06	1.44142745669827e-05	1.45698803950643e-05	2.6722886029773e-05	1.51213594370107e-05	9.86585108964326e-06	1.71523644534399e-05	1.58814694740359e-05	2.38819139226348e-06	8.62722552223184e-06	2.60457556952766e-06	-0.4484	0.5329	0.4002	0.8919
k__Bacteria;p__Firmicutes;c__Bacilli;o__Bacillales;f__Planococcaceae;g__Rummeliibacillus	1.00012620640224e-05	4.32844545198945e-06	4.65691947548672e-05	5.31603744144237e-06	6.99510840191116e-05	2.94770804215146e-05	1.30655865781762e-05	1.15202447821611e-05	1.61552879132434e-05	6.29614094324007e-06	7.24686943867475e-06	1.30228778476383e-05	-0.4489	0.542	0.4076	0.8919
k__Bacteria;p__Actinobacteria;c__Actinomycetia;o__Bifidobacteriales;f__Bifidobacteriaceae;g__Bifidobacterium	0.000501015604350073	0.000248038743727047	0.000726812075281321	0.000446744035356768	0.000831553335867641	0.00078209967923577	0.000473827496926921	0.00066919821912376	0.000503278291263412	0.000157837740197777	0.000308164495654121	0.000234039719033271	-0.4492	0.3522	0.2022	0.8919
k__Bacteria;p__Firmicutes;c__Bacilli;o__Lactobacillales;f__Carnobacteriaceae;g__Jeotgalibaca	2.95275356175898e-05	6.96315137928737e-06	7.67837318279656e-05	1.92952470096797e-05	4.58480887765713e-05	3.44537303628093e-05	1.86651236831089e-05	3.30247017088619e-05	2.46436595286763e-05	6.29614094324007e-06	2.34660534204706e-05	1.45112067445112e-05	-0.4494	0.4386	0.3055	0.8919
k__Bacteria;p__Firmicutes;c__Bacilli;o__Lactobacillales;f__Aerococcaceae;g__Facklamia	1.66687701067039e-05	7.71592450137249e-06	4.18568357618152e-05	1.35854290170194e-05	2.06971372191379e-05	2.02894189914321e-05	1.41321650743539e-05	1.79203807722506e-05	1.64291063524509e-05	8.25011571872837e-06	8.28213650134257e-06	7.44164448436473e-06	-0.4495	0.3715	0.2263	0.8919
k__Bacteria;p__Proteobacteria;c__Gammaproteobacteria;o__Pasteurellales;f__Pasteurellaceae;g__Haemophilus	2.14312758514765e-05	3.19928576886177e-06	2.99373394852718e-05	1.27978679145835e-05	1.49333774872261e-05	2.35433824145863e-05	1.30655865781762e-05	2.43205167623402e-05	9.03600849384798e-06	1.73686646710071e-06	1.06977596475675e-05	1.11624667265471e-05	-0.4499	0.5604	0.4221	0.8919
k__Bacteria;p__Synergistetes;c__Synergistia;o__Synergistales;f__Synergistaceae;g__Aminobacterium	3.33375402134079e-06	4.32844545198945e-06	3.32637105391909e-06	4.92225689022442e-06	1.10035413063771e-05	7.65638452506873e-06	3.73302473662177e-06	4.09608703365729e-06	3.28582127049018e-06	2.82240800903865e-06	3.10580118800346e-06	2.97665779374589e-06	-0.4527	0.4567	0.3216	0.8919
k__Bacteria;p__Firmicutes;c__Clostridia;o__Eubacteriales;f__Lachnospiraceae;g__Johnsonella	7.19138367460656e-05	1.03506304286704e-05	0.000179624036911631	6.98960478411867e-05	0.000129946583046739	0.000175139796010947	9.35922630395887e-05	0.000141315002661177	8.02288026878018e-05	8.90144064389114e-06	4.21008605484914e-05	3.27432357312048e-05	-0.4534	0.6312	0.4725	0.8919
k__Bacteria;p__Proteobacteria;c__Epsilonproteobacteria;o__Campylobacterales;f__Thiovulaceae;g__Sulfuricurvum	9.04876091506785e-06	3.76386561042561e-06	8.8703228104509e-06	9.84451378044884e-06	3.92983618084897e-06	9.95329988258934e-06	7.19940484919913e-06	1.15202447821611e-05	4.10727658811272e-06	1.51975815871312e-06	4.83124629244983e-06	2.97665779374589e-06	-0.4536	0.5187	0.3819	0.8919
k__Bacteria;p__Firmicutes;c__Clostridia;o__Eubacteriales;f__Eubacteriaceae;g__Pseudoramibacter	4.42913034263848e-05	5.45760513511713e-06	7.06853848957806e-05	5.57199479973404e-05	0.00015011974210843	9.85759507602598e-05	5.51954371771934e-05	8.75538603444246e-05	4.35371318339948e-05	5.64481601807731e-06	3.17481899218132e-05	2.23249334530942e-05	-0.4547	0.6687	0.4965	0.8919
k__Bacteria;p__Firmicutes;c__Clostridia;o__Eubacteriales;f__unclassified;g__Anaerovirgula	2.09550252769992e-05	2.44651264677664e-06	4.68463923426938e-05	1.29947581901925e-05	4.19182525957223e-05	3.57935976546963e-05	1.73319005628868e-05	1.94564134098721e-05	1.94411091837335e-05	7.38168248517802e-06	9.66249258489966e-06	6.32539781171002e-06	-0.4548	0.5322	0.3928	0.8919
k__Bacteria;p__Firmicutes;c__Clostridia;o__Eubacteriales;f__Lachnospiraceae;g__Mobilitalea	0.000120015144768268	2.57824794314154e-05	0.000338181057148441	0.000120299958397085	0.000326176403010464	0.000291134021565738	0.000109324295858209	0.000331527044286637	0.000136909219603757	2.17108308387589e-05	0.000112153931789014	6.10214847717908e-05	-0.456	0.573	0.4262	0.8919
k__Archaea;p__Euryarchaeota;c__Methanococci;o__Methanococcales;f__Methanococcaceae;g__Methanococcus	4.76250574477255e-06	1.31735296364896e-06	1.10879035130636e-05	2.95335413413465e-06	6.02574881063508e-06	1.18673960138565e-05	6.13282635302148e-06	8.70418494652174e-06	5.47636878415029e-06	1.73686646710071e-06	2.41562314622492e-06	7.44164448436473e-07	-0.4563	0.549	0.4059	0.8919
k__Bacteria;p__Firmicutes;c__Clostridia;o__Eubacteriales;f__Lachnospiraceae;g__Velocimicrobium	0.000392906723943736	6.79377742681822e-05	0.000817178488912789	0.000314630660423145	0.0010788710261824	0.000736352781698485	0.00035597057309929	0.000788240748539425	0.000443038234637759	5.42770770968972e-05	0.000277796661815865	0.000176366974279444	-0.4585	0.5748	0.4251	0.8919
k__Bacteria;p__Dictyoglomi;c__Dictyoglomia;o__Dictyoglomales;f__Dictyoglomaceae;g__Dictyoglomus	9.04876091506785e-06	2.63470592729792e-06	4.43516140522545e-06	5.9067082682693e-06	1.10035413063771e-05	1.12931671744764e-05	5.33289248088825e-06	1.43363046178005e-05	9.58364537226301e-06	6.51324925162766e-07	5.17633531333911e-06	1.86041112109118e-06	-0.4594	0.6163	0.456	0.8919
k__Bacteria;p__Firmicutes;c__Bacilli;o__Bacillales;f__Bacillaceae;g__Alkalihalobacillus	3.00037861920671e-05	2.89817652002772e-05	8.78716353410293e-05	4.01656162242312e-05	6.81171604680487e-05	7.31184722144063e-05	3.46638011257736e-05	5.35051368771484e-05	3.80607630498445e-05	1.4763364970356e-05	3.48539911098166e-05	2.71620023679313e-05	-0.4602	0.3637	0.2058	0.8919
k__Bacteria;p__Firmicutes;c__Bacilli;o__Bacillales;f__Bacillaceae;g__Ornithinibacillus	1.33350160853632e-05	5.26941185459585e-06	3.29865129513643e-05	1.6538783151154e-05	2.48889624787101e-05	2.35433824145863e-05	1.51987435705315e-05	1.71523644534399e-05	1.09527375683006e-05	4.99349109291454e-06	1.34584718146817e-05	7.44164448436473e-06	-0.4616	0.3891	0.2354	0.8919
k__Bacteria;p__Cyanobacteria;c__unclassified;o__Nostocales;f__Calotrichaceae;g__Calothrix	1.04775126384996e-05	5.83399169615969e-06	1.44142745669827e-05	1.18134165365386e-05	5.76375973191182e-06	3.44537303628093e-06	1.03991403377321e-05	7.68016318810742e-06	6.57164254098035e-06	2.60529970065106e-06	2.41562314622492e-06	3.72082224218237e-06	-0.462	0.566	0.4143	0.8919
k__Bacteria;p__Firmicutes;c__Negativicutes;o__Selenomonadales;f__Selenomonadaceae;g__Pectinatus	0.000107156379257382	2.20186138209898e-05	0.000200413855998625	0.000102579833592277	0.000179462518925436	0.00021169903211815	0.000121856593188296	0.000208132422397711	8.92648111816498e-05	1.56317982039064e-05	6.38414688645156e-05	4.91148535968072e-05	-0.4622	0.5319	0.3848	0.8919
k__Bacteria;p__Firmicutes;c__Clostridia;o__Eubacteriales;f__Desulfitobacteriaceae;g__Desulfitobacterium	0.000177165213705539	3.25574375301815e-05	0.000194869904242093	0.000142745449816508	0.000224524640465838	0.000255531833524169	0.000165319666907536	0.000243973183942212	0.000132801943015645	2.62701053148982e-05	7.35039614494153e-05	5.43240047358626e-05	-0.4623	0.4962	0.3515	0.8919
k__Bacteria;p__Firmicutes;c__Negativicutes;o__Veillonellales;f__Veillonellaceae;g__Lucifera	8.5725103405906e-06	3.57567232990433e-06	1.91266335600348e-05	8.66317212679497e-06	2.41029952425403e-05	1.30158536926168e-05	1.19990080819986e-05	1.45923100574041e-05	8.48837161543295e-06	1.08554154193794e-06	1.00075816057889e-05	5.95331558749179e-06	-0.4631	0.5121	0.3658	0.8919
k__Bacteria;p__Firmicutes;c__Bacilli;o__Bacillales;f__Planococcaceae;g__Jeotgalibacillus	1.04775126384996e-05	1.44908826001386e-05	1.74634480330752e-05	1.06320748828847e-05	1.83392355106285e-05	1.16759864007298e-05	1.27989419541318e-05	2.02244297286829e-05	1.20480113251306e-05	3.03951631742624e-06	5.86651335511765e-06	6.69748003592826e-06	-0.4642	0.4329	0.2836	0.8919
k__Viruses;p__Uroviricota;c__Caudoviricetes;o__Crassvirales;f__Steigviridae;g__Kahnovirus	8.90588574272468e-05	0.000694997784965088	0.000109215849603677	4.78443369729813e-05	7.3356942042514e-05	5.74228839380154e-07	1.54653881945759e-05	4.73610063266624e-05	8.54313530327446e-05	3.69084124258901e-06	7.10883383031904e-05	3.05107423858954e-05	-0.4643	1.582	0.7692	0.963
k__Bacteria;p__Firmicutes;c__Clostridia;o__Eubacteriales;f__Peptostreptococcaceae;g__Clostridioides	0.00145542175560249	0.000522800933288117	0.00169783522543787	0.00108978767549569	0.00175716075099693	0.00171675282013354	0.00114843839575928	0.00188343201916354	0.000883064466444235	0.000373426290426653	0.000593208026908662	0.000628446876704602	-0.4647	0.3745	0.2146	0.8919
k__Bacteria;p__Firmicutes;c__Clostridia;o__Eubacteriales;f__Eubacteriaceae;g__Acetobacterium	0.000229552776898037	3.97087821899902e-05	0.000442684547759065	0.000213429058760131	0.000391935661770003	0.000410765029769937	0.00023811364927166	0.000334087098682673	0.00018729181241794	3.95137121265411e-05	0.000126647670666363	0.000110508420592816	-0.4656	0.5099	0.3612	0.8919
k__Bacteria;p__Firmicutes;c__Clostridia;o__Eubacteriales;f__Lachnospiraceae;g__Acetitomaculum	0.000188595227492993	2.86053786392346e-05	0.000304640149021423	0.000131325813831187	0.000341633758655137	0.000349513953569387	0.000163453154539225	0.000257285466801599	0.000152243052199378	2.88754050155493e-05	0.000116640089060575	7.0695622601465e-05	-0.4657	0.5202	0.3707	0.8919
k__Bacteria;p__Firmicutes;c__Clostridia;o__Eubacteriales;f__Desulfitobacteriaceae;g__Syntrophobotulus	3.04800367665444e-05	7.52773122085121e-06	9.81279460906131e-05	2.5201955277949e-05	6.02574881063508e-05	7.52239779588002e-05	2.23981484197306e-05	4.14728812157801e-05	3.50487602185619e-05	1.28093901948677e-05	2.03602522324671e-05	1.82320289866936e-05	-0.4666	0.4603	0.3107	0.8919
k__Bacteria;p__Actinobacteria;c__Coriobacteriia;o__Coriobacteriales;f__Atopobiaceae;g__Lancefieldella	5.23875631924981e-06	1.50554624417024e-06	3.35409081270175e-05	1.61450025999361e-05	7.59768328297467e-06	6.69933645943513e-06	9.86585108964326e-06	1.07522284633504e-05	5.75018722335781e-06	3.47373293420142e-06	3.79597922978201e-06	1.48832889687295e-06	-0.4673	0.6642	0.4817	0.8919
k__Bacteria;p__Fusobacteria;c__Fusobacteriia;o__Fusobacteriales;f__Leptotrichiaceae;g__Leptotrichia	6.81038321502475e-05	2.9546345041841e-05	0.000138044398737642	0.000117149713987341	0.000101389773465903	0.000103169781475301	7.27939823641246e-05	0.000116738480459233	8.26931686406694e-05	1.4763364970356e-05	4.24459495693807e-05	4.61381958030613e-05	-0.4674	0.4685	0.3185	0.8919
k__Bacteria;p__Firmicutes;c__Erysipelotrichia;o__Erysipelotrichales;f__Coprobacillaceae;g__Sharpea	7.95338459377017e-05	0.000154506683307971	7.84469173549252e-05	5.82795215802571e-05	9.71979482063311e-05	8.24975432576155e-05	8.50596350701675e-05	9.16499473780819e-05	5.61327800375405e-05	2.84411883987741e-05	3.00227448173668e-05	7.03235403772467e-05	-0.4685	0.5107	0.359	0.8919
k__Bacteria;p__Proteobacteria;c__Alphaproteobacteria;o__Hyphomicrobiales;f__Hyphomicrobiaceae;g__Hyphomicrobium	4.2862551702953e-06	2.07012608573408e-06	7.76153245914454e-06	3.3471346853526e-06	2.09591262978611e-06	1.07189383350962e-05	4.2663139847106e-06	7.68016318810742e-06	5.75018722335781e-06	2.17108308387589e-07	4.48615727156056e-06	1.48832889687295e-06	-0.4688	0.738	0.5253	0.8983
k__Bacteria;p__Firmicutes;c__Clostridia;o__Eubacteriales;f__Peptococcaceae;g__Phosphitispora	8.09625976611334e-06	5.64579841563841e-07	2.35617949652602e-05	1.27978679145835e-05	1.10035413063771e-05	1.55041786632642e-05	7.73269409728796e-06	1.02402175841432e-05	8.76219005464047e-06	6.51324925162766e-07	5.52142433422838e-06	4.83706891483708e-06	-0.4691	0.7945	0.5549	0.9036
k__Bacteria;p__Firmicutes;c__Clostridia;o__Eubacteriales;f__Lachnospiraceae;g__Epulopiscium	0.000172878958535244	4.23434881172881e-05	0.000432151039421655	0.000133688497138495	0.000261989078723264	0.00027180165063994	0.000154653881945759	0.000254725412405563	0.000157445602544321	2.93096216323245e-05	0.000110083397663678	8.78114049155039e-05	-0.4712	0.4651	0.311	0.8919
k__Bacteria;p__Firmicutes;c__Bacilli;o__Bacillales;f__Bacillaceae;g__Tepidibacillus	6.66750804268158e-06	3.95205889094689e-06	2.07898190869943e-05	1.08289651584937e-05	2.61989078723264e-05	1.225021524011e-05	8.79927259346561e-06	1.81763862118542e-05	6.84546098018787e-06	3.47373293420142e-06	1.27682937729031e-05	2.23249334530942e-06	-0.473	0.4973	0.3415	0.8919
k__Bacteria;p__Firmicutes;c__Clostridia;o__Eubacteriales;f__Peptostreptococcaceae;g__Acetoanaerobium	4.52438045753393e-05	2.0136681015777e-05	7.42889535375263e-05	4.33158606339749e-05	5.03019031148668e-05	4.65125359897925e-05	4.79960323279942e-05	6.6561414296931e-05	3.97036736850896e-05	7.38168248517802e-06	2.72620326502526e-05	1.56274534171659e-05	-0.4733	0.4382	0.2801	0.8919
k__Bacteria;p__Firmicutes;c__Clostridia;o__Thermoanaerobacterales;f__Thermoanaerobacteraceae;g__Thermanaeromonas	9.52501148954511e-06	1.69373952469152e-06	5.82114934435841e-06	5.9067082682693e-06	5.23978157446529e-06	1.68440459551512e-05	8.26598334537678e-06	9.2161958257289e-06	6.84546098018787e-06	4.34216616775177e-07	3.79597922978201e-06	2.97665779374589e-06	-0.4749	0.668	0.4771	0.8919
k__Bacteria;p__Firmicutes;c__Clostridia;o__Eubacteriales;f__Peptococcaceae;g__Dehalobacterium	3.81000459581804e-05	9.40966402606402e-06	6.7081816254035e-05	3.3668237129135e-05	3.98223399659362e-05	7.79037125425743e-05	3.19973548853295e-05	4.63369845682481e-05	3.45011233401468e-05	8.25011571872837e-06	1.82897181071315e-05	1.86041112109118e-05	-0.4751	0.453	0.2942	0.8919
k__Bacteria;p__Firmicutes;c__Clostridia;o__Eubacteriales;f__Lachnospiraceae;g__Hespellia	0.000500063103201118	6.81259675487035e-05	0.00101731514732359	0.000403625064998402	0.000748240808833643	0.000836077190137505	0.000426098109222971	0.000754704035951356	0.000389096002113878	0.000120060894538337	0.000231554733016703	0.00013915875185762	-0.4756	0.5278	0.3675	0.8919
k__Bacteria;p__Firmicutes;c__Clostridia;o__Eubacteriales;f__Oscillospiraceae;g__Faecalibacterium	0.0027932096193091	0.000557616690184554	0.003131501149677	0.00233846580340782	0.00276660467131767	0.00305929984660434	0.00231047566734483	0.00297171114291836	0.00190468106312747	0.000396439771115737	0.00113120181047504	0.0009283451494245	-0.4765	0.4647	0.3051	0.8919
k__Bacteria;p__Firmicutes;c__Clostridia;o__Eubacteriales;f__Oscillospiraceae;g__Scatolibacter	8.14388482356107e-05	1.59964288443088e-05	0.000150795487777665	8.07250129996804e-05	0.00023919602887434	0.000137432102224984	9.38589076636331e-05	0.000147715138651266	8.07764395662168e-05	1.32436068116429e-05	5.72847774676194e-05	3.34874001796413e-05	-0.4769	0.5396	0.3768	0.8919
[truncated: 313 more rows]
