# Supplementary material for: Mongolian medicine Wulanwendusu-11 alleviates myocardial ischemia-reperfusion injury by modulating the intestinal microbiota and associated metabolic pathways
Source: Front Microbiol. 2026 Jan 9;16:1693472. doi: 10.3389/fmicb.2025.1693472 (PMC12828672; doi:10.3389/fmicb.2025.1693472)
Supplement: Supplementary file 5 [file Data_Sheet_5.xls]

taxon	H6_7fen	H6_8fen	H6_9fen	H6_10fen	H6_11fen	H6_12fen	S1_7fen	S1_8fen	S1_9fen	S1_10fen	S1_11fen	S1_12fen	logFC	se	pvalues	adjPvalues
k__Eukaryota;p__Zoopagomycota;c__Zoopagomycetes;o__Zoopagales;f__Piptocephalidaceae;g__Syncephalis	2.32304333544421e-07	0	4.36961908719531e-07	2.57666767299854e-06	5.81802610664675e-07	1.04317492374391e-06	1.09363896897053e-05	5.89115652879738e-06	1.04081814880084e-05	1.17250323578324e-05	9.66464710058861e-06	1.11642903474662e-05	2.383	0.6171	0.0001129	0.04747
k__Bacteria;p__Bacteroidota;c__Flavobacteriia;o__Flavobacteriales;f__Flavobacteriaceae;g__Constantimarinum	9.29217334177682e-07	0	1.31088572615859e-06	4.29444612166424e-07	1.74540783199402e-06	5.21587461871957e-07	1.89386260480262e-05	9.47707789415231e-06	8.49088489811212e-06	1.69361578502023e-05	1.17356429078576e-05	7.44286023164414e-06	2.354	0.547	1.675e-05	0.02164
k__Bacteria;p__Proteobacteria;c__Gammaproteobacteria;o__Oceanospirillales;f__Oceanospirillaceae;g__Bacterioplanes	1.62613033481094e-06	3.21189170785918e-07	8.73923817439062e-07	8.15944763116205e-06	8.72703915997012e-07	0	3.33426514930039e-05	1.35752737402722e-05	1.28732771035893e-05	2.2364413571421e-05	2.03647921048117e-05	9.30357528955517e-06	2.32	0.7328	0.001544	0.1425
k__Bacteria;p__Proteobacteria;c__Gammaproteobacteria;o__Enterobacterales;f__Morganellaceae;g__Proteus	0.000135201122122853	0.000107277183042497	9.17620008311015e-06	4.72389073383066e-05	0.000853213528539745	0.000536713498266243	0.00208591627740232	0.000991251120280255	0.00174994398754962	0.00264508044783544	0.00203026622305936	0.00139107057729429	2.271	1.045	0.02982	0.6421
k__Eukaryota;p__Basidiomycota;c__Pucciniomycetes;o__Pucciniales;f__Pucciniaceae;g__Puccinia	6.50452133924377e-06	9.31448595279162e-06	8.73923817439062e-07	3.00611228516496e-06	4.7416912769171e-05	4.58996966447322e-05	0.000160044727166419	6.60834080186837e-05	0.000118050690035043	0.000202148243058184	0.000130127569890068	6.88464571427083e-05	2.229	1.009	0.02712	0.6395
k__Eukaryota;p__Ascomycota;c__Saccharomycetes;o__Saccharomycetales;f__Saccharomycetaceae;g__Saccharomyces	4.18147800379957e-06	6.42378341571836e-07	1.31088572615859e-06	4.29444612166424e-07	2.29812031212546e-05	0	0.000111231085380661	0.000110139013364473	3.69764342337141e-05	4.34260457697495e-06	6.90331935756329e-06	2.79107258686655e-05	2.141	1.118	0.05549	0.8451
k__Eukaryota;p__Streptophyta;c__Magnoliopsida;o__Poales;f__Poaceae;g__Aegilops	1.39382600126652e-06	1.60594585392959e-06	0	4.29444612166424e-07	1.68722757092756e-05	6.78063700433544e-06	3.73437696721644e-05	1.86980185479221e-05	3.09506449511829e-05	4.84200410332706e-05	2.45067837193497e-05	2.30728667180968e-05	2.071	0.909	0.02271	0.632
k__Bacteria;p__Deferribacteres;c__Deferribacteres;o__Deferribacterales;f__Mucispirillaceae;g__Mucispirillum	0.00190373401339653	5.23538348381046e-05	5.68050481335391e-06	1.54600060379912e-05	0.000229812031212546	1.04317492374391e-05	6.34844084426794e-05	0.0117244260412683	0.00064749844835926	2.17130228848747e-05	0.0125623154009258	0.00284317260848806	2.048	1.915	0.285	0.9998
k__Eukaryota;p__Streptophyta;c__Magnoliopsida;o__Poales;f__Poaceae;g__Oryza	2.78765200253305e-06	1.60594585392959e-06	0	8.58889224332847e-07	1.33814600452875e-05	7.30222446620739e-06	4.72131945140935e-05	1.66489206248622e-05	3.34157405667638e-05	5.40654269833381e-05	4.17650821132579e-05	2.3445009729679e-05	2.019	0.7902	0.0106	0.4276
k__Bacteria;p__Actinobacteria;c__Actinomycetia;o__Micrococcales;f__unclassified;g__Pengzhenrongella	4.64608667088841e-07	1.92713502471551e-06	1.74784763487812e-06	4.29444612166424e-06	5.81802610664675e-07	0	1.81384024121941e-05	4.35433308650241e-06	1.23254780779047e-05	1.54162462482611e-05	1.38066387151266e-05	8.55928926639076e-06	1.886	0.6607	0.004306	0.2649
k__Eukaryota;p__Streptophyta;c__Magnoliopsida;o__Poales;f__Poaceae;g__Phyllostachys	6.96913000633262e-07	1.28475668314367e-06	4.36961908719531e-07	0	5.23622349598207e-06	5.73746208059152e-06	1.57377315046978e-05	6.40343100956237e-06	1.91729658989629e-05	2.69241483772447e-05	1.89841282332991e-05	1.15364333590484e-05	1.879	0.8147	0.02105	0.632
k__Bacteria;p__Firmicutes;c__Clostridia;o__Eubacteriales;f__Clostridiaceae;g__Candidatus_Arthromitus	7.22466477323148e-05	1.573826936851e-05	0.00124184574458091	7.08583610074599e-05	0.00188853127421753	0.00058104843252536	0.00394323533616861	0.00221456258034705	0.00126979814153703	0.00189011864212835	0.00258011560988928	0.00137692914285417	1.827	1.158	0.1147	0.9998
k__Bacteria;p__Proteobacteria;c__Deltaproteobacteria;o__Syntrophobacterales;f__Syntrophobacteraceae;g__Thermodesulforhabdus	6.96913000633262e-07	9.63567512357753e-07	1.74784763487812e-06	3.86500150949781e-06	5.81802610664675e-07	1.56476238561587e-06	1.49375078688658e-05	7.68411721147485e-06	6.57358830821584e-06	1.04222509847399e-05	7.24848532544146e-06	1.19085763706306e-05	1.806	0.5393	0.0008106	0.1309
k__Bacteria;p__Proteobacteria;c__Betaproteobacteria;o__Neisseriales;f__Neisseriaceae;g__Conchiformibius	1.1615216677221e-06	4.49664839100285e-06	4.36961908719531e-07	2.57666767299854e-06	1.16360522132935e-06	5.21587461871957e-07	8.80245999415303e-06	1.20384502979773e-05	5.47799025684653e-06	9.55373006934488e-06	1.31163067793703e-05	8.18714625480855e-06	1.787	0.6074	0.003262	0.2341
k__Bacteria;p__Tenericutes;c__Mollicutes;o__Mycoplasmatales;f__Mycoplasmataceae;g__Mesomycoplasma	7.8983473405103e-06	1.31687560022226e-05	6.11746672207344e-06	8.58889224332847e-07	1.16360522132935e-06	6.25904954246348e-06	1.17366133255374e-05	1.05016268556823e-05	0.0001177767905222	1.06393812135886e-05	6.66170318004858e-05	0.000151090062702376	1.786	1.024	0.08122	0.9998
k__Eukaryota;p__Streptophyta;c__Magnoliopsida;o__Poales;f__Poaceae;g__Secale	6.96913000633262e-07	6.42378341571836e-07	0	0	5.52712480131441e-06	5.21587461871957e-07	1.12031309016493e-05	6.91570549032736e-06	9.58648294948143e-06	1.38963346463198e-05	7.59365129331962e-06	4.83785915056869e-06	1.769	0.6965	0.0111	0.4276
k__Bacteria;p__Proteobacteria;c__Deltaproteobacteria;o__Desulfobacterales;f__Desulfosudaceae;g__Desulfosudis	2.32304333544421e-06	1.92713502471551e-06	2.62177145231719e-06	3.00611228516496e-06	2.61811174799104e-06	5.21587461871957e-07	1.97388496838583e-05	7.94025445185734e-06	1.09559805136931e-05	1.65018973925048e-05	1.72582983939082e-05	1.22807193822128e-05	1.757	0.551	0.001428	0.142
k__Bacteria;p__Proteobacteria;c__Gammaproteobacteria;o__Vibrionales;f__Vibrionaceae;g__Echinimonas	6.96913000633262e-07	0	1.74784763487812e-06	6.87111379466278e-06	2.90901305332337e-07	0	1.36038018091456e-05	3.84205860573742e-06	1.4242774667801e-05	1.51991160194123e-05	1.34614727472484e-05	6.32643119689752e-06	1.756	0.7873	0.02575	0.632
k__Bacteria;p__Actinobacteria;c__Actinomycetia;o__Frankiales;f__Frankiaceae;g__Frankia	3.71686933671073e-06	3.85427004943101e-06	3.93265717847578e-06	1.71777844866569e-06	3.19991435865571e-06	5.73746208059152e-06	3.4142875128836e-05	1.53682344229497e-05	2.02685639503322e-05	2.86611902080346e-05	2.48519496872279e-05	2.30728667180968e-05	1.74	0.4789	0.0002799	0.07234
k__Eukaryota;p__Streptophyta;c__Magnoliopsida;o__Poales;f__Poaceae;g__Zea	4.18147800379957e-06	1.60594585392959e-06	0	4.29444612166424e-07	3.19991435865571e-06	2.60793730935978e-06	1.62712139285859e-05	6.40343100956237e-06	8.21698538526979e-06	1.17250323578324e-05	1.65679664581519e-05	4.76343054825225e-05	1.722	0.7905	0.02934	0.6421
k__Bacteria;p__Proteobacteria;c__Alphaproteobacteria;o__Rhodobacterales;f__Rhodobacteraceae;g__Pseudoroseicyclus	3.48456500316631e-06	1.60594585392959e-06	1.74784763487812e-06	4.29444612166424e-06	1.16360522132935e-06	0	2.02723321077464e-05	8.96480341338732e-06	1.04081814880084e-05	2.1495892656026e-05	1.86389622654209e-05	1.11642903474662e-05	1.694	0.525	0.001256	0.1352
k__Bacteria;p__Proteobacteria;c__Gammaproteobacteria;o__Enterobacterales;f__Enterobacteriaceae;g__Kosakonia	1.62613033481094e-06	1.92713502471551e-06	3.93265717847578e-06	3.43555689733139e-06	2.61811174799104e-06	0	2.61406387705151e-05	1.15261758172123e-05	1.56122722320126e-05	1.86731996809923e-05	1.69131324260301e-05	1.11642903474662e-05	1.669	0.4398	0.000147	0.04747
k__Bacteria;p__Proteobacteria;c__Gammaproteobacteria;o__Pasteurellales;f__Psittacicellaceae;g__Psittacicella	1.39382600126652e-06	2.89070253707326e-06	1.74784763487812e-06	2.14722306083212e-06	2.90901305332337e-07	5.21587461871957e-07	1.09363896897053e-05	6.40343100956237e-06	8.49088489811212e-06	1.04222509847399e-05	7.59365129331962e-06	3.34928710423986e-06	1.644	0.6031	0.006411	0.3313
k__Eukaryota;p__Streptophyta;c__Magnoliopsida;o__Poales;f__Poaceae;g__Triticum	1.62613033481094e-06	0	0	0	7.85433524397311e-06	6.78063700433544e-06	3.86774757318845e-05	1.86980185479221e-05	3.01289464126559e-05	4.34260457697495e-05	3.41714308199383e-05	2.60500108107545e-05	1.619	0.5899	0.00607	0.3313
k__Bacteria;p__Firmicutes;c__Clostridia;o__Eubacteriales;f__Lachnospiraceae;g__Gallintestinimicrobium	7.66604300696588e-06	9.63567512357753e-07	1.74784763487812e-06	2.87727890151504e-05	1.45450652666169e-06	1.56476238561587e-06	2.66741211944031e-06	4.8666075672674e-05	1.23254780779047e-05	3.58264877600433e-05	8.28398322907595e-05	2.23285806949324e-05	1.598	1.076	0.1375	0.9998
k__Bacteria;p__Cyanobacteria;c__Gloeobacteria;o__Gloeobacterales;f__Gloeobacteraceae;g__Gloeobacter	9.29217334177682e-07	2.56951336628734e-06	3.93265717847578e-06	9.01833685549489e-06	1.74540783199402e-06	5.21587461871957e-07	2.00055908958023e-05	1.10139013364473e-05	9.86038246232375e-06	1.67190276213535e-05	1.34614727472484e-05	8.93143227797297e-06	1.596	0.6591	0.01545	0.5394
k__Bacteria;p__Bacteroidota;c__Cytophagia;o__Cytophagales;f__Hymenobacteraceae;g__Nibribacter	6.96913000633262e-07	1.28475668314367e-06	1.31088572615859e-06	2.57666767299854e-06	3.49081566398805e-06	3.12952477123174e-06	1.97388496838583e-05	4.8666075672674e-06	1.06820810008507e-05	1.45477253328661e-05	1.17356429078576e-05	7.81500324322635e-06	1.565	0.5919	0.008185	0.3646
k__Bacteria;p__Proteobacteria;c__Deltaproteobacteria;o__Desulfobacterales;f__Desulfobacteraceae;g__Desulfatitalea	2.32304333544421e-06	6.42378341571836e-07	7.42835244823203e-06	8.58889224332847e-06	2.90901305332337e-06	5.21587461871957e-07	2.24062618032986e-05	2.04909792305996e-05	1.3421076129274e-05	1.17250323578324e-05	1.38066387151266e-05	6.69857420847972e-06	1.544	0.7276	0.03385	0.6833
k__Bacteria;p__Firmicutes;c__Clostridia;o__Eubacteriales;f__Desulfotomaculaceae;g__Desulfurispora	3.48456500316631e-06	1.60594585392959e-06	3.05873336103672e-06	2.57666767299854e-06	2.03630913732636e-06	1.04317492374391e-06	1.25368369613695e-05	7.68411721147485e-06	1.23254780779047e-05	1.23764230443786e-05	1.24259748436139e-05	1.48857204632883e-05	1.54	0.4733	0.001136	0.1352
k__Bacteria;p__Proteobacteria;c__Betaproteobacteria;o__Neisseriales;f__Chromobacteriaceae;g__Andreprevotia	2.78765200253305e-06	0	8.73923817439062e-07	4.29444612166424e-06	1.74540783199402e-06	2.60793730935978e-06	2.24062618032986e-05	6.91570549032736e-06	1.45166741806433e-05	1.23764230443786e-05	1.41518046830048e-05	7.44286023164414e-06	1.503	0.5078	0.003071	0.2334
k__Bacteria;p__Proteobacteria;c__Gammaproteobacteria;o__Enterobacterales;f__Thorselliaceae;g__Thorsellia	1.62613033481094e-06	3.21189170785918e-07	0	4.72389073383066e-06	1.45450652666169e-06	0	1.33370605972016e-05	5.37888204803239e-06	6.02578928253118e-06	1.10736416712861e-05	8.97431516483228e-06	4.46571613898648e-06	1.468	0.6825	0.03152	0.6496
k__Bacteria;p__Firmicutes;c__Bacilli;o__Lactobacillales;f__Aerococcaceae;g__Hutsoniella	2.55534766898863e-06	2.24832419550142e-06	3.93265717847578e-06	3.43555689733139e-06	2.03630913732636e-06	5.21587461871957e-07	1.01361660538732e-05	1.05016268556823e-05	8.76478441095445e-06	1.19421625866811e-05	1.41518046830048e-05	1.00478613127196e-05	1.456	0.5375	0.006773	0.3365
k__Bacteria;p__Candidatus_Kryptonia;c__unclassified;o__unclassified;f__unclassified;g__Candidatus_Kryptonium	1.39382600126652e-06	5.78140507414652e-06	3.49569526975625e-06	4.72389073383066e-06	2.61811174799104e-06	0	2.34732266510748e-05	1.28068620191247e-05	1.53383727191703e-05	1.8890329909841e-05	1.79486303296646e-05	1.11642903474662e-05	1.445	0.4622	0.00177	0.1524
k__Bacteria;p__Proteobacteria;c__Oligoflexia;o__Bacteriovoracales;f__Halobacteriovoraceae;g__Halobacteriovorax	2.55534766898863e-06	3.21189170785918e-06	4.80658099591484e-06	2.57666767299854e-06	2.03630913732636e-06	5.21587461871957e-06	2.61406387705151e-05	1.45998227018022e-05	1.28732771035893e-05	1.47648555617148e-05	1.65679664581519e-05	1.30250054053772e-05	1.443	0.4084	0.0004088	0.08802
k__Eukaryota;p__Ciliophora;c__Spirotrichea;o__Sporadotrichida;f__Halteriidae;g__Halteria	2.09073900189978e-06	0	5.68050481335391e-06	7.3005584068292e-06	2.3272104426587e-06	6.25904954246348e-06	2.82745684660673e-05	1.28068620191247e-05	1.99946644374898e-05	2.71412786060934e-05	2.38164517835934e-05	1.89792935906926e-05	1.417	0.5095	0.005404	0.3174
k__Archaea;p__Euryarchaeota;c__Methanomicrobia;o__Methanomicrobiales;f__Methanospirillaceae;g__Methanospirillum	2.32304333544421e-06	2.24832419550142e-06	1.74784763487812e-06	4.72389073383066e-06	1.16360522132935e-06	2.60793730935978e-06	1.60044727166419e-05	5.89115652879738e-06	9.58648294948143e-06	1.30278137309248e-05	1.38066387151266e-05	9.67571830113738e-06	1.394	0.4804	0.003715	0.2526
k__Bacteria;p__Proteobacteria;c__Gammaproteobacteria;o__Pasteurellales;f__Pasteurellaceae;g__Conservatibacter	1.39382600126652e-06	6.42378341571836e-07	3.05873336103672e-06	5.58277995816351e-06	2.61811174799104e-06	2.60793730935978e-06	1.46707666569217e-05	7.17184273070986e-06	6.57358830821584e-06	1.04222509847399e-05	1.65679664581519e-05	1.0792147335884e-05	1.369	0.5934	0.02103	0.632
k__Bacteria;p__Proteobacteria;c__Alphaproteobacteria;o__Rhodobacterales;f__Rhodobacteraceae;g__Sinirhodobacter	4.64608667088841e-07	6.74497258650427e-06	1.31088572615859e-06	4.72389073383066e-06	5.81802610664675e-07	1.56476238561587e-06	1.60044727166419e-05	3.32978412497243e-06	9.3125834366391e-06	1.08565114424374e-05	1.03549790363449e-05	4.83785915056869e-06	1.365	0.7401	0.06506	0.9082
k__Bacteria;p__Proteobacteria;c__Betaproteobacteria;o__Burkholderiales;f__Alcaligenaceae;g__Paenalcaligenes	1.85843466835536e-06	0	3.49569526975625e-06	5.58277995816351e-06	2.3272104426587e-06	5.21587461871957e-07	1.84051436241382e-05	9.22094065376981e-06	8.21698538526979e-06	1.56333764771098e-05	8.62914919695412e-06	7.07071722006193e-06	1.363	0.6037	0.02397	0.632
k__Bacteria;p__Bacteroidota;c__Flavobacteriia;o__Flavobacteriales;f__Flavobacteriaceae;g__Euzebyella	6.96913000633262e-07	1.60594585392959e-06	8.73923817439062e-07	5.15333534599708e-06	2.61811174799104e-06	2.60793730935978e-06	1.14698721135933e-05	3.84205860573742e-06	9.3125834366391e-06	9.33659984049613e-06	1.07001450042231e-05	1.00478613127196e-05	1.36	0.6099	0.02577	0.632
k__Bacteria;p__Proteobacteria;c__Alphaproteobacteria;o__Micropepsales;f__Micropepsaceae;g__Rhizomicrobium	3.71686933671073e-06	9.63567512357753e-07	3.49569526975625e-06	1.03066706919942e-05	5.52712480131441e-06	5.21587461871957e-07	1.62712139285859e-05	8.19639169223984e-06	1.2599377590747e-05	1.91074601386898e-05	1.24259748436139e-05	8.93143227797297e-06	1.291	0.7453	0.08326	0.9998
k__Bacteria;p__Proteobacteria;c__Betaproteobacteria;o__unclassified;f__unclassified;g__Candidatus_Accumulibacter	1.1615216677221e-06	1.28475668314367e-06	4.36961908719531e-06	7.73000301899562e-06	4.6544208853174e-06	2.60793730935978e-06	2.18727793794106e-05	1.45998227018022e-05	1.23254780779047e-05	1.69361578502023e-05	9.31948113271045e-06	7.07071722006193e-06	1.288	0.5666	0.02297	0.632
k__Bacteria;p__Proteobacteria;c__Betaproteobacteria;o__Neisseriales;f__Chromobacteriaceae;g__Vogesella	3.01995633607747e-06	3.21189170785918e-06	5.68050481335391e-06	4.29444612166424e-06	4.36351957998506e-06	1.04317492374391e-06	1.36038018091456e-05	8.96480341338732e-06	1.23254780779047e-05	1.82389392232948e-05	1.82937962975427e-05	1.33971484169594e-05	1.273	0.5363	0.0176	0.5832
k__Bacteria;p__Bacteroidota;c__Flavobacteriia;o__Flavobacteriales;f__Flavobacteriaceae;g__Flavimarina	1.1615216677221e-06	2.24832419550142e-06	3.49569526975625e-06	5.15333534599708e-06	4.36351957998506e-06	3.12952477123174e-06	1.38705430210896e-05	8.70866617300482e-06	1.5064473206328e-05	1.58505067059586e-05	1.24259748436139e-05	1.04200043243018e-05	1.272	0.495	0.01019	0.4249
k__Bacteria;p__Proteobacteria;c__Gammaproteobacteria;o__Alteromonadales;f__Alteromonadaceae;g__Bowmanella	3.48456500316631e-06	4.81783756178877e-06	3.93265717847578e-06	1.28833383649927e-06	8.14523654930544e-06	7.82381192807935e-06	3.01417569496755e-05	1.05016268556823e-05	2.02685639503322e-05	3.08324924965221e-05	1.62228004902737e-05	9.30357528955517e-06	1.232	0.6254	0.04884	0.8179
k__Bacteria;p__Actinobacteria;c__Actinomycetia;o__Micrococcales;f__Microbacteriaceae;g__Rathayibacter	3.94917367025515e-06	1.60594585392959e-06	1.31088572615859e-06	7.73000301899562e-06	1.45450652666169e-06	5.21587461871957e-06	1.97388496838583e-05	1.92102930286871e-05	1.12298800265354e-05	8.90233938279864e-06	6.55815338968513e-06	8.93143227797297e-06	1.225	0.525	0.01964	0.632
k__Bacteria;p__Tenericutes;c__unclassified;o__Mycoplasmoidales;f__Metamycoplasmataceae;g__Metamycoplasma	5.57530400506609e-06	1.47747018561522e-05	9.17620008311015e-06	1.33127829771591e-05	1.16360522132935e-05	2.60793730935978e-06	1.57377315046978e-05	1.33191364998897e-05	0.000115311694906619	1.25935532732273e-05	4.48715758241614e-05	0.000147740775598136	1.218	0.8111	0.1332	0.9998
k__Bacteria;p__Bacteroidota;c__Flavobacteriia;o__Flavobacteriales;f__Parvicellaceae;g__Parvicella	4.18147800379957e-06	5.4602159033606e-06	1.3982781079025e-05	1.4171672201492e-05	1.62904730986109e-05	5.73746208059152e-06	4.77466769379816e-05	2.4845312317102e-05	2.73899512842326e-05	3.90834411927745e-05	4.21102480811361e-05	3.0515726949741e-05	1.2	0.5184	0.02067	0.632
k__Bacteria;p__Proteobacteria;c__Betaproteobacteria;o__Neisseriales;f__Neisseriaceae;g__Crenobacter	1.39382600126652e-06	1.92713502471551e-06	3.49569526975625e-06	5.58277995816351e-06	3.19991435865571e-06	5.21587461871957e-07	8.80245999415303e-06	6.40343100956237e-06	9.3125834366391e-06	9.77086029819363e-06	8.62914919695412e-06	7.44286023164414e-06	1.18	0.586	0.044	0.7683
k__Bacteria;p__Chloroflexi;c__Ktedonobacteria;o__Ktedonobacterales;f__Ktedonobacteraceae;g__Ktedonobacter	8.59526034114356e-06	3.21189170785918e-06	2.40329049795742e-05	6.87111379466278e-06	5.23622349598207e-06	1.87771486273904e-05	0.000128302522945079	0.000157012128354469	3.09506449511829e-05	1.51991160194123e-05	2.03647921048117e-05	9.67571830113738e-06	1.167	0.7167	0.1034	0.9998
k__Bacteria;p__Bacteroidota;c__Bacteroidia;o__Bacteroidales;f__Muribaculaceae;g__Heminiphilus	0.000558691922174331	0.000889694003076992	0.0209239209990348	0.00793227143132601	0.00154992215481069	0.00200811172820703	0.00398004562341689	0.00828962564773906	0.0226816186584731	0.0148430224441004	0.0227875120333486	0.00546045440894572	1.158	0.9437	0.2196	0.9998
k__Bacteria;p__Verrucomicrobia;c__Verrucomicrobiae;o__Verrucomicrobiales;f__Verrucomicrobia_subdivision_3;g__Limisphaera	2.78765200253305e-06	3.21189170785918e-06	1.74784763487812e-06	5.15333534599708e-06	3.19991435865571e-06	3.6511122331037e-06	1.62712139285859e-05	8.70866617300482e-06	1.67078702833819e-05	1.43305951040173e-05	1.24259748436139e-05	5.95428818531531e-06	1.158	0.4347	0.007723	0.3563
k__Bacteria;p__Tenericutes;c__Mollicutes;o__Mycoplasmatales;f__Mycoplasmataceae;g__Mycoplasmopsis	1.99781726848202e-05	4.07910246898116e-05	4.10744194196359e-05	1.93250075474891e-05	1.51268678772815e-05	2.3471435784238e-05	5.01473478454779e-05	6.09606632110338e-05	0.000247057360583778	2.97468413522784e-05	0.000129092071986434	0.000275385828570833	1.156	0.6406	0.07128	0.9398
k__Bacteria;p__Proteobacteria;c__Acidithiobacillia;o__Acidithiobacillales;f__Acidithiobacillaceae;g__Acidithiobacillus	5.57530400506609e-06	9.95686429436345e-06	1.3982781079025e-05	7.73000301899562e-06	6.98163132797609e-06	6.78063700433544e-06	4.37455587588211e-05	3.45785274516368e-05	2.71160517713903e-05	2.88783204368834e-05	2.65777795266187e-05	1.86071505791103e-05	1.129	0.3741	0.00254	0.2051
k__Bacteria;p__Bacteroidota;c__Flavobacteriia;o__Flavobacteriales;f__Flavobacteriaceae;g__Ulvibacterium	3.25226066962189e-06	9.63567512357753e-07	3.93265717847578e-06	4.29444612166424e-06	8.72703915997012e-07	0	6.66853029860078e-06	7.17184273070986e-06	7.12138733390049e-06	9.55373006934488e-06	1.31163067793703e-05	5.5821451737331e-06	1.115	0.5686	0.04996	0.8179
k__Bacteria;p__Elusimicrobia;c__Endomicrobia;o__Endomicrobiales;f__Endomicrobiaceae;g__Endomicrobium	6.03991267215493e-06	3.21189170785918e-06	8.73923817439062e-07	5.58277995816351e-06	8.72703915997012e-07	4.17269969497565e-06	1.54709902927538e-05	8.45252893262233e-06	6.29968879537351e-06	8.90233938279864e-06	1.00098130684668e-05	1.19085763706306e-05	1.113	0.6056	0.06608	0.9082
k__Bacteria;p__Verrucomicrobia;c__Verrucomicrobiae;o__Verrucomicrobiales;f__Verrucomicrobiaceae;g__Oceaniferula	2.55534766898863e-06	9.63567512357753e-07	3.93265717847578e-06	2.57666767299854e-06	1.74540783199402e-06	3.6511122331037e-06	1.06696484777613e-05	5.37888204803239e-06	9.86038246232375e-06	1.10736416712861e-05	1.24259748436139e-05	4.46571613898648e-06	1.106	0.5246	0.03494	0.6839
k__Bacteria;p__Proteobacteria;c__Alphaproteobacteria;o__Hyphomicrobiales;f__Bartonellaceae;g__Bartonella	4.87839100443283e-06	4.49664839100285e-06	5.24354290463437e-06	5.15333534599708e-06	5.81802610664675e-06	3.6511122331037e-06	1.94721084719143e-05	2.15155281921296e-05	1.61600712576973e-05	1.17250323578324e-05	1.69131324260301e-05	1.48857204632883e-05	1.096	0.3237	0.0007056	0.1302
k__Bacteria;p__Bacteroidota;c__Flavobacteriia;o__Flavobacteriales;f__Flavobacteriaceae;g__Haloflavibacter	1.62613033481094e-06	6.42378341571836e-07	4.36961908719531e-06	4.72389073383066e-06	1.45450652666169e-06	1.56476238561587e-06	1.09363896897053e-05	6.65956824994487e-06	4.38239220547722e-06	8.90233938279864e-06	7.24848532544146e-06	4.83785915056869e-06	1.085	0.5699	0.0569	0.8451
k__Bacteria;p__Nitrospirae;c__Thermodesulfovibrionia;o__Thermodesulfovibrionales;f__Thermodesulfovibrionaceae;g__Thermodesulfovibrio	4.41378233734399e-06	3.5330808786451e-06	1.74784763487812e-06	6.44166918249635e-06	2.03630913732636e-06	2.08634984748783e-06	1.52042490808098e-05	1.02454896152998e-05	8.49088489811212e-06	1.02051207558911e-05	9.66464710058861e-06	9.30357528955517e-06	1.079	0.4258	0.01125	0.4276
k__Bacteria;p__Bacteroidota;c__Flavobacteriia;o__Flavobacteriales;f__Flavobacteriaceae;g__Avrilella	3.48456500316631e-06	6.42378341571836e-07	2.62177145231719e-06	3.86500150949781e-06	3.78171696932038e-06	3.6511122331037e-06	9.86942484192916e-06	5.1227448076499e-06	5.75188976968886e-06	1.47648555617148e-05	1.89841282332991e-05	7.81500324322635e-06	1.067	0.6586	0.1051	0.9998
k__Bacteria;p__Bacteroidota;c__Chitinophagia;o__Chitinophagales;f__Chitinophagaceae;g__Hanamia	1.85843466835536e-06	2.56951336628734e-06	3.93265717847578e-06	4.29444612166424e-06	7.27253263330843e-06	2.08634984748783e-06	1.17366133255374e-05	7.17184273070986e-06	1.23254780779047e-05	1.41134648751686e-05	1.55324685545174e-05	8.93143227797297e-06	1.065	0.5124	0.03772	0.6935
k__Bacteria;p__Proteobacteria;c__Alphaproteobacteria;o__Hyphomicrobiales;f__Phyllobacteriaceae;g__Phyllobacterium	3.25226066962189e-06	4.17545922021693e-06	9.17620008311015e-06	1.03066706919942e-05	5.52712480131441e-06	6.25904954246348e-06	1.7338178776362e-05	1.15261758172123e-05	2.16380615145438e-05	1.54162462482611e-05	3.21004350126693e-05	3.20042989960698e-05	1.053	0.5093	0.03865	0.6935
k__Bacteria;p__Bacteroidota;c__Flavobacteriia;o__Flavobacteriales;f__Flavobacteriaceae;g__Olleya	1.85843466835536e-06	1.92713502471551e-06	3.05873336103672e-06	2.57666767299854e-06	3.78171696932038e-06	5.73746208059152e-06	9.06920120609706e-06	8.45252893262233e-06	1.36949756421163e-05	5.42825572121868e-06	1.03549790363449e-05	1.48857204632883e-05	1.05	0.4657	0.02409	0.632
k__Bacteria;p__Bacteroidota;c__Flavobacteriia;o__Flavobacteriales;f__Flavobacteriaceae;g__Vaginella	2.32304333544421e-06	2.24832419550142e-06	3.93265717847578e-06	8.15944763116205e-06	7.27253263330843e-06	5.21587461871957e-07	1.54709902927538e-05	6.14729376917988e-06	1.04081814880084e-05	1.34620741886223e-05	1.34614727472484e-05	6.69857420847972e-06	1.049	0.6938	0.1306	0.9998
k__Bacteria;p__Bacteroidota;c__Flavobacteriia;o__Flavobacteriales;f__Flavobacteriaceae;g__Candidatus_Arcticimaribacter	2.09073900189978e-06	1.28475668314367e-06	2.62177145231719e-06	9.44778146766132e-06	5.81802610664675e-06	5.21587461871957e-07	1.44040254449777e-05	4.61047032688491e-06	7.39528684674281e-06	1.49819857905636e-05	8.62914919695412e-06	6.32643119689752e-06	1.048	0.7393	0.1563	0.9998
k__Bacteria;p__Proteobacteria;c__Alphaproteobacteria;o__Rhodospirillales;f__Rhodospirillaceae;g__Inquilinus	1.62613033481094e-06	9.63567512357753e-07	1.74784763487812e-06	3.00611228516496e-06	4.36351957998506e-06	7.30222446620739e-06	1.25368369613695e-05	5.1227448076499e-06	9.86038246232375e-06	1.06393812135886e-05	9.66464710058861e-06	6.32643119689752e-06	1.038	0.5988	0.08288	0.9998
k__Bacteria;p__Proteobacteria;c__Gammaproteobacteria;o__Chromatiales;f__Wenzhouxiangellaceae;g__Wenzhouxiangella	3.94917367025515e-06	9.63567512357753e-07	1.74784763487812e-06	7.3005584068292e-06	2.3272104426587e-06	2.08634984748783e-06	1.14698721135933e-05	8.19639169223984e-06	6.02578928253118e-06	1.02051207558911e-05	8.97431516483228e-06	5.95428818531531e-06	1.023	0.5324	0.05476	0.8451
k__Bacteria;p__Synergistetes;c__Synergistia;o__Synergistales;f__Synergistaceae;g__Aminiphilus	3.01995633607747e-06	1.28475668314367e-06	3.93265717847578e-06	4.29444612166424e-06	1.45450652666169e-06	2.08634984748783e-06	9.06920120609706e-06	4.61047032688491e-06	8.76478441095445e-06	1.04222509847399e-05	7.93881726119779e-06	7.07071722006193e-06	0.9979	0.4984	0.04527	0.7771
k__Bacteria;p__Proteobacteria;c__Betaproteobacteria;o__Neisseriales;f__Neisseriaceae;g__Kingella	8.13065167405472e-06	5.4602159033606e-06	1.3982781079025e-05	1.24538937528263e-05	6.98163132797609e-06	6.25904954246348e-06	3.22756866452278e-05	1.63927833844797e-05	3.04028459254982e-05	3.62607482177408e-05	2.48519496872279e-05	2.04678656370214e-05	0.972	0.4605	0.0348	0.6839
k__Bacteria;p__Actinobacteria;c__Actinomycetia;o__Micrococcales;f__Microbacteriaceae;g__Amnibacterium	1.62613033481094e-06	1.28475668314367e-06	3.05873336103672e-05	1.28833383649927e-05	1.74540783199402e-06	1.56476238561587e-06	4.00111817916047e-06	8.70866617300482e-06	2.38292576172824e-05	2.10616321983285e-05	3.38262648520601e-05	5.95428818531531e-06	0.9706	0.9704	0.3172	0.9998
k__Bacteria;p__Actinobacteria;c__Actinomycetia;o__Micrococcales;f__Microbacteriaceae;g__Curtobacterium	6.03991267215493e-06	5.4602159033606e-06	8.73923817439062e-07	3.00611228516496e-06	2.03630913732636e-06	1.04317492374391e-06	1.09363896897053e-05	5.37888204803239e-06	3.56069366695024e-06	1.82389392232948e-05	5.17748951817247e-06	1.00478613127196e-05	0.9595	0.7083	0.1755	0.9998
k__Bacteria;p__Bacteroidota;c__Cytophagia;o__Cytophagales;f__Raineyaceae;g__Raineya	1.1615216677221e-06	4.81783756178877e-06	8.30227626567109e-06	7.73000301899562e-06	2.61811174799104e-06	2.08634984748783e-06	1.17366133255374e-05	1.45998227018022e-05	1.28732771035893e-05	1.15079021289836e-05	1.20808088757358e-05	5.5821451737331e-06	0.9576	0.5326	0.07221	0.9423
k__Bacteria;p__Actinobacteria;c__Actinomycetia;o__Micromonosporales;f__Micromonosporaceae;g__Phytohabitans	6.96913000633262e-07	2.24832419550142e-06	3.71417622411602e-05	7.73000301899562e-06	1.74540783199402e-06	2.60793730935978e-06	5.86830666276869e-06	1.12700385768298e-05	3.20462430025522e-05	2.17130228848747e-05	2.86487753338877e-05	2.23285806949324e-06	0.9516	1.01	0.346	0.9998
k__Bacteria;p__Firmicutes;c__Clostridia;o__Eubacteriales;f__Peptococcaceae;g__Desulfofundulus	1.64936076816539e-05	8.67210761121978e-06	1.31088572615859e-05	9.87722607982774e-06	5.52712480131441e-06	4.69428715684761e-06	3.46763575527241e-05	2.30523516344245e-05	2.93072478741289e-05	2.69241483772447e-05	2.38164517835934e-05	2.27007237065146e-05	0.9434	0.4282	0.02757	0.6395
k__Bacteria;p__Tenericutes;c__unclassified;o__Mycoplasmoidales;f__Metamycoplasmataceae;g__Mycoplasmoides	2.55534766898863e-06	2.24832419550142e-06	3.49569526975625e-06	1.71777844866569e-06	4.36351957998506e-06	4.17269969497565e-06	4.80134181499256e-06	4.61047032688491e-06	2.62943532328633e-05	3.03982320388246e-06	1.03549790363449e-05	3.01435839381588e-05	0.9304	0.6931	0.1795	0.9998
k__Bacteria;p__Proteobacteria;c__Alphaproteobacteria;o__Hyphomicrobiales;f__Nitrobacteraceae;g__Bradyrhizobium	3.78656063677405e-05	4.40029163976707e-05	2.53437907057328e-05	5.41100211329694e-05	8.37795759357131e-05	6.57200201958665e-05	0.000165379551405299	0.000112188111287533	0.000143797244242221	0.000201279722142789	0.000174308813778473	8.96864657913119e-05	0.9246	0.477	0.05256	0.8451
k__Bacteria;p__Proteobacteria;c__Deltaproteobacteria;o__Desulfovibrionales;f__Desulfomicrobiaceae;g__Desulfoplanes	2.32304333544421e-06	9.63567512357753e-07	2.62177145231719e-06	4.29444612166424e-07	2.3272104426587e-06	6.25904954246348e-06	1.04029072658172e-05	1.25507247787422e-05	4.38239220547722e-06	6.94816732315991e-06	6.90331935756329e-06	1.11642903474662e-06	0.9121	0.755	0.227	0.9998
k__Bacteria;p__Actinobacteria;c__Actinomycetia;o__Propionibacteriales;f__Propionibacteriaceae;g__Cutibacterium	1.85843466835536e-06	1.92713502471551e-06	3.05873336103672e-06	3.86500150949781e-06	1.16360522132935e-06	4.69428715684761e-06	1.44040254449777e-05	5.89115652879738e-06	3.56069366695024e-06	9.33659984049613e-06	5.52265548605063e-06	9.30357528955517e-06	0.9035	0.5404	0.09456	0.9998
k__Bacteria;p__Proteobacteria;c__Gammaproteobacteria;o__Enterobacterales;f__Enterobacteriaceae;g__Enterobacter	3.01995633607747e-05	3.24401062493777e-05	2.27220192534156e-05	2.8343344402984e-05	2.6762920090575e-05	3.28600100979333e-05	8.88248235773624e-05	7.53043486724535e-05	6.10795913638388e-05	7.23043662066329e-05	0.000147731034251854	6.14035969110642e-05	0.8873	0.3907	0.02315	0.632
k__Bacteria;p__Bacteroidota;c__Flavobacteriia;o__Flavobacteriales;f__Weeksellaceae;g__Halpernia	2.55534766898863e-06	2.56951336628734e-06	5.68050481335391e-06	1.07361153041606e-05	1.01815456866318e-05	2.08634984748783e-06	1.97388496838583e-05	6.91570549032736e-06	1.31471766164317e-05	2.08445019694797e-05	1.58776345223956e-05	7.81500324322635e-06	0.869	0.6172	0.1592	0.9998
k__Bacteria;p__Proteobacteria;c__Betaproteobacteria;o__Burkholderiales;f__Alcaligenaceae;g__Oligella	4.18147800379957e-06	2.24832419550142e-06	1.74784763487812e-06	2.57666767299854e-06	2.03630913732636e-06	1.04317492374391e-06	1.28035781733135e-05	8.19639169223984e-06	6.29968879537351e-06	6.29677663661367e-06	6.55815338968513e-06	1.48857204632883e-06	0.8574	0.5043	0.08907	0.9998
k__Archaea;p__Euryarchaeota;c__Methanomicrobia;o__Methanomicrobiales;f__Methanomicrobiaceae;g__Methanofollis	4.18147800379957e-06	4.81783756178877e-06	1.74784763487812e-06	1.28833383649927e-06	2.90901305332337e-06	1.04317492374391e-06	1.17366133255374e-05	1.66489206248622e-05	7.94308587242747e-06	3.03982320388246e-06	5.8678214539288e-06	2.23285806949324e-06	0.8523	0.5301	0.1079	0.9998
k__Bacteria;p__Proteobacteria;c__Deltaproteobacteria;o__Desulfovibrionales;f__Desulfovibrionaceae;g__Megalodesulfovibrio	4.64608667088841e-06	0	6.55442863079297e-06	5.15333534599708e-06	3.49081566398805e-06	5.21587461871957e-07	2.08058145316344e-05	3.15048805670469e-05	1.12298800265354e-05	4.1254743481262e-06	4.14199161453798e-06	3.72143011582207e-06	0.8282	0.6979	0.2354	0.9998
k__Bacteria;p__Bacteroidota;c__Cytophagia;o__Cytophagales;f__Cytophagaceae;g__Anditalea	7.20143433987704e-06	1.60594585392959e-06	1.74784763487812e-05	2.14722306083212e-05	2.12357952892606e-05	5.73746208059152e-06	2.90747921018994e-05	1.94664302690696e-05	3.04028459254982e-05	3.06153622676734e-05	3.10649371090348e-05	1.33971484169594e-05	0.8142	0.6978	0.2432	0.9998
k__Bacteria;p__Proteobacteria;c__Gammaproteobacteria;o__Oceanospirillales;f__Alcanivoracaceae;g__Alcanivorax	3.62394760329296e-05	8.35091844043386e-06	0.000110988324814761	7.42939179047913e-05	0.000177449796252726	2.66009605554698e-05	7.92221399473773e-05	7.3511387989776e-05	0.000267052025021268	4.88543014909681e-05	0.000390382709670204	0.000152950777760287	0.7832	0.8408	0.3516	0.9998
k__Bacteria;p__Firmicutes;c__Bacilli;o__Bacillales;f__Bacillaceae;g__Alteribacillus	6.03991267215493e-06	1.573826936851e-05	3.62678384237211e-05	1.63188952623241e-05	2.90901305332337e-06	7.30222446620739e-06	1.33370605972016e-05	2.40769005959545e-05	5.39582040299383e-05	2.93125808945809e-05	5.83330485714098e-05	1.33971484169594e-05	0.7826	0.6823	0.2514	0.9998
k__Bacteria;p__Proteobacteria;c__Betaproteobacteria;o__Rhodocyclales;f__Azonexaceae;g__Dechloromonas	2.09073900189978e-06	3.21189170785918e-07	1.74784763487812e-06	5.15333534599708e-06	8.72703915997012e-06	2.60793730935978e-06	9.06920120609706e-06	5.63501928841489e-06	3.56069366695024e-06	8.46807892510114e-06	6.55815338968513e-06	4.83785915056869e-06	0.7802	0.7732	0.313	0.9998
k__Bacteria;p__Firmicutes;c__Clostridia;o__Eubacteriales;f__Peptococcaceae;g__Candidatus_Dichloromethanomonas	8.36295600759914e-06	3.85427004943101e-06	5.68050481335391e-06	1.71777844866569e-06	1.45450652666169e-06	2.60793730935978e-06	1.94721084719143e-05	1.53682344229497e-05	1.15037795393777e-05	4.1254743481262e-06	3.79682564665981e-06	6.32643119689752e-06	0.7794	0.5402	0.1491	0.9998
k__Bacteria;p__Lentisphaerae;c__Lentisphaeria;o__Lentisphaerales;f__Lentisphaeraceae;g__Lentisphaera	3.48456500316631e-06	2.24832419550142e-06	5.68050481335391e-06	1.33127829771591e-05	1.74540783199402e-05	2.08634984748783e-06	1.89386260480262e-05	7.42797997109235e-06	1.78034683347512e-05	1.56333764771098e-05	1.24259748436139e-05	1.37692914285417e-05	0.7756	0.6579	0.2384	0.9998
k__Bacteria;p__Firmicutes;c__Clostridia;o__Halanaerobiales;f__Halobacteroidaceae;g__Fuchsiella	2.78765200253305e-06	2.56951336628734e-06	4.80658099591484e-06	6.01222457032993e-06	1.45450652666169e-06	1.56476238561587e-06	9.06920120609706e-06	5.37888204803239e-06	6.29968879537351e-06	5.86251617891618e-06	6.90331935756329e-06	9.67571830113738e-06	0.7715	0.471	0.1014	0.9998
k__Bacteria;p__Proteobacteria;c__Gammaproteobacteria;o__Oceanospirillales;f__Oceanospirillaceae;g__Oceanospirillum	1.62613033481094e-06	4.17545922021693e-06	1.74784763487812e-06	3.43555689733139e-06	2.90901305332337e-06	3.12952477123174e-06	1.06696484777613e-05	4.35433308650241e-06	7.39528684674281e-06	7.8166882385549e-06	6.90331935756329e-06	4.09357312740428e-06	0.7401	0.4413	0.09352	0.9998
k__Bacteria;p__Bacteroidota;c__Sphingobacteriia;o__Sphingobacteriales;f__Sphingobacteriaceae;g__Albibacterium	3.01995633607747e-06	3.5330808786451e-06	7.42835244823203e-06	1.07361153041606e-05	6.69073002264376e-06	3.6511122331037e-06	1.54709902927538e-05	1.25507247787422e-05	9.86038246232375e-06	1.32449439597736e-05	1.41518046830048e-05	1.19085763706306e-05	0.7398	0.4502	0.1003	0.9998
k__Bacteria;p__Bacteroidota;c__Flavobacteriia;o__Flavobacteriales;f__Schleiferiaceae;g__Croceimicrobium	5.57530400506609e-06	5.78140507414652e-06	3.93265717847578e-06	5.15333534599708e-06	6.39982871731142e-06	5.73746208059152e-06	1.54709902927538e-05	1.05016268556823e-05	9.3125834366391e-06	2.04102415117822e-05	1.34614727472484e-05	1.15364333590484e-05	0.7365	0.4415	0.09531	0.9998
k__Bacteria;p__Proteobacteria;c__Betaproteobacteria;o__Burkholderiales;f__Alcaligenaceae;g__Achromobacter	9.0598690082324e-06	6.74497258650427e-06	1.3982781079025e-05	2.44783428934861e-05	1.27996574346228e-05	1.09533366993111e-05	2.5873897558571e-05	2.04909792305996e-05	1.86251668732782e-05	2.3232934486816e-05	2.79584433981313e-05	8.70814647102364e-05	0.7115	0.5723	0.2138	0.9998
k__Bacteria;p__Bacteroidota;c__Chitinophagia;o__Chitinophagales;f__Chitinophagaceae;g__Paraflavitalea	1.85843466835536e-06	4.81783756178877e-06	3.84526479673187e-05	1.76072290988234e-05	9.30884177063479e-06	5.21587461871957e-06	9.60268362998513e-06	1.84418813075396e-05	3.14984439768675e-05	2.71412786060934e-05	4.86684014708212e-05	8.55928926639076e-06	0.7025	0.7908	0.3744	0.9998
k__Bacteria;p__Bacteroidota;c__Cytophagia;o__Cytophagales;f__Amoebophilaceae;g__Candidatus_Amoebophilus	1.85843466835536e-06	3.21189170785918e-06	6.55442863079297e-06	5.58277995816351e-06	2.3272104426587e-06	3.6511122331037e-06	8.00223635832094e-06	7.42797997109235e-06	6.29968879537351e-06	1.12907719001349e-05	8.62914919695412e-06	7.81500324322635e-06	0.6902	0.474	0.1454	0.9998
k__Bacteria;p__Firmicutes;c__Bacilli;o__Lactobacillales;f__Aerococcaceae;g__Fundicoccus	4.18147800379957e-06	3.5330808786451e-06	4.36961908719531e-06	4.29444612166424e-06	2.90901305332337e-06	1.04317492374391e-05	1.44040254449777e-05	1.20384502979773e-05	1.12298800265354e-05	8.68520915394989e-06	1.13904769399794e-05	6.32643119689752e-06	0.6896	0.4043	0.08804	0.9998
k__Bacteria;p__Proteobacteria;c__Deltaproteobacteria;o__Desulfovibrionales;f__Desulfonatronaceae;g__Desulfonatronum	7.20143433987704e-06	4.49664839100285e-06	1.13610096267078e-05	9.01833685549489e-06	6.10892741197908e-06	5.21587461871957e-06	2.85413096780113e-05	3.12487433266644e-05	1.72556693090666e-05	1.32449439597736e-05	9.31948113271045e-06	7.44286023164414e-06	0.6757	0.4127	0.1016	0.9998
k__Bacteria;p__Firmicutes;c__Clostridia;o__Eubacteriales;f__Oscillospiraceae;g__Provencibacterium	2.62503896905195e-05	5.4602159033606e-06	1.61675906226227e-05	1.1165559916327e-05	1.74540783199402e-06	1.87771486273904e-05	6.18839611710153e-05	4.50801543073191e-05	5.06714098758304e-05	5.64538595006743e-06	7.93881726119779e-06	2.23285806949324e-05	0.6702	0.7474	0.3699	0.9998
k__Bacteria;p__Firmicutes;c__Bacilli;o__Bacillales;f__Bacillaceae;g__Gottfriedia	1.18475210107654e-05	6.10259424493244e-06	6.9913905395125e-06	7.73000301899562e-06	3.19991435865571e-06	7.82381192807935e-06	2.00055908958023e-05	1.92102930286871e-05	1.39688751549586e-05	1.21592928155298e-05	1.55324685545174e-05	1.11642903474662e-05	0.6563	0.3801	0.0842	0.9998
k__Bacteria;p__Actinobacteria;c__Actinomycetia;o__Corynebacteriales;f__Mycobacteriaceae;g__Mycobacterium	1.06859993430433e-05	1.25263776606508e-05	6.11746672207344e-06	1.4171672201492e-05	7.85433524397311e-06	7.30222446620739e-06	3.17422042213397e-05	1.97225675094521e-05	1.88990663861205e-05	1.41134648751686e-05	1.55324685545174e-05	2.93992979149943e-05	0.6535	0.39	0.09384	0.9998
k__Bacteria;p__Bacteroidota;c__Chitinophagia;o__Chitinophagales;f__Chitinophagaceae;g__Filimonas	3.06641720278635e-05	1.1883999319079e-05	5.41832766812219e-05	9.40483700644468e-05	8.29068720197161e-05	3.02520727885735e-05	0.000112298050228437	4.27749191438766e-05	0.000143797244242221	9.81428634396338e-05	0.000110107943753135	8.37321776059966e-05	0.6514	0.6228	0.2956	0.9998
k__Bacteria;p__Proteobacteria;c__Gammaproteobacteria;o__Enterobacterales;f__Enterobacteriaceae;g__Raoultella	4.18147800379957e-06	9.63567512357753e-07	5.24354290463437e-06	6.01222457032993e-06	5.23622349598207e-06	2.08634984748783e-06	8.26897757026497e-06	6.91570549032736e-06	8.21698538526979e-06	8.46807892510114e-06	7.59365129331962e-06	5.5821451737331e-06	0.6453	0.5425	0.2342	0.9998
k__Bacteria;p__Balneolaeota;c__Balneolia;o__Balneolales;f__Balneolaceae;g__Gracilimonas	3.94917367025515e-06	5.78140507414652e-06	9.17620008311015e-06	9.87722607982774e-06	9.30884177063479e-06	3.12952477123174e-06	1.57377315046978e-05	1.02454896152998e-05	1.15037795393777e-05	1.65018973925048e-05	1.82937962975427e-05	1.22807193822128e-05	0.6425	0.4789	0.1797	0.9998
k__Bacteria;p__Bacteroidota;c__Flavobacteriia;o__Flavobacteriales;f__Flavobacteriaceae;g__Aestuariibaculum	4.41378233734399e-06	9.95686429436345e-06	1.17979715354273e-05	1.46011168136584e-05	9.30884177063479e-06	8.3453993899513e-06	2.37399678630188e-05	1.30629992595072e-05	2.16380615145438e-05	1.7153288079051e-05	2.17454559763244e-05	2.60500108107545e-05	0.6422	0.4419	0.1462	0.9998
k__Bacteria;p__Planctomycetota;c__Phycisphaerae;o__Sedimentisphaerales;f__Sedimentisphaeraceae;g__Sedimentisphaera	2.55534766898863e-06	3.85427004943101e-06	1.61675906226227e-05	1.1165559916327e-05	2.90901305332337e-06	4.69428715684761e-06	1.09363896897053e-05	1.02454896152998e-05	1.64339707705396e-05	1.38963346463198e-05	2.41616177514715e-05	4.83785915056869e-06	0.6416	0.5937	0.2799	0.9998
k__Bacteria;p__Firmicutes;c__Bacilli;o__Bacillales;f__Staphylococcaceae;g__Salinicoccus	1.67259120151983e-05	1.99137285887269e-05	1.92263239836594e-05	1.54600060379912e-05	2.18175978999253e-05	2.29498483223661e-05	3.97444405796607e-05	3.73960370958443e-05	4.43717210804569e-05	4.97228224063631e-05	4.86684014708212e-05	3.31207280308164e-05	0.6415	0.3934	0.1029	0.9998
k__Bacteria;p__Proteobacteria;c__Gammaproteobacteria;o__Pseudomonadales;f__Pseudomonadaceae;g__Thiopseudomonas	1.20798253443099e-05	5.78140507414652e-06	4.36961908719531e-06	4.29444612166424e-07	5.52712480131441e-06	2.66009605554698e-05	6.93527151054481e-06	1.99787047498346e-05	4.38239220547722e-05	6.73103709431117e-06	4.48715758241614e-06	1.48857204632883e-05	0.6226	0.968	0.5201	0.9998
k__Bacteria;p__Cyanobacteria;c__unclassified;o__Chroococcales;f__Chroococcaceae;g__Gloeocapsa	1.85843466835536e-06	6.10259424493244e-06	2.18480954359766e-06	5.58277995816351e-06	6.98163132797609e-06	4.69428715684761e-06	1.36038018091456e-05	5.1227448076499e-06	1.12298800265354e-05	1.04222509847399e-05	8.28398322907595e-06	6.69857420847972e-06	0.6178	0.5129	0.2283	0.9998
k__Bacteria;p__Bacteroidota;c__Chitinophagia;o__Chitinophagales;f__Chitinophagaceae;g__Dinghuibacter	2.78765200253305e-06	9.63567512357753e-07	5.68050481335391e-06	4.29444612166424e-06	1.74540783199402e-06	4.69428715684761e-06	7.46875393443288e-06	3.58592136535493e-06	6.02578928253118e-06	9.33659984049613e-06	7.59365129331962e-06	4.83785915056869e-06	0.6153	0.5835	0.2916	0.9998
k__Bacteria;p__Proteobacteria;c__Deltaproteobacteria;o__Desulfovibrionales;f__Desulfovibrionaceae;g__Paucidesulfovibrio	5.57530400506609e-06	7.70854009886203e-06	6.55442863079297e-06	1.28833383649927e-05	5.52712480131441e-06	2.60793730935978e-06	2.40067090749628e-05	3.27855667689593e-05	1.39688751549586e-05	5.21112549236994e-06	1.17356429078576e-05	6.69857420847972e-06	0.6021	0.4418	0.173	0.9998
k__Bacteria;p__Proteobacteria;c__Deltaproteobacteria;o__Desulfovibrionales;f__Desulfovibrionaceae;g__Oceanidesulfovibrio	8.59526034114356e-06	1.92713502471551e-06	7.42835244823203e-06	6.01222457032993e-06	4.36351957998506e-06	5.73746208059152e-06	3.33426514930039e-05	4.37994681054066e-05	1.23254780779047e-05	3.90834411927745e-06	6.55815338968513e-06	3.72143011582207e-06	0.5973	0.6	0.3195	0.9998
k__Bacteria;p__Proteobacteria;c__Deltaproteobacteria;o__Desulfovibrionales;f__Desulfovibrionaceae;g__Desulfovibrio	0.00227379481673279	0.00088905162473542	0.00332265835390332	0.00242765039257679	0.00212939755503271	0.00175566339666101	0.0133338597026582	0.0164662947724694	0.00312409784347958	0.00237366766177451	0.00262326135587405	0.00125561052107837	0.5909	0.5841	0.3117	0.9998
k__Bacteria;p__Thermotogae;c__Thermotogae;o__Kosmotogales;f__Kosmotogaceae;g__Kosmotoga	4.87839100443283e-06	2.89070253707326e-06	2.62177145231719e-06	1.15950045284934e-05	4.6544208853174e-06	2.08634984748783e-06	1.36038018091456e-05	7.17184273070986e-06	1.04081814880084e-05	5.86251617891618e-06	6.55815338968513e-06	8.55928926639076e-06	0.5885	0.4663	0.2069	0.9998
k__Bacteria;p__Proteobacteria;c__Deltaproteobacteria;o__Desulfovibrionales;f__Desulfovibrionaceae;g__Mailhella	4.57639537082508e-05	2.63375120044453e-05	5.63680862248195e-05	4.93861303991387e-05	5.26531362651531e-05	3.96406471022687e-05	0.000284879614356225	0.000348346646920193	8.76478441095445e-05	3.56093575311946e-05	6.45460359932168e-05	2.86550118918299e-05	0.5844	0.5366	0.2761	0.9998
k__Bacteria;p__Bacteroidota;c__Saprospiria;o__Saprospirales;f__Haliscomenobacteraceae;g__Haliscomenobacter	6.50452133924377e-06	0	1.31088572615859e-05	1.4171672201492e-05	1.39632626559522e-05	4.69428715684761e-06	2.16060381674665e-05	1.12700385768298e-05	2.43770566429671e-05	2.41014554022109e-05	3.07197711411567e-05	1.56300064864527e-05	0.5828	0.5121	0.2551	0.9998
k__Bacteria;p__Proteobacteria;c__Deltaproteobacteria;o__Desulfovibrionales;f__Desulfovibrionaceae;g__Desulfocurvus	6.50452133924377e-06	6.42378341571836e-07	5.68050481335391e-06	2.14722306083212e-06	3.19991435865571e-06	3.12952477123174e-06	2.13392969555225e-05	1.84418813075396e-05	4.1084926926349e-06	1.73704183078998e-06	4.83232355029431e-06	3.34928710423986e-06	0.582	0.6926	0.4008	0.9998
k__Bacteria;p__Firmicutes;c__Clostridia;o__Halanaerobiales;f__Halobacteroidaceae;g__Orenia	1.85843466835536e-05	4.52876730808144e-05	1.70415144400617e-05	2.06133413839883e-05	9.59974307596713e-06	8.86698685182326e-06	4.90803829977018e-05	4.32871936246416e-05	3.31418410539215e-05	3.01811018099759e-05	3.65875925950855e-05	2.38171527412612e-05	0.5786	0.4279	0.1763	0.9998
k__Bacteria;p__Bacteroidota;c__Cytophagia;o__Cytophagales;f__Flammeovirgaceae;g__Flexithrix	3.25226066962189e-06	6.42378341571836e-06	6.9913905395125e-06	8.15944763116205e-06	6.69073002264376e-06	8.3453993899513e-06	1.78716612002501e-05	1.25507247787422e-05	1.15037795393777e-05	1.8021808994446e-05	1.51873025866392e-05	6.69857420847972e-06	0.5722	0.4369	0.1903	0.9998
k__Bacteria;p__Bacteroidota;c__Flavobacteriia;o__Flavobacteriales;f__Schleiferiaceae;g__Thermaurantimonas	3.01995633607747e-06	3.21189170785918e-06	8.30227626567109e-06	8.15944763116205e-06	5.81802610664675e-06	3.12952477123174e-06	9.60268362998513e-06	1.05016268556823e-05	8.49088489811212e-06	8.68520915394989e-06	1.13904769399794e-05	9.30357528955517e-06	0.5605	0.4332	0.1957	0.9998
k__Bacteria;p__Proteobacteria;c__Deltaproteobacteria;o__Desulfuromonadales;f__Geobacteraceae;g__Citrifermentans	2.78765200253305e-06	4.17545922021693e-06	4.80658099591484e-06	8.58889224332847e-06	2.90901305332337e-06	5.21587461871957e-07	7.46875393443288e-06	1.17823130575948e-05	4.65629171831955e-06	4.55973480582369e-06	4.48715758241614e-06	6.32643119689752e-06	0.5599	0.604	0.3539	0.9998
k__Bacteria;p__Proteobacteria;c__Deltaproteobacteria;o__Desulfovibrionales;f__Desulfovibrionaceae;g__Paradesulfovibrio_(ex_Waite_et_al.2020)	3.94917367025515e-06	1.60594585392959e-06	2.18480954359766e-06	7.73000301899562e-06	3.78171696932038e-06	4.69428715684761e-06	1.6804696352474e-05	2.76628219613094e-05	5.47799025684653e-06	3.6912138904287e-06	2.76132774302532e-06	0	0.5591	0.5914	0.3444	0.9998
k__Bacteria;p__Firmicutes;c__Bacilli;o__Lactobacillales;f__Carnobacteriaceae;g__Alkalibacterium	2.41596506886197e-05	4.33605380560989e-05	1.92263239836594e-05	1.4171672201492e-05	1.01815456866318e-05	1.35612740086709e-05	6.13504787471272e-05	5.35326832399414e-05	3.77981327722411e-05	2.47528460887572e-05	2.9339107269644e-05	2.71664398455011e-05	0.5541	0.4021	0.1682	0.9998
k__Bacteria;p__Proteobacteria;c__Gammaproteobacteria;o__Thiotrichales;f__Thiotrichaceae;g__Thiothrix	5.80760833861051e-06	8.35091844043386e-06	8.73923817439062e-06	9.01833685549489e-06	6.98163132797609e-06	8.86698685182326e-06	1.6804696352474e-05	1.22945875383598e-05	1.72556693090666e-05	1.17250323578324e-05	1.89841282332991e-05	1.78628645559459e-05	0.5512	0.368	0.1342	0.9998
k__Bacteria;p__Proteobacteria;c__Alphaproteobacteria;o__Rhodospirillales;f__Acetobacteraceae;g__Gluconobacter	3.01995633607747e-06	1.60594585392959e-06	6.11746672207344e-06	8.15944763116205e-06	6.98163132797609e-06	1.1474924161183e-05	1.01361660538732e-05	1.22945875383598e-05	1.36949756421163e-05	6.73103709431117e-06	1.27711408114921e-05	8.55928926639076e-06	0.5492	0.5269	0.2973	0.9998
k__Bacteria;p__Bacteroidota;c__Flavobacteriia;o__Flavobacteriales;f__Weeksellaceae;g__Faecalibacter	6.7368256727882e-06	6.74497258650427e-06	2.27220192534156e-05	1.93250075474891e-05	1.42541639612845e-05	1.09533366993111e-05	3.33426514930039e-05	1.97225675094521e-05	2.16380615145438e-05	3.17010134119171e-05	1.79486303296646e-05	2.38171527412612e-05	0.5454	0.491	0.2666	0.9998
k__Bacteria;p__Firmicutes;c__Clostridia;o__Candidatus_Borkfalkiales;f__Candidatus_Borkfalkiaceae;g__Candidatus_Borkfalkia	0.000159360772811472	0.000335000305129712	8.12749150218328e-05	8.37416993724526e-05	8.75612929050335e-05	0.000652505914801818	0.000553221273571921	0.00155731442152557	0.000304302358767825	8.81548729125914e-05	0.000295807234471587	0.00020058508324281	0.5385	0.6789	0.4277	0.9998
k__Viruses;p__Uroviricota;c__Caudoviricetes;o__Crassvirales;f__Steigviridae;g__Lebriduvirus	6.27221700569935e-06	3.21189170785918e-07	3.05873336103672e-06	1.33127829771591e-05	6.69073002264376e-06	1.51260363942867e-05	5.33482423888063e-06	1.56243716633322e-05	1.88990663861205e-05	2.17130228848747e-06	1.62228004902737e-05	1.11642903474662e-05	0.5334	0.9414	0.571	0.9998
k__Bacteria;p__Bacteroidota;c__Flavobacteriia;o__Flavobacteriales;f__Flavobacteriaceae;g__Wenyingzhuangia	6.50452133924377e-06	8.02972926964794e-06	1.26718953528664e-05	1.54600060379912e-05	9.01794046530246e-06	8.3453993899513e-06	2.26730030152427e-05	8.70866617300482e-06	2.30075590787554e-05	2.51871065464547e-05	2.55422816229842e-05	1.48857204632883e-05	0.5316	0.4868	0.2749	0.9998
k__Bacteria;p__Bacteroidota;c__Cytophagia;o__Cytophagales;f__Cyclobacteriaceae;g__Pleomorphovibrio	3.01995633607747e-06	5.13902673257468e-06	1.26718953528664e-05	1.4171672201492e-05	6.39982871731142e-06	1.09533366993111e-05	2.08058145316344e-05	1.43436854614197e-05	1.177767905222e-05	2.17130228848747e-05	1.44969706508829e-05	1.00478613127196e-05	0.5306	0.511	0.2991	0.9998
k__Bacteria;p__Bacteroidota;c__Bacteroidia;o__Bacteroidales;f__Dysgonomonadaceae;g__Fermentimonas	1.69582163487427e-05	1.63806477100818e-05	1.74784763487812e-05	4.25150166044759e-05	4.07261827465272e-05	1.66907987799026e-05	4.82801593618697e-05	2.81750964420744e-05	4.68368166960378e-05	4.0386222565867e-05	5.35007250211155e-05	5.43328796910022e-05	0.5234	0.4761	0.2716	0.9998
k__Bacteria;p__Firmicutes;c__Erysipelotrichia;o__Erysipelotrichales;f__Coprobacillaceae;g__Catenibacterium	0.000115919862438666	9.08965353324147e-05	8.43336483828695e-05	0.000108220042265939	0.000164359237512771	0.000368762335543473	0.00034276245734808	0.000209007988152116	0.00027554290991938	0.000227552479833487	0.000296842732375222	0.000230728667180968	0.5215	0.4803	0.2776	0.9998
k__Bacteria;p__Bacteroidota;c__Flavobacteriia;o__Flavobacteriales;f__Flavobacteriaceae;g__Polaribacter	3.3684128363941e-05	4.62512405931722e-05	6.42334005817711e-05	9.01833685549489e-05	6.89436093637639e-05	4.69428715684761e-05	0.000124301404765919	7.86341327974259e-05	0.000111477101726827	0.000119421625866811	0.000128056574082799	8.67093216986542e-05	0.5162	0.4214	0.2206	0.9998
k__Bacteria;p__Firmicutes;c__Bacilli;o__Lactobacillales;f__Lactobacillaceae;g__Schleiferilactobacillus	1.25444340113987e-05	2.18408636134424e-05	6.55442863079297e-06	1.46011168136584e-05	2.90901305332337e-06	4.17269969497565e-06	1.38705430210896e-05	1.51120971825672e-05	2.21858605402284e-05	1.95417205963873e-05	1.10453109721013e-05	1.67464355211993e-05	0.5154	0.5537	0.3519	0.9998
k__Bacteria;p__Bacteroidota;c__Cytophagia;o__Cytophagales;f__Flexibacteraceae;g__Flexibacter	4.87839100443283e-06	7.38735092807611e-06	7.86531435695156e-06	1.07361153041606e-05	1.91994861519343e-05	7.82381192807935e-06	2.5607156346627e-05	1.33191364998897e-05	1.28732771035893e-05	2.17130228848747e-05	1.48421366187611e-05	1.60021494980349e-05	0.5112	0.4853	0.2922	0.9998
k__Bacteria;p__Firmicutes;c__Erysipelotrichia;o__Erysipelotrichales;f__Erysipelotrichaceae;g__Copranaerobaculum	9.87293417563787e-05	0.000117555236507646	4.06374575109164e-05	3.09200120759825e-05	6.13801754251232e-05	7.35438321239459e-05	0.000168847187160572	0.000181857440671571	0.000130376168112947	5.01570828640606e-05	7.59365129331962e-05	0.000202445798300721	0.5026	0.4861	0.3011	0.9998
k__Bacteria;p__Bacteroidota;c__Flavobacteriia;o__Flavobacteriales;f__Flavobacteriaceae;g__Aureibaculum	5.11069533797725e-06	5.78140507414652e-06	1.26718953528664e-05	6.87111379466278e-06	5.81802610664675e-06	1.1474924161183e-05	1.89386260480262e-05	8.96480341338732e-06	9.3125834366391e-06	1.69361578502023e-05	1.69131324260301e-05	1.78628645559459e-05	0.5025	0.4964	0.3114	0.9998
k__Bacteria;p__Bacteroidota;c__Cytophagia;o__Cytophagales;f__Microscillaceae;g__Microscilla	5.34299967152167e-06	6.42378341571836e-06	6.11746672207344e-06	7.3005584068292e-06	1.59995717932786e-05	4.69428715684761e-06	1.44040254449777e-05	9.47707789415231e-06	1.23254780779047e-05	1.23764230443786e-05	2.00196261369336e-05	1.2652862393795e-05	0.5004	0.4683	0.2853	0.9998
k__Bacteria;p__Proteobacteria;c__Alphaproteobacteria;o__Sphingomonadales;f__Sphingomonadaceae;g__Sphingobium	1.20798253443099e-05	1.05992426359353e-05	9.61316199182969e-06	1.63188952623241e-05	9.01794046530246e-06	3.6511122331037e-06	2.37399678630188e-05	1.17823130575948e-05	1.97207649246475e-05	1.75875485367485e-05	2.3126119847837e-05	1.33971484169594e-05	0.5002	0.4549	0.2714	0.9998
k__Bacteria;p__Proteobacteria;c__Deltaproteobacteria;o__Desulfovibrionales;f__Desulfomicrobiaceae;g__Desulfomicrobium	2.55534766898863e-05	1.44535126853663e-05	4.32592289632336e-05	3.52144581976467e-05	2.3272104426587e-05	2.92088978648296e-05	0.000114431979923989	0.000116798581614418	4.65629171831955e-05	3.60436179888921e-05	3.31359329163038e-05	2.30728667180968e-05	0.4992	0.4409	0.2575	0.9998
k__Bacteria;p__Firmicutes;c__Bacilli;o__Bacillales;f__Paenibacillaceae;g__Xylanibacillus	6.27221700569935e-06	6.10259424493244e-06	4.36961908719531e-06	3.43555689733139e-06	8.72703915997012e-07	4.17269969497565e-06	7.46875393443288e-06	1.25507247787422e-05	5.47799025684653e-06	3.47408366157996e-06	6.55815338968513e-06	8.18714625480855e-06	0.4972	0.5079	0.3277	0.9998
k__Bacteria;p__Bacteroidota;c__Flavobacteriia;o__Flavobacteriales;f__Crocinitomicaceae;g__Crocinitomix	1.41705643462097e-05	1.67018368808677e-05	2.0537209709818e-05	3.39261243611475e-05	3.37445514185511e-05	1.35612740086709e-05	5.44152072365824e-05	2.45891750767195e-05	3.58808361823448e-05	4.08204830235645e-05	4.90135674386994e-05	3.4237157065563e-05	0.4936	0.456	0.279	0.9998
k__Bacteria;p__Firmicutes;c__Clostridia;o__Eubacteriales;f__Clostridiaceae;g__Oceanirhabdus	1.39382600126652e-05	1.22051884898649e-05	1.70415144400617e-05	1.4171672201492e-05	7.85433524397311e-06	6.25904954246348e-06	3.33426514930039e-05	2.30523516344245e-05	1.5064473206328e-05	1.6284767163656e-05	1.76034643617864e-05	2.56778677991723e-05	0.4926	0.4019	0.2204	0.9998
k__Bacteria;p__Proteobacteria;c__Gammaproteobacteria;o__Thiotrichales;f__Francisellaceae;g__Francisella	1.20798253443099e-05	5.13902673257468e-06	5.24354290463437e-06	1.1165559916327e-05	1.19269535186258e-05	8.3453993899513e-06	1.97388496838583e-05	1.69050578652447e-05	1.58861717448549e-05	1.8021808994446e-05	1.31163067793703e-05	1.19085763706306e-05	0.4875	0.4219	0.2479	0.9998
k__Bacteria;p__Firmicutes;c__Clostridia;o__Koleobacterales;f__Koleobacteraceae;g__Koleobacter	5.11069533797725e-06	6.10259424493244e-06	2.35959430708547e-05	1.03066706919942e-05	3.49081566398805e-06	7.30222446620739e-06	8.535718782209e-06	1.61366461440972e-05	2.71160517713903e-05	1.49819857905636e-05	2.41616177514715e-05	6.32643119689752e-06	0.4871	0.5687	0.3917	0.9998
k__Bacteria;p__Proteobacteria;c__Gammaproteobacteria;o__Xanthomonadales;f__Rhodanobacteraceae;g__Rhodanobacter	8.36295600759914e-06	2.89070253707326e-06	5.68050481335391e-06	4.72389073383066e-06	5.52712480131441e-06	5.73746208059152e-06	6.13504787471272e-06	9.9893523749173e-06	7.39528684674281e-06	9.98799052704238e-06	1.76034643617864e-05	1.0792147335884e-05	0.4844	0.4909	0.3237	0.9998
k__Archaea;p__Euryarchaeota;c__Methanomicrobia;o__Methanosarcinales;f__Methanosarcinaceae;g__Methanosarcina	1.99781726848202e-05	1.05992426359353e-05	6.55442863079297e-06	1.46011168136584e-05	1.65813744039432e-05	9.38857431369522e-06	2.88080508899554e-05	3.02241943651344e-05	2.62943532328633e-05	1.47648555617148e-05	2.34712858157152e-05	1.56300064864527e-05	0.4829	0.3794	0.2031	0.9998
k__Bacteria;p__Bacteroidota;c__Cytophagia;o__Cytophagales;f__Cyclobacteriaceae;g__Litoribacter	8.59526034114356e-06	3.5330808786451e-06	5.24354290463437e-06	1.76072290988234e-05	9.30884177063479e-06	1.04317492374391e-05	1.57377315046978e-05	1.17823130575948e-05	2.05424634631745e-05	1.6284767163656e-05	1.51873025866392e-05	1.19085763706306e-05	0.4828	0.4836	0.3181	0.9998
k__Bacteria;p__Actinobacteria;c__Coriobacteriia;o__Coriobacteriales;f__Coriobacteriaceae;g__Coriobacterium	1.02213906759545e-05	6.10259424493244e-06	8.73923817439062e-07	7.73000301899562e-06	2.03630913732636e-06	2.08634984748783e-06	1.01361660538732e-05	1.53682344229497e-05	5.47799025684653e-06	3.90834411927745e-06	7.93881726119779e-06	2.97714409265766e-06	0.4826	0.6179	0.4348	0.9998
k__Bacteria;p__Bacteroidota;c__Flavobacteriia;o__Flavobacteriales;f__Flavobacteriaceae;g__Gelidibacter	8.82756467468798e-06	1.22051884898649e-05	2.0537209709818e-05	3.77911258706453e-05	2.79265253119044e-05	9.91016177556717e-06	4.2411852699101e-05	2.04909792305996e-05	2.6020453720021e-05	3.66950086754383e-05	4.52167417920396e-05	2.56778677991723e-05	0.4815	0.521	0.3554	0.9998
k__Bacteria;p__Cyanobacteria;c__unclassified;o__Oscillatoriales;f__Coleofasciculaceae;g__Geitlerinema	6.7368256727882e-06	8.02972926964794e-06	4.36961908719531e-06	3.43555689733139e-06	2.03630913732636e-06	4.17269969497565e-06	2.74743448302352e-05	1.81857440671571e-05	6.57358830821584e-06	3.6912138904287e-06	4.83232355029431e-06	4.83785915056869e-06	0.4815	0.4941	0.3299	0.9998
k__Bacteria;p__Proteobacteria;c__Deltaproteobacteria;o__Syntrophobacterales;f__Syntrophobacteraceae;g__Syntrophobacter	3.01995633607747e-06	5.4602159033606e-06	2.62177145231719e-06	8.58889224332847e-07	1.74540783199402e-06	9.38857431369522e-06	7.73549514637691e-06	1.74173323460096e-05	4.93019123116188e-06	2.82269297503372e-06	3.79682564665981e-06	3.72143011582207e-06	0.4814	0.6113	0.431	0.9998
k__Bacteria;p__Firmicutes;c__Bacilli;o__Bacillales;f__Bacillaceae;g__Robertmurraya	8.36295600759914e-06	1.86289719055832e-05	3.93265717847578e-06	4.72389073383066e-06	1.33814600452875e-05	1.04317492374391e-05	1.76049199883061e-05	2.04909792305996e-05	1.53383727191703e-05	1.99759810540848e-05	1.24259748436139e-05	1.19085763706306e-05	0.4787	0.5016	0.34	0.9998
k__Bacteria;p__Proteobacteria;c__Betaproteobacteria;o__Burkholderiales;f__Oxalobacteraceae;g__Undibacterium	3.48456500316631e-06	3.5330808786451e-06	1.74784763487812e-06	3.86500150949781e-06	6.98163132797609e-06	6.78063700433544e-06	1.62712139285859e-05	1.40875482210372e-05	6.29968879537351e-06	5.64538595006743e-06	5.17748951817247e-06	3.72143011582207e-06	0.4781	0.4781	0.3173	0.9998
k__Bacteria;p__Tenericutes;c__unclassified;o__Mycoplasmoidales;f__Mycoplasmoidaceae;g__Malacoplasma	5.80760833861051e-06	2.24832419550142e-06	2.62177145231719e-06	7.73000301899562e-06	2.90901305332337e-06	8.3453993899513e-06	4.80134181499256e-06	1.48559599421847e-05	1.67078702833819e-05	1.08565114424374e-06	1.00098130684668e-05	2.19564376833502e-05	0.4766	0.7048	0.4989	0.9998
k__Bacteria;p__Proteobacteria;c__Gammaproteobacteria;o__Cellvibrionales;f__Microbulbiferaceae;g__Microbulbifer	6.96913000633262e-06	4.81783756178877e-06	6.55442863079297e-06	7.3005584068292e-06	8.14523654930544e-06	6.25904954246348e-06	1.44040254449777e-05	1.63927833844797e-05	1.67078702833819e-05	9.55373006934488e-06	8.62914919695412e-06	9.30357528955517e-06	0.4752	0.3417	0.1643	0.9998
k__Bacteria;p__Verrucomicrobia;c__Opitutae;o__Opitutales;f__Opitutaceae;g__Opitutus	4.41378233734399e-06	6.42378341571836e-06	6.9913905395125e-06	1.20244491406599e-05	9.01794046530246e-06	4.17269969497565e-06	1.20033545374814e-05	1.40875482210372e-05	1.28732771035893e-05	1.08565114424374e-05	1.44969706508829e-05	9.67571830113738e-06	0.4723	0.3911	0.2273	0.9998
k__Bacteria;p__Proteobacteria;c__Gammaproteobacteria;o__Pseudomonadales;f__Pseudomonadaceae;g__Stutzerimonas	3.25226066962189e-06	3.21189170785918e-07	1.00501239005492e-05	4.29444612166424e-06	6.39982871731142e-06	1.56476238561587e-06	9.33594241804109e-06	7.68411721147485e-06	5.47799025684653e-06	1.95417205963873e-06	6.90331935756329e-06	3.72143011582207e-06	0.4692	0.7777	0.5464	0.9998
k__Bacteria;p__Proteobacteria;c__Deltaproteobacteria;o__Desulfovibrionales;f__Desulfovibrionaceae;g__Halodesulfovibrio	1.13829123436766e-05	1.41323235145804e-05	2.40329049795742e-05	1.15950045284934e-05	1.16360522132935e-05	8.86698685182326e-06	6.53515969262877e-05	8.55498382877533e-05	1.75295688219089e-05	1.15079021289836e-05	1.41518046830048e-05	1.0792147335884e-05	0.4658	0.5013	0.3528	0.9998
k__Bacteria;p__Proteobacteria;c__Deltaproteobacteria;o__Desulfovibrionales;f__Desulfovibrionaceae;g__Lawsonia	2.11396943525423e-05	1.9592539417941e-05	3.10242955190867e-05	2.14722306083212e-05	1.25087561292905e-05	1.72123862417746e-05	8.34899993384818e-05	0.000137801835325782	3.99893288749797e-05	1.51991160194123e-05	1.62228004902737e-05	1.93514366022748e-05	0.4657	0.4863	0.3383	0.9998
k__Bacteria;p__Ignavibacteriae;c__Ignavibacteria;o__Ignavibacteriales;f__Ignavibacteriaceae;g__Ignavibacterium	2.78765200253305e-06	5.13902673257468e-06	1.66045525313422e-05	1.20244491406599e-05	7.27253263330843e-06	2.60793730935978e-06	1.28035781733135e-05	9.47707789415231e-06	7.94308587242747e-06	1.23764230443786e-05	1.07001450042231e-05	1.56300064864527e-05	0.4584	0.5762	0.4263	0.9998
k__Bacteria;p__Proteobacteria;c__Betaproteobacteria;o__Burkholderiales;f__Oxalobacteraceae;g__Oxalobacter	1.30090426784875e-05	2.31256202965861e-05	6.9913905395125e-06	6.01222457032993e-06	5.52712480131441e-06	5.73746208059152e-06	2.16060381674665e-05	1.71611951056272e-05	1.4242774667801e-05	1.23764230443786e-05	1.72582983939082e-05	1.11642903474662e-05	0.4436	0.4386	0.3118	0.9998
k__Bacteria;p__Proteobacteria;c__Gammaproteobacteria;o__Chromatiales;f__Ectothiorhodospiraceae;g__Thioalkalivibrio	4.18147800379957e-06	2.56951336628734e-06	2.18480954359766e-06	5.58277995816351e-06	1.74540783199402e-06	4.17269969497565e-06	9.86942484192916e-06	1.30629992595072e-05	3.83459317979257e-06	1.95417205963873e-06	7.59365129331962e-06	4.09357312740428e-06	0.4436	0.4442	0.318	0.9998
k__Bacteria;p__Proteobacteria;c__Gammaproteobacteria;o__Moraxellales;f__Moraxellaceae;g__Acinetobacter	0.000164239163815905	0.000163485287930032	0.000164734639587263	0.000179937292497731	0.000237375465151187	0.000244624519617948	0.000376371850053028	0.00026587045551703	0.000380720322850834	0.000330689338536642	0.000321004350126693	0.000349442287875692	0.4423	0.3901	0.2569	0.9998
k__Bacteria;p__Bacteroidota;c__Cytophagia;o__Cytophagales;f__Cyclobacteriaceae;g__Cecembia	5.34299967152167e-06	2.24832419550142e-06	1.00501239005492e-05	1.63188952623241e-05	6.69073002264376e-06	4.69428715684761e-06	1.17366133255374e-05	1.25507247787422e-05	1.04081814880084e-05	1.58505067059586e-05	1.65679664581519e-05	4.83785915056869e-06	0.4361	0.5574	0.4339	0.9998
k__Bacteria;p__Proteobacteria;c__Deltaproteobacteria;o__Desulfovibrionales;f__Desulfovibrionaceae;g__Desulfohalovibrio	4.18147800379957e-06	1.60594585392959e-06	6.55442863079297e-06	5.58277995816351e-06	3.78171696932038e-06	4.17269969497565e-06	2.61406387705151e-05	3.30417040093418e-05	8.76478441095445e-06	2.60556274618497e-06	2.41616177514715e-06	2.60500108107545e-06	0.432	0.6552	0.5097	0.9998
k__Bacteria;p__Proteobacteria;c__Gammaproteobacteria;o__Pasteurellales;f__Pasteurellaceae;g__Gallibacterium	5.34299967152167e-06	4.49664839100285e-06	4.36961908719531e-06	1.67483398744905e-05	6.98163132797609e-06	8.86698685182326e-06	1.33370605972016e-05	2.74066847209269e-05	9.3125834366391e-06	9.11946961164739e-06	8.28398322907595e-06	1.22807193822128e-05	0.4306	0.4502	0.3389	0.9998
k__Bacteria;p__Bacteroidota;c__Flavobacteriia;o__Flavobacteriales;f__Flavobacteriaceae;g__Aquimarina	2.23012160202644e-05	2.28044311258002e-05	5.68050481335391e-05	6.01222457032993e-05	4.53806036318446e-05	3.18168351741893e-05	7.09531623771123e-05	4.17503701823467e-05	5.77927972097309e-05	7.75154916990028e-05	8.11140024513687e-05	6.62414560616328e-05	0.4255	0.4819	0.3773	0.9998
k__Bacteria;p__Actinobacteria;c__Actinomycetia;o__Propionibacteriales;f__Propionibacteriaceae;g__Tessaracoccus	1.09183036765878e-05	9.63567512357753e-06	2.62177145231719e-06	3.43555689733139e-06	4.07261827465272e-06	8.86698685182326e-06	1.84051436241382e-05	1.76734695863921e-05	1.28732771035893e-05	5.86251617891618e-06	1.55324685545174e-05	2.60500108107545e-06	0.4246	0.5449	0.4358	0.9998
k__Bacteria;p__Bacteroidota;c__Bacteroidia;o__Bacteroidales;f__Tenuifilaceae;g__Tenuifilum	1.57966946810206e-05	2.28044311258002e-05	4.9376695685307e-05	5.0674464235638e-05	5.52712480131441e-05	3.5989534869165e-05	6.13504787471272e-05	7.4535936951306e-05	5.17670079271997e-05	6.64418500277167e-05	6.10943763144351e-05	5.2100021621509e-05	0.4242	0.4564	0.3526	0.9998
k__Bacteria;p__Proteobacteria;c__Gammaproteobacteria;o__Thiotrichales;f__Piscirickettsiaceae;g__Thiomicrospira	1.18475210107654e-05	6.42378341571836e-06	8.73923817439062e-06	5.58277995816351e-06	2.90901305332337e-06	1.04317492374391e-06	9.86942484192916e-06	5.37888204803239e-06	1.04081814880084e-05	1.06393812135886e-05	7.59365129331962e-06	7.44286023164414e-06	0.4221	0.6186	0.495	0.9998
k__Bacteria;p__Proteobacteria;c__Deltaproteobacteria;o__Desulfovibrionales;f__Desulfovibrionaceae;g__Bilophila	0.000153553164472862	0.000175690476419897	0.000308058145647269	0.000178648958661232	0.0001070516803623	0.00016273528810405	0.000688459068027545	0.00115312985620199	0.000380994222363676	0.000108347984195525	0.000146350370380342	0.000149973633667629	0.4209	0.5001	0.3999	0.9998
k__Bacteria;p__Proteobacteria;c__Betaproteobacteria;o__Burkholderiales;f__Comamonadaceae;g__Pelomonas	3.48456500316631e-06	6.42378341571836e-06	1.09240477179883e-05	1.20244491406599e-05	7.85433524397311e-06	1.51260363942867e-05	2.10725557435785e-05	1.69050578652447e-05	1.06820810008507e-05	2.3232934486816e-05	1.55324685545174e-05	7.07071722006193e-06	0.4202	0.5105	0.4104	0.9998
k__Bacteria;p__Proteobacteria;c__Deltaproteobacteria;o__Desulfovibrionales;f__Desulfovibrionaceae;g__Oleidesulfovibrio	9.0598690082324e-06	4.17545922021693e-06	1.70415144400617e-05	1.1165559916327e-05	6.98163132797609e-06	1.30396865467989e-05	5.86830666276869e-05	7.42797997109235e-05	1.39688751549586e-05	7.8166882385549e-06	7.93881726119779e-06	4.83785915056869e-06	0.4128	0.6348	0.5155	0.9998
k__Bacteria;p__Proteobacteria;c__Gammaproteobacteria;o__Xanthomonadales;f__Xanthomonadaceae;g__Lysobacter	8.82756467468798e-06	7.70854009886203e-06	1.83524001662203e-05	1.03066706919942e-05	1.42541639612845e-05	1.2518099084927e-05	2.5607156346627e-05	2.91996454036044e-05	2.27336595659131e-05	1.56333764771098e-05	1.62228004902737e-05	1.33971484169594e-05	0.4123	0.3711	0.2665	0.9998
k__Bacteria;p__Proteobacteria;c__Deltaproteobacteria;o__Desulfobacterales;f__Desulfocapsaceae;g__Desulforhopalus	3.01995633607747e-06	7.70854009886203e-06	5.24354290463437e-06	3.43555689733139e-06	4.36351957998506e-06	5.73746208059152e-06	1.20033545374814e-05	1.22945875383598e-05	4.38239220547722e-06	7.16529755200866e-06	1.03549790363449e-05	5.5821451737331e-06	0.4123	0.4199	0.3262	0.9998
k__Bacteria;p__Actinobacteria;c__Actinomycetia;o__Micrococcales;f__Microbacteriaceae;g__Leucobacter	8.82756467468798e-06	7.70854009886203e-06	3.93265717847578e-06	2.57666767299854e-06	3.78171696932038e-06	8.86698685182326e-06	1.30703193852575e-05	9.73321513453481e-06	5.75188976968886e-06	7.59955800970616e-06	9.31948113271045e-06	1.11642903474662e-05	0.4058	0.481	0.3988	0.9998
k__Bacteria;p__Bacteroidota;c__Bacteroidia;o__Bacteroidales;f__Muribaculaceae;g__Sodaliphilus	0.000556833487505976	0.000584243101659584	0.00128991155454006	0.00161600007558225	0.00129974703222488	0.000796464054278478	0.00187545746117848	0.000919020418492392	0.00154232815681514	0.0019415785063655	0.00212380620035435	0.00157528136802748	0.4023	0.4962	0.4175	0.9998
k__Bacteria;p__Proteobacteria;c__Deltaproteobacteria;o__Desulfovibrionales;f__Desulfonauticaceae;g__Desulfonauticus	4.87839100443283e-06	3.85427004943101e-06	7.42835244823203e-06	6.01222457032993e-06	5.23622349598207e-06	1.2518099084927e-05	2.98750157377315e-05	4.07258212208167e-05	1.09559805136931e-05	3.6912138904287e-06	8.28398322907595e-06	3.34928710423986e-06	0.4	0.5566	0.4724	0.9998
k__Bacteria;p__Bacteroidota;c__Chitinophagia;o__Chitinophagales;f__Chitinophagaceae;g__Panacibacter	2.09073900189978e-06	4.17545922021693e-06	8.73923817439062e-06	1.28833383649927e-05	6.10892741197908e-06	5.21587461871957e-06	1.44040254449777e-05	1.30629992595072e-05	5.75188976968886e-06	1.36792044174711e-05	9.66464710058861e-06	5.2100021621509e-06	0.3954	0.5284	0.4542	0.9998
k__Viruses;p__Uroviricota;c__Caudoviricetes;o__Crassvirales;f__Steigviridae;g__Kolpuevirus	2.32304333544421e-06	9.63567512357753e-07	3.93265717847578e-06	8.58889224332847e-06	6.39982871731142e-06	1.56476238561587e-05	6.66853029860078e-06	7.94025445185734e-06	1.61600712576973e-05	1.73704183078998e-06	1.86389622654209e-05	7.07071722006193e-06	0.3944	0.7495	0.5988	0.9998
k__Bacteria;p__Firmicutes;c__Clostridia;o__Eubacteriales;f__Lachnospiraceae;g__Alitiscatomonas	5.57530400506609e-05	5.17114564965328e-05	9.61316199182969e-06	4.03677935436438e-05	2.35630057319193e-05	2.4514610707982e-05	8.96250472131945e-05	0.000164952382806327	4.54673191318262e-05	1.15079021289836e-05	5.10845632459684e-05	3.90750162161317e-05	0.3941	0.5607	0.4822	0.9998
k__Bacteria;p__Bacteroidota;c__Cytophagia;o__Cytophagales;f__Cytophagaceae;g__Rudanella	1.39382600126652e-06	2.24832419550142e-06	8.30227626567109e-06	5.15333534599708e-06	3.49081566398805e-06	4.69428715684761e-06	4.80134181499256e-06	6.40343100956237e-06	4.38239220547722e-06	8.03381846740365e-06	8.62914919695412e-06	5.5821451737331e-06	0.3938	0.5478	0.4722	0.9998
k__Bacteria;p__Proteobacteria;c__Deltaproteobacteria;o__Desulfobacterales;f__Desulfocapsaceae;g__Desulfosediminicola	4.18147800379957e-06	4.49664839100285e-06	7.86531435695156e-06	4.72389073383066e-06	3.19991435865571e-06	4.69428715684761e-06	1.65379551405299e-05	1.15261758172123e-05	1.04081814880084e-05	3.90834411927745e-06	5.52265548605063e-06	5.2100021621509e-06	0.386	0.3634	0.2881	0.9998
k__Bacteria;p__Bacteroidota;c__Chitinophagia;o__Chitinophagales;f__Chitinophagaceae;g__Sediminibacterium	1.1615216677221e-05	1.09204318067212e-05	2.31589811621352e-05	2.74844551786511e-05	2.03630913732636e-05	1.82555611655185e-05	3.17422042213397e-05	2.3820763355572e-05	2.38292576172824e-05	3.84320505062283e-05	3.76230904987199e-05	2.38171527412612e-05	0.378	0.4522	0.4032	0.9998
k__Bacteria;p__Proteobacteria;c__Gammaproteobacteria;o__Thiotrichales;f__Piscirickettsiaceae;g__Thiomicrorhabdus	2.32304333544421e-06	1.89501610763691e-05	1.31088572615859e-06	5.58277995816351e-06	1.74540783199402e-06	5.21587461871957e-06	4.80134181499256e-06	6.91570549032736e-06	4.65629171831955e-06	9.98799052704238e-06	7.59365129331962e-06	5.5821451737331e-06	0.3773	0.671	0.5739	0.9998
k__Bacteria;p__Firmicutes;c__Erysipelotrichia;o__Erysipelotrichales;f__Erysipelotrichaceae;g__Merdibacter	8.3397255742447e-05	0.000110810263921142	4.76288480504289e-05	4.29444612166424e-05	5.06168271278267e-05	5.37235085728115e-05	0.000115232203559822	0.000144461403575727	0.000117502891009358	4.01690923370182e-05	8.1804334387125e-05	0.000161510067026678	0.3758	0.42	0.3708	0.9998
k__Bacteria;p__Verrucomicrobia;c__Opitutae;o__Puniceicoccales;f__Puniceicoccaceae;g__Coraliomargarita	3.71686933671073e-06	9.95686429436345e-06	2.75286002493305e-05	1.28833383649927e-05	7.56343393864077e-06	5.73746208059152e-06	9.86942484192916e-06	1.38314109806547e-05	2.10902624888591e-05	1.58505067059586e-05	2.69229454944968e-05	9.30357528955517e-06	0.3677	0.5608	0.512	0.9998
k__Bacteria;p__Fusobacteria;c__Fusobacteriia;o__Fusobacteriales;f__Leptotrichiaceae;g__Streptobacillus	7.43373867342146e-06	2.82646470291608e-05	7.86531435695156e-06	5.58277995816351e-06	1.04724469919641e-05	4.69428715684761e-06	8.80245999415303e-06	3.17610178074294e-05	2.13641620017015e-05	6.29677663661367e-06	1.93292942011772e-05	1.22807193822128e-05	0.3667	0.5248	0.4847	0.9998
k__Bacteria;p__Firmicutes;c__Clostridia;o__Eubacteriales;f__Oscillospiraceae;g__Anaerotruncus	0.0145919644072592	0.00860048242613452	0.00241858416476261	0.0031117556597579	0.00288079562670614	0.00650315247461955	0.0149337734918985	0.0283436347462461	0.0111879734010705	0.00112191189246148	0.00768650093867885	0.00881383508631299	0.364	0.6637	0.5834	0.9998
k__Bacteria;p__Bacteroidota;c__Flavobacteriia;o__Flavobacteriales;f__Salibacteraceae;g__Salibacter	3.25226066962189e-06	3.85427004943101e-06	5.24354290463437e-06	7.73000301899562e-06	8.72703915997012e-06	1.1996511623055e-05	9.86942484192916e-06	9.47707789415231e-06	1.12298800265354e-05	1.21592928155298e-05	1.51873025866392e-05	5.2100021621509e-06	0.3629	0.4945	0.4631	0.9998
k__Archaea;p__Euryarchaeota;c__Methanobacteria;o__Methanobacteriales;f__Methanobacteriaceae;g__Methanosphaera	2.11396943525423e-05	6.74497258650427e-06	1.00501239005492e-05	6.87111379466278e-06	8.14523654930544e-06	9.38857431369522e-06	2.34732266510748e-05	2.2796214394042e-05	2.19119610273861e-05	1.28106835020761e-05	1.31163067793703e-05	7.07071722006193e-06	0.3622	0.4217	0.3905	0.9998
k__Bacteria;p__Bacteroidota;c__Cytophagia;o__Cytophagales;f__Cyclobacteriaceae;g__Aquiflexum	1.09183036765878e-05	8.9932967820057e-06	1.09240477179883e-05	1.93250075474891e-05	2.18175978999253e-05	9.91016177556717e-06	3.22756866452278e-05	1.35752737402722e-05	1.99946644374898e-05	2.47528460887572e-05	2.41616177514715e-05	1.56300064864527e-05	0.3588	0.454	0.4293	0.9998
k__Bacteria;p__Bacteroidota;c__Bacteroidia;o__Bacteroidales;f__Muribaculaceae;g__Paramuribaculum	0.00143169160763426	0.000494631323010313	0.00301940678925196	0.00221163975265708	0.00276763501893186	0.00394163644936638	0.00358846952428305	0.00212568295793433	0.00302741131544623	0.00378110580517209	0.00318346572174031	0.00354801147242476	0.3582	0.6018	0.5517	0.9998
k__Bacteria;p__Bacteroidota;c__Cytophagia;o__Cytophagales;f__Amoebophilaceae;g__Candidatus_Cardinium	4.41378233734399e-06	1.28475668314367e-06	2.62177145231719e-06	6.87111379466278e-06	9.01794046530246e-06	1.56476238561587e-06	7.46875393443288e-06	5.89115652879738e-06	3.56069366695024e-06	6.29677663661367e-06	6.21298742180696e-06	4.46571613898648e-06	0.358	0.5867	0.5418	0.9998
k__Bacteria;p__Firmicutes;c__Bacilli;o__Bacillales;f__Bacillaceae;g__Caldalkalibacillus	9.75678200886566e-06	2.3446809467372e-05	8.73923817439062e-06	6.01222457032993e-06	4.94532219064973e-06	1.2518099084927e-05	2.50736739227389e-05	2.6894410240162e-05	1.86251668732782e-05	1.21592928155298e-05	7.93881726119779e-06	1.0792147335884e-05	0.3528	0.456	0.4391	0.9998
k__Bacteria;p__Firmicutes;c__Bacilli;o__Bacillales;f__Staphylococcaceae;g__Staphylococcus	0.000236718115881765	0.000347205493619577	0.000415113813283555	0.000394659598580943	0.000258029457829783	0.000250361981698539	0.000524413222681965	0.000402903879121664	0.000321558028076891	0.000928014598099546	0.000431802625815584	0.000562308090500715	0.3517	0.4833	0.4667	0.9998
k__Bacteria;p__Bacteroidota;c__Chitinophagia;o__Chitinophagales;f__Chitinophagaceae;g__Segetibacter	1.06859993430433e-05	9.31448595279162e-06	2.0537209709818e-05	2.70550105664847e-05	1.45450652666169e-05	1.51260363942867e-05	2.08058145316344e-05	3.53469391727843e-05	2.21858605402284e-05	2.17130228848747e-05	2.55422816229842e-05	2.30728667180968e-05	0.3512	0.4023	0.3827	0.9998
k__Bacteria;p__Firmicutes;c__Clostridia;o__Eubacteriales;f__Lachnospiraceae;g__Otoolea	0.00638465230313485	0.00301339680031348	0.002534816032482	0.00464959681592587	0.00220154107875513	0.00430674767267674	0.0141063422524482	0.0146241557396385	0.004370614526425	0.00221689963654571	0.0038775944831433	0.00480101699242205	0.3505	0.4534	0.4395	0.9998
k__Bacteria;p__Proteobacteria;c__Gammaproteobacteria;o__Pasteurellales;f__Pasteurellaceae;g__Actinobacillus	1.44028686797541e-05	8.35091844043386e-06	7.42835244823203e-06	1.24538937528263e-05	5.23622349598207e-06	7.82381192807935e-06	2.05390733196904e-05	1.63927833844797e-05	1.58861717448549e-05	9.11946961164739e-06	1.24259748436139e-05	1.22807193822128e-05	0.3446	0.3492	0.3237	0.9998
k__Bacteria;p__Bacteroidota;c__Bacteroidia;o__Bacteroidales;f__Tenuifilaceae;g__Perlabentimonas	1.34736513455764e-05	1.12416209775071e-05	3.62678384237211e-05	3.99383489314774e-05	3.49081566398805e-05	3.02520727885735e-05	4.50792648185413e-05	3.63714881343143e-05	3.28679415410792e-05	4.51630876005394e-05	4.83232355029431e-05	3.27485850192342e-05	0.3428	0.4888	0.4832	0.9998
k__Bacteria;p__Proteobacteria;c__Deltaproteobacteria;o__Desulfovibrionales;f__Desulfovibrionaceae;g__Cupidesulfovibrio	8.59526034114356e-06	4.81783756178877e-06	1.74784763487812e-05	8.15944763116205e-06	5.23622349598207e-06	7.82381192807935e-06	3.52098399766121e-05	5.1227448076499e-05	9.58648294948143e-06	6.29677663661367e-06	4.83232355029431e-06	7.81500324322635e-06	0.3423	0.5675	0.5464	0.9998
k__Bacteria;p__Bacteroidota;c__Flavobacteriia;o__Flavobacteriales;f__Flavobacteriaceae;g__Sediminicola	7.8983473405103e-06	1.28475668314367e-06	1.00501239005492e-05	8.15944763116205e-06	5.52712480131441e-06	9.38857431369522e-06	1.30703193852575e-05	8.45252893262233e-06	9.3125834366391e-06	1.43305951040173e-05	7.93881726119779e-06	6.32643119689752e-06	0.342	0.5992	0.5681	0.9998
k__Bacteria;p__Proteobacteria;c__Betaproteobacteria;o__Burkholderiales;f__Burkholderiaceae;g__Caballeronia	5.11069533797725e-06	8.02972926964794e-06	2.62177145231719e-06	8.58889224332847e-07	5.23622349598207e-06	3.6511122331037e-06	7.46875393443288e-06	8.96480341338732e-06	4.38239220547722e-06	6.29677663661367e-06	4.83232355029431e-06	3.34928710423986e-06	0.341	0.5819	0.5579	0.9998
k__Bacteria;p__Actinobacteria;c__Actinomycetia;o__Corynebacteriales;f__Corynebacteriaceae;g__Corynebacterium	4.5299345041162e-05	6.32742666448258e-05	3.14612574278062e-05	5.23922426843037e-05	2.7635624006572e-05	3.44247724835491e-05	8.37567405504258e-05	8.78550734511957e-05	5.91622947739425e-05	5.73223804160693e-05	5.90233805071662e-05	4.83785915056869e-05	0.3399	0.3431	0.3219	0.9998
k__Bacteria;p__Proteobacteria;c__Betaproteobacteria;o__Rhodocyclales;f__Zoogloeaceae;g__Azoarcus	7.8983473405103e-06	2.24832419550142e-06	2.18480954359766e-06	1.71777844866569e-06	4.6544208853174e-06	4.69428715684761e-06	7.46875393443288e-06	9.9893523749173e-06	6.84748782105816e-06	2.82269297503372e-06	7.24848532544146e-06	2.23285806949324e-06	0.3365	0.5046	0.5049	0.9998
k__Bacteria;p__Bacteroidota;c__Cytophagia;o__Cytophagales;f__Flammeovirgaceae;g__Imperialibacter	2.78765200253305e-06	4.17545922021693e-06	3.93265717847578e-06	7.73000301899562e-06	1.04724469919641e-05	5.73746208059152e-06	7.73549514637691e-06	9.22094065376981e-06	4.65629171831955e-06	1.17250323578324e-05	1.31163067793703e-05	6.69857420847972e-06	0.3363	0.5218	0.5193	0.9998
k__Bacteria;p__Firmicutes;c__Bacilli;o__Bacillales;f__Bacillaceae;g__Evansella	9.75678200886566e-06	2.24832419550142e-05	7.86531435695156e-06	1.71777844866569e-06	4.6544208853174e-06	1.1996511623055e-05	1.44040254449777e-05	2.04909792305996e-05	1.15037795393777e-05	6.73103709431117e-06	1.13904769399794e-05	1.04200043243018e-05	0.3359	0.5877	0.5676	0.9998
k__Bacteria;p__Bacteroidota;c__Cytophagia;o__Cytophagales;f__Catalimonadaceae;g__Tunicatimonas	1.85843466835536e-06	4.81783756178877e-06	3.49569526975625e-06	4.29444612166424e-06	4.07261827465272e-06	4.69428715684761e-06	6.13504787471272e-06	6.65956824994487e-06	3.56069366695024e-06	3.47408366157996e-06	1.17356429078576e-05	6.69857420847972e-06	0.3334	0.4473	0.4561	0.9998
k__Bacteria;p__Bacteroidota;c__Flavobacteriia;o__Flavobacteriales;f__Flavobacteriaceae;g__Bizionia	3.94917367025515e-06	2.56951336628734e-06	1.13610096267078e-05	9.01833685549489e-06	1.22178548239582e-05	8.86698685182326e-06	1.38705430210896e-05	8.96480341338732e-06	8.49088489811212e-06	1.34620741886223e-05	1.17356429078576e-05	1.04200043243018e-05	0.329	0.5412	0.5432	0.9998
k__Bacteria;p__Bacteroidota;c__Bacteroidia;o__Bacteroidales;f__Tannerellaceae;g__Parabacteroides	0.0216809634497008	0.023377753795653	0.0203903905084882	0.0415573551193448	0.0327985403736104	0.0245818954905634	0.0425009442638903	0.0248640103356499	0.107686332469089	0.0520880219892125	0.10255088005241	0.00876285149372623	0.3248	0.6204	0.6007	0.9998
k__Bacteria;p__Firmicutes;c__Bacilli;o__Lactobacillales;f__Lactobacillaceae;g__Oenococcus	9.0598690082324e-06	1.02780534651494e-05	3.93265717847578e-06	4.72389073383066e-06	1.74540783199402e-06	7.30222446620739e-06	1.54709902927538e-05	8.96480341338732e-06	7.94308587242747e-06	8.68520915394989e-06	8.97431516483228e-06	3.72143011582207e-06	0.3213	0.5023	0.5224	0.9998
k__Bacteria;p__Bacteroidota;c__Flavobacteriia;o__Flavobacteriales;f__Crocinitomicaceae;g__Brumimicrobium	8.36295600759914e-06	8.35091844043386e-06	2.66546764318914e-05	2.36194536691533e-05	2.00721900679313e-05	2.97304853267015e-05	3.22756866452278e-05	1.61366461440972e-05	2.73899512842326e-05	2.47528460887572e-05	3.1410103076913e-05	3.4237157065563e-05	0.32	0.5258	0.5428	0.9998
k__Bacteria;p__Firmicutes;c__Clostridia;o__Eubacteriales;f__Lachnospiraceae;g__Faecalimonas	0.000122192079444365	0.000154170801977241	6.55442863079297e-05	7.85883640264555e-05	5.41076427918147e-05	8.97130434419765e-05	0.000213659710767169	0.000391889977785217	0.000295811473869713	2.67070181483959e-05	8.24946663228814e-05	0.000123923622856875	0.319	0.5221	0.5412	0.9998
k__Bacteria;p__Bacteroidota;c__Sphingobacteriia;o__Sphingobacteriales;f__Sphingobacteriaceae;g__Arcticibacter	1.69582163487427e-05	1.73442152224396e-05	4.15113813283555e-05	4.25150166044759e-05	5.14895310438237e-05	2.55577856317259e-05	5.20145363290861e-05	3.48346646920193e-05	5.03975103629881e-05	5.31969060679431e-05	5.8678214539288e-05	3.34928710423986e-05	0.3169	0.4745	0.5043	0.9998
k__Bacteria;p__Firmicutes;c__Clostridia;o__Eubacteriales;f__Gracilibacteraceae;g__Gracilibacter	9.75678200886566e-06	1.1562810148293e-05	6.55442863079297e-06	1.71777844866569e-06	1.74540783199402e-06	4.69428715684761e-06	8.80245999415303e-06	1.43436854614197e-05	6.57358830821584e-06	4.99399526352119e-06	7.93881726119779e-06	4.46571613898648e-06	0.3149	0.5576	0.5723	0.9998
k__Bacteria;p__Bacteroidota;c__Cytophagia;o__Cytophagales;f__Spirosomaceae;g__Emticicia	3.57748673658408e-05	5.10690781549609e-05	0.000134147305976896	0.000112943932999769	8.66885889890365e-05	7.30222446620739e-05	9.3892906604299e-05	0.000113468797489445	0.000159957315499919	0.000117033193349475	0.000164989332645763	7.25678872585304e-05	0.3134	0.4656	0.5009	0.9998
k__Bacteria;p__Bacteroidota;c__Chitinophagia;o__Chitinophagales;f__Chitinophagaceae;g__Niastella	1.53320860139318e-05	3.59731871280228e-05	0.000125408067802505	6.44166918249635e-05	5.29440375704854e-05	3.70327097929089e-05	4.50792648185413e-05	6.12168004514163e-05	0.000116955091983673	9.05433054299276e-05	0.000118046761014332	3.57257291118919e-05	0.3129	0.5979	0.6007	0.9998
k__Bacteria;p__Proteobacteria;c__Deltaproteobacteria;o__Desulfovibrionales;f__Desulfovibrionaceae;g__Fundidesulfovibrio	1.13829123436766e-05	6.42378341571836e-06	1.66045525313422e-05	1.07361153041606e-05	9.59974307596713e-06	5.73746208059152e-06	4.32120763349331e-05	5.68624673649139e-05	1.45166741806433e-05	5.21112549236994e-06	7.93881726119779e-06	6.69857420847972e-06	0.3119	0.5382	0.5622	0.9998
k__Bacteria;p__Bacteroidota;c__Cytophagia;o__Cytophagales;f__Spirosomaceae;g__Flectobacillus	4.18147800379957e-06	7.06616175729019e-06	8.73923817439062e-06	9.01833685549489e-06	1.04724469919641e-05	3.12952477123174e-06	1.01361660538732e-05	6.65956824994487e-06	1.01342819751661e-05	1.23764230443786e-05	1.03549790363449e-05	1.15364333590484e-05	0.3081	0.4914	0.5307	0.9998
k__Eukaryota;p__Chytridiomycota;c__Neocallimastigomycetes;o__Neocallimastigales;f__Neocallimastigaceae;g__Anaeromyces	1.3241347012032e-05	5.78140507414652e-06	2.62177145231719e-06	6.01222457032993e-06	5.23622349598207e-06	9.38857431369522e-06	9.06920120609706e-06	1.79296068267746e-05	1.01342819751661e-05	5.42825572121868e-06	6.55815338968513e-06	1.2652862393795e-05	0.3	0.4744	0.5271	0.9998
k__Bacteria;p__Firmicutes;c__Clostridia;o__Thermoanaerobacterales;f__Thermoanaerobacteraceae;g__Caldanaerobacter	8.13065167405472e-06	5.4602159033606e-06	6.55442863079297e-06	6.01222457032993e-06	2.03630913732636e-06	4.17269969497565e-06	9.60268362998513e-06	1.38314109806547e-05	1.01342819751661e-05	3.47408366157996e-06	4.83232355029431e-06	7.81500324322635e-06	0.294	0.4129	0.4765	0.9998
k__Bacteria;p__Firmicutes;c__Clostridia;o__Eubacteriales;f__Clostridiaceae;g__Paramaledivibacter	1.3241347012032e-05	1.67018368808677e-05	8.30227626567109e-06	3.00611228516496e-06	5.81802610664675e-06	6.25904954246348e-06	1.38705430210896e-05	2.10032537113646e-05	1.56122722320126e-05	4.55973480582369e-06	1.48421366187611e-05	7.81500324322635e-06	0.293	0.4807	0.5421	0.9998
k__Bacteria;p__Bacteroidota;c__Cytophagia;o__Cytophagales;f__Cyclobacteriaceae;g__Lunatimonas	5.57530400506609e-06	3.85427004943101e-06	7.42835244823203e-06	2.31900090569869e-05	2.47266109532487e-05	2.60793730935978e-06	1.38705430210896e-05	8.70866617300482e-06	1.36949756421163e-05	1.41134648751686e-05	1.58776345223956e-05	7.81500324322635e-06	0.2884	0.6475	0.6561	0.9998
k__Bacteria;p__Firmicutes;c__Tissierellia;o__Tissierellales;f__Thermohalobacteraceae;g__Caloranaerobacter	1.90489553506425e-05	1.89501610763691e-05	1.13610096267078e-05	7.3005584068292e-06	7.56343393864077e-06	1.1474924161183e-05	2.50736739227389e-05	2.74066847209269e-05	3.01289464126559e-05	7.8166882385549e-06	1.44969706508829e-05	1.2652862393795e-05	0.2883	0.3961	0.4667	0.9998
k__Viruses;p__Uroviricota;c__Caudoviricetes;o__Crassvirales;f__Steigviridae;g__Kahnovirus	1.34736513455764e-05	4.81783756178877e-06	2.49068287970133e-05	4.4662239665308e-05	1.30905587399552e-05	4.27701718735004e-05	1.54709902927538e-05	4.73853894707616e-05	8.54566480068059e-05	3.6912138904287e-06	7.11041893829019e-05	3.0515726949741e-05	0.2854	0.7898	0.7178	0.9998
k__Bacteria;p__Firmicutes;c__Bacilli;o__Lactobacillales;f__Enterococcaceae;g__Enterococcus	0.000924338943173249	0.00114407582633944	0.000789590169056193	0.00104269151834008	0.000430243030586527	0.000644160515411866	0.00102828737204424	0.00126019522268187	0.000715425527544157	0.0027638506830157	0.000656850836872147	0.00164636068323968	0.2838	0.5576	0.6107	0.9998
k__Bacteria;p__Bacteroidota;c__Chitinophagia;o__Chitinophagales;f__Chitinophagaceae;g__Flavihumibacter	1.90489553506425e-05	2.40891878089438e-05	5.19984671376242e-05	4.93861303991387e-05	3.83989723038685e-05	2.81657229410857e-05	5.30815011768622e-05	4.45678798265541e-05	5.09453093886727e-05	4.95056921775144e-05	4.93587334065776e-05	4.80064484941047e-05	0.2834	0.4167	0.4965	0.9998
k__Bacteria;p__Firmicutes;c__Tissierellia;o__Tissierellales;f__Tissierellaceae;g__Gudongella	1.44028686797541e-05	8.67210761121978e-06	3.05873336103672e-06	4.72389073383066e-06	5.52712480131441e-06	1.35612740086709e-05	1.78716612002501e-05	1.74173323460096e-05	1.80773678475935e-05	3.47408366157996e-06	8.97431516483228e-06	8.55928926639076e-06	0.281	0.498	0.5726	0.9998
k__Bacteria;p__Proteobacteria;c__Gammaproteobacteria;o__Enterobacterales;f__Erwiniaceae;g__Pantoea	1.02213906759545e-05	1.47747018561522e-05	5.68050481335391e-06	9.44778146766132e-06	1.94903874572666e-05	1.46044489324148e-05	2.24062618032986e-05	2.5357586797867e-05	1.56122722320126e-05	1.04222509847399e-05	1.69131324260301e-05	1.60021494980349e-05	0.2801	0.4043	0.4884	0.9998
k__Bacteria;p__Bacteroidota;c__Flavobacteriia;o__Flavobacteriales;f__Flavobacteriaceae;g__Robertkochia	8.36295600759914e-06	1.92713502471551e-05	4.10744194196359e-05	4.29444612166424e-05	2.5017512258581e-05	2.3471435784238e-05	4.32120763349331e-05	2.71505474805445e-05	3.25940420282368e-05	3.66950086754383e-05	3.58972606593291e-05	3.57257291118919e-05	0.2768	0.4915	0.5734	0.9998
k__Bacteria;p__Bacteroidota;c__Flavobacteriia;o__Flavobacteriales;f__Weeksellaceae;g__Bergeyella	4.18147800379957e-06	1.92713502471551e-06	1.22349334441469e-05	1.4171672201492e-05	1.01815456866318e-05	8.3453993899513e-06	1.38705430210896e-05	9.47707789415231e-06	9.86038246232375e-06	1.17250323578324e-05	1.34614727472484e-05	6.32643119689752e-06	0.2756	0.5688	0.628	0.9998
k__Bacteria;p__Firmicutes;c__Clostridia;o__Eubacteriales;f__Heliobacteriaceae;g__Heliomicrobium	0.000104304645761445	0.000224832419550142	7.7342257843357e-05	0.000143005055851419	4.21806892731889e-05	7.197906973833e-05	0.0001363047593034	0.000130629992595072	9.28519348535487e-05	0.000337203245402105	7.00686914792674e-05	0.000214726517682933	0.2703	0.6151	0.6603	0.9998
k__Bacteria;p__Firmicutes;c__Clostridia;o__Eubacteriales;f__unclassified;g__Anaerotalea	4.43701277069843e-05	4.81783756178877e-05	2.22850573446961e-05	2.74844551786511e-05	1.54177691826139e-05	3.18168351741893e-05	5.9750031475463e-05	6.71079569802137e-05	4.30022235162453e-05	3.01811018099759e-05	4.48715758241614e-05	2.79107258686655e-05	0.2702	0.3703	0.4656	0.9998
k__Bacteria;p__Bacteroidota;c__Sphingobacteriia;o__Sphingobacteriales;f__Sphingobacteriaceae;g__Anseongella	8.13065167405472e-06	8.9932967820057e-06	2.1411133527257e-05	1.71777844866569e-05	1.74540783199402e-05	1.2518099084927e-05	2.37399678630188e-05	1.25507247787422e-05	2.35553581044401e-05	2.77926692926397e-05	2.20906219442025e-05	1.37692914285417e-05	0.2674	0.4759	0.5742	0.9998
k__Bacteria;p__Proteobacteria;c__Deltaproteobacteria;o__Desulfovibrionales;f__Desulfovibrionaceae;g__Maridesulfovibrio	8.59526034114356e-06	8.35091844043386e-06	8.73923817439062e-06	8.58889224332847e-06	1.30905587399552e-05	8.86698685182326e-06	3.46763575527241e-05	4.45678798265541e-05	9.03868392379677e-06	6.73103709431117e-06	1.27711408114921e-05	5.2100021621509e-06	0.2661	0.4715	0.5725	0.9998
k__Bacteria;p__Proteobacteria;c__Gammaproteobacteria;o__Enterobacterales;f__Erwiniaceae;g__Erwinia	5.57530400506609e-06	3.85427004943101e-06	2.62177145231719e-06	4.72389073383066e-06	7.85433524397311e-06	9.38857431369522e-06	1.44040254449777e-05	1.35752737402722e-05	9.03868392379677e-06	3.03982320388246e-06	7.93881726119779e-06	4.46571613898648e-06	0.2623	0.4411	0.5521	0.9998
k__Bacteria;p__Proteobacteria;c__Gammaproteobacteria;o__Xanthomonadales;f__Rhodanobacteraceae;g__Luteibacter	5.57530400506609e-06	2.24832419550142e-06	3.93265717847578e-06	2.14722306083212e-06	5.81802610664675e-06	5.21587461871957e-06	8.535718782209e-06	4.09819584611992e-06	5.2040907440042e-06	8.03381846740365e-06	7.24848532544146e-06	2.97714409265766e-06	0.2619	0.5175	0.6128	0.9998
k__Bacteria;p__Proteobacteria;c__Betaproteobacteria;o__Burkholderiales;f__Comamonadaceae;g__Acidovorax	5.11069533797725e-06	3.5330808786451e-06	7.86531435695156e-06	4.29444612166424e-06	5.81802610664675e-06	8.3453993899513e-06	1.22700957494254e-05	1.22945875383598e-05	8.49088489811212e-06	4.1254743481262e-06	5.17748951817247e-06	1.04200043243018e-05	0.2617	0.4101	0.5233	0.9998
k__Bacteria;p__Proteobacteria;c__Gammaproteobacteria;o__Alteromonadales;f__Alteromonadaceae;g__Alteromonas	1.27767383449431e-05	1.50958910269381e-05	1.04870858092687e-05	1.67483398744905e-05	7.85433524397311e-06	1.61692113180307e-05	2.5873897558571e-05	1.63927833844797e-05	2.02685639503322e-05	1.8890329909841e-05	1.58776345223956e-05	1.60021494980349e-05	0.2615	0.3694	0.4791	0.9998
k__Bacteria;p__Proteobacteria;c__Alphaproteobacteria;o__Hyphomicrobiales;f__Methylobacteriaceae;g__Methylobacterium	1.1615216677221e-05	2.40891878089438e-05	1.66045525313422e-05	4.98155750113051e-05	2.6762920090575e-05	2.50361981698539e-05	4.66797120902055e-05	3.27855667689593e-05	2.10902624888591e-05	4.62487387447832e-05	3.03746051732785e-05	3.31207280308164e-05	0.2609	0.4801	0.5869	0.9998
k__Bacteria;p__Tenericutes;c__Mollicutes;o__Anaeroplasmatales;f__Anaeroplasmataceae;g__Anaeroplasma	6.94589957297817e-05	7.29099417684033e-05	3.62678384237211e-05	3.04905674638161e-05	0.000100651851644989	0.000147609251709764	0.000385707792471069	4.61047032688491e-05	3.69764342337141e-05	0.000171967141248208	3.07197711411567e-05	0.00025119653281799	0.2595	0.8308	0.7548	0.9998
k__Bacteria;p__Bacteroidota;c__Bacteroidia;o__Bacteroidales;f__Odoribacteraceae;g__Culturomica	5.11069533797725e-06	4.17545922021693e-06	1.44197429877445e-05	1.71777844866569e-05	1.22178548239582e-05	2.03419110130063e-05	1.46707666569217e-05	1.02454896152998e-05	2.08163629760168e-05	2.27986740291185e-05	1.72582983939082e-05	1.04200043243018e-05	0.259	0.5717	0.6504	0.9998
k__Bacteria;p__Firmicutes;c__Clostridia;o__Eubacteriales;f__Peptostreptococcaceae;g__Intestinibacter	3.205799802913e-05	3.14765387370199e-05	1.57306287139031e-05	2.10427859961548e-05	1.42541639612845e-05	1.1996511623055e-05	3.46763575527241e-05	3.76521743362267e-05	1.94468654118052e-05	4.42945666851444e-05	1.79486303296646e-05	2.53057247875901e-05	0.2492	0.4654	0.5923	0.9998
k__Bacteria;p__Firmicutes;c__Bacilli;o__Bacillales;f__Paenibacillaceae;g__Fontibacillus	3.11287806949524e-05	2.31256202965861e-05	3.93265717847578e-06	1.37422275893256e-05	5.52712480131441e-06	2.13850859367502e-05	3.17422042213397e-05	5.0715173595734e-05	3.8619831310768e-05	4.55973480582369e-06	1.82937962975427e-05	8.18714625480855e-06	0.2484	0.6361	0.6962	0.9998
k__Bacteria;p__Bacteroidota;c__Flavobacteriia;o__Flavobacteriales;f__Flavobacteriaceae;g__Sinomicrobium	1.74228250158315e-05	1.86289719055832e-05	3.97635336934773e-05	4.55211288896409e-05	3.60717618612098e-05	4.27701718735004e-05	4.74799357260376e-05	3.53469391727843e-05	3.99893288749797e-05	4.69001294313294e-05	5.28103930853592e-05	4.83785915056869e-05	0.2483	0.4554	0.5856	0.9998
k__Bacteria;p__Firmicutes;c__Bacilli;o__Bacillales;f__Bacillaceae;g__Geobacillus	2.81088243588749e-05	1.31687560022226e-05	1.17979715354273e-05	8.15944763116205e-06	4.07261827465272e-06	6.25904954246348e-06	1.57377315046978e-05	2.79189592016919e-05	1.94468654118052e-05	9.77086029819363e-06	1.20808088757358e-05	7.81500324322635e-06	0.2443	0.4806	0.6113	0.9998
k__Bacteria;p__Actinobacteria;c__Actinomycetia;o__Corynebacteriales;f__Gordoniaceae;g__Gordonia	7.66604300696588e-06	1.44535126853663e-05	8.73923817439062e-06	1.4171672201492e-05	1.39632626559522e-05	1.1996511623055e-05	1.6804696352474e-05	1.48559599421847e-05	1.80773678475935e-05	1.95417205963873e-05	1.55324685545174e-05	1.41414344401239e-05	0.2415	0.3951	0.541	0.9998
k__Bacteria;p__Actinobacteria;c__Actinomycetia;o__Micrococcales;f__Micrococcaceae;g__Kocuria	5.34299967152167e-06	3.5330808786451e-06	6.9913905395125e-06	8.15944763116205e-06	7.85433524397311e-06	5.73746208059152e-06	1.30703193852575e-05	8.19639169223984e-06	6.02578928253118e-06	1.19421625866811e-05	7.93881726119779e-06	6.69857420847972e-06	0.2412	0.4398	0.5835	0.9998
k__Bacteria;p__Bacteroidota;c__Chitinophagia;o__Chitinophagales;f__Chitinophagaceae;g__Agriterribacter	2.09073900189978e-06	4.17545922021693e-06	5.68050481335391e-06	7.73000301899562e-06	3.49081566398805e-06	3.6511122331037e-06	7.46875393443288e-06	4.61047032688491e-06	3.83459317979257e-06	9.77086029819363e-06	9.66464710058861e-06	3.34928710423986e-06	0.241	0.5138	0.639	0.9998
k__Bacteria;p__Bacteroidota;c__Cytophagia;o__Cytophagales;f__Spirosomaceae;g__Lacihabitans	2.55534766898863e-06	2.89070253707326e-06	6.11746672207344e-06	8.15944763116205e-06	8.43613785463778e-06	1.56476238561587e-06	5.86830666276869e-06	6.91570549032736e-06	3.56069366695024e-06	4.55973480582369e-06	1.00098130684668e-05	6.32643119689752e-06	0.2404	0.5479	0.6608	0.9998
k__Bacteria;p__Proteobacteria;c__Deltaproteobacteria;o__Desulfobacterales;f__Desulfobulbaceae;g__Desulfobulbus	3.50779543652075e-05	2.31256202965861e-05	4.32592289632336e-05	3.47850135854803e-05	2.64720187852427e-05	1.66907987799026e-05	0.000111231085380661	0.00014164389393152	3.06767454383406e-05	1.91074601386898e-05	3.00294392054003e-05	1.63742925096171e-05	0.2393	0.4938	0.628	0.9998
k__Bacteria;p__Bacteroidota;c__Chitinophagia;o__Chitinophagales;f__Chitinophagaceae;g__Flavisolibacter	1.06859993430433e-05	9.63567512357753e-06	1.48567048964641e-05	1.93250075474891e-05	2.239940051059e-05	1.46044489324148e-05	2.74743448302352e-05	1.92102930286871e-05	2.10902624888591e-05	2.04102415117822e-05	2.1055124040568e-05	1.67464355211993e-05	0.2389	0.3941	0.5444	0.9998
k__Bacteria;p__Chlorobi;c__Chlorobia;o__Chlorobiales;f__Chlorobiaceae;g__Chlorobium	9.75678200886566e-06	8.35091844043386e-06	1.96632858923789e-05	1.80366737109898e-05	1.51268678772815e-05	1.46044489324148e-05	2.50736739227389e-05	2.99680571247519e-05	1.91729658989629e-05	1.82389392232948e-05	2.34712858157152e-05	8.55928926639076e-06	0.2385	0.4023	0.5533	0.9998
k__Bacteria;p__Bacteroidota;c__Chitinophagia;o__Chitinophagales;f__Chitinophagaceae;g__Thermoflavifilum	5.80760833861051e-06	8.67210761121978e-06	8.30227626567109e-06	1.15950045284934e-05	8.43613785463778e-06	6.78063700433544e-06	1.36038018091456e-05	1.07577640960648e-05	9.86038246232375e-06	9.98799052704238e-06	1.20808088757358e-05	1.30250054053772e-05	0.2369	0.3669	0.5186	0.9998
k__Bacteria;p__Bacteroidota;c__Flavobacteriia;o__Flavobacteriales;f__Weeksellaceae;g__Riemerella	1.46351730132985e-05	1.50958910269381e-05	2.49068287970133e-05	3.69322366463124e-05	3.43263540292158e-05	3.18168351741893e-05	4.13448878513249e-05	2.56137240382495e-05	3.91676303364527e-05	3.73463993619845e-05	3.62424266272073e-05	3.20042989960698e-05	0.2346	0.4437	0.597	0.9998
k__Bacteria;p__Bacteroidota;c__Bacteroidia;o__Bacteroidales;f__Muribaculaceae;g__Duncaniella	0.0132889694004086	0.0228988607420112	0.0549208683831404	0.0565389598593827	0.0364673876364618	0.0389218995798091	0.0384899566598879	0.0382902122020195	0.061178195188462	0.0311885860718341	0.0559458807375644	0.0689309336063375	0.2331	0.4961	0.6384	0.9998
k__Bacteria;p__Firmicutes;c__Clostridia;o__Eubacteriales;f__Heliobacteriaceae;g__Heliobacterium	6.03991267215493e-06	1.28475668314367e-05	5.24354290463437e-06	2.14722306083212e-06	2.3272104426587e-06	5.73746208059152e-06	1.22700957494254e-05	1.48559599421847e-05	6.02578928253118e-06	3.6912138904287e-06	5.17748951817247e-06	4.46571613898648e-06	0.2322	0.4963	0.6399	0.9998
k__Bacteria;p__Firmicutes;c__Bacilli;o__Lactobacillales;f__Carnobacteriaceae;g__Trichococcus	5.76114747190163e-05	6.52014016695413e-05	2.57807526144523e-05	5.84044672546336e-05	2.29812031212546e-05	3.49463599454211e-05	5.81495842037988e-05	6.40343100956237e-05	4.60151181575108e-05	0.000104873900533945	2.62326135587405e-05	7.70336033975168e-05	0.2304	0.531	0.6643	0.9998
k__Bacteria;p__Bacteroidota;c__Saprospiria;o__Saprospirales;f__Lewinellaceae;g__Lewinella	2.0442781351909e-05	2.11984852718706e-05	4.45701146893922e-05	4.03677935436438e-05	4.10170840518596e-05	1.98203235511343e-05	4.90803829977018e-05	2.97119198843694e-05	3.56069366695024e-05	4.19061341678082e-05	4.76329035671867e-05	4.80064484941047e-05	0.2298	0.4503	0.6098	0.9998
k__Bacteria;p__Proteobacteria;c__Gammaproteobacteria;o__Oceanospirillales;f__Endozoicomonadaceae;g__Endozoicomonas	1.27767383449431e-05	8.67210761121978e-06	6.55442863079297e-06	5.15333534599708e-06	7.27253263330843e-06	1.1474924161183e-05	1.20033545374814e-05	2.20278026728946e-05	1.4242774667801e-05	5.42825572121868e-06	7.93881726119779e-06	1.48857204632883e-05	0.2282	0.415	0.5824	0.9998
k__Bacteria;p__Firmicutes;c__unclassified;o__unclassified;f__unclassified;g__Negativibacillus	2.60180853569751e-05	1.09204318067212e-05	3.49569526975625e-06	4.29444612166424e-06	6.39982871731142e-06	7.30222446620739e-06	1.65379551405299e-05	3.09926060862819e-05	1.28732771035893e-05	3.03982320388246e-06	1.00098130684668e-05	7.81500324322635e-06	0.2271	0.5659	0.6883	0.9998
k__Bacteria;p__Proteobacteria;c__Gammaproteobacteria;o__Enterobacterales;f__Morganellaceae;g__Xenorhabdus	1.02213906759545e-05	1.60594585392959e-05	1.48567048964641e-05	2.01838967718219e-05	1.68722757092756e-05	1.2518099084927e-05	2.88080508899554e-05	2.17716654325121e-05	2.02685639503322e-05	2.04102415117822e-05	2.55422816229842e-05	1.19085763706306e-05	0.2253	0.3619	0.5335	0.9998
k__Bacteria;p__Firmicutes;c__Clostridia;o__Eubacteriales;f__Clostridiaceae;g__Fonticella	1.46351730132985e-05	9.95686429436345e-06	8.73923817439062e-06	6.87111379466278e-06	4.6544208853174e-06	9.91016177556717e-06	1.62712139285859e-05	1.35752737402722e-05	1.177767905222e-05	1.28106835020761e-05	1.34614727472484e-05	6.69857420847972e-06	0.2225	0.4025	0.5805	0.9998
k__Bacteria;p__Actinobacteria;c__Actinomycetia;o__Pseudonocardiales;f__Pseudonocardiaceae;g__Amycolatopsis	6.96913000633262e-06	8.35091844043386e-06	1.44197429877445e-05	1.71777844866569e-05	4.07261827465272e-06	5.73746208059152e-06	1.09363896897053e-05	1.48559599421847e-05	1.4242774667801e-05	1.04222509847399e-05	1.55324685545174e-05	6.69857420847972e-06	0.2222	0.4305	0.6057	0.9998
k__Bacteria;p__Actinobacteria;c__Coriobacteriia;o__Eggerthellales;f__Eggerthellaceae;g__Arabiibacter	4.11178670373624e-05	3.59731871280228e-05	3.05873336103672e-05	5.0674464235638e-05	2.7635624006572e-05	1.40828614705428e-05	6.56183381382317e-05	4.37994681054066e-05	4.90280127987764e-05	4.19061341678082e-05	3.58972606593291e-05	3.12600129729054e-05	0.2221	0.3954	0.5743	0.9998
k__Bacteria;p__Proteobacteria;c__Betaproteobacteria;o__Neisseriales;f__Neisseriaceae;g__Neisseria	2.06750856854534e-05	2.50527553213016e-05	1.96632858923789e-05	4.63800181139737e-05	2.96719331438984e-05	1.92987360892624e-05	5.30815011768622e-05	3.04803316055169e-05	3.34157405667638e-05	3.6912138904287e-05	3.3481098884182e-05	2.97714409265766e-05	0.2207	0.3902	0.5717	0.9998
k__Bacteria;p__Firmicutes;c__Bacilli;o__Lactobacillales;f__Lactobacillaceae;g__Levilactobacillus	2.97349546936858e-05	2.76222686875889e-05	3.10242955190867e-05	3.43555689733139e-05	2.26903018159223e-05	2.03419110130063e-05	4.45457823946532e-05	3.07364688458994e-05	2.27336595659131e-05	7.14358452912379e-05	3.31359329163038e-05	4.05635882624606e-05	0.2201	0.4794	0.6461	0.9998
k__Bacteria;p__Proteobacteria;c__Alphaproteobacteria;o__Rhodospirillales;f__Acetobacteraceae;g__Acidiphilium	5.80760833861051e-05	9.25024811863443e-05	3.75787241498797e-05	3.39261243611475e-05	2.96719331438984e-05	0.000134569565162965	0.000121900733858422	0.000279701866497684	7.61440645701668e-05	1.9758850825236e-05	7.69720108368307e-05	5.13557355983446e-05	0.2186	0.5502	0.6911	0.9998
k__Bacteria;p__Bacteroidota;c__Flavobacteriia;o__Flavobacteriales;f__Flavobacteriaceae;g__Arenibacter	2.0442781351909e-05	3.21189170785918e-05	3.32091050626844e-05	4.63800181139737e-05	3.98534788305302e-05	2.86873104029576e-05	5.52154308724145e-05	2.97119198843694e-05	4.95758118244611e-05	4.47288271428419e-05	6.38557040574605e-05	3.57257291118919e-05	0.2168	0.4129	0.5995	0.9998
k__Bacteria;p__Firmicutes;c__Bacilli;o__Lactobacillales;f__Enterococcaceae;g__Pilibacter	7.20143433987704e-06	6.42378341571836e-06	2.62177145231719e-06	1.71777844866569e-06	2.90901305332337e-06	3.6511122331037e-06	7.73549514637691e-06	5.1227448076499e-06	6.84748782105816e-06	4.55973480582369e-06	3.45165967878165e-06	3.72143011582207e-06	0.2161	0.4621	0.6401	0.9998
k__Bacteria;p__Proteobacteria;c__Betaproteobacteria;o__Burkholderiales;f__Burkholderiaceae;g__Ralstonia	8.82756467468798e-06	2.40891878089438e-05	1.13610096267078e-05	2.27605644448204e-05	1.42541639612845e-05	1.30396865467989e-05	2.69408624063472e-05	3.09926060862819e-05	1.31471766164317e-05	3.25695343273121e-05	1.96744601690554e-05	1.04200043243018e-05	0.2159	0.4606	0.6393	0.9998
k__Bacteria;p__Actinobacteria;c__Actinomycetia;o__Streptosporangiales;f__Streptosporangiaceae;g__Nonomuraea	4.18147800379957e-06	9.95686429436345e-06	1.22349334441469e-05	1.33127829771591e-05	5.52712480131441e-06	5.73746208059152e-06	5.60156545082466e-06	1.40875482210372e-05	1.56122722320126e-05	1.32449439597736e-05	2.14002900084462e-05	4.46571613898648e-06	0.2157	0.5337	0.686	0.9998
k__Bacteria;p__Firmicutes;c__Erysipelotrichia;o__Erysipelotrichales;f__Erysipelotrichaceae;g__Breznakia	1.44028686797541e-05	3.9185078835882e-05	1.44197429877445e-05	5.58277995816351e-06	8.72703915997012e-06	1.1474924161183e-05	2.21395205913546e-05	2.89435081632219e-05	1.69817697962242e-05	9.11946961164739e-06	1.31163067793703e-05	2.49335817760079e-05	0.2142	0.4997	0.6682	0.9998
k__Bacteria;p__Firmicutes;c__Bacilli;o__Bacillales;f__Bacillaceae;g__Gracilibacillus	4.76223883766062e-05	6.35954558156117e-05	3.14612574278062e-05	2.70550105664847e-05	2.00721900679313e-05	2.97304853267015e-05	6.88192326815601e-05	7.68411721147485e-05	6.08056918509965e-05	2.3232934486816e-05	5.21200611496029e-05	2.71664398455011e-05	0.2103	0.374	0.5739	0.9998
k__Bacteria;p__Firmicutes;c__Clostridia;o__Eubacteriales;f__Lachnospiraceae;g__Brotolimicola	3.99563453696403e-05	0.000146141072707593	2.84025240667695e-05	2.19016752204876e-05	1.91994861519343e-05	3.5467947407293e-05	6.21507023829593e-05	0.000236670810113425	0.000207068031708799	4.55973480582369e-06	4.93587334065776e-05	2.64221538223367e-05	0.2088	0.8068	0.7958	0.9998
k__Bacteria;p__Proteobacteria;c__Gammaproteobacteria;o__Xanthomonadales;f__Xanthomonadaceae;g__Pseudoxanthomonas	1.13829123436766e-05	6.42378341571836e-06	1.26718953528664e-05	2.44783428934861e-05	1.13451509079612e-05	5.21587461871957e-06	3.28091690691158e-05	1.58805089037147e-05	1.15037795393777e-05	1.15079021289836e-05	1.17356429078576e-05	1.11642903474662e-05	0.2065	0.4526	0.6482	0.9998
k__Bacteria;p__Firmicutes;c__Bacilli;o__Bacillales;f__Bacillaceae;g__Virgibacillus	0.000147513251800707	0.000126869722460438	0.000329469279174527	0.000362451252668461	0.000279556154424376	0.000194030535816368	0.000289947697383162	0.000269456376882385	0.000352508673028074	0.000305285101761339	0.0003762309049872	0.000256034391968558	0.2056	0.4348	0.6363	0.9998
k__Bacteria;p__Firmicutes;c__Bacilli;o__Bacillales;f__Bacillaceae;g__Ectobacillus	6.03991267215493e-06	9.31448595279162e-06	4.36961908719531e-06	5.58277995816351e-06	4.6544208853174e-06	4.17269969497565e-06	1.20033545374814e-05	7.68411721147485e-06	8.21698538526979e-06	6.07964640776492e-06	1.13904769399794e-05	3.34928710423986e-06	0.204	0.3855	0.5967	0.9998
k__Bacteria;p__Proteobacteria;c__Deltaproteobacteria;o__Desulfuromonadales;f__Geobacteraceae;g__Geomonas	1.02213906759545e-05	1.22051884898649e-05	8.73923817439062e-06	1.24538937528263e-05	1.07633482972965e-05	5.73746208059152e-06	1.52042490808098e-05	3.89328605381392e-05	1.4242774667801e-05	6.73103709431117e-06	9.31948113271045e-06	1.04200043243018e-05	0.2035	0.3854	0.5975	0.9998
k__Bacteria;p__Fusobacteria;c__Fusobacteriia;o__Fusobacteriales;f__Fusobacteriaceae;g__Cetobacterium	3.08964763614079e-05	1.70230260516536e-05	4.28222670545141e-05	3.26377905246482e-05	1.57086704879462e-05	2.55577856317259e-05	4.2411852699101e-05	3.99574094996692e-05	4.46456205932992e-05	2.67070181483959e-05	4.21102480811361e-05	2.27007237065146e-05	0.2028	0.3753	0.589	0.9998
k__Bacteria;p__Firmicutes;c__Clostridia;o__Eubacteriales;f__Peptostreptococcaceae;g__Clostridioides	0.000968476766546689	0.000805863629501868	0.000425600899092823	0.000655761922778129	0.000333663797216191	0.000563314458821713	0.00114885439984294	0.00188440167749401	0.000883325928916503	0.000373463993619845	0.000593340298782565	0.000628549546562348	0.2019	0.3846	0.5995	0.9998
k__Bacteria;p__Proteobacteria;c__Gammaproteobacteria;o__Alteromonadales;f__Idiomarinaceae;g__Idiomarina	3.71686933671073e-06	1.02780534651494e-05	6.11746672207344e-06	3.00611228516496e-06	6.69073002264376e-06	1.09533366993111e-05	7.46875393443288e-06	1.22945875383598e-05	4.65629171831955e-06	8.46807892510114e-06	9.66464710058861e-06	9.67571830113738e-06	0.2017	0.5088	0.6918	0.9998
k__Bacteria;p__Proteobacteria;c__Gammaproteobacteria;o__Xanthomonadales;f__Xanthomonadaceae;g__Stenotrophomonas	1.1615216677221e-05	1.31687560022226e-05	2.18480954359766e-05	2.96316782394832e-05	1.83267822359372e-05	2.13850859367502e-05	2.77410860421793e-05	2.3820763355572e-05	2.13641620017015e-05	2.27986740291185e-05	1.86389622654209e-05	4.09357312740428e-05	0.1973	0.4385	0.6527	0.9998
k__Bacteria;p__Firmicutes;c__Clostridia;o__Eubacteriales;f__Eubacteriaceae;g__Eubacterium	0.0292278343335584	0.0239369441419913	0.0125456133612465	0.00744528124112928	0.00660433233496005	0.011532298781989	0.0295133146543354	0.0456731120188046	0.0483010834916929	0.00336682132852868	0.0112990079584917	0.0128873124910918	0.1957	0.5953	0.7423	0.9998
k__Bacteria;p__Firmicutes;c__Bacilli;o__Lactobacillales;f__Enterococcaceae;g__Vagococcus	0.000127999687782976	0.000159631017880601	8.47706102915891e-05	0.000133557274383758	7.2434425027752e-05	6.0504145577147e-05	0.000113365015076213	0.000109370601643325	8.40871504425942e-05	0.00039170293284314	8.11140024513687e-05	0.000195747224092241	0.195	0.6079	0.7484	0.9998
k__Bacteria;p__Firmicutes;c__Bacilli;o__Lactobacillales;f__Lactobacillaceae;g__Secundilactobacillus	2.90380416930526e-05	3.9185078835882e-05	5.11245433201851e-05	5.92633564789664e-05	2.38539070372517e-05	2.29498483223661e-05	4.13448878513249e-05	3.04803316055169e-05	2.65682527457057e-05	0.000141134648751686	2.55422816229842e-05	0.000100106470115614	0.1934	0.67	0.7728	0.9998
k__Archaea;p__Euryarchaeota;c__Methanomicrobia;o__Methanosarcinales;f__Methanosarcinaceae;g__Methanolobus	3.48456500316631e-06	7.06616175729019e-06	5.24354290463437e-06	6.87111379466278e-06	4.6544208853174e-06	7.30222446620739e-06	1.06696484777613e-05	1.02454896152998e-05	1.56122722320126e-05	3.6912138904287e-06	6.55815338968513e-06	4.46571613898648e-06	0.1924	0.3664	0.5995	0.9998
k__Bacteria;p__Actinobacteria;c__Coriobacteriia;o__Eggerthellales;f__Eggerthellaceae;g__Paraeggerthella	3.8097910701285e-05	6.13471316201103e-05	5.98637814945758e-05	5.15333534599708e-05	4.50897023265123e-05	2.86873104029576e-05	0.00011976680416287	7.53043486724535e-05	5.2862605978569e-05	5.99279431622543e-05	5.0394231310212e-05	3.83307301929673e-05	0.1874	0.3742	0.6165	0.9998
k__Bacteria;p__Proteobacteria;c__Alphaproteobacteria;o__Caulobacterales;f__Caulobacteraceae;g__Brevundimonas	7.8983473405103e-06	1.12416209775071e-05	1.44197429877445e-05	2.44783428934861e-05	1.89085848466019e-05	1.61692113180307e-05	1.36038018091456e-05	1.74173323460096e-05	1.28732771035893e-05	1.32449439597736e-05	1.48421366187611e-05	9.75014690345382e-05	0.1869	0.6489	0.7733	0.9998
k__Bacteria;p__Bacteroidota;c__Bacteroidia;o__Bacteroidales;f__Rikenellaceae;g__Mucinivorans	7.06205173975038e-05	7.67642118178343e-05	9.83164294618945e-05	0.000201409523106053	0.000180649710611381	0.000112662891764343	0.000211792522283561	0.000449520856871278	9.36736333920757e-05	0.000150688378821031	0.00013357922956885	7.18236012353659e-05	0.186	0.4851	0.7015	0.9998
k__Bacteria;p__Firmicutes;c__Clostridia;o__Eubacteriales;f__Clostridiaceae;g__Lutispora	7.61958214025699e-05	8.41515627459105e-05	3.88896098760383e-05	6.52755810492964e-05	2.7635624006572e-05	5.11155712634517e-05	0.000104295813870116	0.000160341912479442	8.35393514169096e-05	1.78046787655973e-05	9.18141474555918e-05	5.87985958299887e-05	0.1852	0.4376	0.6722	0.9998
k__Bacteria;p__Firmicutes;c__Bacilli;o__Lactobacillales;f__Lactobacillaceae;g__Pediococcus	4.50670407076176e-05	4.88207539594595e-05	2.84025240667695e-05	6.9999471783127e-05	2.73447227012397e-05	2.71225480173417e-05	3.89442169438286e-05	2.4845312317102e-05	2.93072478741289e-05	0.000238843251733622	2.86487753338877e-05	0.000102339328185107	0.1844	0.7597	0.8083	0.9998
k__Bacteria;p__Calditrichaeota;c__Calditrichia;o__Calditrichales;f__Calditrichaceae;g__Caldithrix	8.13065167405472e-06	8.67210761121978e-06	7.86531435695156e-06	1.15950045284934e-05	1.22178548239582e-05	6.25904954246348e-06	1.7071437564418e-05	8.96480341338732e-06	1.28732771035893e-05	1.23764230443786e-05	1.03549790363449e-05	1.11642903474662e-05	0.1827	0.3928	0.6419	0.9998
k__Bacteria;p__Firmicutes;c__Bacilli;o__Lactobacillales;f__Carnobacteriaceae;g__Marinilactibacillus	1.6028999014565e-05	2.37679986381579e-05	9.61316199182969e-06	9.01833685549489e-06	6.69073002264376e-06	8.3453993899513e-06	1.78716612002501e-05	2.66382729997795e-05	1.94468654118052e-05	9.77086029819363e-06	1.17356429078576e-05	9.67571830113738e-06	0.1783	0.3913	0.6487	0.9998
k__Bacteria;p__Firmicutes;c__Clostridia;o__Eubacteriales;f__Eubacteriaceae;g__Aminicella	5.71468660519275e-05	5.78140507414652e-05	4.02004956021969e-05	3.04905674638161e-05	2.47266109532487e-05	4.12054094878846e-05	6.50848557143436e-05	7.32552507493935e-05	5.34104050042537e-05	6.83960220873554e-05	3.03746051732785e-05	4.3168589343536e-05	0.1773	0.4172	0.6709	0.9998
k__Bacteria;p__Bacteroidota;c__Cytophagia;o__Cytophagales;f__Cytophagaceae;g__Aquirufa	1.09183036765878e-05	1.05992426359353e-05	2.84025240667695e-05	2.19016752204876e-05	2.06539926785959e-05	1.66907987799026e-05	2.5607156346627e-05	1.71611951056272e-05	2.71160517713903e-05	1.9758850825236e-05	2.79584433981313e-05	2.08400086486036e-05	0.177	0.4258	0.6777	0.9998
k__Bacteria;p__Proteobacteria;c__Alphaproteobacteria;o__Hyphomicrobiales;f__Devosiaceae;g__Devosia	8.59526034114356e-06	8.9932967820057e-06	8.30227626567109e-06	9.87722607982774e-06	8.14523654930544e-06	1.04317492374391e-05	2.24062618032986e-05	2.84312336824569e-05	5.75188976968886e-06	8.03381846740365e-06	1.41518046830048e-05	7.07071722006193e-06	0.1755	0.4087	0.6676	0.9998
k__Bacteria;p__Proteobacteria;c__Gammaproteobacteria;o__unclassified;f__unclassified;g__Candidatus_Kentron	8.82756467468798e-06	6.10259424493244e-06	8.30227626567109e-06	4.29444612166424e-06	6.69073002264376e-06	6.78063700433544e-06	1.04029072658172e-05	1.38314109806547e-05	6.84748782105816e-06	4.34260457697495e-06	1.13904769399794e-05	9.67571830113738e-06	0.1739	0.382	0.649	0.9998
k__Bacteria;p__Bacteroidota;c__Bacteroidia;o__Marinilabiliales;f__Prolixibacteraceae;g__Puteibacter	2.23012160202644e-05	1.9592539417941e-05	4.36961908719531e-05	6.01222457032993e-05	6.02165702037938e-05	3.85974721785248e-05	4.80134181499256e-05	3.40662529708718e-05	4.54673191318262e-05	5.42825572121868e-05	5.79878826035317e-05	6.21478829342286e-05	0.1738	0.4996	0.7279	0.9998
k__Bacteria;p__Firmicutes;c__Bacilli;o__Bacillales;f__Bacillaceae;g__Calidifontibacillus	8.13065167405472e-06	1.92713502471551e-06	3.05873336103672e-06	2.14722306083212e-06	4.6544208853174e-06	5.73746208059152e-06	6.40178908665675e-06	7.94025445185734e-06	8.76478441095445e-06	2.60556274618497e-06	3.45165967878165e-06	3.72143011582207e-06	0.1734	0.482	0.719	0.9998
k__Bacteria;p__Firmicutes;c__Bacilli;o__Lactobacillales;f__Aerococcaceae;g__Aerococcus	3.29872153633077e-05	2.95494037123044e-05	2.27220192534156e-05	4.16561273801431e-05	1.77449796252726e-05	2.24282608604941e-05	5.60156545082466e-05	5.58379184033839e-05	3.31418410539215e-05	2.90954506657321e-05	2.7268111462375e-05	2.41892957528435e-05	0.173	0.3424	0.6133	0.9998
k__Bacteria;p__Cyanobacteria;c__unclassified;o__Synechococcales;f__Synechococcaceae;g__Synechococcus	7.8983473405103e-06	1.31687560022226e-05	1.04870858092687e-05	1.15950045284934e-05	9.30884177063479e-06	1.56476238561587e-05	1.86718848360822e-05	2.3308488874807e-05	1.78034683347512e-05	7.38242778085741e-06	1.79486303296646e-05	9.67571830113738e-06	0.1716	0.3321	0.6054	0.9998
k__Bacteria;p__Bacteroidota;c__Flavobacteriia;o__Flavobacteriales;f__Flavobacteriaceae;g__Winogradskyella	2.13719986860867e-05	2.24832419550142e-05	3.97635336934773e-05	4.98155750113051e-05	3.60717618612098e-05	2.76441354792137e-05	4.37455587588211e-05	3.86767232977567e-05	4.1084926926349e-05	4.73343898890269e-05	4.79780695350649e-05	3.20042989960698e-05	0.1714	0.4048	0.672	0.9998
k__Bacteria;p__Proteobacteria;c__Deltaproteobacteria;o__Syntrophales;f__Smithellaceae;g__Smithella	8.36295600759914e-06	4.81783756178877e-06	6.9913905395125e-06	3.43555689733139e-06	2.3272104426587e-06	1.56476238561587e-06	1.22700957494254e-05	6.65956824994487e-06	4.93019123116188e-06	2.60556274618497e-06	3.45165967878165e-06	5.2100021621509e-06	0.1712	0.4929	0.7283	0.9998
k__Bacteria;p__Proteobacteria;c__Deltaproteobacteria;o__Desulfovibrionales;f__Desulfovibrionaceae;g__Desulfobaculum	4.41378233734399e-06	1.28475668314367e-06	6.9913905395125e-06	7.73000301899562e-06	5.81802610664675e-06	3.12952477123174e-06	1.62712139285859e-05	1.51120971825672e-05	3.56069366695024e-06	1.73704183078998e-06	4.83232355029431e-06	4.09357312740428e-06	0.1703	0.5857	0.7713	0.9998
k__Bacteria;p__Bacteroidota;c__Flavobacteriia;o__Flavobacteriales;f__Flavobacteriaceae;g__Algibacter	7.43373867342146e-06	1.34899451730085e-05	1.52936668051836e-05	2.74844551786511e-05	2.47266109532487e-05	1.46044489324148e-05	2.32064854391307e-05	1.58805089037147e-05	2.6020453720021e-05	2.08445019694797e-05	2.48519496872279e-05	1.60021494980349e-05	0.1682	0.4467	0.7066	0.9998
k__Bacteria;p__Bacteroidota;c__Bacteroidia;o__Bacteroidales;f__Prevotellaceae;g__Hallella	7.06205173975038e-05	0.000121088317386291	0.000122786296350188	0.000150735058870415	0.000212357952892606	0.000111619716840599	0.000184051436241382	0.000105272405797205	0.000162148511602657	0.000183475043377191	0.000221251385409904	0.000151462205713958	0.1659	0.4568	0.7165	0.9998
k__Bacteria;p__Tenericutes;c__Mollicutes;o__Acholeplasmatales;f__Acholeplasmataceae;g__Haploplasma	1.04536950094989e-05	1.41323235145804e-05	7.86531435695156e-06	7.73000301899562e-06	2.61811174799104e-06	1.66907987799026e-05	1.33370605972016e-05	1.58805089037147e-05	1.20515785650624e-05	7.8166882385549e-06	9.66464710058861e-06	1.04200043243018e-05	0.165	0.4592	0.7194	0.9998
k__Bacteria;p__Bacteroidota;c__Bacteroidia;o__Bacteroidales;f__Barnesiellaceae;g__Coprobacter	0.000272957591914694	0.000340139331862287	0.000749389673453996	0.000805208647812044	0.000672854719233696	0.00052784651141442	0.000708464658923347	0.000436970132092536	0.000688309475772766	0.000742802512891564	0.000923664130041969	0.000687720285403918	0.1627	0.4781	0.7336	0.9998
k__Bacteria;p__Proteobacteria;c__Gammaproteobacteria;o__Aeromonadales;f__Aeromonadaceae;g__Aeromonas	2.69473026911528e-05	1.54170801977241e-05	2.44698668882937e-05	3.82205704828117e-05	5.0035024517162e-05	1.51260363942867e-05	3.52098399766121e-05	4.73853894707616e-05	4.40978215676146e-05	2.54042367753034e-05	3.31359329163038e-05	2.38171527412612e-05	0.1624	0.4165	0.6967	0.9998
k__Bacteria;p__Bacteroidota;c__Bacteroidia;o__Bacteroidales;f__Dysgonomonadaceae;g__Seramator	6.48129090588933e-05	8.06184818672654e-05	0.000156869325230312	0.000178648958661232	0.00016930455970342	7.51085945095617e-05	0.000171247858068068	9.09287203357857e-05	0.000146262339857802	0.000165453234382745	0.000187425120557843	0.000131738626100101	0.161	0.4791	0.7368	0.9998
k__Bacteria;p__Bacteroidota;c__Bacteroidia;o__Bacteroidales;f__Rikenellaceae;g__Rikenella	0.002144168998615	0.00126773365709202	0.000164297677678544	0.00538394710273045	0.00263382041847898	0.00196951425602851	0.00979980538561177	0.0185002805983468	0.000231445088351766	0.00326954698600444	0.00301985705296606	0.000168208641235158	0.1593	1.238	0.8976	0.9998
k__Bacteria;p__Bacteroidota;c__Bacteroidia;o__Bacteroidales;f__Rikenellaceae;g__Alistipes	0.0138181586722228	0.0170111420523346	0.025990057368729	0.0448207047271975	0.0627229758505372	0.0397986881032159	0.0468784342931038	0.0447943051470522	0.0388137521658604	0.0289024218922856	0.0626465876719833	0.0227163537130011	0.1582	0.4832	0.7434	0.9998
k__Bacteria;p__Firmicutes;c__Tissierellia;o__Tissierellales;f__Gottschalkiaceae;g__Gottschalkia	2.29981290208976e-05	3.43672412740932e-05	1.13610096267078e-05	1.07361153041606e-05	6.69073002264376e-06	6.78063700433544e-06	2.5340415134683e-05	2.97119198843694e-05	1.58861717448549e-05	1.06393812135886e-05	1.27711408114921e-05	1.30250054053772e-05	0.1565	0.4615	0.7345	0.9998
k__Bacteria;p__Proteobacteria;c__Betaproteobacteria;o__Burkholderiales;f__Sutterellaceae;g__Mesosutterella	7.66604300696588e-06	9.31448595279162e-06	4.36961908719531e-06	3.00611228516496e-06	4.07261827465272e-06	6.25904954246348e-06	9.06920120609706e-06	1.43436854614197e-05	7.39528684674281e-06	4.55973480582369e-06	6.90331935756329e-06	3.72143011582207e-06	0.153	0.4034	0.7045	0.9998
k__Bacteria;p__Firmicutes;c__Clostridia;o__Eubacteriales;f__Peptostreptococcaceae;g__Proteocatella	1.37059556791208e-05	1.99137285887269e-05	8.73923817439062e-06	1.07361153041606e-05	8.14523654930544e-06	9.38857431369522e-06	2.05390733196904e-05	3.38101157304893e-05	2.10902624888591e-05	5.42825572121868e-06	1.24259748436139e-05	9.30357528955517e-06	0.1523	0.3826	0.6906	0.9998
k__Bacteria;p__Bacteroidota;c__Bacteroidia;o__Bacteroidales;f__Porphyromonadaceae;g__Microbacter	4.32086060392622e-05	5.94199965953948e-05	0.000124971105893786	0.000132268940547258	0.000102688160782315	6.67631951196104e-05	0.000140572618694504	6.50588590571537e-05	0.000106273010982823	0.000127672574563063	0.000118737092950089	9.30357528955517e-05	0.1523	0.4747	0.7484	0.9998
k__Bacteria;p__Bacteroidota;c__Bacteroidia;o__Bacteroidales;f__Dysgonomonadaceae;g__Proteiniphilum	0.000171440598155782	0.000220978149500711	0.000642334005817711	0.000949931482112129	0.000585875228939327	0.000304085490271351	0.000512943350568372	0.000394963624669807	0.000638733663948305	0.000449025313259209	0.000661337994454564	0.000498299492508575	0.1496	0.5191	0.7732	0.9998
k__Bacteria;p__Proteobacteria;c__Betaproteobacteria;o__Burkholderiales;f__Oxalobacteraceae;g__Herbaspirillum	5.80760833861051e-06	5.4602159033606e-06	1.26718953528664e-05	5.58277995816351e-06	4.6544208853174e-06	8.86698685182326e-06	7.20201272248884e-06	1.20384502979773e-05	7.39528684674281e-06	3.47408366157996e-06	1.24259748436139e-05	1.52578634748705e-05	0.1475	0.4675	0.7524	0.9998
k__Bacteria;p__Proteobacteria;c__Betaproteobacteria;o__Burkholderiales;f__Comamonadaceae;g__Variovorax	1.41705643462097e-05	1.12416209775071e-05	2.66546764318914e-05	4.03677935436438e-05	1.71631770146079e-05	1.92987360892624e-05	4.05446642154928e-05	2.86873709228394e-05	1.75295688219089e-05	4.32089155409007e-05	2.62326135587405e-05	1.11642903474662e-05	0.1464	0.5017	0.7704	0.9998
k__Bacteria;p__Bacteroidota;c__Bacteroidia;o__Bacteroidales;f__Rikenellaceae;g__Millionella	0.00132576083153801	0.000783701576717639	0.000194885011288911	0.00322427014814551	0.0017244629380101	0.00127736769412442	0.00573733672770417	0.0108312754840546	0.0002284321937105	0.00195656049215606	0.00191774211753108	0.00013322719814643	0.146	1.08	0.8924	0.9998
k__Bacteria;p__Firmicutes;c__Clostridia;o__Eubacteriales;f__Lachnospiraceae;g__Roseburia	0.0184904957328017	0.0650716412445438	0.00616159987485411	0.0116817523401511	0.00808065645952167	0.010440616224291	0.0316459106438279	0.0504075527700346	0.0202187142389949	0.00606401303128781	0.0185409351305435	0.00915509022793387	0.1449	0.5872	0.8051	0.9998
k__Bacteria;p__Firmicutes;c__Bacilli;o__Lactobacillales;f__Carnobacteriaceae;g__Desemzia	3.94917367025515e-06	5.78140507414652e-06	4.80658099591484e-06	6.44166918249635e-06	1.45450652666169e-06	6.25904954246348e-06	1.14698721135933e-05	1.84418813075396e-05	4.38239220547722e-06	1.08565114424374e-06	3.10649371090348e-06	9.30357528955517e-06	0.1438	0.6015	0.8111	0.9998
k__Bacteria;p__Firmicutes;c__Bacilli;o__Lactobacillales;f__Lactobacillaceae;g__Paucilactobacillus	1.1615216677221e-05	8.67210761121978e-06	9.17620008311015e-06	8.58889224332847e-06	5.81802610664675e-06	9.38857431369522e-06	7.20201272248884e-06	1.20384502979773e-05	6.57358830821584e-06	3.82149202773795e-05	4.48715758241614e-06	2.00957226254392e-05	0.1427	0.671	0.8316	0.9998
k__Bacteria;p__Firmicutes;c__Clostridia;o__Eubacteriales;f__Eubacteriales_Family_XIII.Incertae_Sedis;g__Ihubacter	0.00012823199211652	9.18601028447725e-05	0.000114047058175798	0.000103496151532108	3.95625775251979e-05	6.15473205008909e-05	0.000200055908958023	0.000227449869459655	0.000119146288086412	5.6670989729523e-05	0.000117356429078576	4.1307874285625e-05	0.1425	0.4216	0.7353	0.9998
k__Bacteria;p__Proteobacteria;c__Betaproteobacteria;o__Burkholderiales;f__Oxalobacteraceae;g__Janthinobacterium	1.71905206822871e-05	3.21189170785918e-05	6.03007434032953e-05	9.5336703900946e-05	4.62533075478416e-05	4.798604649222e-05	2.74743448302352e-05	2.6382135759397e-05	3.01289464126559e-05	4.53802178293882e-05	7.14493553507801e-05	0.000460713048338772	0.1421	0.8494	0.8671	0.9998
k__Bacteria;p__Firmicutes;c__Bacilli;o__Lactobacillales;f__Carnobacteriaceae;g__Carnobacterium	9.12956030829573e-05	0.000159309828709815	6.03007434032953e-05	0.000151593948094748	4.27624918838536e-05	6.83279575052263e-05	6.90859738935041e-05	6.48027218167712e-05	5.97100937996272e-05	0.000540871400062229	5.17748951817247e-05	0.000237427241389448	0.1415	0.8	0.8596	0.9998
k__Bacteria;p__Proteobacteria;c__Gammaproteobacteria;o__Pseudomonadales;f__Pseudomonadaceae;g__Pseudomonas	9.31540377513126e-05	0.000149995342757024	0.000174347801579093	0.000370181255687457	0.000185595032802031	0.000161170525718435	0.000277144119209849	0.000184674950315779	0.000219119610273861	0.000209530670839041	0.000164299000710006	0.000305529412508992	0.1414	0.4444	0.7503	0.9998
k__Bacteria;p__Actinobacteria;c__Actinomycetia;o__Micrococcales;f__Brevibacteriaceae;g__Brevibacterium	1.02213906759545e-05	1.05992426359353e-05	3.05873336103672e-06	5.58277995816351e-06	7.85433524397311e-06	1.04317492374391e-05	9.86942484192916e-06	1.12700385768298e-05	7.39528684674281e-06	1.15079021289836e-05	1.17356429078576e-05	5.95428818531531e-06	0.1408	0.4692	0.7641	0.9998
k__Bacteria;p__Bacteroidota;c__unclassified;o__Candidatus_Sulfidibacteriales;f__unclassified;g__Candidatus_Sulfidibacterium	2.25335203538088e-05	1.44535126853663e-05	3.40830288801234e-05	3.3496679748981e-05	2.5017512258581e-05	2.86873104029576e-05	4.50792648185413e-05	2.30523516344245e-05	2.65682527457057e-05	4.23403946255057e-05	3.76230904987199e-05	2.64221538223367e-05	0.1408	0.4462	0.7524	0.9998
k__Bacteria;p__Firmicutes;c__Bacilli;o__Lactobacillales;f__Carnobacteriaceae;g__Atopobacter	1.04536950094989e-05	8.35091844043386e-06	3.93265717847578e-06	7.3005584068292e-06	4.36351957998506e-06	7.30222446620739e-06	8.535718782209e-06	8.19639169223984e-06	1.04081814880084e-05	6.07964640776492e-06	1.00098130684668e-05	7.81500324322635e-06	0.1403	0.3811	0.7128	0.9998
k__Bacteria;p__Firmicutes;c__Clostridia;o__Eubacteriales;f__Lachnospiraceae;g__Anaerobutyricum	0.000169117554820338	0.000149995342757024	6.3359476764332e-05	0.000103925596144274	5.99256688984615e-05	0.00012518099084927	0.000209125110164121	0.000475134580909528	0.000201042242426268	2.19301531137235e-05	9.28496453592263e-05	0.000135087913204341	0.1402	0.5558	0.8009	0.9998
k__Bacteria;p__Firmicutes;c__Clostridia;o__Thermoanaerobacterales;f__Thermoanaerobacteraceae;g__Calderihabitans	1.95135640177313e-05	9.63567512357753e-06	4.36961908719531e-06	2.14722306083212e-06	2.90901305332337e-07	3.12952477123174e-06	7.73549514637691e-06	1.07577640960648e-05	1.01342819751661e-05	3.03982320388246e-06	3.79682564665981e-06	7.44286023164414e-07	0.1365	0.9411	0.8847	0.9998
k__Bacteria;p__Firmicutes;c__Clostridia;o__Eubacteriales;f__Lachnospiraceae;g__Mobilisporobacter	0.000159360772811472	0.000201064420911985	6.2485552946893e-05	0.000112085043775437	7.01072145850933e-05	8.91914559801046e-05	0.000159777985954475	0.000436457857611771	0.000208985328298695	3.23524040984633e-05	0.000155324685545174	8.03828905017567e-05	0.1346	0.4929	0.7848	0.9998
k__Bacteria;p__Actinobacteria;c__Actinomycetia;o__Micrococcales;f__Micrococcaceae;g__Rothia	1.41705643462097e-05	3.43672412740932e-05	7.42835244823203e-06	8.46005885967854e-05	3.05446370598954e-05	6.78063700433544e-06	4.93471242096458e-05	2.07471164709821e-05	2.35553581044401e-05	3.88663109639258e-05	8.97431516483228e-06	3.2376442007652e-05	0.134	0.7202	0.8524	0.9998
k__Bacteria;p__Proteobacteria;c__Gammaproteobacteria;o__Alteromonadales;f__Alteromonadaceae;g__Catenovulum	7.20143433987704e-06	5.4602159033606e-06	3.49569526975625e-06	6.01222457032993e-06	6.39982871731142e-06	2.08634984748783e-06	5.86830666276869e-06	4.8666075672674e-06	8.21698538526979e-06	4.99399526352119e-06	7.93881726119779e-06	4.83785915056869e-06	0.131	0.4374	0.7646	0.9998
k__Bacteria;p__Firmicutes;c__Bacilli;o__Bacillales;f__Bacillaceae;g__Aquibacillus	9.0598690082324e-06	1.1883999319079e-05	9.61316199182969e-06	9.44778146766132e-06	2.61811174799104e-06	4.69428715684761e-06	1.28035781733135e-05	2.51014495574845e-05	1.06820810008507e-05	6.29677663661367e-06	2.76132774302532e-06	8.18714625480855e-06	0.1294	0.5268	0.8059	0.9998
k__Bacteria;p__Firmicutes;c__Bacilli;o__Bacillales;f__Sporolactobacillaceae;g__Sporolactobacillus	7.52666040683923e-05	9.31448595279162e-05	4.1948343237075e-05	4.42327950531416e-05	2.73447227012397e-05	6.46768452721226e-05	7.17533860129444e-05	0.000114493346450975	7.06660743133202e-05	5.01570828640606e-05	6.14395422823133e-05	5.17278786099268e-05	0.129	0.3855	0.738	0.9998
k__Bacteria;p__Bacteroidota;c__Flavobacteriia;o__Flavobacteriales;f__Flavobacteriaceae;g__Nonlabens	1.37059556791208e-05	1.86289719055832e-05	4.89397337765875e-05	5.0674464235638e-05	3.08355383652277e-05	5.00723963397078e-05	4.08114054274368e-05	3.73960370958443e-05	3.67025347208717e-05	3.62607482177408e-05	4.10747501775016e-05	4.72621624709403e-05	0.1289	0.4788	0.7878	0.9998
k__Bacteria;p__Tenericutes;c__Mollicutes;o__Mycoplasmatales;f__Mycoplasmataceae;g__Mycoplasma	0.00138499843659184	0.000841836816629891	0.00341704212618673	0.00131452995784142	0.00109407980935492	0.00275033068645083	0.00171674644007179	0.00187390005063833	0.00326241709746495	0.00303222364587276	0.00150941077753121	0.00132892269436006	0.1289	0.5267	0.8067	0.9998
k__Bacteria;p__Proteobacteria;c__Gammaproteobacteria;o__Legionellales;f__Legionellaceae;g__Legionella	2.83411286924193e-05	3.69367546403805e-05	3.58308765150016e-05	4.33739058288088e-05	3.63626631665422e-05	2.24282608604941e-05	6.05502551112951e-05	5.37888204803239e-05	3.88937308236104e-05	4.47288271428419e-05	3.65875925950855e-05	2.53057247875901e-05	0.1259	0.3563	0.7239	0.9998
k__Bacteria;p__Actinobacteria;c__Coriobacteriia;o__Eggerthellales;f__Eggerthellaceae;g__Enterorhabdus	0.000511998751131903	0.000985408375971196	0.000996710113789251	0.000810361983158041	0.00066092776571507	0.000947202830759473	0.00164819394860217	0.00134292755132542	0.000450564698625627	0.00108890809767647	0.000987865000067307	0.000934451102082922	0.1254	0.4347	0.773	0.9998
k__Bacteria;p__Actinobacteria;c__Actinomycetia;o__Streptomycetales;f__Streptomycetaceae;g__Streptomyces	0.000399098845029315	0.000572680291511291	0.00105963262864486	0.00104569763062524	0.000786306228313308	0.000730222446620739	0.000675388748642287	0.00061908371000449	0.00113257448560302	0.00131624344728111	0.000998910311039409	0.000919937524631216	0.1252	0.4888	0.7978	0.9998
k__Bacteria;p__Firmicutes;c__Clostridia;o__Eubacteriales;f__Lachnospiraceae;g__Anaerosporobacter	0.000536623010487611	0.000844727519166964	0.000188767544566837	0.000326377905246482	0.000214976064640597	0.000351549949301699	0.000638578461394011	0.00137776221601744	0.000745006674931128	0.000114861891060987	0.000467009554539157	0.000234822240308373	0.1238	0.5172	0.8108	0.9998
k__Bacteria;p__Firmicutes;c__Clostridia;o__Eubacteriales;f__Eubacteriaceae;g__Alkalibaculum	5.6914561718383e-05	7.77277793301921e-05	3.23351812452453e-05	4.80977965626394e-05	1.33814600452875e-05	4.32917593353724e-05	6.42846320785115e-05	9.29778182588456e-05	5.42321035427806e-05	1.9758850825236e-05	6.86880276077548e-05	3.49814430887275e-05	0.1227	0.4463	0.7835	0.9998
k__Bacteria;p__Firmicutes;c__Clostridia;o__Eubacteriales;f__Clostridiaceae;g__Butyricicoccus	0.0125818350090994	0.00275869378788025	0.00121650195387517	0.00344199856651388	0.00151239588642282	0.00589393831915311	0.0234140101020232	0.00891767416115694	0.00416108139910062	0.000448591052801512	0.00416960489196823	0.00315093487906655	0.1206	0.7953	0.8795	0.9998
k__Bacteria;p__Proteobacteria;c__Deltaproteobacteria;o__Desulfovibrionales;f__Desulfovibrionaceae;g__Humidesulfovibrio	3.25226066962189e-06	4.17545922021693e-06	6.55442863079297e-06	2.57666767299854e-06	4.94532219064973e-06	2.60793730935978e-06	1.54709902927538e-05	1.51120971825672e-05	2.46509561558094e-06	1.95417205963873e-06	4.48715758241614e-06	2.23285806949324e-06	0.1198	0.5372	0.8236	0.9998
k__Bacteria;p__Firmicutes;c__Erysipelotrichia;o__Erysipelotrichales;f__Erysipelotrichaceae;g__Stecheria	1.3241347012032e-05	9.63567512357753e-06	1.13610096267078e-05	8.58889224332847e-06	4.07261827465272e-06	6.25904954246348e-06	1.20033545374814e-05	2.3820763355572e-05	1.53383727191703e-05	3.25695343273121e-06	1.07001450042231e-05	7.81500324322635e-06	0.119	0.42	0.777	0.9998
k__Bacteria;p__Firmicutes;c__Clostridia;o__Eubacteriales;f__Oscillospiraceae;g__Harryflintia	3.53102586987519e-05	4.11122138605975e-05	7.86531435695156e-06	1.54600060379912e-05	6.98163132797609e-06	9.91016177556717e-06	3.81439933079965e-05	5.53256439226189e-05	3.23201425153945e-05	3.03982320388246e-06	1.82937962975427e-05	1.22807193822128e-05	0.1182	0.6342	0.8522	0.9998
k__Bacteria;p__Firmicutes;c__Clostridia;o__Eubacteriales;f__Eubacteriales_Family_XIII.Incertae_Sedis;g__Mobilibacterium	3.87948237019182e-05	3.56519979572369e-05	2.27220192534156e-05	2.8343344402984e-05	1.42541639612845e-05	4.69428715684761e-05	6.34844084426794e-05	6.22413494129463e-05	4.13588264391913e-05	2.08445019694797e-05	3.48617627556946e-05	1.86071505791103e-05	0.1167	0.3891	0.7643	0.9998
k__Bacteria;p__Firmicutes;c__Clostridia;o__Halanaerobiales;f__Halanaerobiaceae;g__Halothermothrix	5.34299967152167e-06	1.1562810148293e-05	1.74784763487812e-06	3.00611228516496e-06	2.61811174799104e-06	2.08634984748783e-06	6.40178908665675e-06	1.15261758172123e-05	3.83459317979257e-06	1.08565114424374e-06	5.17748951817247e-06	4.09357312740428e-06	0.1139	0.5514	0.8364	0.9998
k__Bacteria;p__Firmicutes;c__Bacilli;o__Bacillales;f__Bacillaceae;g__Psychrobacillus	1.1615216677221e-05	3.05129712246622e-05	8.73923817439062e-06	1.03066706919942e-05	8.14523654930544e-06	4.69428715684761e-06	2.18727793794106e-05	2.6382135759397e-05	1.58861717448549e-05	7.38242778085741e-06	1.17356429078576e-05	5.5821451737331e-06	0.1133	0.4643	0.8072	0.9998
k__Bacteria;p__Bacteroidota;c__Flavobacteriia;o__Flavobacteriales;f__Schleiferiaceae;g__Phaeocystidibacter	7.66604300696588e-06	2.89070253707326e-06	8.73923817439062e-06	9.01833685549489e-06	9.89064438129947e-06	3.6511122331037e-06	1.12031309016493e-05	6.14729376917988e-06	7.66918635958514e-06	8.46807892510114e-06	6.55815338968513e-06	7.81500324322635e-06	0.1132	0.4814	0.814	0.9998
k__Bacteria;p__Actinobacteria;c__Actinomycetia;o__Micromonosporales;f__Micromonosporaceae;g__Actinoplanes	9.29217334177682e-06	6.42378341571836e-06	1.09240477179883e-05	9.87722607982774e-06	5.81802610664675e-06	8.3453993899513e-06	1.49375078688658e-05	1.61366461440972e-05	1.15037795393777e-05	5.42825572121868e-06	1.55324685545174e-05	4.83785915056869e-06	0.1125	0.3599	0.7545	0.9998
k__Bacteria;p__Proteobacteria;c__Betaproteobacteria;o__Burkholderiales;f__Sutterellaceae;g__Sutterella	3.53102586987519e-05	3.1155349566234e-05	3.01503717016477e-05	4.29444612166424e-05	6.39982871731142e-05	4.01622345641407e-05	5.25480187529742e-05	0.000100149660989555	3.64286352080294e-05	3.21352738696146e-05	5.69523846998972e-05	3.72143011582207e-05	0.1108	0.3831	0.7724	0.9998
k__Bacteria;p__Firmicutes;c__Erysipelotrichia;o__Erysipelotrichales;f__Erysipelotrichaceae;g__Massilicoli	0.000147280947467163	0.000266265822581526	9.21989627398211e-05	0.000156747283440745	8.87248981263629e-05	0.000102231142526903	0.000332092808870319	0.000248196985930638	0.000179951979937408	6.79617616296579e-05	9.87174668131551e-05	0.000183466504710028	0.1102	0.4089	0.7875	0.9998
k__Bacteria;p__Proteobacteria;c__Gammaproteobacteria;o__Enterobacterales;f__Enterobacteriaceae;g__Klebsiella	0.0056354708274541	0.00383596226669622	0.00142143708906464	0.00174053901311051	0.000994882464236593	0.00293236471064414	0.0042345167396115	0.0114447241747706	0.00444867588758507	0.000515467163286926	0.00294668186777589	0.00171111356725499	0.1097	0.6106	0.8574	0.9998
k__Bacteria;p__Proteobacteria;c__Gammaproteobacteria;o__Alteromonadales;f__Shewanellaceae;g__Shewanella	3.18256936955856e-05	3.24401062493777e-05	3.32091050626844e-05	4.03677935436438e-05	3.78171696932038e-05	1.66907987799026e-05	5.01473478454779e-05	4.37994681054066e-05	4.82063142602495e-05	3.12667529542196e-05	2.96842732375222e-05	3.12600129729054e-05	0.1082	0.3555	0.7609	0.9998
k__Bacteria;p__Bacteroidota;c__Flavobacteriia;o__Flavobacteriales;f__Cryomorphaceae;g__Cryomorpha	4.18147800379957e-06	2.89070253707326e-06	1.09240477179883e-05	1.80366737109898e-05	8.72703915997012e-06	6.78063700433544e-06	1.36038018091456e-05	7.68411721147485e-06	6.84748782105816e-06	1.43305951040173e-05	9.31948113271045e-06	5.2100021621509e-06	0.1081	0.5576	0.8463	0.9998
k__Bacteria;p__Firmicutes;c__Bacilli;o__Bacillales;f__Bacillaceae;g__Niallia	2.02104770183646e-05	1.47747018561522e-05	1.00501239005492e-05	4.72389073383066e-06	6.98163132797609e-06	1.46044489324148e-05	3.17422042213397e-05	3.66276253746968e-05	2.10902624888591e-05	3.25695343273121e-06	1.07001450042231e-05	5.95428818531531e-06	0.1076	0.5531	0.8458	0.9998
k__Bacteria;p__Proteobacteria;c__Deltaproteobacteria;o__Desulfovibrionales;f__Desulfovibrionaceae;g__Desulfolutivibrio	3.48456500316631e-06	2.89070253707326e-06	5.24354290463437e-06	1.28833383649927e-06	4.07261827465272e-06	2.60793730935978e-06	1.6804696352474e-05	1.92102930286871e-05	1.91729658989629e-06	3.25695343273121e-06	1.72582983939082e-06	7.44286023164414e-07	0.1072	0.7511	0.8865	0.9998
k__Bacteria;p__Firmicutes;c__Clostridia;o__Eubacteriales;f__Peptococcaceae;g__Candidatus_Formimonas	2.55534766898863e-05	3.5009619615665e-05	1.83524001662203e-05	2.44783428934861e-05	1.42541639612845e-05	1.98203235511343e-05	5.20145363290861e-05	5.37888204803239e-05	3.47852381309755e-05	1.23764230443786e-05	1.76034643617864e-05	1.86071505791103e-05	0.1066	0.3661	0.7708	0.9998
k__Bacteria;p__Actinobacteria;c__Actinomycetia;o__Actinomycetales;f__Actinomycetaceae;g__Varibaculum	8.36295600759914e-06	1.25263776606508e-05	6.9913905395125e-06	4.72389073383066e-06	3.49081566398805e-06	8.3453993899513e-06	1.52042490808098e-05	1.43436854614197e-05	9.58648294948143e-06	4.77686503467244e-06	1.03549790363449e-05	3.34928710423986e-06	0.1053	0.4232	0.8036	0.9998
k__Bacteria;p__Firmicutes;c__Clostridia;o__Eubacteriales;f__Peptococcaceae;g__Desulfitibacter	1.53320860139318e-05	2.05561069302987e-05	1.48567048964641e-05	7.73000301899562e-06	5.23622349598207e-06	1.82555611655185e-05	2.48069327107949e-05	4.20065074227292e-05	1.58861717448549e-05	7.38242778085741e-06	1.00098130684668e-05	9.67571830113738e-06	0.1043	0.4628	0.8216	0.9998
k__Bacteria;p__Proteobacteria;c__Epsilonproteobacteria;o__Campylobacterales;f__Sulfurospirillaceae;g__Sulfurospirillum	9.0598690082324e-06	7.06616175729019e-06	5.68050481335391e-06	6.01222457032993e-06	7.56343393864077e-06	6.78063700433544e-06	1.54709902927538e-05	1.30629992595072e-05	9.86038246232375e-06	4.99399526352119e-06	8.62914919695412e-06	4.46571613898648e-06	0.1033	0.3385	0.7602	0.9998
k__Bacteria;p__Actinobacteria;c__Coriobacteriia;o__Eggerthellales;f__Eggerthellaceae;g__Adlercreutzia	0.00509908012130003	0.00475905994353494	0.00881876524177758	0.0101327456240668	0.00798931344964731	0.00558880965395801	0.0166734596761975	0.00747152330195737	0.00526790933049646	0.0103212854283252	0.00865227531680195	0.00558251731674469	0.1026	0.4434	0.817	0.9998
k__Bacteria;p__Firmicutes;c__Tissierellia;o__Tissierellales;f__Tissierellaceae;g__Tissierella	0.00013241347012032	0.000126227344118866	7.20987149387226e-05	5.92633564789664e-05	4.9162320601165e-05	7.71949443570496e-05	0.000157910797470867	0.000215667556402061	0.000125719876394628	4.10376132524132e-05	6.93783595435111e-05	7.40564593048592e-05	0.1006	0.3992	0.8011	0.9998
k__Bacteria;p__Proteobacteria;c__Gammaproteobacteria;o__Enterobacterales;f__Pectobacteriaceae;g__Pectobacterium	1.18475210107654e-05	9.63567512357753e-06	7.42835244823203e-06	2.19016752204876e-05	9.01794046530246e-06	7.82381192807935e-06	1.62712139285859e-05	1.81857440671571e-05	1.5064473206328e-05	1.04222509847399e-05	1.00098130684668e-05	9.30357528955517e-06	0.09886	0.3612	0.7843	0.9998
k__Bacteria;p__Bacteroidota;c__Cytophagia;o__Cytophagales;f__Hymenobacteraceae;g__Pontibacter	6.36513873911712e-05	7.8048968500978e-05	0.00017740653494013	0.000134845608220257	0.000132360093926213	9.96232052175437e-05	0.000121633992646478	0.00013344750223928	0.00014133214862664	0.000137660565090106	0.000181557299103915	8.96864657913119e-05	0.09831	0.4232	0.8163	0.9998
k__Bacteria;p__Firmicutes;c__Bacilli;o__Lactobacillales;f__Lactobacillaceae;g__Loigolactobacillus	4.27439973721734e-05	6.77709150358287e-05	2.53437907057328e-05	8.15944763116205e-05	2.26903018159223e-05	3.33815975598052e-05	2.90747921018994e-05	2.15155281921296e-05	1.86251668732782e-05	0.000301376757642061	2.45067837193497e-05	0.000178256502547877	0.09619	0.9298	0.9176	0.9998
k__Bacteria;p__Firmicutes;c__Bacilli;o__Bacillales;f__Bacillaceae;g__Caldibacillus	4.06532583702736e-05	2.79434578583748e-05	1.26718953528664e-05	1.37422275893256e-05	9.89064438129947e-06	1.82555611655185e-05	2.32064854391307e-05	2.6894410240162e-05	3.61547356951871e-05	1.6284767163656e-05	1.17356429078576e-05	2.67942968339189e-05	0.0959	0.4686	0.8378	0.9998
k__Bacteria;p__Firmicutes;c__Bacilli;o__Lactobacillales;f__Carnobacteriaceae;g__Isobaculum	7.8983473405103e-06	1.50958910269381e-05	3.93265717847578e-06	3.43555689733139e-06	1.45450652666169e-06	5.73746208059152e-06	5.06808302693659e-06	1.20384502979773e-05	4.93019123116188e-06	4.34260457697495e-06	6.90331935756329e-06	4.83785915056869e-06	0.09563	0.542	0.86	0.9998
k__Bacteria;p__Bacteroidota;c__Flavobacteriia;o__Flavobacteriales;f__Weeksellaceae;g__Empedobacter	4.41378233734399e-06	9.31448595279162e-06	2.09741716185375e-05	3.13494566881489e-05	1.57086704879462e-05	1.82555611655185e-05	2.34732266510748e-05	1.02454896152998e-05	1.47905736934856e-05	2.1495892656026e-05	1.96744601690554e-05	1.67464355211993e-05	0.09556	0.5658	0.8659	0.9998
k__Bacteria;p__Bacteroidota;c__Flavobacteriia;o__Flavobacteriales;f__Flavobacteriaceae;g__Flavicella	3.48456500316631e-06	4.81783756178877e-06	3.05873336103672e-06	3.00611228516496e-06	7.85433524397311e-06	4.17269969497565e-06	6.40178908665675e-06	1.79296068267746e-06	4.93019123116188e-06	5.86251617891618e-06	8.28398322907595e-06	5.95428818531531e-06	0.09487	0.5652	0.8667	0.9998
k__Bacteria;p__Firmicutes;c__Bacilli;o__Lactobacillales;f__Enterococcaceae;g__Tetragenococcus	1.37059556791208e-05	1.73442152224396e-05	1.04870858092687e-05	1.20244491406599e-05	6.10892741197908e-06	1.46044489324148e-05	2.82745684660673e-05	1.61366461440972e-05	1.83512673604359e-05	5.42825572121868e-06	1.44969706508829e-05	1.30250054053772e-05	0.09484	0.3792	0.8025	0.9998
k__Bacteria;p__Firmicutes;c__Negativicutes;o__Veillonellales;f__Veillonellaceae;g__Anaeroglobus	3.48456500316631e-06	5.13902673257468e-06	4.36961908719531e-06	3.43555689733139e-06	3.19991435865571e-06	3.12952477123174e-06	9.06920120609706e-06	1.38314109806547e-05	8.21698538526979e-06	1.30278137309248e-06	3.45165967878165e-06	1.86071505791103e-06	0.09451	0.4599	0.8372	0.9998
k__Bacteria;p__Firmicutes;c__Clostridia;o__Eubacteriales;f__Clostridiaceae;g__Serpentinicella	6.50452133924377e-06	4.81783756178877e-06	4.36961908719531e-06	3.00611228516496e-06	5.81802610664675e-06	4.69428715684761e-06	8.80245999415303e-06	8.70866617300482e-06	9.3125834366391e-06	1.73704183078998e-06	5.52265548605063e-06	5.2100021621509e-06	0.0933	0.4003	0.8157	0.9998
k__Bacteria;p__Firmicutes;c__Erysipelotrichia;o__Erysipelotrichales;f__Coprobacillaceae;g__Sharpea	6.82974740620596e-05	6.23106991324681e-05	3.5393914606282e-05	2.49077875056526e-05	4.15988866625242e-05	5.32019211109396e-05	8.5090446610146e-05	9.16971320569332e-05	5.61494001326769e-05	2.84440599791859e-05	3.00294392054003e-05	7.03350291890371e-05	0.0931	0.4279	0.8278	0.9998
k__Bacteria;p__Firmicutes;c__Tissierellia;o__Tissierellales;f__Thermohalobacteraceae;g__Thermohalobacter	1.1615216677221e-05	7.70854009886203e-06	4.36961908719531e-06	7.3005584068292e-06	4.07261827465272e-06	8.3453993899513e-06	1.25368369613695e-05	9.47707789415231e-06	1.15037795393777e-05	4.34260457697495e-06	6.55815338968513e-06	7.81500324322635e-06	0.09125	0.3768	0.8087	0.9998
k__Bacteria;p__Firmicutes;c__Clostridia;o__Eubacteriales;f__Oscillospiraceae;g__Vescimonas	0.000307803241946357	0.000136826586754801	7.42835244823203e-05	8.24533655359533e-05	7.65070433024047e-05	0.000152825126328483	0.000478800475439536	0.000268431827920855	0.000196933749733633	3.58264877600433e-05	0.000124604914404017	8.37321776059966e-05	0.0906	0.5403	0.8668	0.9998
k__Bacteria;p__Proteobacteria;c__Alphaproteobacteria;o__Sphingomonadales;f__Erythrobacteraceae;g__Erythrobacter	5.34299967152167e-06	5.4602159033606e-06	5.68050481335391e-06	4.72389073383066e-06	7.27253263330843e-06	4.17269969497565e-06	4.53460060304853e-06	6.91570549032736e-06	7.66918635958514e-06	5.86251617891618e-06	8.28398322907595e-06	6.32643119689752e-06	0.09026	0.3948	0.8192	0.9998
k__Bacteria;p__Chlorobi;c__Chlorobia;o__Chlorobiales;f__Chlorobiaceae;g__Chlorobaculum	2.55534766898863e-06	8.67210761121978e-06	3.49569526975625e-06	4.29444612166424e-06	7.85433524397311e-06	6.78063700433544e-06	6.66853029860078e-06	8.70866617300482e-06	3.56069366695024e-06	5.21112549236994e-06	1.13904769399794e-05	4.46571613898648e-06	0.0891	0.4828	0.8536	0.9998
k__Bacteria;p__Firmicutes;c__Erysipelotrichia;o__Erysipelotrichales;f__Erysipelotrichaceae;g__Amedibacterium	2.60180853569751e-05	1.44535126853663e-05	1.09240477179883e-05	5.58277995816351e-06	7.27253263330843e-06	2.29498483223661e-05	2.45401914988509e-05	2.10032537113646e-05	1.88990663861205e-05	5.86251617891618e-06	1.34614727472484e-05	1.52578634748705e-05	0.08766	0.4833	0.8561	0.9998
k__Bacteria;p__Firmicutes;c__Clostridia;o__Eubacteriales;f__Eubacteriales_Family_XIII.Incertae_Sedis;g__Hornefia	7.43373867342146e-05	6.2631888303254e-05	3.36460669714039e-05	5.36805765208029e-05	2.73447227012397e-05	6.31120828865067e-05	9.3359424180411e-05	0.000157524402835234	7.17616723646895e-05	2.38843251733622e-05	5.59168867962627e-05	3.12600129729054e-05	0.08664	0.411	0.833	0.9998
k__Bacteria;p__Firmicutes;c__Clostridia;o__Eubacteriales;f__Oscillospiraceae;g__Fastidiosipila	6.96913000633262e-06	1.28475668314367e-05	6.11746672207344e-06	4.72389073383066e-06	2.90901305332337e-06	9.38857431369522e-06	1.09363896897053e-05	1.84418813075396e-05	1.20515785650624e-05	4.77686503467244e-06	5.52265548605063e-06	3.34928710423986e-06	0.08663	0.4549	0.849	0.9998
k__Bacteria;p__Firmicutes;c__Clostridia;o__Eubacteriales;f__Lachnospiraceae;g__Velocimicrobium	0.000379120672344494	0.000353950466206081	0.000104433896183968	0.000246071762771361	0.000132360093926213	0.0002399302324611	0.000356099517945282	0.000788646563137702	0.000443169411778884	5.42825572121868e-05	0.000277858604141923	0.000176395787489966	0.08533	0.5211	0.8699	0.9998
k__Bacteria;p__Firmicutes;c__Bacilli;o__Bacillales;f__Bacillaceae;g__Mesobacillus	2.23012160202644e-05	2.3446809467372e-05	1.26718953528664e-05	1.54600060379912e-05	1.22178548239582e-05	1.1474924161183e-05	2.10725557435785e-05	3.20171550478119e-05	2.10902624888591e-05	9.33659984049613e-06	2.14002900084462e-05	1.52578634748705e-05	0.08496	0.3427	0.8042	0.9998
k__Bacteria;p__Bacteroidota;c__Bacteroidia;o__Bacteroidales;f__Rikenellaceae;g__Gallalistipes	0.000204660117852635	0.000251169931554588	0.000408122422744042	0.000508032976192879	0.000493659515148976	0.000471515065532249	0.000554821720843585	0.000663139315350279	0.000391676303364527	0.000407770569777947	0.000435254285494366	0.000291015835057286	0.08483	0.3958	0.8303	0.9998
k__Bacteria;p__Bacteroidota;c__Cytophagia;o__Cytophagales;f__Cyclobacteriaceae;g__Cyclobacterium	1.57966946810206e-05	1.12416209775071e-05	2.796556215805e-05	2.5337232117819e-05	2.85083279225691e-05	2.399302324611e-05	2.61406387705151e-05	2.4333037836337e-05	2.93072478741289e-05	2.08445019694797e-05	2.83036093660095e-05	2.30728667180968e-05	0.08223	0.4052	0.8392	0.9998
k__Bacteria;p__Proteobacteria;c__Gammaproteobacteria;o__Enterobacterales;f__Yersiniaceae;g__Serratia	1.92812596841869e-05	2.02349177595128e-05	2.70916383406109e-05	3.73616812584788e-05	2.03630913732636e-05	1.87771486273904e-05	2.5340415134683e-05	3.73960370958443e-05	2.13641620017015e-05	2.04102415117822e-05	2.7268111462375e-05	3.94471592277139e-05	0.08192	0.3856	0.8318	0.9998
k__Bacteria;p__Firmicutes;c__Bacilli;o__Bacillales;f__Bacillaceae;g__Heyndrickxia	8.82756467468798e-06	5.78140507414652e-06	3.05873336103672e-06	2.14722306083212e-06	3.78171696932038e-06	2.08634984748783e-06	6.66853029860078e-06	1.02454896152998e-05	4.38239220547722e-06	1.30278137309248e-06	2.07099580726899e-06	9.67571830113738e-06	0.08129	0.5847	0.8894	0.9998
k__Bacteria;p__Firmicutes;c__Clostridia;o__Eubacteriales;f__Lachnospiraceae;g__Anaerocolumna	0.00122912222878353	0.00175818952088211	0.00051299328083673	0.000801343646302546	0.000427915820143868	0.000855403437470009	0.00131023283306908	0.00292226977552388	0.00175706537488352	0.000205622326719764	0.00109314062027015	0.000631898833666587	0.08107	0.5217	0.8765	0.9998
k__Bacteria;p__Firmicutes;c__Negativicutes;o__Acidaminococcales;f__Acidaminococcaceae;g__Succinispira	3.71686933671073e-06	8.9932967820057e-06	5.68050481335391e-06	6.44166918249635e-06	1.74540783199402e-06	2.08634984748783e-06	8.26897757026497e-06	9.22094065376981e-06	5.47799025684653e-06	1.73704183078998e-06	3.45165967878165e-06	5.2100021621509e-06	0.08099	0.4733	0.8641	0.9998
k__Bacteria;p__Actinobacteria;c__Actinomycetia;o__Micrococcales;f__Microbacteriaceae;g__Microbacterium	4.04209540367292e-05	5.4602159033606e-05	3.27721431539648e-05	4.07972381558102e-05	2.06539926785959e-05	3.23384226360613e-05	6.24174435949033e-05	7.17184273070986e-05	5.06714098758304e-05	2.47528460887572e-05	3.41714308199383e-05	3.01435839381588e-05	0.0801	0.3317	0.8092	0.9998
k__Bacteria;p__Firmicutes;c__Clostridia;o__Eubacteriales;f__Oscillospiraceae;g__Pseudoruminococcus	1.85843466835536e-05	1.34899451730085e-05	4.36961908719531e-06	6.44166918249635e-06	1.42541639612845e-05	3.12952477123174e-06	2.37399678630188e-05	1.66489206248622e-05	1.23254780779047e-05	2.82269297503372e-06	1.38066387151266e-05	4.83785915056869e-06	0.07953	0.5712	0.8893	0.9998
k__Bacteria;p__Firmicutes;c__Bacilli;o__Lactobacillales;f__Lactobacillaceae;g__Liquorilactobacillus	3.48456500316631e-05	3.66155654695946e-05	2.92764478842086e-05	4.4662239665308e-05	1.42541639612845e-05	2.97304853267015e-05	2.37399678630188e-05	1.99787047498346e-05	2.35553581044401e-05	0.000152208290422972	1.65679664581519e-05	7.3684316293277e-05	0.07852	0.7456	0.9161	0.9998
k__Bacteria;p__Firmicutes;c__Clostridia;o__Eubacteriales;f__Clostridiaceae;g__Oxobacter	3.3684128363941e-05	3.17977279078059e-05	1.31088572615859e-05	1.4171672201492e-05	1.01815456866318e-05	2.4514610707982e-05	3.28091690691158e-05	6.01922514898863e-05	3.88937308236104e-05	6.29677663661367e-06	1.96744601690554e-05	1.48857204632883e-05	0.07695	0.4803	0.8727	0.9998
k__Bacteria;p__Synergistetes;c__Synergistia;o__Synergistales;f__Synergistaceae;g__Acetomicrobium	6.7368256727882e-06	4.81783756178877e-06	3.49569526975625e-06	6.44166918249635e-06	2.61811174799104e-06	5.21587461871957e-06	9.06920120609706e-06	9.47707789415231e-06	5.2040907440042e-06	1.51991160194123e-06	9.31948113271045e-06	4.46571613898648e-06	0.07632	0.4231	0.8569	0.9998
k__Bacteria;p__Proteobacteria;c__Epsilonproteobacteria;o__Campylobacterales;f__Sulfurovaceae;g__Sulfurovum	1.97458683512757e-05	2.24832419550142e-05	1.61675906226227e-05	1.4171672201492e-05	1.16360522132935e-05	1.72123862417746e-05	2.42734502869068e-05	2.89435081632219e-05	2.02685639503322e-05	1.34620741886223e-05	2.5197115655106e-05	1.19085763706306e-05	0.07439	0.3318	0.8226	0.9998
k__Bacteria;p__Firmicutes;c__Bacilli;o__Lactobacillales;f__Aerococcaceae;g__Facklamia	1.1615216677221e-05	2.44103769797298e-05	1.57306287139031e-05	3.43555689733139e-06	3.49081566398805e-06	1.40828614705428e-05	1.41372842330337e-05	1.79296068267746e-05	1.64339707705396e-05	8.2509486962524e-06	8.28398322907595e-06	7.44286023164414e-06	0.07431	0.552	0.8929	0.9998
k__Bacteria;p__Bacteroidota;c__Flavobacteriia;o__Flavobacteriales;f__Flavobacteriaceae;g__Lutibacter	2.7644215691786e-05	1.73442152224396e-05	5.06875814114656e-05	5.45394657451358e-05	5.61439519291411e-05	2.97304853267015e-05	4.21451114871569e-05	4.48240170669366e-05	3.99893288749797e-05	4.2991785312052e-05	5.00490653423339e-05	3.79585871813851e-05	0.07378	0.4467	0.8688	0.9998
k__Bacteria;p__Chlorobi;c__Chlorobia;o__Chlorobiales;f__Chlorobiaceae;g__Prosthecochloris	7.20143433987704e-06	1.05992426359353e-05	1.35458191703055e-05	1.1165559916327e-05	1.51268678772815e-05	7.30222446620739e-06	1.6804696352474e-05	1.81857440671571e-05	1.06820810008507e-05	1.21592928155298e-05	8.28398322907595e-06	1.0792147335884e-05	0.0735	0.3879	0.8497	0.9998
k__Bacteria;p__Firmicutes;c__Erysipelotrichia;o__Erysipelotrichales;f__Erysipelotrichaceae;g__Dielma	0.000185843466835536	0.000156740315343528	5.46202385899414e-05	5.92633564789664e-05	7.38889315544137e-05	9.5450505522568e-05	0.00016804696352474	0.000196969537854139	0.000167352602346661	3.6912138904287e-05	8.00785045477342e-05	0.000112759332509409	0.07307	0.4558	0.8726	0.9998
k__Bacteria;p__Firmicutes;c__Clostridia;o__Eubacteriales;f__Lachnospiraceae;g__Hominisplanchenecus	0.00119032740508161	0.000471826891884513	0.000378409012951114	0.00048269574407506	0.000257447655219118	0.000653549089725562	0.00135531209788762	0.00232905592679803	0.00115174745150198	0.000103571119160852	0.000462177230988863	0.000276874400617162	0.07261	0.6101	0.9053	0.9998
k__Bacteria;p__Firmicutes;c__Clostridia;o__Eubacteriales;f__unclassified;g__Levyella	8.82756467468798e-06	1.54170801977241e-05	7.86531435695156e-06	7.3005584068292e-06	4.94532219064973e-06	3.6511122331037e-06	1.06696484777613e-05	1.56243716633322e-05	9.03868392379677e-06	4.77686503467244e-06	6.90331935756329e-06	7.81500324322635e-06	0.07185	0.3948	0.8556	0.9998
k__Bacteria;p__Actinobacteria;c__Coriobacteriia;o__Coriobacteriales;f__Atopobiaceae;g__Parolsenella	1.13829123436766e-05	1.99137285887269e-05	7.86531435695156e-06	5.58277995816351e-06	7.85433524397311e-06	6.25904954246348e-06	2.45401914988509e-05	2.10032537113646e-05	7.39528684674281e-06	6.51390686546242e-06	5.17748951817247e-06	1.04200043243018e-05	0.07085	0.4746	0.8813	0.9998
k__Archaea;p__Euryarchaeota;c__Methanomicrobia;o__Methanotrichales;f__Methanotrichaceae;g__Methanothrix	3.71686933671073e-06	4.49664839100285e-06	6.11746672207344e-06	3.43555689733139e-06	4.36351957998506e-06	4.17269969497565e-06	6.93527151054481e-06	6.91570549032736e-06	7.39528684674281e-06	3.90834411927745e-06	2.41616177514715e-06	5.2100021621509e-06	0.07052	0.386	0.855	0.9998
k__Bacteria;p__Firmicutes;c__Clostridia;o__Eubacteriales;f__Lachnospiraceae;g__Waltera	9.75678200886566e-05	0.00034303003439936	5.33093528637828e-05	5.62572441938015e-05	4.39260971051829e-05	8.60619312088728e-05	0.000126968816885359	0.000250758358334462	0.000194468654118052	1.8890329909841e-05	0.000106311118106475	8.37321776059966e-05	0.07016	0.6012	0.9071	0.9998
k__Bacteria;p__Firmicutes;c__Clostridia;o__Eubacteriales;f__Eubacteriales_Family_XIII.Incertae_Sedis;g__Emergencia	0.000211164639191878	0.00026755057926467	0.000123223258258908	0.000144722834300085	0.000128287475651561	0.000132483215315477	0.000203523544713296	0.000361665783420083	0.000340730993975854	7.79497521567003e-05	0.000175344311682108	0.000134715770192759	0.06869	0.375	0.8546	0.9998
k__Bacteria;p__Firmicutes;c__Clostridia;o__Eubacteriales;f__Lachnospiraceae;g__Acetitomaculum	0.00013241347012032	0.000189822799934477	5.72420100422586e-05	0.000101778373083442	4.62533075478416e-05	8.4497168823257e-05	0.000163512362921691	0.000257417926584407	0.000152288129140334	2.88783204368834e-05	0.00011666609714282	7.07071722006193e-05	0.06707	0.4622	0.8846	0.9998
k__Bacteria;p__Firmicutes;c__Clostridia;o__Eubacteriales;f__Oscillospiraceae;g__Caproicibacter	5.6914561718383e-05	8.38303735751245e-05	2.1411133527257e-05	1.63188952623241e-05	1.36723613506199e-05	4.7464459030348e-05	0.00010589626114178	7.94025445185734e-05	5.03975103629881e-05	7.59955800970616e-06	2.7268111462375e-05	3.31207280308164e-05	0.06707	0.6104	0.9125	0.9998
k__Bacteria;p__Proteobacteria;c__Betaproteobacteria;o__Neisseriales;f__Neisseriaceae;g__Snodgrassella	4.87839100443283e-06	3.21189170785918e-06	5.68050481335391e-06	6.44166918249635e-06	4.94532219064973e-06	5.73746208059152e-06	1.12031309016493e-05	1.10139013364473e-05	4.65629171831955e-06	3.47408366157996e-06	4.48715758241614e-06	4.83785915056869e-06	0.06671	0.3648	0.8549	0.9998
k__Bacteria;p__Firmicutes;c__Clostridia;o__Eubacteriales;f__Clostridiaceae;g__Caminicella	1.09183036765878e-05	1.02780534651494e-05	9.61316199182969e-06	3.00611228516496e-06	4.36351957998506e-06	1.09533366993111e-05	1.62712139285859e-05	2.30523516344245e-05	1.09559805136931e-05	2.60556274618497e-06	7.93881726119779e-06	4.83785915056869e-06	0.06595	0.5084	0.8968	0.9998
k__Bacteria;p__Proteobacteria;c__Gammaproteobacteria;o__Xanthomonadales;f__Xanthomonadaceae;g__Luteimonas	1.20798253443099e-05	3.21189170785918e-06	7.86531435695156e-06	6.87111379466278e-06	4.94532219064973e-06	1.56476238561587e-05	7.73549514637691e-06	8.96480341338732e-06	1.15037795393777e-05	6.94816732315991e-06	6.90331935756329e-06	1.11642903474662e-05	0.06489	0.4949	0.8957	0.9998
k__Bacteria;p__Firmicutes;c__Tissierellia;o__Tissierellales;f__Thermohalobacteraceae;g__Caldisalinibacter	5.57530400506609e-06	7.38735092807611e-06	1.04870858092687e-05	1.15950045284934e-05	5.81802610664675e-06	7.82381192807935e-06	4.00111817916047e-06	2.07471164709821e-05	1.06820810008507e-05	5.86251617891618e-06	1.10453109721013e-05	1.04200043243018e-05	0.06462	0.4595	0.8882	0.9998
k__Bacteria;p__Bacteroidota;c__Flavobacteriia;o__Flavobacteriales;f__Flavobacteriaceae;g__Zhouia	2.09073900189978e-06	6.42378341571836e-07	1.79154382575008e-05	6.01222457032993e-06	7.27253263330843e-06	4.69428715684761e-06	5.86830666276869e-06	6.14729376917988e-06	3.56069366695024e-06	3.90834411927745e-06	5.8678214539288e-06	4.46571613898648e-06	0.06454	0.736	0.9301	0.9998
k__Bacteria;p__Firmicutes;c__Clostridia;o__Thermosediminibacterales;f__Tepidanaerobacteraceae;g__Tepidanaerobacter	3.27549110297633e-05	4.07910246898116e-05	2.75286002493305e-05	1.88955629353226e-05	2.239940051059e-05	2.81657229410857e-05	5.73493605679667e-05	6.22413494129463e-05	4.54673191318262e-05	1.17250323578324e-05	3.52069287235728e-05	1.71185785327815e-05	0.06416	0.383	0.867	0.9998
k__Bacteria;p__Firmicutes;c__Clostridia;o__Eubacteriales;f__Heliobacteriaceae;g__Heliophilum	4.87839100443283e-06	1.22051884898649e-05	2.62177145231719e-06	3.43555689733139e-06	5.81802610664675e-06	2.60793730935978e-06	9.60268362998513e-06	1.38314109806547e-05	8.21698538526979e-06	8.68520915394989e-07	2.76132774302532e-06	8.18714625480855e-06	0.06396	0.6175	0.9175	0.9998
k__Bacteria;p__Bacteroidota;c__Flavobacteriia;o__Flavobacteriales;f__Flavobacteriaceae;g__Seonamhaeicola	4.41378233734399e-06	9.63567512357753e-07	6.9913905395125e-06	1.20244491406599e-05	1.42541639612845e-05	1.09533366993111e-05	6.93527151054481e-06	7.94025445185734e-06	7.39528684674281e-06	3.47408366157996e-06	9.31948113271045e-06	1.11642903474662e-05	0.0635	0.6905	0.9267	0.9998
k__Bacteria;p__Firmicutes;c__Clostridia;o__Eubacteriales;f__Peptococcaceae;g__Desulfofalx	4.64608667088841e-06	2.89070253707326e-06	5.68050481335391e-06	7.3005584068292e-06	3.49081566398805e-06	3.6511122331037e-06	9.60268362998513e-06	1.10139013364473e-05	6.02578928253118e-06	2.82269297503372e-06	3.45165967878165e-06	2.97714409265766e-06	0.06349	0.3821	0.868	0.9998
k__Bacteria;p__Proteobacteria;c__Gammaproteobacteria;o__Aeromonadales;f__Succinivibrionaceae;g__Ruminobacter	2.69473026911528e-05	2.98705928830904e-05	1.52936668051836e-05	2.19016752204876e-05	9.59974307596713e-06	3.33815975598052e-05	3.06752393735636e-05	4.09819584611992e-05	2.05424634631745e-05	4.16890039389595e-05	1.69131324260301e-05	1.22807193822128e-05	0.06238	0.4877	0.8982	0.9998
k__Bacteria;p__Proteobacteria;c__Gammaproteobacteria;o__Aeromonadales;f__Succinivibrionaceae;g__Succinimonas	2.46242593557086e-05	5.13902673257468e-06	1.09240477179883e-05	6.01222457032993e-06	4.6544208853174e-06	1.35612740086709e-05	1.89386260480262e-05	2.10032537113646e-05	1.75295688219089e-05	1.95417205963873e-06	7.24848532544146e-06	1.37692914285417e-05	0.06181	0.5979	0.9177	0.9998
k__Bacteria;p__Bacteroidota;c__Flavobacteriia;o__Flavobacteriales;f__Flavobacteriaceae;g__Kriegella	2.78765200253305e-06	6.10259424493244e-06	2.1411133527257e-05	2.8343344402984e-05	9.30884177063479e-06	1.40828614705428e-05	1.49375078688658e-05	8.70866617300482e-06	1.67078702833819e-05	1.58505067059586e-05	1.13904769399794e-05	8.93143227797297e-06	0.06157	0.6077	0.9193	0.9998
k__Bacteria;p__Firmicutes;c__Clostridia;o__Eubacteriales;f__Oscillospiraceae;g__Acetivibrio	0.00113062519136069	0.000969027728261114	0.000451818613615995	0.000632142469108975	0.00033482740243752	0.000682757987590391	0.00104829296294004	0.00198890567157007	0.00103835305318526	0.000173487052850149	0.000679631790752106	0.000717491726330495	0.06083	0.474	0.8979	0.9998
k__Bacteria;p__Firmicutes;c__Bacilli;o__Bacillales;f__Planococcaceae;g__Planococcus	4.43701277069843e-05	1.67018368808677e-05	2.0537209709818e-05	3.04905674638161e-05	1.22178548239582e-05	1.82555611655185e-05	4.58794884543734e-05	5.04590363553515e-05	2.19119610273861e-05	1.86731996809923e-05	2.24357879120807e-05	1.22807193822128e-05	0.05874	0.4181	0.8883	0.9998
k__Bacteria;p__Actinobacteria;c__Coriobacteriia;o__Eggerthellales;f__Eggerthellaceae;g__Cryptobacterium	2.53211723563418e-05	3.72579438111665e-05	3.14612574278062e-05	4.80977965626394e-05	2.239940051059e-05	2.60793730935978e-05	6.10837375351832e-05	4.40556053457891e-05	3.64286352080294e-05	3.08324924965221e-05	2.69229454944968e-05	2.56778677991723e-05	0.05703	0.3397	0.8667	0.9998
k__Bacteria;p__Firmicutes;c__Negativicutes;o__Veillonellales;f__Veillonellaceae;g__Dialister	4.01886497031848e-05	4.01486463482397e-05	2.01002478010984e-05	2.01838967718219e-05	9.89064438129947e-06	3.07736602504454e-05	3.89442169438286e-05	5.27642715187939e-05	2.90333483612866e-05	1.06393812135886e-05	2.69229454944968e-05	2.90271549034121e-05	0.0568	0.4336	0.8958	0.9998
k__Bacteria;p__Actinobacteria;c__Coriobacteriia;o__Eggerthellales;f__Eggerthellaceae;g__Enteroscipio	2.13719986860867e-05	3.5009619615665e-05	2.09741716185375e-05	4.55211288896409e-05	1.94903874572666e-05	2.13850859367502e-05	5.84163254157429e-05	3.09926060862819e-05	2.95811473869713e-05	3.40894459292533e-05	2.41616177514715e-05	1.63742925096171e-05	0.05291	0.3962	0.8938	0.9998
k__Bacteria;p__Firmicutes;c__Clostridia;o__Eubacteriales;f__Clostridiaceae;g__Inconstantimicrobium	3.76333020341961e-05	4.07910246898116e-05	2.49068287970133e-05	9.87722607982774e-06	9.89064438129947e-06	2.03419110130063e-05	2.88080508899554e-05	3.50908019324018e-05	5.14931084143574e-05	1.06393812135886e-05	1.89841282332991e-05	1.74907215443637e-05	0.05237	0.4854	0.9141	0.9998
k__Bacteria;p__Proteobacteria;c__Alphaproteobacteria;o__Sphingomonadales;f__Sphingomonadaceae;g__Sphingomonas	3.08964763614079e-05	5.68504832291074e-05	5.28723909550633e-05	7.68705855777898e-05	6.45800897837789e-05	4.12054094878846e-05	7.6821469039881e-05	5.43010949610889e-05	5.4506003055623e-05	5.90594222468593e-05	6.93783595435111e-05	4.91228775288513e-05	0.05184	0.3857	0.8931	0.9998
k__Bacteria;p__Proteobacteria;c__Deltaproteobacteria;o__Desulfobacterales;f__Desulfobacteraceae;g__Desulfoluna	1.41705643462097e-05	9.63567512357753e-06	8.73923817439062e-06	1.24538937528263e-05	1.25087561292905e-05	7.30222446620739e-06	2.77410860421793e-05	3.99574094996692e-05	1.177767905222e-05	4.77686503467244e-06	1.07001450042231e-05	4.83785915056869e-06	0.04988	0.4535	0.9124	0.9998
k__Bacteria;p__Actinobacteria;c__Actinomycetia;o__Streptosporangiales;f__Nocardiopsaceae;g__Nocardiopsis	1.13829123436766e-05	1.44535126853663e-05	6.11746672207344e-06	5.58277995816351e-06	1.42541639612845e-05	1.1996511623055e-05	1.49375078688658e-05	2.30523516344245e-05	8.49088489811212e-06	1.15079021289836e-05	7.59365129331962e-06	8.93143227797297e-06	0.04969	0.4498	0.912	0.9998
k__Bacteria;p__Firmicutes;c__Clostridia;o__Eubacteriales;f__Lachnospiraceae;g__Cellulosilyticum	0.000190954162173514	0.000315086576540985	9.61316199182969e-05	0.000103925596144274	7.5052536775743e-05	0.000126745753234885	0.000212059263495505	0.000351676431045165	0.00021665451465828	4.77686503467244e-05	0.000143589042637317	0.000120946478764217	0.04773	0.4493	0.9154	0.9998
k__Bacteria;p__Firmicutes;c__Clostridia;o__Eubacteriales;f__Oscillospiraceae;g__Neobittarella	1.13829123436766e-05	1.73442152224396e-05	7.86531435695156e-06	3.86500150949781e-06	2.3272104426587e-06	1.30396865467989e-05	1.30703193852575e-05	1.40875482210372e-05	1.39688751549586e-05	3.6912138904287e-06	8.62914919695412e-06	5.2100021621509e-06	0.04734	0.5293	0.9287	0.9998
k__Bacteria;p__Bacteroidota;c__Chitinophagia;o__Chitinophagales;f__Chitinophagaceae;g__Pinibacter	2.09073900189978e-06	7.38735092807611e-06	1.17979715354273e-05	8.15944763116205e-06	1.19269535186258e-05	8.86698685182326e-06	9.06920120609706e-06	6.14729376917988e-06	1.36949756421163e-05	1.12907719001349e-05	1.27711408114921e-05	3.34928710423986e-06	0.04714	0.5805	0.9353	0.9998
k__Bacteria;p__Firmicutes;c__Clostridia;o__Eubacteriales;f__Lachnospiraceae;g__Variimorphobacter	0.000273886809248872	0.000407910246898116	0.000100501239005492	0.000177360624824733	0.000113742410384944	0.000151260363942867	0.000280878496177065	0.000527642715187939	0.000345113386181331	5.40654269833381e-05	0.000218490057666878	0.000132482912123266	0.0471	0.4827	0.9223	0.9998
k__Bacteria;p__Firmicutes;c__Clostridia;o__Eubacteriales;f__Oscillospiraceae;g__Congzhengia	0.000115919862438666	0.000136505397584015	8.12749150218328e-05	7.25761394561256e-05	4.45078997158476e-05	8.24108189757691e-05	0.000124301404765919	0.00022488849705583	0.000124076479317574	4.53802178293882e-05	7.90430066440997e-05	6.40085979921396e-05	0.04656	0.3818	0.9029	0.9998
k__Bacteria;p__Firmicutes;c__Clostridia;o__Eubacteriales;f__Lachnospiraceae;g__Hespellia	0.000383766759015383	0.000400844085140825	0.000191389316019155	0.000231900090569869	0.000125087561292905	0.000244624519617948	0.000426252456686562	0.000755092584647595	0.000389211207748946	0.000120073016553357	0.000231606364446249	0.000139181486331745	0.04629	0.4248	0.9132	0.9998
k__Bacteria;p__Tenericutes;c__Mollicutes;o__Acholeplasmatales;f__Acholeplasmataceae;g__Alteracholeplasma	7.66604300696588e-06	1.50958910269381e-05	7.86531435695156e-06	2.57666767299854e-06	1.74540783199402e-06	7.82381192807935e-06	9.60268362998513e-06	1.07577640960648e-05	6.29968879537351e-06	4.55973480582369e-06	5.17748951817247e-06	4.83785915056869e-06	0.04586	0.5347	0.9317	0.9998
k__Bacteria;p__Firmicutes;c__Negativicutes;o__Selenomonadales;f__Sporomusaceae;g__Pelorhabdus	9.75678200886566e-06	6.74497258650427e-06	5.24354290463437e-06	3.43555689733139e-06	3.19991435865571e-06	8.3453993899513e-06	1.38705430210896e-05	2.10032537113646e-05	6.57358830821584e-06	1.51991160194123e-06	4.83232355029431e-06	5.2100021621509e-06	0.04555	0.5191	0.9301	0.9998
k__Bacteria;p__Bacteroidota;c__Flavobacteriia;o__Flavobacteriales;f__Flavobacteriaceae;g__Formosa	4.64608667088841e-06	5.78140507414652e-06	1.09240477179883e-05	7.73000301899562e-06	9.30884177063479e-06	9.38857431369522e-06	1.17366133255374e-05	9.22094065376981e-06	8.49088489811212e-06	1.10736416712861e-05	8.62914919695412e-06	5.2100021621509e-06	0.04544	0.4169	0.9132	0.9998
k__Bacteria;p__Bacteroidota;c__Bacteroidia;o__Bacteroidales;f__Lentimicrobiaceae;g__Lentimicrobium	3.06641720278635e-05	2.15196744426565e-05	6.07377053120148e-05	5.96928010911329e-05	4.8289616685168e-05	5.16371587253237e-05	7.28203508607205e-05	3.32978412497243e-05	5.06714098758304e-05	5.68881199583718e-05	4.90135674386994e-05	4.01914452508784e-05	0.04538	0.4572	0.9209	0.9998
k__Bacteria;p__Actinobacteria;c__Coriobacteriia;o__Eggerthellales;f__Eggerthellaceae;g__Eggerthella	0.00033684128363941	0.000396668625920608	0.000373602431955199	0.000554842438919019	0.000291483107943002	0.000266009605554698	0.000743407757688015	0.000545060047533949	0.000427831039059714	0.00032591247350197	0.000307542877379445	0.000284317260848806	0.04418	0.3337	0.8947	0.9998
k__Bacteria;p__Proteobacteria;c__Gammaproteobacteria;o__Enterobacterales;f__Yersiniaceae;g__Yersinia	5.34299967152167e-06	4.81783756178877e-06	5.24354290463437e-06	5.58277995816351e-06	6.39982871731142e-06	4.17269969497565e-06	1.12031309016493e-05	8.96480341338732e-06	2.73899512842326e-06	4.34260457697495e-06	6.90331935756329e-06	5.5821451737331e-06	0.04412	0.4045	0.9131	0.9998
k__Bacteria;p__Proteobacteria;c__Deltaproteobacteria;o__Desulfovibrionales;f__Desulfovibrionaceae;g__Pseudodesulfovibrio	3.29872153633077e-05	1.73442152224396e-05	3.5393914606282e-05	4.72389073383066e-05	3.05446370598954e-05	3.33815975598052e-05	8.37567405504258e-05	0.000115774032652888	3.23201425153945e-05	1.75875485367485e-05	2.3126119847837e-05	1.74907215443637e-05	0.04393	0.4578	0.9235	0.9998
k__Bacteria;p__Firmicutes;c__Clostridia;o__Eubacteriales;f__Desulfotomaculaceae;g__Desulfotomaculum	4.2511693038629e-05	2.92282145415185e-05	1.22349334441469e-05	2.70550105664847e-05	1.13451509079612e-05	3.75542972547809e-05	3.97444405796607e-05	6.19852121725638e-05	2.65682527457057e-05	1.34620741886223e-05	2.1055124040568e-05	2.1584294671768e-05	0.04393	0.4427	0.921	0.9998
k__Bacteria;p__Proteobacteria;c__Alphaproteobacteria;o__Hyphomicrobiales;f__Rhizobiaceae;g__Rhizobium	2.67149983576084e-05	2.92282145415185e-05	1.44197429877445e-05	6.57050256614628e-05	2.35630057319193e-05	2.86873104029576e-05	4.16116290632689e-05	4.7641526711144e-05	3.58808361823448e-05	2.41014554022109e-05	2.5197115655106e-05	2.64221538223367e-05	0.04375	0.389	0.9104	0.9998
k__Bacteria;p__Proteobacteria;c__Alphaproteobacteria;o__Hyphomicrobiales;f__Phyllobacteriaceae;g__Mesorhizobium	2.23012160202644e-05	1.99137285887269e-05	2.22850573446961e-05	3.26377905246482e-05	2.87992292279014e-05	1.46044489324148e-05	3.73437696721644e-05	4.78976639515265e-05	2.21858605402284e-05	1.6284767163656e-05	2.41616177514715e-05	1.9723579613857e-05	0.04232	0.346	0.9027	0.9998
k__Bacteria;p__Proteobacteria;c__Alphaproteobacteria;o__Sneathiellales;f__Sneathiellaceae;g__Sneathiella	7.43373867342146e-06	8.67210761121978e-06	2.18480954359766e-06	3.43555689733139e-06	2.3272104426587e-06	8.3453993899513e-06	5.06808302693659e-06	5.37888204803239e-06	7.39528684674281e-06	4.55973480582369e-06	6.90331935756329e-06	3.34928710423986e-06	0.04222	0.4909	0.9315	0.9998
k__Bacteria;p__Firmicutes;c__Clostridia;o__Eubacteriales;f__Oscillospiraceae;g__Pseudobacteroides	4.20470843715401e-05	2.44103769797298e-05	1.79154382575008e-05	2.79138997908175e-05	1.25087561292905e-05	2.29498483223661e-05	4.18783702752129e-05	7.99148189993384e-05	3.01289464126559e-05	8.03381846740365e-06	1.96744601690554e-05	2.08400086486036e-05	0.04187	0.4438	0.9248	0.9998
k__Bacteria;p__Firmicutes;c__Erysipelotrichia;o__Erysipelotrichales;f__Erysipelotrichaceae;g__Intestinibaculum	4.34409103728066e-05	5.42809698628201e-05	1.31088572615859e-05	1.33127829771591e-05	3.17082422812248e-05	3.02520727885735e-05	3.25424278571718e-05	5.43010949610889e-05	2.93072478741289e-05	1.43305951040173e-05	2.20906219442025e-05	5.43328796910022e-05	0.04177	0.5194	0.9359	0.9998
k__Bacteria;p__Proteobacteria;c__Deltaproteobacteria;o__Desulfuromonadales;f__Geobacteraceae;g__Geobacter	2.13719986860867e-05	2.02349177595128e-05	3.27721431539648e-05	3.04905674638161e-05	2.06539926785959e-05	2.19066733986222e-05	4.58794884543734e-05	4.02135467400517e-05	3.42374391052908e-05	1.86731996809923e-05	2.45067837193497e-05	1.52578634748705e-05	0.04107	0.3279	0.9003	0.9998
k__Bacteria;p__Firmicutes;c__Bacilli;o__Lactobacillales;f__Lactobacillaceae;g__Furfurilactobacillus	6.03991267215493e-06	1.47747018561522e-05	3.93265717847578e-06	3.00611228516496e-06	3.19991435865571e-06	1.04317492374391e-06	2.13392969555225e-06	6.65956824994487e-06	6.29968879537351e-06	3.90834411927745e-06	7.59365129331962e-06	2.97714409265766e-06	0.04049	0.6335	0.949	0.9998
k__Bacteria;p__Firmicutes;c__Bacilli;o__Bacillales;f__Planococcaceae;g__Solibacillus	6.27221700569935e-06	5.78140507414652e-06	3.93265717847578e-06	5.15333534599708e-06	4.94532219064973e-06	6.25904954246348e-06	7.20201272248884e-06	1.20384502979773e-05	6.02578928253118e-06	3.6912138904287e-06	4.14199161453798e-06	6.32643119689752e-06	0.03937	0.349	0.9102	0.9998
k__Bacteria;p__Firmicutes;c__Bacilli;o__Lactobacillales;f__Carnobacteriaceae;g__Jeotgalibaca	3.39164326974854e-05	3.79003221527383e-05	1.04870858092687e-05	1.03066706919942e-05	7.27253263330843e-06	1.46044489324148e-05	1.86718848360822e-05	3.30417040093418e-05	2.46509561558094e-05	6.29677663661367e-06	2.34712858157152e-05	1.45135774517061e-05	0.03878	0.5003	0.9382	0.9998
k__Bacteria;p__Proteobacteria;c__Alphaproteobacteria;o__Hyphomicrobiales;f__Stappiaceae;g__Roseibium	3.48456500316631e-06	1.1883999319079e-05	8.30227626567109e-06	4.72389073383066e-06	4.94532219064973e-06	5.21587461871957e-06	8.26897757026497e-06	6.65956824994487e-06	8.49088489811212e-06	6.07964640776492e-06	4.83232355029431e-06	6.69857420847972e-06	0.03803	0.4138	0.9268	0.9998
k__Bacteria;p__Firmicutes;c__unclassified;o__unclassified;f__unclassified;g__Hydrogenispora	2.23012160202644e-05	2.66587011752312e-05	1.04870858092687e-05	4.29444612166424e-06	6.98163132797609e-06	1.40828614705428e-05	2.37399678630188e-05	3.25294295285768e-05	1.86251668732782e-05	4.34260457697495e-06	1.24259748436139e-05	7.44286023164414e-06	0.0375	0.541	0.9447	0.9998
k__Bacteria;p__Firmicutes;c__Clostridia;o__Eubacteriales;f__Lachnospiraceae;g__Herbinix	0.000240202680884931	0.000366155654695946	7.6468334025918e-05	0.000124109492916096	0.000109669792110291	0.000136655915010453	0.000199255685322191	0.000561196693678046	0.000265134728431372	5.18941246948506e-05	0.000181902465071793	9.78736120461204e-05	0.03732	0.5093	0.9416	0.9998
k__Bacteria;p__Bacteroidota;c__Cytophagia;o__Cytophagales;f__Flammeovirgaceae;g__Flammeovirga	2.57857810234307e-05	3.85427004943101e-05	5.46202385899414e-05	8.63183670454511e-05	5.96347675931291e-05	5.37235085728115e-05	6.8285750257672e-05	5.35326832399414e-05	5.88883952611002e-05	5.40654269833381e-05	6.04040443786788e-05	4.65178764477759e-05	0.03679	0.4033	0.9273	0.9998
k__Archaea;p__Euryarchaeota;c__Methanomicrobia;o__Methanomicrobiales;f__Methanocorpusculaceae;g__Methanocorpusculum	1.62613033481094e-05	2.76222686875889e-05	9.17620008311015e-06	4.29444612166424e-06	1.22178548239582e-05	1.1996511623055e-05	1.7071437564418e-05	4.84099384322915e-05	1.99946644374898e-05	2.60556274618497e-06	1.41518046830048e-05	9.30357528955517e-06	0.03663	0.5931	0.9508	0.9998
k__Bacteria;p__Firmicutes;c__Negativicutes;o__Selenomonadales;f__Sporomusaceae;g__Anaerospora	6.7368256727882e-06	4.49664839100285e-06	6.11746672207344e-06	4.29444612166424e-06	5.52712480131441e-06	7.82381192807935e-06	6.13504787471272e-06	1.84418813075396e-05	7.94308587242747e-06	3.03982320388246e-06	4.83232355029431e-06	5.5821451737331e-06	0.03421	0.402	0.9322	0.9998
k__Bacteria;p__Bacteroidota;c__Bacteroidia;o__Marinilabiliales;f__Marinilabiliaceae;g__Thermophagus	2.53211723563418e-05	2.89070253707326e-05	5.11245433201851e-05	7.04289163952935e-05	4.88714192958327e-05	3.75542972547809e-05	5.36149836007503e-05	3.53469391727843e-05	3.50591376438178e-05	5.6670989729523e-05	5.55717208283845e-05	4.94950205404335e-05	0.03414	0.4566	0.9404	0.9998
k__Bacteria;p__Proteobacteria;c__Gammaproteobacteria;o__Oceanospirillales;f__Halomonadaceae;g__Halomonas	3.34518240303966e-05	2.98705928830904e-05	5.50572004986609e-05	5.15333534599708e-05	5.96347675931291e-05	4.27701718735004e-05	5.9483290263519e-05	6.42904473360062e-05	4.43717210804569e-05	4.73343898890269e-05	5.453622292475e-05	3.53535861003097e-05	0.03414	0.3725	0.927	0.9998
k__Bacteria;p__Proteobacteria;c__Deltaproteobacteria;o__Desulfobacterales;f__Desulfobacteraceae;g__Desulfonema	5.11069533797725e-06	7.70854009886203e-06	3.05873336103672e-06	8.58889224332847e-06	3.49081566398805e-06	4.69428715684761e-06	7.73549514637691e-06	1.22945875383598e-05	6.29968879537351e-06	7.8166882385549e-06	3.45165967878165e-06	2.23285806949324e-06	0.03322	0.4634	0.9429	0.9998
k__Bacteria;p__Firmicutes;c__Clostridia;o__Eubacteriales;f__unclassified;g__Natranaerovirga	6.06314310550938e-05	8.44727519166964e-05	3.93265717847578e-05	5.19627980721372e-05	2.6762920090575e-05	4.38133467972443e-05	9.3359424180411e-05	0.000130886129835455	8.90173416737561e-05	1.25935532732273e-05	5.00490653423339e-05	3.79585871813851e-05	0.03271	0.45	0.9421	0.9998
k__Bacteria;p__Proteobacteria;c__Deltaproteobacteria;o__Desulfobacterales;f__Desulfobacteraceae;g__Desulfosarcina	7.43373867342146e-06	6.10259424493244e-06	6.55442863079297e-06	1.1165559916327e-05	7.56343393864077e-06	5.73746208059152e-06	1.62712139285859e-05	2.74066847209269e-05	1.69817697962242e-05	1.95417205963873e-06	6.90331935756329e-06	2.97714409265766e-06	0.03187	0.5098	0.9501	0.9998
k__Bacteria;p__Firmicutes;c__Clostridia;o__Eubacteriales;f__Pumilibacteraceae;g__Anaerocaecibacter	0.000755918301353544	0.000662292070160562	0.00035393914606282	0.000349138469691302	0.000120142239102255	0.00218597305270537	0.000794622070381269	0.00191308904841685	0.0007888305969859	9.20632170318689e-05	0.000670312309619396	0.000463318049419848	0.03092	0.7248	0.966	0.9998
k__Bacteria;p__Firmicutes;c__Clostridia;o__Eubacteriales;f__Clostridiaceae;g__Thermotalea	1.85843466835536e-05	4.17545922021693e-05	1.70415144400617e-05	1.58894506501577e-05	1.86176835412696e-05	1.82555611655185e-05	3.14754630093957e-05	4.43117425861716e-05	3.17723434897099e-05	9.55373006934488e-06	1.72582983939082e-05	2.04678656370214e-05	0.03081	0.3788	0.9352	0.9998
k__Bacteria;p__Actinobacteria;c__Actinomycetia;o__Actinomycetales;f__Actinomycetaceae;g__Arcanobacterium	7.8983473405103e-06	8.35091844043386e-06	4.36961908719531e-06	5.58277995816351e-06	5.81802610664675e-06	7.30222446620739e-06	8.00223635832094e-06	1.15261758172123e-05	1.09559805136931e-05	4.99399526352119e-06	4.48715758241614e-06	6.32643119689752e-06	0.03081	0.3594	0.9317	0.9998
k__Bacteria;p__Proteobacteria;c__Deltaproteobacteria;o__Desulfobacterales;f__Desulfocapsaceae;g__Desulfofustis	3.71686933671073e-06	3.21189170785918e-06	9.61316199182969e-06	6.87111379466278e-06	7.27253263330843e-06	4.17269969497565e-06	1.92053672599703e-05	1.89541557883046e-05	5.47799025684653e-06	3.25695343273121e-06	6.90331935756329e-06	1.11642903474662e-06	0.03016	0.6021	0.96	0.9998
k__Bacteria;p__Firmicutes;c__Clostridia;o__Eubacteriales;f__unclassified;g__Intestinimonas	0.00282830526090332	0.00184940724538531	0.000679038806150151	0.000747233625169577	0.000556494197100761	0.00169568083854573	0.00198935595867859	0.00268252531852587	0.00173131882067635	0.000628374882288275	0.000996148983296383	0.000902818946098434	0.03008	0.4844	0.9505	0.9998
k__Bacteria;p__Firmicutes;c__Clostridia;o__Eubacteriales;f__Lachnospiraceae;g__Frisingicoccus	0.000359374803993219	0.000312517063174698	0.000120601486806591	0.000226746755223872	0.000109960693415623	0.000213850859367502	0.000364901977939435	0.000722050880638253	0.000414683862443282	4.16890039389595e-05	0.000221596551377782	0.000148485061621301	0.02924	0.5355	0.9565	0.9998
k__Bacteria;p__Firmicutes;c__Bacilli;o__Bacillales;f__Bacillaceae;g__Halolactibacillus	9.75678200886566e-06	2.92282145415185e-05	3.49569526975625e-06	3.86500150949781e-06	4.6544208853174e-06	6.78063700433544e-06	1.33370605972016e-05	2.22839399132771e-05	1.01342819751661e-05	4.34260457697495e-06	1.03549790363449e-05	1.86071505791103e-06	0.0287	0.6269	0.9635	0.9998
k__Bacteria;p__Firmicutes;c__unclassified;o__unclassified;f__unclassified;g__Capillibacterium	9.52447767532124e-06	6.10259424493244e-06	2.18480954359766e-06	5.58277995816351e-06	4.07261827465272e-06	5.21587461871957e-06	7.46875393443288e-06	1.48559599421847e-05	8.76478441095445e-06	2.60556274618497e-06	6.55815338968513e-06	1.86071505791103e-06	0.02781	0.482	0.954	0.9998
k__Bacteria;p__Firmicutes;c__Clostridia;o__Eubacteriales;f__Peptococcaceae;g__Desulfofarcimen	7.66604300696588e-06	5.4602159033606e-06	3.05873336103672e-06	2.57666767299854e-06	2.3272104426587e-06	2.08634984748783e-06	6.13504787471272e-06	1.89541557883046e-05	7.66918635958514e-06	4.34260457697495e-07	3.79682564665981e-06	2.23285806949324e-06	0.0269	0.6738	0.9681	0.9998
k__Bacteria;p__Firmicutes;c__Clostridia;o__Eubacteriales;f__Clostridiaceae;g__Youngiibacter	0.000118010601440566	3.59731871280228e-05	1.79154382575008e-05	2.27605644448204e-05	1.10542496026288e-05	3.12952477123174e-05	6.66853029860078e-05	8.93918968934907e-05	5.99839933124695e-05	7.16529755200866e-06	2.62326135587405e-05	1.82350075675281e-05	0.02684	0.6301	0.966	0.9998
k__Bacteria;p__Bacteroidota;c__Bacteroidia;o__Marinilabiliales;f__Marinifilaceae;g__Ancylomarina	4.78546927101506e-05	5.17114564965328e-05	9.48207341921383e-05	0.000133557274383758	0.000106760779056968	9.49289180606961e-05	9.73605423595714e-05	7.19745645474811e-05	7.77874616472207e-05	0.00010226833778776	0.000124950080371896	9.26636098839695e-05	0.02632	0.4579	0.9542	0.9998
k__Bacteria;p__Proteobacteria;c__Betaproteobacteria;o__Nitrosomonadales;f__Nitrosomonadaceae;g__Nitrosomonas	1.78874336829204e-05	9.31448595279162e-06	2.18480954359766e-05	3.30672351368146e-05	2.61811174799104e-05	1.1474924161183e-05	4.18783702752129e-05	6.45465845763887e-05	1.88990663861205e-05	8.68520915394989e-06	2.00196261369336e-05	8.18714625480855e-06	0.02467	0.4959	0.9603	0.9998
k__Bacteria;p__Bacteroidota;c__Flavobacteriia;o__Flavobacteriales;f__Flavobacteriaceae;g__Psychroflexus	1.71905206822871e-05	2.66587011752312e-05	2.44698668882937e-05	3.9508904319311e-05	3.78171696932038e-05	1.77339737036465e-05	3.01417569496755e-05	2.5357586797867e-05	2.71160517713903e-05	3.19181436407659e-05	3.10649371090348e-05	2.90271549034121e-05	0.02454	0.4163	0.953	0.9998
k__Bacteria;p__Firmicutes;c__Clostridia;o__Eubacteriales;f__Lachnospiraceae;g__Jutongia	9.38509507519459e-05	4.81783756178877e-05	1.57306287139031e-05	2.10427859961548e-05	1.71631770146079e-05	2.60793730935978e-05	3.89442169438286e-05	0.000134215913960427	7.25833709032165e-05	7.38242778085741e-06	3.58972606593291e-05	1.33971484169594e-05	0.02421	0.6381	0.9697	0.9998
k__Bacteria;p__Firmicutes;c__Clostridia;o__Eubacteriales;f__Clostridiaceae;g__Tindallia	2.11396943525423e-05	2.82646470291608e-05	6.55442863079297e-06	1.07361153041606e-05	1.25087561292905e-05	1.1996511623055e-05	2.10725557435785e-05	2.99680571247519e-05	2.08163629760168e-05	5.86251617891618e-06	1.62228004902737e-05	1.00478613127196e-05	0.02329	0.4324	0.957	0.9998
k__Bacteria;p__Firmicutes;c__Clostridia;o__Eubacteriales;f__Lachnospiraceae;g__Agathobacter	0.000161683816146917	0.00042172138124191	7.55944102084789e-05	0.000117238379121434	9.42520229276773e-05	0.000136134327548581	0.000327024725843382	0.000418015976304232	0.000245413963506724	3.19181436407659e-05	0.000160502175063347	8.96864657913119e-05	0.02282	0.5493	0.9669	0.9998
k__Bacteria;p__Bacteroidota;c__Bacteroidia;o__Bacteroidales;f__Tannerellaceae;g__Tannerella	0.000420703148048946	0.000545379211994488	0.00122174549677981	0.00134029663457141	0.00109698882240824	0.000724484984540148	0.000961068586634345	0.00060064182869695	0.00100849800628545	0.00103136858703155	0.00122430368806385	0.000805317477063896	0.02258	0.4789	0.9624	0.9998
k__Bacteria;p__Firmicutes;c__Clostridia;o__Eubacteriales;f__Oscillospiraceae;g__Thermoclostridium	0.000116616775439299	0.000120767128215505	5.59311243161e-05	5.02450196234716e-05	3.86898736092009e-05	8.71051061326167e-05	0.000116832650831486	0.000170843539335124	0.000120789685163466	2.51871065464547e-05	7.28300192222927e-05	5.95428818531531e-05	0.02202	0.4362	0.9597	0.9998
k__Bacteria;p__Bacteroidota;c__Bacteroidia;o__Bacteroidales;f__unclassified;g__Candidatus_Symbiothrix	1.62613033481094e-05	1.1883999319079e-05	4.32592289632336e-05	4.7668351950473e-05	3.66535644718745e-05	3.12952477123174e-05	2.98750157377315e-05	2.89435081632219e-05	3.01289464126559e-05	2.71412786060934e-05	3.45165967878165e-05	3.68421581466385e-05	0.02141	0.4834	0.9647	0.9998
k__Bacteria;p__Bacteroidota;c__Chitinophagia;o__Chitinophagales;f__Chitinophagaceae;g__Niabella	4.20470843715401e-05	6.32742666448258e-05	0.000208867792367936	0.000187237850904561	0.000115487818216938	8.24108189757691e-05	7.17533860129444e-05	9.8868974787643e-05	0.000188990663861205	0.000133969351199677	0.000192947776043894	5.61935947489132e-05	0.02118	0.5658	0.9701	0.9998
k__Bacteria;p__Nitrospirae;c__Nitrospira;o__Nitrospirales;f__Nitrospiraceae;g__Nitrospira	6.03991267215493e-06	1.54170801977241e-05	1.13610096267078e-05	1.28833383649927e-05	6.98163132797609e-06	1.09533366993111e-05	2.05390733196904e-05	1.17823130575948e-05	1.69817697962242e-05	1.06393812135886e-05	9.66464710058861e-06	4.83785915056869e-06	0.02105	0.4037	0.9584	0.9998
k__Bacteria;p__Synergistetes;c__Synergistia;o__Synergistales;f__Synergistaceae;g__Synergistes	2.06750856854534e-05	6.58437800111131e-05	1.09240477179883e-05	1.54600060379912e-05	1.10542496026288e-05	1.2518099084927e-05	3.17422042213397e-05	3.86767232977567e-05	2.73899512842326e-05	6.73103709431117e-06	1.89841282332991e-05	1.45135774517061e-05	0.02087	0.4907	0.9661	0.9998
k__Bacteria;p__Firmicutes;c__Clostridia;o__Eubacteriales;f__Lachnospiraceae;g__Extibacter	0.000309197067947624	0.000312517063174698	0.000173036915852934	0.000183372849395063	8.61067863783718e-05	0.000150217189019123	0.00039104261670995	0.000494344873938215	0.000332787908103427	7.66469707836078e-05	0.000129437237954312	0.000121690764787382	0.02079	0.4501	0.9632	0.9998
k__Bacteria;p__Chloroflexi;c__Anaerolineae;o__Anaerolineales;f__Anaerolineaceae;g__Anaerolinea	4.87839100443283e-06	2.56951336628734e-06	7.86531435695156e-06	5.58277995816351e-06	4.6544208853174e-06	5.73746208059152e-06	5.06808302693659e-06	1.28068620191247e-05	8.21698538526979e-06	2.17130228848747e-06	5.52265548605063e-06	4.46571613898648e-06	0.01964	0.4183	0.9626	0.9998
k__Bacteria;p__Firmicutes;c__Negativicutes;o__Selenomonadales;f__Selenomonadaceae;g__Mitsuokella	6.50452133924378e-05	4.88207539594595e-05	3.36460669714039e-05	3.43555689733139e-05	1.71631770146079e-05	4.95508088778359e-05	6.08169963232391e-05	0.000120384502979773	4.95758118244611e-05	1.19421625866811e-05	3.52069287235728e-05	3.90750162161317e-05	0.01705	0.4615	0.9705	0.9998
k__Bacteria;p__Proteobacteria;c__Alphaproteobacteria;o__Sphingomonadales;f__Sphingomonadaceae;g__Novosphingobium	1.37059556791208e-05	5.4602159033606e-06	1.44197429877445e-05	1.4171672201492e-05	1.16360522132935e-05	1.40828614705428e-05	1.28035781733135e-05	1.30629992595072e-05	1.61600712576973e-05	7.59955800970616e-06	1.48421366187611e-05	1.56300064864527e-05	0.01639	0.4103	0.9681	0.9998
k__Bacteria;p__Firmicutes;c__Bacilli;o__Bacillales;f__Planococcaceae;g__Kurthia	1.67259120151983e-05	1.83077827347973e-05	6.55442863079297e-06	6.87111379466278e-06	5.81802610664675e-06	4.69428715684761e-06	1.54709902927538e-05	1.33191364998897e-05	1.5064473206328e-05	8.03381846740365e-06	1.27711408114921e-05	2.23285806949324e-06	0.01521	0.5315	0.9772	0.9998
k__Bacteria;p__Firmicutes;c__Clostridia;o__Eubacteriales;f__Lachnospiraceae;g__Murimonas	0.000603758962881949	0.000655868286744844	0.000297134097929281	0.000566007998835346	0.000175995289726064	0.000461604903756682	0.000734872038905806	0.00122075008766297	0.00093591463538223	9.53201704646001e-05	0.000515677956009978	0.000245986530655839	0.0143	0.5183	0.978	0.9998
k__Bacteria;p__Firmicutes;c__Negativicutes;o__Selenomonadales;f__Selenomonadaceae;g__Schwartzia	1.92812596841869e-05	3.56519979572369e-05	1.09240477179883e-05	2.06133413839883e-05	1.45450652666169e-05	1.40828614705428e-05	3.62768048243883e-05	4.17503701823467e-05	3.23201425153945e-05	4.55973480582369e-06	1.72582983939082e-05	1.52578634748705e-05	0.01257	0.4522	0.9778	0.9998
k__Bacteria;p__Proteobacteria;c__Deltaproteobacteria;o__Desulfobacterales;f__Desulfobacteraceae;g__Desulfobacter	9.52447767532124e-06	5.78140507414652e-06	7.86531435695156e-06	8.58889224332847e-06	7.56343393864077e-06	8.3453993899513e-06	1.49375078688658e-05	1.86980185479221e-05	1.177767905222e-05	3.25695343273121e-06	4.14199161453798e-06	9.67571830113738e-06	0.01055	0.4112	0.9795	0.9998
k__Bacteria;p__Actinobacteria;c__Coriobacteriia;o__Coriobacteriales;f__Coriobacteriaceae;g__Parvibacter	0.000281088243588749	0.00033596387264207	0.000839403826650219	0.000412696272291933	0.000404643715717281	0.000205505459977551	0.00130543149125409	0.000410587996333139	0.000286498890433073	0.000413850216185712	0.00039314403741323	0.000199096511196481	0.01048	0.5019	0.9833	0.9998
k__Bacteria;p__Firmicutes;c__Clostridia;o__Eubacteriales;f__Oscillospiraceae;g__Mageeibacillus	1.04536950094989e-05	2.05561069302987e-05	1.04870858092687e-05	1.07361153041606e-05	6.39982871731142e-06	1.2518099084927e-05	1.86718848360822e-05	4.50801543073191e-05	1.20515785650624e-05	3.6912138904287e-06	1.48421366187611e-05	6.32643119689752e-06	0.009312	0.4657	0.984	0.9998
k__Bacteria;p__Firmicutes;c__Clostridia;o__Eubacteriales;f__Peptococcaceae;g__Dehalobacterium	2.74119113582416e-05	2.89070253707326e-05	2.31589811621352e-05	2.40488982813197e-05	9.59974307596713e-06	1.87771486273904e-05	3.20089454332838e-05	4.63608405092316e-05	3.45113386181331e-05	8.2509486962524e-06	1.82937962975427e-05	1.86071505791103e-05	0.008844	0.3893	0.9819	0.9998
k__Bacteria;p__Bacteroidota;c__Flavobacteriia;o__Flavobacteriales;f__Flavobacteriaceae;g__Myroides	2.4856563689253e-05	3.37248629325214e-05	5.94268195858562e-05	9.06128131671154e-05	7.30162276384167e-05	4.48565217209883e-05	6.40178908665675e-05	4.66169777496141e-05	5.72449981840462e-05	5.36311665256406e-05	7.04138574471456e-05	4.09357312740428e-05	0.007024	0.4443	0.9874	0.9998
k__Bacteria;p__Firmicutes;c__Clostridia;o__Eubacteriales;f__Lachnospiraceae;g__Coprococcus	0.00183381040899966	0.00195989632013567	0.000907132922501747	0.00115262933905468	0.000615256260777893	0.00120538862438609	0.00201336266775355	0.00328854602927085	0.00172364963431676	0.000403427965200972	0.00126192677856257	0.000854812497604329	0.006671	0.4272	0.9875	0.9998
k__Bacteria;p__Firmicutes;c__Clostridia;o__Eubacteriales;f__Clostridiaceae;g__Clostridium	0.0551237276110891	0.0475404939247068	0.040758058997723	0.0327451516776898	0.0160094624376599	0.0292370635877707	0.0461070187081616	0.0711518517313725	0.0520272124643999	0.0210503414264284	0.0287775222399062	0.0279609651752291	0.005304	0.3808	0.9889	0.9998
k__Bacteria;p__Firmicutes;c__Bacilli;o__Bacillales;f__Staphylococcaceae;g__Macrococcus	1.64936076816539e-05	1.70230260516536e-05	2.31589811621352e-05	1.07361153041606e-05	4.94532219064973e-06	1.40828614705428e-05	1.7071437564418e-05	2.2796214394042e-05	2.02685639503322e-05	8.03381846740365e-06	1.20808088757358e-05	1.11642903474662e-05	0.004631	0.4121	0.991	0.9998
k__Bacteria;p__Firmicutes;c__Clostridia;o__Eubacteriales;f__Lachnospiraceae;g__Epulopiscium	0.000144957904131718	0.000181793070664829	7.42835244823203e-05	8.20239209237869e-05	6.16710767304555e-05	0.00010118796760316	0.000154709902927538	0.000254856554180582	0.000157492219884338	2.93125808945809e-05	0.000110107943753135	8.78257507334008e-05	0.004527	0.4348	0.9917	0.9998
k__Bacteria;p__Firmicutes;c__Clostridia;o__Eubacteriales;f__Clostridiaceae;g__Hathewaya	5.57530400506609e-05	9.25024811863443e-05	2.88394859754891e-05	0.00015245283731908	3.05446370598954e-05	4.90292214159639e-05	7.14866448010004e-05	0.00010885832716256	9.17563368021794e-05	3.82149202773795e-05	5.14297292138465e-05	4.24243033203716e-05	0.004231	0.4397	0.9923	0.9998
k__Bacteria;p__Bacteroidota;c__Cytophagia;o__Cytophagales;f__Cytophagaceae;g__Spirosoma	5.78437790525607e-05	8.6078697770626e-05	0.000107929591453724	0.000202268412330385	0.000147196060498163	7.92812942045374e-05	0.000126168593249527	7.63288976339835e-05	0.000128458871523051	0.000116816063120626	0.000138411553119144	0.000110526474439915	0.003334	0.4548	0.9942	0.9998
k__Bacteria;p__Actinobacteria;c__Coriobacteriia;o__Coriobacteriales;f__Atopobiaceae;g__Atopobium	3.69363890335629e-05	3.1155349566234e-05	1.66045525313422e-05	2.27605644448204e-05	1.36723613506199e-05	2.29498483223661e-05	3.97444405796607e-05	4.45678798265541e-05	2.57465542071787e-05	1.02051207558911e-05	2.45067837193497e-05	2.08400086486036e-05	0.003238	0.3684	0.993	0.9998
k__Bacteria;p__Firmicutes;c__Clostridia;o__Eubacteriales;f__Eubacteriales_Family_XIII.Incertae_Sedis;g__Zhenpiania	0.000347294978648909	0.000270762470972529	0.00019619589701507	0.00027012066105268	9.86155425076623e-05	0.00016273528810405	0.000459328366967622	0.000553768713706954	0.000266230326482741	9.94456448127263e-05	0.000208135078630533	9.8990041080867e-05	0.002652	0.4291	0.9951	0.9998
k__Bacteria;p__Actinobacteria;c__Actinomycetia;o__Pseudonocardiales;f__Pseudonocardiaceae;g__Pseudonocardia	7.66604300696588e-06	3.21189170785918e-06	3.49569526975625e-06	8.15944763116205e-06	5.81802610664675e-06	1.09533366993111e-05	6.40178908665675e-06	1.40875482210372e-05	8.21698538526979e-06	6.73103709431117e-06	3.79682564665981e-06	4.09357312740428e-06	0.002417	0.4711	0.9959	0.9998
k__Bacteria;p__Firmicutes;c__Bacilli;o__Bacillales;f__Bacillaceae;g__Rubeoparvulum	6.03991267215493e-06	1.02780534651494e-05	3.05873336103672e-06	4.72389073383066e-06	4.36351957998506e-06	4.17269969497565e-06	5.33482423888063e-06	7.94025445185734e-06	5.75188976968886e-06	5.64538595006743e-06	5.52265548605063e-06	3.72143011582207e-06	0.00231	0.3967	0.9954	0.9998
k__Bacteria;p__Firmicutes;c__Clostridia;o__Eubacteriales;f__Oscillospiraceae;g__Flavonifractor	0.00665970063405145	0.00406721846966208	0.00139915203171994	0.00158422117428194	0.00128054754607295	0.00374551956370252	0.00480347574468812	0.00665214026997377	0.00450126459405079	0.000833997209008038	0.00202301773773392	0.00204194870455157	0.001413	0.5394	0.9979	0.9998
k__Bacteria;p__Firmicutes;c__Negativicutes;o__Selenomonadales;f__Sporomusaceae;g__Sporomusa	0.00015030090380324	0.000126869722460438	7.29726387561617e-05	6.82816933344613e-05	4.9162320601165e-05	7.09358948145861e-05	0.000128836005368967	0.000225400771536595	0.000126815474445997	3.19181436407659e-05	7.76623427725871e-05	6.21478829342286e-05	0.0006803	0.4171	0.9987	0.9998
k__Bacteria;p__Firmicutes;c__Clostridia;o__Eubacteriales;f__Lachnospiraceae;g__Tyzzerella	0.000301531024940658	0.000190465178276049	0.000128466801163542	0.000172636734090902	0.000117815028659597	0.00018672831135016	0.000285413096780113	0.000506383324236192	0.00026486082891853	6.25335059084392e-05	0.000161882838934859	0.000123551479845293	0.0003672	0.4106	0.9993	0.9998
k__Bacteria;p__Proteobacteria;c__Epsilonproteobacteria;o__Campylobacterales;f__Arcobacteraceae;g__Arcobacter	1.25444340113987e-05	6.42378341571836e-06	8.73923817439062e-06	3.43555689733139e-06	7.85433524397311e-06	1.1996511623055e-05	1.76049199883061e-05	1.89541557883046e-05	9.3125834366391e-06	3.03982320388246e-06	5.52265548605063e-06	7.44286023164414e-06	-0.0001096	0.4796	0.9998	0.9998
k__Bacteria;p__Bacteroidota;c__Bacteroidia;o__Marinilabiliales;f__Prolixibacteraceae;g__Mangrovibacterium	6.22575613899047e-05	0.000102459345480708	0.0001677933729483	0.000222022864490041	0.000166977349260762	0.000111098129378727	0.000112564791440381	0.000110651287845238	0.000174473989680562	0.000153945332253762	0.000189496116365112	0.000118341477683142	-0.0002319	0.465	0.9996	0.9998
k__Bacteria;p__Firmicutes;c__Clostridia;o__Eubacteriales;f__Lachnospiraceae;g__Mobilitalea	0.000120565949109554	0.000212948420231063	4.15113813283555e-05	9.36189254522803e-05	4.9162320601165e-05	8.86698685182326e-05	0.000109363896897053	0.000331697726295331	0.000136949756421163	2.17130228848747e-05	0.000112178939560404	6.10314538994819e-05	-0.0005679	0.5422	0.9992	0.9998
k__Bacteria;p__Firmicutes;c__Clostridia;o__Eubacteriales;f__Oscillospiraceae;g__Ethanoligenens	8.96694727481463e-05	8.575750859984e-05	2.18480954359766e-05	3.13494566881489e-05	2.82174266172367e-05	3.23384226360613e-05	5.86830666276869e-05	9.75882885857305e-05	6.13534908766811e-05	2.21472833425722e-05	3.52069287235728e-05	2.97714409265766e-05	-0.0006495	0.4582	0.9989	0.9998
k__Bacteria;p__Proteobacteria;c__Betaproteobacteria;o__Burkholderiales;f__Burkholderiaceae;g__Paraburkholderia	1.23121296778543e-05	4.91419431302454e-05	1.26718953528664e-05	3.43555689733139e-05	2.44357096479163e-05	1.82555611655185e-05	3.30759102810599e-05	5.09713108361165e-05	2.93072478741289e-05	1.56333764771098e-05	2.65777795266187e-05	9.67571830113738e-06	-0.001229	0.4485	0.9978	0.9998
k__Bacteria;p__Bacteroidota;c__Chitinophagia;o__Chitinophagales;f__Chitinophagaceae;g__Lacibacter	6.27221700569935e-06	5.78140507414652e-06	3.67048003324406e-05	2.87727890151504e-05	1.80358809306049e-05	1.87771486273904e-05	1.41372842330337e-05	1.86980185479221e-05	2.13641620017015e-05	1.51991160194123e-05	3.10649371090348e-05	8.18714625480855e-06	-0.001851	0.5834	0.9975	0.9998
k__Bacteria;p__Firmicutes;c__Clostridia;o__Eubacteriales;f__Clostridiaceae;g__Crassaminicella	2.27658246873532e-05	3.34036737617354e-05	1.83524001662203e-05	2.31900090569869e-05	9.89064438129947e-06	2.13850859367502e-05	3.20089454332838e-05	4.58485660284666e-05	1.86251668732782e-05	8.2509486962524e-06	2.48519496872279e-05	2.04678656370214e-05	-0.002539	0.3912	0.9948	0.9998
k__Bacteria;p__Actinobacteria;c__Actinomycetia;o__Actinomycetales;f__Actinomycetaceae;g__Schaalia	2.55534766898863e-05	2.31256202965861e-05	1.35458191703055e-05	1.03066706919942e-05	1.04724469919641e-05	1.46044489324148e-05	2.74743448302352e-05	3.02241943651344e-05	2.43770566429671e-05	7.38242778085741e-06	7.59365129331962e-06	1.86071505791103e-05	-0.002758	0.4378	0.995	0.9998
k__Bacteria;p__Firmicutes;c__Clostridia;o__Eubacteriales;f__Lachnospiraceae;g__Dorea	0.0125379294900595	0.00614788191801325	0.0111442765199829	0.00515376479060925	0.00249215148278213	0.00908918311058072	0.0135928654194559	0.0210301481216047	0.00850019748154876	0.00225424603590769	0.00426003837555231	0.00713100438793825	-0.003994	0.5264	0.9939	0.9998
k__Bacteria;p__Firmicutes;c__Clostridia;o__Eubacteriales;f__Peptostreptococcaceae;g__Peptostreptococcus	0.000112202993101955	9.89262646020627e-05	8.17118769305523e-05	6.78522487222949e-05	5.38167414864824e-05	8.3975581361385e-05	0.000215793640462721	0.000160854186960207	0.000102986216828715	4.2123264396657e-05	6.35105380895823e-05	4.80064484941047e-05	-0.004793	0.3816	0.99	0.9998
k__Bacteria;p__Actinobacteria;c__Coriobacteriia;o__Eggerthellales;f__Eggerthellaceae;g__Gordonibacter	0.000190721857839969	0.000259842039165807	0.000244698668882937	0.000410978493843267	0.000189085848466019	0.000156476238561587	0.000513210091780316	0.000299936708487901	0.000225145399556392	0.000233414996012403	0.000183283128943305	0.000164115068107753	-0.004845	0.3766	0.9897	0.9998
k__Bacteria;p__Firmicutes;c__Bacilli;o__Bacillales;f__Bacillaceae;g__Anoxybacillus	1.67259120151983e-05	9.95686429436345e-06	1.61675906226227e-05	1.67483398744905e-05	1.13451509079612e-05	1.66907987799026e-05	1.81384024121941e-05	2.17716654325121e-05	1.83512673604359e-05	7.16529755200866e-06	1.51873025866392e-05	1.78628645559459e-05	-0.004847	0.3476	0.9889	0.9998
k__Bacteria;p__Planctomycetota;c__Planctomycetia;o__Pirellulales;f__Pirellulaceae;g__Rhodopirellula	6.7368256727882e-06	7.06616175729019e-06	3.05873336103672e-06	8.58889224332847e-06	8.14523654930544e-06	3.12952477123174e-06	4.80134181499256e-06	9.22094065376981e-06	3.01289464126559e-06	5.64538595006743e-06	1.55324685545174e-05	4.46571613898648e-06	-0.005865	0.531	0.9912	0.9998
k__Bacteria;p__Firmicutes;c__Clostridia;o__Eubacteriales;f__Clostridiaceae;g__Inediibacterium	6.7368256727882e-06	8.35091844043386e-06	6.11746672207344e-06	1.28833383649927e-05	6.10892741197908e-06	6.78063700433544e-06	9.60268362998513e-06	1.92102930286871e-05	9.03868392379677e-06	2.38843251733622e-06	9.66464710058861e-06	7.81500324322635e-06	-0.005986	0.3916	0.9878	0.9998
k__Bacteria;p__Firmicutes;c__Clostridia;o__Eubacteriales;f__Lachnospiraceae;g__Anaerotignum	0.000532441532483812	0.000516472186623756	0.00032597358390477	0.000289875113212336	0.000201012801984645	0.000371891860314705	0.00049693887785173	0.000698230117282681	0.000636542467845567	0.000146780034701753	0.000274752110431019	0.000353535861003097	-0.00751	0.3925	0.9847	0.9998
k__Bacteria;p__Firmicutes;c__Clostridia;o__Eubacteriales;f__Syntrophomonadaceae;g__Candidatus_Contubernalis	5.80760833861051e-06	2.53739444920875e-05	6.55442863079297e-06	9.01833685549489e-06	2.3272104426587e-06	3.12952477123174e-06	9.60268362998513e-06	1.38314109806547e-05	1.04081814880084e-05	4.34260457697495e-06	6.55815338968513e-06	2.60500108107545e-06	-0.00784	0.5547	0.9887	0.9998
k__Bacteria;p__Cyanobacteria;c__unclassified;o__Pseudanabaenales;f__Leptolyngbyaceae;g__Leptolyngbya	1.06859993430433e-05	1.22051884898649e-05	1.26718953528664e-05	5.58277995816351e-06	5.52712480131441e-06	6.25904954246348e-06	1.06696484777613e-05	1.58805089037147e-05	9.58648294948143e-06	2.82269297503372e-06	9.31948113271045e-06	1.19085763706306e-05	-0.01003	0.4273	0.9813	0.9998
k__Bacteria;p__Proteobacteria;c__Deltaproteobacteria;o__Desulfovibrionales;f__Desulfohalobiaceae;g__Desulfonatronovibrio	1.3241347012032e-05	5.4602159033606e-06	1.52936668051836e-05	1.63188952623241e-05	6.98163132797609e-06	1.2518099084927e-05	3.28091690691158e-05	3.45785274516368e-05	1.04081814880084e-05	6.07964640776492e-06	6.21298742180696e-06	5.5821451737331e-06	-0.01142	0.5027	0.9819	0.9998
k__Bacteria;p__Bacteroidota;c__Bacteroidia;o__Marinilabiliales;f__Marinilabiliaceae;g__Saccharicrinis	5.43592140493944e-05	8.47939410874823e-05	0.000112736172449639	0.000175213401763901	0.000147486961803495	8.60619312088728e-05	0.00012243421628231	8.09393679608684e-05	0.000103807915367242	0.000123547100214937	0.000127021076179165	0.000112759332509409	-0.01181	0.4519	0.9791	0.9998
k__Bacteria;p__Firmicutes;c__Clostridia;o__Eubacteriales;f__Desulfallaceae;g__Desulfallas	8.13065167405472e-06	1.54170801977241e-05	8.73923817439062e-07	9.01833685549489e-06	1.16360522132935e-06	5.21587461871957e-06	8.00223635832094e-06	1.40875482210372e-05	9.3125834366391e-06	1.73704183078998e-06	1.72582983939082e-06	2.97714409265766e-06	-0.01249	0.772	0.9871	0.9998
k__Bacteria;p__Firmicutes;c__Clostridia;o__Thermoanaerobacterales;f__Zhaonellaceae;g__Zhaonella	1.57966946810206e-05	8.9932967820057e-06	1.00501239005492e-05	8.15944763116205e-06	4.6544208853174e-06	1.46044489324148e-05	2.34732266510748e-05	1.53682344229497e-05	1.23254780779047e-05	4.1254743481262e-06	7.24848532544146e-06	9.30357528955517e-06	-0.01308	0.4243	0.9754	0.9998
k__Bacteria;p__Firmicutes;c__Clostridia;o__Eubacteriales;f__Oscillospiraceae;g__Pygmaiobacter	0.000139150295793108	0.000112416209775071	5.19984671376242e-05	5.53983549694686e-05	4.5671504937177e-05	8.08460565901533e-05	0.000116565909619542	0.000155987579392939	0.000110381503675458	3.60436179888921e-05	7.52461809974399e-05	4.76343054825225e-05	-0.01343	0.4031	0.9734	0.9998
k__Bacteria;p__Firmicutes;c__Bacilli;o__Lactobacillales;f__Lactobacillaceae;g__Latilactobacillus	1.06859993430433e-05	3.72579438111665e-05	4.76288480504289e-05	2.79138997908175e-05	1.13451509079612e-05	1.1474924161183e-05	3.78772520960524e-05	2.3820763355572e-05	6.29968879537351e-06	3.75635295908333e-05	1.44969706508829e-05	3.46093000771452e-05	-0.01344	0.6665	0.9839	0.9998
k__Bacteria;p__Firmicutes;c__Clostridia;o__Thermoanaerobacterales;f__Thermoanaerobacteraceae;g__Thermacetogenium	3.71686933671073e-06	1.83077827347973e-05	5.24354290463437e-06	2.57666767299854e-06	2.3272104426587e-06	4.17269969497565e-06	9.60268362998513e-06	9.73321513453481e-06	4.93019123116188e-06	3.90834411927745e-06	4.14199161453798e-06	1.86071505791103e-06	-0.01365	0.5435	0.98	0.9998
k__Bacteria;p__Firmicutes;c__Clostridia;o__Eubacteriales;f__Eubacteriales_Family_XII.Incertae_Sedis;g__Fusibacter	0.0001040723414279	9.57143728942035e-05	4.45701146893922e-05	7.42939179047913e-05	3.05446370598954e-05	5.78962082677872e-05	9.06920120609706e-05	0.00014676663873917	6.98443757747932e-05	2.97468413522784e-05	7.45558490616836e-05	4.39128753667004e-05	-0.01402	0.3975	0.9719	0.9998
k__Bacteria;p__Firmicutes;c__Bacilli;o__Bacillales;f__Paenibacillaceae;g__Ammoniphilus	1.04536950094989e-05	1.1562810148293e-05	9.17620008311015e-06	6.01222457032993e-06	4.07261827465272e-06	6.25904954246348e-06	1.06696484777613e-05	1.12700385768298e-05	1.15037795393777e-05	4.55973480582369e-06	6.21298742180696e-06	6.69857420847972e-06	-0.01473	0.3651	0.9678	0.9998
k__Bacteria;p__Firmicutes;c__Clostridia;o__Eubacteriales;f__Lachnospiraceae;g__Lachnobacterium	0.000149139382135518	0.000222905284525427	6.51073243992101e-05	9.96311500226103e-05	6.95254119744286e-05	0.00011735717892119	0.00015417642050365	0.000319403138756971	0.000188990663861205	3.56093575311946e-05	0.000123224250532505	6.62414560616328e-05	-0.01544	0.4577	0.9731	0.9998
k__Bacteria;p__Proteobacteria;c__Oligoflexia;o__Bdellovibrionales;f__Bdellovibrionaceae;g__Bdellovibrio	1.06859993430433e-05	1.31687560022226e-05	1.09240477179883e-05	1.46011168136584e-05	1.48359665719492e-05	1.2518099084927e-05	1.33370605972016e-05	1.63927833844797e-05	1.72556693090666e-05	1.04222509847399e-05	1.44969706508829e-05	1.11642903474662e-05	-0.01612	0.3271	0.9607	0.9998
k__Bacteria;p__Firmicutes;c__Clostridia;o__Eubacteriales;f__Oscillospiraceae;g__Jilunia	0.000101981602426001	0.00020138561008277	0.00019575893510635	0.000236623981303699	0.000279265253119044	0.000133526390239221	0.000196855014414695	0.000129861580873925	0.000208711428785853	0.000236671949445135	0.000308233209315201	0.000138809343320163	-0.01684	0.4653	0.9711	0.9998
k__Bacteria;p__Firmicutes;c__Clostridia;o__Eubacteriales;f__Eubacteriales_Family_XIII.Incertae_Sedis;g__Mogibacterium	0.000117778297107021	0.000130723992509869	6.37964386730515e-05	8.1165031699454e-05	5.03259258224943e-05	9.75368553700559e-05	0.000153642938079762	0.000241537417680693	0.000170639396500769	2.54042367753034e-05	7.83526747083434e-05	4.72621624709403e-05	-0.01692	0.4528	0.9702	0.9998
k__Bacteria;p__Firmicutes;c__Clostridia;o__Eubacteriales;f__Oscillospiraceae;g__Drancourtella	0.000250424071560885	0.000200743231741199	0.000103123010457809	0.000136992831281089	8.49431811570425e-05	0.000134047977701093	0.000223795876821042	0.000407002074967784	0.000290333483612866	3.62607482177408e-05	0.000140827714894291	9.00586088028941e-05	-0.01871	0.4729	0.9684	0.9998
k__Bacteria;p__Firmicutes;c__Clostridia;o__Eubacteriales;f__Lachnospiraceae;g__Aequitasia	0.00014031181746083	0.000178902368127756	5.63680862248195e-05	8.07355870872876e-05	4.50897023265123e-05	0.000114227654149958	0.000182717730181661	0.000239488319757633	0.000152562028653176	2.64898879195472e-05	8.56011600337848e-05	5.84264528184065e-05	-0.01876	0.4847	0.9691	0.9998
k__Bacteria;p__Firmicutes;c__Clostridia;o__Eubacteriales;f__unclassified;g__Proteiniborus	2.13719986860867e-05	3.40460521033073e-05	2.09741716185375e-05	1.54600060379912e-05	1.27996574346228e-05	6.78063700433544e-06	2.66741211944031e-05	3.22732922881944e-05	2.13641620017015e-05	4.77686503467244e-06	2.07099580726899e-05	1.67464355211993e-05	-0.02032	0.4631	0.965	0.9998
k__Bacteria;p__Bacteroidota;c__Cytophagia;o__Cytophagales;f__Cytophagaceae;g__Siphonobacter	1.83520423500092e-05	2.40891878089438e-05	2.75286002493305e-05	4.33739058288088e-05	4.18897879678566e-05	2.3471435784238e-05	3.86774757318845e-05	2.04909792305996e-05	2.7663850797075e-05	2.95297111234296e-05	3.65875925950855e-05	3.2376442007652e-05	-0.0214	0.4314	0.9604	0.9998
k__Bacteria;p__Firmicutes;c__Clostridia;o__Eubacteriales;f__Lachnospiraceae;g__Parasporobacterium	0.000114526036437399	0.000125584965777294	4.54440385068312e-05	7.38644732926248e-05	4.62533075478416e-05	6.83279575052263e-05	0.000115498944771766	0.000184674950315779	0.00015064473206328	2.36671949445135e-05	7.28300192222927e-05	4.05635882624606e-05	-0.02191	0.4494	0.9611	0.9998
k__Bacteria;p__Actinobacteria;c__Coriobacteriia;o__Eggerthellales;f__Eggerthellaceae;g__Denitrobacterium	3.04318676943191e-05	2.21620527842283e-05	3.05873336103672e-05	6.22694687641314e-05	2.18175978999253e-05	1.82555611655185e-05	5.68158781440787e-05	4.17503701823467e-05	2.08163629760168e-05	3.45237063869508e-05	2.69229454944968e-05	1.63742925096171e-05	-0.0223	0.4317	0.9588	0.9998
k__Bacteria;p__Proteobacteria;c__Alphaproteobacteria;o__Pelagibacterales;f__Pelagibacteraceae;g__Candidatus_Pelagibacter	4.41378233734399e-06	5.78140507414652e-06	4.80658099591484e-06	4.29444612166424e-06	5.23622349598207e-06	4.17269969497565e-06	3.73437696721644e-06	1.30629992595072e-05	5.75188976968886e-06	2.38843251733622e-06	4.83232355029431e-06	5.2100021621509e-06	-0.02256	0.3847	0.9532	0.9998
k__Bacteria;p__Firmicutes;c__Clostridia;o__Eubacteriales;f__Lachnospiraceae;g__Novisyntrophococcus	0.000192115683841236	0.000359089492938656	0.000144197429877445	0.000155029504992079	7.09799185010903e-05	0.000118921941306806	0.000275810413150128	0.000402647741881282	0.000231171188838924	4.16890039389595e-05	0.000197780099594188	8.93143227797297e-05	-0.02392	0.4818	0.9604	0.9998
k__Bacteria;p__Firmicutes;c__Clostridia;o__Halanaerobiales;f__Halobacteroidaceae;g__Selenihalanaerobacter	2.09073900189978e-06	1.60594585392959e-06	4.98136575940266e-05	5.15333534599708e-06	0	1.56476238561587e-06	2.93415333138434e-06	1.84418813075396e-05	2.35553581044401e-05	1.51991160194123e-06	2.41616177514715e-06	1.48857204632883e-06	-0.02413	1.001	0.9808	0.9998
k__Bacteria;p__Firmicutes;c__Clostridia;o__Eubacteriales;f__Lachnospiraceae;g__Anaerostipes	0.00146189117099504	0.00125167419855272	0.000581159338596976	0.000796190310956549	0.000436933760609171	0.000856446612393753	0.0013230364112424	0.00223735879474109	0.00116927702032389	0.000252739586379942	0.000795952721927048	0.000658320987488924	-0.02456	0.4418	0.9557	0.9998
k__Bacteria;p__Firmicutes;c__Clostridia;o__Eubacteriales;f__Lachnospiraceae;g__Shuttleworthia	7.64281257361144e-05	0.000108240750554854	2.796556215805e-05	4.59505735018073e-05	3.43263540292158e-05	5.26803336490676e-05	8.08225872190415e-05	0.000138057972566165	0.000124624278343259	1.17250323578324e-05	5.38458909889937e-05	3.16321559844876e-05	-0.02461	0.5211	0.9623	0.9998
k__Bacteria;p__Actinobacteria;c__Coriobacteriia;o__Eggerthellales;f__Eggerthellaceae;g__Slackia	0.000260413157903295	0.000246673283163585	0.000171726030126776	0.000259813990360686	0.00017424988189407	0.000147609251709764	0.000419583926387961	0.000265102043795882	0.000218571811248177	0.00017674400628288	0.000185699290718453	0.00013322719814643	-0.02475	0.3425	0.9424	0.9998
k__Bacteria;p__Firmicutes;c__Bacilli;o__Lactobacillales;f__Lactobacillaceae;g__Lactiplantibacillus	5.29653880481279e-05	6.07047532785385e-05	3.97635336934773e-05	8.37416993724526e-05	2.85083279225691e-05	3.85974721785248e-05	3.4142875128836e-05	3.71398998554618e-05	2.49248556686517e-05	0.000190423210700351	2.62326135587405e-05	0.000106805044324093	-0.02531	0.7169	0.9718	0.9998
k__Bacteria;p__Firmicutes;c__Bacilli;o__Bacillales;f__Bacillaceae;g__Thalassobacillus	3.94917367025515e-06	2.56951336628734e-06	6.55442863079297e-06	5.58277995816351e-06	3.49081566398805e-06	3.6511122331037e-06	2.93415333138434e-06	1.17823130575948e-05	1.39688751549586e-05	6.51390686546242e-07	4.14199161453798e-06	5.2100021621509e-06	-0.02539	0.6091	0.9668	0.9998
k__Bacteria;p__Firmicutes;c__Bacilli;o__Lactobacillales;f__Lactobacillaceae;g__Lentilactobacillus	2.27658246873532e-05	5.23538348381046e-05	2.796556215805e-05	3.6502792034146e-05	1.57086704879462e-05	2.50361981698539e-05	2.05390733196904e-05	2.6894410240162e-05	1.86251668732782e-05	7.59955800970616e-05	2.58874475908624e-05	3.34928710423986e-05	-0.02735	0.5704	0.9618	0.9998
k__Bacteria;p__Firmicutes;c__Clostridia;o__Eubacteriales;f__Oscillospiraceae;g__Monoglobus	4.34409103728066e-05	3.69367546403805e-05	2.75286002493305e-05	0.000201409523106053	5.29440375704854e-05	2.71225480173417e-05	3.89442169438286e-05	0.000108602189922178	5.56016011069923e-05	6.51390686546242e-06	4.83232355029431e-05	0.000241892957528435	-0.02806	0.7884	0.9716	0.9998
k__Bacteria;p__Firmicutes;c__Tissierellia;o__Tissierellales;f__Peptoniphilaceae;g__Anaerococcus	9.96585590905564e-05	0.000113379777287429	5.72420100422586e-05	7.77294748021227e-05	4.9162320601165e-05	6.46768452721226e-05	0.000142973289602001	0.000131142267075837	8.46349494682789e-05	3.71292691331358e-05	6.0749210346557e-05	6.2892168957393e-05	-0.02838	0.3502	0.9354	0.9998
k__Bacteria;p__Firmicutes;c__Clostridia;o__Eubacteriales;f__Thermincolaceae;g__Thermincola	9.0598690082324e-06	1.44535126853663e-05	7.86531435695156e-06	4.72389073383066e-06	6.10892741197908e-06	8.3453993899513e-06	1.25368369613695e-05	2.15155281921296e-05	1.06820810008507e-05	1.30278137309248e-06	1.31163067793703e-05	7.07071722006193e-06	-0.02888	0.5297	0.9565	0.9998
k__Bacteria;p__Synergistetes;c__Synergistia;o__Synergistales;f__Synergistaceae;g__Dethiosulfovibrio	1.41705643462097e-05	2.21620527842283e-05	8.30227626567109e-06	1.76072290988234e-05	1.01815456866318e-05	1.30396865467989e-05	2.40067090749628e-05	4.37994681054066e-05	1.61600712576973e-05	5.86251617891618e-06	7.93881726119779e-06	1.0792147335884e-05	-0.02947	0.4247	0.9447	0.9998
k__Bacteria;p__Firmicutes;c__Clostridia;o__Eubacteriales;f__Lachnospiraceae;g__Enterocloster	0.0041696304827888	0.00343319104653068	0.00163423753861105	0.0071304983404113	0.0010030277007859	0.00292714883602542	0.0051505060614273	0.00806320032724094	0.00445141488271349	0.000656384681809763	0.00266433610605155	0.00211228373374061	-0.02979	0.5468	0.9565	0.9998
k__Bacteria;p__Firmicutes;c__Bacilli;o__Bacillales;f__Bacillaceae;g__Anaerobacillus	3.3684128363941e-05	1.89501610763691e-05	1.04870858092687e-05	1.37422275893256e-05	1.10542496026288e-05	9.91016177556717e-06	2.85413096780113e-05	3.86767232977567e-05	1.47905736934856e-05	5.64538595006743e-06	1.51873025866392e-05	1.00478613127196e-05	-0.02994	0.44	0.9457	0.9998
k__Bacteria;p__Firmicutes;c__Clostridia;o__Eubacteriales;f__Lachnospiraceae;g__Anaerosacchariphilus	0.000199317118181113	0.000422684948754268	0.000117105791536834	0.000185090627843729	8.49431811570425e-05	0.000144479726938532	0.000261939870129039	0.000434664896929094	0.0002801992016377	4.06033527947157e-05	0.000209515742502046	0.000114992190578902	-0.03016	0.493	0.9512	0.9998
k__Bacteria;p__Proteobacteria;c__Gammaproteobacteria;o__Pseudomonadales;f__Marinobacteraceae;g__Marinobacter	1.85843466835536e-05	2.40891878089438e-05	2.0537209709818e-05	1.03066706919942e-05	2.4144808342584e-05	2.399302324611e-05	2.10725557435785e-05	2.91996454036044e-05	1.53383727191703e-05	1.78046787655973e-05	2.65777795266187e-05	1.71185785327815e-05	-0.03029	0.4082	0.9408	0.9998
k__Bacteria;p__Proteobacteria;c__Betaproteobacteria;o__Burkholderiales;f__Burkholderiaceae;g__Cupriavidus	3.78656063677405e-05	3.43672412740932e-05	7.03508673038445e-05	0.000269691216440514	0.000207121729396624	1.46044489324148e-05	7.6821469039881e-05	5.1227448076499e-05	5.3684304517096e-05	7.07844546046916e-05	0.000107001450042231	6.32643119689752e-05	-0.03313	0.7341	0.964	0.9998
k__Bacteria;p__Firmicutes;c__Clostridia;o__Eubacteriales;f__Peptococcaceae;g__Desulforamulus	4.85516057107839e-05	8.96117786492711e-05	2.53437907057328e-05	2.36194536691533e-05	1.54177691826139e-05	2.86873104029576e-05	5.78828429918548e-05	9.86128375472605e-05	3.91676303364527e-05	8.68520915394989e-06	3.65875925950855e-05	2.19564376833502e-05	-0.03424	0.5205	0.9476	0.9998
k__Bacteria;p__Firmicutes;c__Negativicutes;o__Veillonellales;f__Veillonellaceae;g__Colibacter	1.1615216677221e-05	6.10259424493244e-06	4.80658099591484e-06	3.86500150949781e-06	2.3272104426587e-06	4.69428715684761e-06	1.06696484777613e-05	1.17823130575948e-05	1.01342819751661e-05	2.82269297503372e-06	2.41616177514715e-06	2.23285806949324e-06	-0.03488	0.5106	0.9455	0.9998
k__Bacteria;p__Firmicutes;c__Bacilli;o__Lactobacillales;f__Carnobacteriaceae;g__Granulicatella	2.85734330259637e-05	2.98705928830904e-05	1.44197429877445e-05	1.93250075474891e-05	1.01815456866318e-05	2.13850859367502e-05	3.92109581557726e-05	4.73853894707616e-05	2.16380615145438e-05	1.02051207558911e-05	9.31948113271045e-06	1.82350075675281e-05	-0.03534	0.4353	0.9353	0.9998
k__Bacteria;p__Firmicutes;c__Clostridia;o__Eubacteriales;f__Clostridiaceae;g__Hungatella	0.00272562674547669	0.00278181940817683	0.00152674490906604	0.00389978652308329	0.000705435665430918	0.00263349509499151	0.00420144082933044	0.00681965402518393	0.00307150913701385	0.000447071141199571	0.0022004330452233	0.00129840696741032	-0.03566	0.545	0.9478	0.9998
k__Bacteria;p__Firmicutes;c__Bacilli;o__Bacillales;f__unclassified;g__Acidibacillus	5.11069533797725e-06	9.31448595279162e-06	3.93265717847578e-06	5.15333534599708e-06	4.6544208853174e-06	8.3453993899513e-06	1.54709902927538e-05	8.45252893262233e-06	6.84748782105816e-06	3.03982320388246e-06	6.21298742180696e-06	2.97714409265766e-06	-0.03566	0.3974	0.9285	0.9998
k__Bacteria;p__Firmicutes;c__Clostridia;o__Eubacteriales;f__Lachnospiraceae;g__Eisenbergiella	0.00110878858400752	0.0015487741815297	0.000507749737932095	0.00093661869913497	0.000315337014980254	0.000673891000738568	0.00129049398338522	0.00203065604175242	0.00133662962267055	0.000113776239916744	0.00097612935715945	0.000595056675519949	-0.03627	0.5699	0.9493	0.9998
k__Bacteria;p__Bacteroidota;c__Bacteroidia;o__Bacteroidales;f__Bacteroidaceae;g__Bacteroides	0.0968239816126474	0.155417658338231	0.0948255407731342	0.0917585713923754	0.217576722310268	0.261994425273207	0.168201673427667	0.0787552857121268	0.164020340873422	0.0980432006645922	0.170024958951137	0.271338401176865	-0.03836	0.5319	0.9425	0.9998
k__Bacteria;p__Firmicutes;c__Clostridia;o__Eubacteriales;f__Clostridiaceae;g__Alkaliphilus	9.54770810867568e-05	0.000163485287930032	7.0787829212564e-05	6.31283579884643e-05	5.29440375704854e-05	6.20689079627628e-05	0.000105362778717892	0.000185699499277309	9.55909299819719e-05	3.84320505062283e-05	8.56011600337848e-05	4.87507345172691e-05	-0.03959	0.3872	0.9186	0.9998
k__Bacteria;p__Actinobacteria;c__Actinomycetia;o__Micrococcales;f__Dermabacteraceae;g__Brachybacterium	9.75678200886566e-06	1.22051884898649e-05	3.49569526975625e-06	9.44778146766132e-06	8.43613785463778e-06	1.09533366993111e-05	1.22700957494254e-05	1.38314109806547e-05	6.57358830821584e-06	1.41134648751686e-05	6.21298742180696e-06	4.83785915056869e-06	-0.04021	0.4817	0.9335	0.9998
k__Bacteria;p__Firmicutes;c__Clostridia;o__Eubacteriales;f__Peptostreptococcaceae;g__Paeniclostridium	4.73900840430618e-05	3.05129712246622e-05	2.92764478842086e-05	2.31900090569869e-05	1.36723613506199e-05	2.92088978648296e-05	4.2945335122989e-05	5.1739722557264e-05	4.0263228387822e-05	8.68520915394989e-06	2.27809538799589e-05	2.86550118918299e-05	-0.04134	0.4172	0.9211	0.9998
k__Bacteria;p__Firmicutes;c__Clostridia;o__Eubacteriales;f__Clostridiaceae;g__Abyssisolibacter	1.81197380164648e-05	1.47747018561522e-05	1.87893620749398e-05	2.01838967718219e-05	4.94532219064973e-06	9.38857431369522e-06	1.86718848360822e-05	3.09926060862819e-05	2.10902624888591e-05	5.21112549236994e-06	1.07001450042231e-05	8.93143227797297e-06	-0.04183	0.4363	0.9236	0.9998
k__Bacteria;p__Firmicutes;c__Clostridia;o__Eubacteriales;f__Desulfitobacteriaceae;g__Desulfosporosinus	0.000290845025597614	0.000220656960329926	0.000122786296350188	0.00016447728645974	7.99978589663928e-05	0.000163256875565922	0.000236065972570468	0.000382412899891065	0.000235553581044401	4.47288271428419e-05	0.000158776345223956	0.000144391488493896	-0.04196	0.4409	0.9242	0.9998
k__Bacteria;p__Firmicutes;c__Bacilli;o__Bacillales;f__Paenibacillaceae;g__Cohnella	0.000143099469463363	0.000188216854080548	8.60814960177476e-05	0.000110796709938937	6.28346819517849e-05	0.000103795904912519	0.000169647410796404	0.000236926947353808	0.00019309915655384	4.06033527947157e-05	0.000120808088757358	5.61935947489132e-05	-0.0433	0.4061	0.9151	0.9998
k__Bacteria;p__Firmicutes;c__Clostridia;o__Eubacteriales;f__Clostridiaceae;g__Desnuesiella	1.71905206822871e-05	2.28044311258002e-05	1.31088572615859e-05	1.88955629353226e-05	9.89064438129947e-06	1.40828614705428e-05	3.04084981616196e-05	2.97119198843694e-05	1.94468654118052e-05	6.94816732315991e-06	1.89841282332991e-05	7.44286023164414e-06	-0.04333	0.367	0.906	0.9998
k__Bacteria;p__Bacteroidota;c__Sphingobacteriia;o__Sphingobacteriales;f__Sphingobacteriaceae;g__Pseudopedobacter	7.20143433987704e-06	1.76654043932255e-05	1.57306287139031e-05	2.92022336273168e-05	2.38539070372517e-05	1.61692113180307e-05	1.86718848360822e-05	1.89541557883046e-05	1.04081814880084e-05	2.1495892656026e-05	1.72582983939082e-05	2.08400086486036e-05	-0.04472	0.4841	0.9264	0.9998
k__Bacteria;p__Firmicutes;c__Clostridia;o__Eubacteriales;f__Syntrophomonadaceae;g__Syntrophomonas	3.6471780366474e-05	5.4602159033606e-05	2.01002478010984e-05	2.8343344402984e-05	1.16360522132935e-05	2.81657229410857e-05	6.05502551112951e-05	5.71186046052964e-05	4.32761230290876e-05	1.08565114424374e-05	2.03647921048117e-05	1.41414344401239e-05	-0.04542	0.4538	0.9203	0.9998
k__Bacteria;p__Firmicutes;c__Erysipelotrichia;o__Erysipelotrichales;f__Erysipelotrichaceae;g__Floccifex	5.43592140493944e-05	4.75359972763158e-05	2.92764478842086e-05	2.40488982813197e-05	3.08355383652277e-05	4.22485844116285e-05	3.73437696721644e-05	7.81218583166609e-05	5.3684304517096e-05	1.51991160194123e-05	3.65875925950855e-05	3.4237157065563e-05	-0.0455	0.3893	0.907	0.9998
k__Bacteria;p__Proteobacteria;c__Gammaproteobacteria;o__Pasteurellales;f__Pasteurellaceae;g__Pasteurella	9.29217334177682e-06	9.31448595279162e-06	2.53437907057328e-05	1.24538937528263e-05	3.49081566398805e-06	8.86698685182326e-06	1.6804696352474e-05	1.33191364998897e-05	1.88990663861205e-05	6.51390686546242e-06	1.03549790363449e-05	3.72143011582207e-06	-0.0456	0.4933	0.9263	0.9998
k__Bacteria;p__Bacteroidota;c__Flavobacteriia;o__Flavobacteriales;f__Luteibaculaceae;g__Luteibaculum	7.66604300696588e-06	2.89070253707326e-06	9.17620008311015e-06	5.58277995816351e-06	7.27253263330843e-06	5.21587461871957e-06	8.00223635832094e-06	3.32978412497243e-06	5.47799025684653e-06	8.46807892510114e-06	5.8678214539288e-06	7.44286023164414e-06	-0.04572	0.5204	0.93	0.9998
k__Bacteria;p__Firmicutes;c__Clostridia;o__Eubacteriales;f__Lachnospiraceae;g__Kineothrix	0.00107812441197966	0.00443722839440745	0.000695206396772774	0.00120974547247282	0.000868631297722359	0.00096232886715376	0.00211872544647144	0.0031020781182724	0.00229774301323428	0.000188469038640713	0.00223633030588263	0.000654599557373102	-0.04689	0.6193	0.9397	0.9998
k__Bacteria;p__Firmicutes;c__Clostridia;o__Eubacteriales;f__Oscillospiraceae;g__Caproicibacterium	0.000130787339785509	0.000144213937682877	6.11746672207344e-05	5.32511319086365e-05	2.90901305332337e-05	0.000113706066688087	0.000120833769010646	0.000150608697344907	0.000106546910495665	5.34140362967918e-05	4.90135674386994e-05	4.98671635520157e-05	-0.04691	0.4693	0.9204	0.9998
k__Bacteria;p__Firmicutes;c__Clostridia;o__Eubacteriales;f__Oscillospiraceae;g__Sporobacter	0.00016656220715135	0.000139717289291874	4.50070765981117e-05	4.72389073383066e-05	3.28718475025541e-05	0.000105360667298135	0.000188852778056374	0.000177503107585069	0.000115859493932304	2.08445019694797e-05	7.24848532544146e-05	3.60978721234741e-05	-0.04758	0.5605	0.9323	0.9998
k__Bacteria;p__Bacteroidota;c__Sphingobacteriia;o__Sphingobacteriales;f__Sphingobacteriaceae;g__Sphingobacterium	0.000215578421529222	0.000323437494981419	0.000715743606482592	0.000762693631207568	0.000637073858677819	0.000470471890608505	0.000492137536036738	0.000361921920660465	0.000617643401459446	0.000547819567385389	0.000647531355739437	0.000360978721234741	-0.04818	0.4767	0.9195	0.9998
k__Bacteria;p__Firmicutes;c__Clostridia;o__Eubacteriales;f__Clostridiales_Family_XVI.Incertae_Sedis;g__Carboxydocella	1.23121296778543e-05	1.99137285887269e-05	1.92263239836594e-05	1.24538937528263e-05	6.98163132797609e-06	1.35612740086709e-05	1.38705430210896e-05	2.4845312317102e-05	1.53383727191703e-05	1.15079021289836e-05	1.31163067793703e-05	8.55928926639076e-06	-0.04896	0.3723	0.8954	0.9998
k__Bacteria;p__Actinobacteria;c__Coriobacteriia;o__Eggerthellales;f__Eggerthellaceae;g__Berryella	5.87729963867384e-05	3.14765387370199e-05	3.71417622411602e-05	6.22694687641314e-05	2.87992292279014e-05	1.92987360892624e-05	8.16228108548736e-05	4.55924287880841e-05	3.53330371566601e-05	3.56093575311946e-05	2.65777795266187e-05	2.3445009729679e-05	-0.0493	0.4184	0.9062	0.9998
k__Bacteria;p__Firmicutes;c__Clostridia;o__Eubacteriales;f__Peptococcaceae;g__Peptococcus	2.34627376879865e-05	7.06616175729019e-06	9.17620008311015e-06	6.01222457032993e-06	7.85433524397311e-06	9.38857431369522e-06	1.38705430210896e-05	2.2796214394042e-05	9.3125834366391e-06	6.73103709431117e-06	4.83232355029431e-06	8.55928926639076e-06	-0.05059	0.4668	0.9137	0.9998
k__Bacteria;p__Firmicutes;c__Bacilli;o__Bacillales;f__unclassified;g__Exiguobacterium	2.69473026911528e-05	3.1155349566234e-05	1.96632858923789e-05	1.58894506501577e-05	1.57086704879462e-05	1.77339737036465e-05	2.82745684660673e-05	4.63608405092316e-05	2.19119610273861e-05	1.15079021289836e-05	2.00196261369336e-05	1.33971484169594e-05	-0.05059	0.3518	0.8857	0.9998
k__Bacteria;p__Proteobacteria;c__Gammaproteobacteria;o__Vibrionales;f__Vibrionaceae;g__Photobacterium	1.3241347012032e-05	1.99137285887269e-05	2.31589811621352e-05	2.31900090569869e-05	1.54177691826139e-05	2.50361981698539e-05	2.93415333138434e-05	3.73960370958443e-05	2.41031571301247e-05	1.08565114424374e-05	1.03549790363449e-05	2.23285806949324e-05	-0.05074	0.3779	0.8932	0.9998
k__Bacteria;p__Actinobacteria;c__Coriobacteriia;o__Eggerthellales;f__Eggerthellaceae;g__Rubneribacter	9.98908634241008e-06	7.70854009886203e-06	3.93265717847578e-06	1.20244491406599e-05	3.49081566398805e-06	6.25904954246348e-06	1.36038018091456e-05	7.42797997109235e-06	1.28732771035893e-05	4.1254743481262e-06	3.45165967878165e-06	5.2100021621509e-06	-0.05096	0.4437	0.9086	0.9998
k__Bacteria;p__Proteobacteria;c__Betaproteobacteria;o__Burkholderiales;f__Oxalobacteraceae;g__Duganella	8.36295600759914e-06	1.28475668314367e-05	8.73923817439062e-06	1.1165559916327e-05	1.27996574346228e-05	1.56476238561587e-06	8.26897757026497e-06	1.71611951056272e-05	5.75188976968886e-06	4.99399526352119e-06	7.24848532544146e-06	8.55928926639076e-06	-0.05146	0.5571	0.9264	0.9998
k__Bacteria;p__Firmicutes;c__Bacilli;o__Lactobacillales;f__Streptococcaceae;g__Streptococcus	0.00131042874552408	0.00159084996290265	0.000759002835445826	0.0017585756868215	0.000592565958961971	0.000810025328287148	0.00154123072261261	0.00121844485249953	0.00102547977608167	0.00103679684275277	0.000785942908858581	0.00102785899799006	-0.05165	0.3927	0.8953	0.9998
k__Bacteria;p__Proteobacteria;c__Gammaproteobacteria;o__Aeromonadales;f__Succinivibrionaceae;g__Succinivibrio	4.29763017057178e-05	4.3039348885313e-05	3.88896098760383e-05	3.82205704828117e-05	1.89085848466019e-05	4.12054094878846e-05	7.6554727827937e-05	8.01709562397209e-05	3.14984439768675e-05	1.25935532732273e-05	4.65974056635522e-05	2.27007237065146e-05	-0.05235	0.4025	0.8965	0.9998
k__Bacteria;p__Firmicutes;c__Clostridia;o__Eubacteriales;f__Caldicoprobacteraceae;g__Caldicoprobacter	3.85625193683738e-05	6.52014016695413e-05	1.52936668051836e-05	2.49077875056526e-05	1.91994861519343e-05	1.87771486273904e-05	5.04140890574219e-05	6.71079569802137e-05	3.45113386181331e-05	7.8166882385549e-06	1.93292942011772e-05	2.3445009729679e-05	-0.05272	0.4791	0.9124	0.9998
k__Bacteria;p__Firmicutes;c__Clostridia;o__Eubacteriales;f__Lachnospiraceae;g__Konateibacter	0.000285269721592548	0.000499127971401316	0.000140701734607689	0.000181655070946397	0.000143414343528842	0.000215415621753118	0.000347830540375017	0.000629841474100555	0.00034264829056575	4.47288271428419e-05	0.000269574620912847	0.000148485061621301	-0.05286	0.5096	0.9174	0.9998
k__Bacteria;p__Firmicutes;c__Clostridia;o__Eubacteriales;f__Clostridiaceae;g__Natronincola	1.67259120151983e-05	2.15196744426565e-05	1.52936668051836e-05	6.44166918249635e-06	5.23622349598207e-06	1.40828614705428e-05	1.57377315046978e-05	2.22839399132771e-05	1.80773678475935e-05	4.77686503467244e-06	1.20808088757358e-05	8.55928926639076e-06	-0.05288	0.447	0.9058	0.9998
k__Bacteria;p__Bacteroidota;c__Flavobacteriia;o__Flavobacteriales;f__Flavobacteriaceae;g__Galbibacter	5.80760833861051e-06	2.56951336628734e-06	8.73923817439062e-06	1.37422275893256e-05	2.18175978999253e-05	9.91016177556717e-06	9.86942484192916e-06	9.47707789415231e-06	7.66918635958514e-06	7.38242778085741e-06	9.31948113271045e-06	9.30357528955517e-06	-0.05392	0.5501	0.9219	0.9998
k__Bacteria;p__Bacteroidota;c__Bacteroidia;o__Marinilabiliales;f__Marinilabiliaceae;g__Alkaliflexus	5.412690971585e-05	7.25887525976174e-05	0.000124097182076347	0.000167483398744905	0.000119560436491591	9.96232052175437e-05	9.49598714520751e-05	7.14622900667161e-05	0.000128458871523051	0.000105959551678189	0.000144624540540951	8.48486066407432e-05	-0.05695	0.4514	0.8996	0.9998
k__Bacteria;p__Firmicutes;c__Clostridia;o__Eubacteriales;f__Peptococcaceae;g__Acididesulfobacillus	6.27221700569935e-06	2.02349177595128e-05	1.74784763487812e-06	8.58889224332847e-07	2.61811174799104e-06	7.82381192807935e-06	4.80134181499256e-06	1.79296068267746e-05	7.12138733390049e-06	1.08565114424374e-06	4.48715758241614e-06	1.48857204632883e-06	-0.0576	0.8127	0.9435	0.9998
k__Bacteria;p__Firmicutes;c__Clostridia;o__Eubacteriales;f__Lachnospiraceae;g__Lachnotalea	0.000954073897866935	0.00121698576810784	0.000365300155689528	0.000678951931835116	0.000316209718896251	0.000619645904703884	0.00121233880828562	0.00181575689707151	0.00104081814880084	0.000112256328314802	0.000629927891377651	0.000402286595520366	-0.05777	0.5408	0.9149	0.9998
k__Bacteria;p__Bacteroidota;c__Flavobacteriia;o__Flavobacteriales;f__Flavobacteriaceae;g__Tamlana	4.41378233734399e-06	7.38735092807611e-06	3.10242955190867e-05	1.50305614258248e-05	8.14523654930544e-06	8.86698685182326e-06	7.20201272248884e-06	9.9893523749173e-06	1.39688751549586e-05	8.90233938279864e-06	1.58776345223956e-05	8.93143227797297e-06	-0.05782	0.529	0.913	0.9998
k__Bacteria;p__Firmicutes;c__Erysipelotrichia;o__Erysipelotrichales;f__Erysipelotrichaceae;g__Longicatena	0.000338235109640676	0.000330503656738709	0.000161238944317507	0.000186378961680228	7.3307128943749e-05	0.000138220677396068	0.000249403033167669	0.000548389831658921	0.000191181859963944	5.05913433217581e-05	0.000193983273947529	0.000152950777760287	-0.05835	0.4915	0.9055	0.9998
k__Bacteria;p__Bacteroidota;c__Flavobacteriia;o__Flavobacteriales;f__Flavobacteriaceae;g__Aureivirga	6.03991267215493e-06	7.06616175729019e-06	8.30227626567109e-06	1.15950045284934e-05	5.81802610664675e-06	1.09533366993111e-05	6.13504787471272e-06	7.17184273070986e-06	9.58648294948143e-06	7.38242778085741e-06	1.24259748436139e-05	7.81500324322635e-06	-0.05838	0.4111	0.8871	0.9998
k__Bacteria;p__Bacteroidota;c__Cytophagia;o__Cytophagales;f__Spirosomaceae;g__Leadbetterella	5.11069533797725e-06	3.21189170785918e-06	1.00501239005492e-05	1.1165559916327e-05	7.27253263330843e-06	4.17269969497565e-06	6.40178908665675e-06	5.1227448076499e-06	7.12138733390049e-06	5.64538595006743e-06	6.55815338968513e-06	7.44286023164414e-06	-0.05875	0.4567	0.8977	0.9998
k__Bacteria;p__Firmicutes;c__Clostridia;o__Eubacteriales;f__Christensenellaceae;g__Gehongia	3.78656063677405e-05	3.69367546403805e-05	2.796556215805e-05	2.2331119832654e-05	1.01815456866318e-05	3.07736602504454e-05	4.85469005738137e-05	7.12061528263336e-05	3.23201425153945e-05	5.21112549236994e-06	2.7268111462375e-05	1.9723579613857e-05	-0.05942	0.5052	0.9064	0.9998
k__Bacteria;p__Candidatus_Margulisbacteria;c__Candidatus_Termititenacia;o__Candidatus_Termititenacales;f__Candidatus_Termititenacaceae;g__Candidatus_Termititenax	6.96913000633262e-06	1.92713502471551e-06	3.49569526975625e-06	8.58889224332847e-06	2.61811174799104e-06	5.73746208059152e-06	6.40178908665675e-06	1.51120971825672e-05	3.56069366695024e-06	3.47408366157996e-06	3.10649371090348e-06	1.86071505791103e-06	-0.05957	0.5243	0.9095	0.9998
k__Eukaryota;p__Chytridiomycota;c__Neocallimastigomycetes;o__Neocallimastigales;f__Neocallimastigaceae;g__Piromyces	1.34736513455764e-05	1.47747018561522e-05	9.61316199182969e-06	8.15944763116205e-06	1.91994861519343e-05	1.1474924161183e-05	1.46707666569217e-05	1.51120971825672e-05	1.23254780779047e-05	3.47408366157996e-06	2.58874475908624e-05	1.60021494980349e-05	-0.05974	0.4714	0.8992	0.9998
k__Bacteria;p__Firmicutes;c__Bacilli;o__Bacillales;f__Paenibacillaceae;g__Paenibacillus	0.00156456968642167	0.00205207761215123	0.000935535446568516	0.00106931708429439	0.000697290428881612	0.00114227654149958	0.00161698522680472	0.0026264312628821	0.00180938018183641	0.000386926067808468	0.001226719849839	0.00080271247598282	-0.05974	0.4011	0.8816	0.9998
k__Bacteria;p__Bacteroidota;c__Bacteroidia;o__Bacteroidales;f__unclassified;g__Candidatus_Ordinivivax	5.71468660519275e-05	7.51582659639048e-05	0.000164297677678544	0.000192391186250558	0.000130323784788887	0.000135612740086709	0.000123501181130086	9.50269161819056e-05	0.00011887238857357	0.000134620741886223	0.000160502175063347	9.08028948260585e-05	-0.06011	0.4609	0.8962	0.9998
k__Bacteria;p__Firmicutes;c__Bacilli;o__Bacillales;f__Bacillaceae;g__Halobacillus	2.81088243588749e-05	2.63375120044453e-05	2.70916383406109e-05	3.04905674638161e-05	1.59995717932786e-05	2.13850859367502e-05	2.90747921018994e-05	4.35433308650241e-05	2.73899512842326e-05	1.12907719001349e-05	3.10649371090348e-05	1.93514366022748e-05	-0.06091	0.3268	0.8521	0.9998
k__Bacteria;p__Firmicutes;c__Bacilli;o__Bacillales;f__Listeriaceae;g__Listeria	0.000133574991788042	0.000152243666952525	5.81159338596976e-05	7.68705855777898e-05	6.10892741197908e-05	0.000109533366993111	0.000106963225989557	0.000176478558623539	0.000100795020725976	7.29557568931791e-05	8.24946663228814e-05	5.99150248647353e-05	-0.06176	0.3827	0.8718	0.9998
k__Bacteria;p__Firmicutes;c__Clostridia;o__Eubacteriales;f__Oscillospiraceae;g__Pseudoclostridium	0.000131019644119053	0.000139717289291874	4.50070765981117e-05	4.12266827679767e-05	2.87992292279014e-05	5.63314458821713e-05	0.000103762331446228	0.000169562853133212	8.46349494682789e-05	1.95417205963873e-05	4.79780695350649e-05	4.42850183782826e-05	-0.06228	0.513	0.9034	0.9998
k__Bacteria;p__Actinobacteria;c__Coriobacteriia;o__Eggerthellales;f__Eggerthellaceae;g__Ellagibacter	1.62613033481094e-05	1.83077827347973e-05	1.44197429877445e-05	1.84661183231562e-05	2.29812031212546e-05	2.3471435784238e-05	3.68102872482763e-05	2.30523516344245e-05	1.45166741806433e-05	2.08445019694797e-05	1.79486303296646e-05	1.04200043243018e-05	-0.06255	0.3922	0.8733	0.9998
k__Bacteria;p__Bacteroidota;c__Cytophagia;o__Cytophagales;f__Cytophagaceae;g__Chryseosolibacter	5.57530400506609e-06	3.5330808786451e-06	3.49569526975625e-05	1.84661183231562e-05	1.42541639612845e-05	1.46044489324148e-05	8.535718782209e-06	8.19639169223984e-06	2.16380615145438e-05	1.45477253328661e-05	2.38164517835934e-05	5.5821451737331e-06	-0.06304	0.6774	0.9259	0.9998
k__Bacteria;p__Firmicutes;c__Clostridia;o__Eubacteriales;f__Desulfitobacteriaceae;g__Syntrophobotulus	3.50779543652075e-05	7.19463742560456e-05	2.0537209709818e-05	1.1165559916327e-05	8.72703915997012e-06	2.76441354792137e-05	2.24062618032986e-05	4.14942329419642e-05	3.50591376438178e-05	1.28106835020761e-05	2.03647921048117e-05	1.82350075675281e-05	-0.06371	0.5247	0.9034	0.9998
k__Bacteria;p__Firmicutes;c__Clostridia;o__Eubacteriales;f__Oscillospiraceae;g__Hydrogenoanaerobacterium	0.000338467413974221	0.000294530469610687	0.000155121477595434	0.000232329535182035	8.58158850730395e-05	0.000159605763332819	0.000406780348214648	0.00050305354011122	0.000268969321611165	4.84200410332706e-05	0.000148076200219733	0.000138437200308581	-0.06406	0.4822	0.8943	0.9998
k__Bacteria;p__Actinobacteria;c__Coriobacteriia;o__Coriobacteriales;f__Coriobacteriaceae;g__Senegalimassilia	4.22793887050845e-05	5.10690781549609e-05	4.98136575940266e-05	6.61344702736292e-05	3.86898736092009e-05	3.44247724835491e-05	8.96250472131945e-05	6.71079569802137e-05	4.98497113373034e-05	3.7780659819682e-05	3.31359329163038e-05	2.79107258686655e-05	-0.06411	0.3408	0.8508	0.9998
k__Bacteria;p__Bacteroidota;c__Flavobacteriia;o__Flavobacteriales;f__Flavobacteriaceae;g__Robiginitalea	2.09073900189978e-05	1.83077827347973e-05	2.88394859754891e-05	4.50916842774745e-05	3.43263540292158e-05	2.76441354792137e-05	3.01417569496755e-05	2.25400771536595e-05	3.09506449511829e-05	3.19181436407659e-05	3.17552690447911e-05	2.45614387644257e-05	-0.06457	0.4151	0.8764	0.9998
k__Bacteria;p__Firmicutes;c__Clostridia;o__Eubacteriales;f__Lachnospiraceae;g__Mediterraneibacter	0.00434827251528446	0.00440928493654908	0.00218218777214534	0.0027063599458728	0.00118920453619859	0.00252291855307465	0.00458794884543734	0.00688753039388529	0.00379241265481485	0.000785794298203616	0.00244377505257741	0.00163407996385747	-0.06465	0.453	0.8865	0.9998
k__Bacteria;p__Firmicutes;c__Tissierellia;o__Tissierellales;f__Thermohalobacteraceae;g__Sporosalibacterium	1.37059556791208e-05	2.08772961010847e-05	6.11746672207344e-06	7.3005584068292e-06	1.19269535186258e-05	4.69428715684761e-06	2.98750157377315e-05	2.30523516344245e-05	1.04081814880084e-05	3.03982320388246e-06	6.90331935756329e-06	5.2100021621509e-06	-0.06577	0.5265	0.9006	0.9998
k__Bacteria;p__Firmicutes;c__Clostridia;o__Eubacteriales;f__Lachnospiraceae;g__Catonella	0.000224638290537455	0.000372900627282451	0.000121912372532749	0.000173066178703069	8.98885033476922e-05	0.000169515925108386	0.000213926451979113	0.000407002074967784	0.000249796355712202	3.47408366157996e-05	0.000149802030059123	0.000260127965095963	-0.06612	0.5169	0.8982	0.9998
k__Bacteria;p__Firmicutes;c__Clostridia;o__Eubacteriales;f__Oscillospiraceae;g__Papillibacter	0.000207680074188712	0.000119803560703147	4.32592289632336e-05	4.16561273801431e-05	4.36351957998506e-05	0.00010118796760316	0.000201389615017744	0.000154450755950644	0.000122980881266205	2.04102415117822e-05	7.00686914792674e-05	3.94471592277139e-05	-0.06617	0.5653	0.9068	0.9998
k__Bacteria;p__Firmicutes;c__Clostridia;o__Eubacteriales;f__Oscillospiraceae;g__Pseudoflavonifractor	0.0249248611633151	0.0127338658649785	0.00446531374520489	0.00427168555721941	0.00424221373566147	0.0152689513588397	0.0162597440564723	0.0212112371505552	0.0177862126654422	0.0014128663991188	0.00683739265769856	0.00717007940415438	-0.06626	0.6551	0.9194	0.9998
k__Bacteria;p__Bacteroidota;c__Bacteroidia;o__Bacteroidales;f__Paludibacteraceae;g__Paludibacter	0.000296188025269136	0.000407267868556544	0.000789153207147473	0.000973121491169116	0.00077408837348935	0.000497072851163975	0.000606836257172671	0.000407258212208167	0.000542321035427806	0.000647048081969267	0.000803201207252489	0.000558586660384893	-0.06664	0.4728	0.8879	0.9998
k__Bacteria;p__Firmicutes;c__Bacilli;o__Bacillales;f__Bacillaceae;g__Lysinibacillus	7.96803864057362e-05	8.6078697770626e-05	4.23853051457945e-05	5.88339118668e-05	2.87992292279014e-05	3.70327097929089e-05	7.6554727827937e-05	0.00012217746366245	7.9704758237117e-05	2.04102415117822e-05	4.69425716314304e-05	2.79107258686655e-05	-0.06667	0.4098	0.8708	0.9998
k__Bacteria;p__Firmicutes;c__Clostridia;o__Eubacteriales;f__Eubacteriaceae;g__Acetobacterium	0.000226032116538721	0.00028874906453654	0.000103996934275248	0.000136133942056756	6.51618923944435e-05	0.000125702578311142	0.00023819990226602	0.000334259098699156	0.000187347266784151	3.9517701650472e-05	0.000126675910211286	0.000110526474439915	-0.06685	0.4624	0.8851	0.9998
k__Bacteria;p__Firmicutes;c__Clostridia;o__Eubacteriales;f__Peptostreptococcaceae;g__Terrisporobacter	8.47910817437135e-05	5.68504832291074e-05	4.80658099591484e-05	4.38033504409752e-05	2.82174266172367e-05	6.0504145577147e-05	0.00010589626114178	0.000155987579392939	5.64232996455193e-05	2.04102415117822e-05	4.03844182417453e-05	2.45614387644257e-05	-0.06714	0.4435	0.8797	0.9998
k__Bacteria;p__Firmicutes;c__Bacilli;o__Lactobacillales;f__Lactobacillaceae;g__Lacticaseibacillus	0.000223709073203277	0.000316371333224129	0.000425163937184104	0.000352144581976467	0.000111124298636953	0.000126745753234885	0.000233665301662971	9.34900927396106e-05	8.43610499554365e-05	0.00125349281114382	0.000118046761014332	0.000576821667952421	-0.06811	0.8711	0.9377	0.9998
k__Bacteria;p__Fusobacteria;c__Fusobacteriia;o__Fusobacteriales;f__Leptotrichiaceae;g__Sneathia	4.87839100443283e-06	6.10259424493244e-06	5.24354290463437e-06	1.28833383649927e-06	8.43613785463778e-06	4.17269969497565e-06	7.20201272248884e-06	8.45252893262233e-06	5.47799025684653e-06	1.51991160194123e-06	3.10649371090348e-06	4.83785915056869e-06	-0.06836	0.5352	0.8984	0.9998
k__Bacteria;p__Firmicutes;c__Clostridia;o__Eubacteriales;f__Clostridiaceae;g__Maledivibacter	1.69582163487427e-05	3.01917820538763e-05	8.73923817439062e-06	1.84661183231562e-05	1.13451509079612e-05	7.82381192807935e-06	2.48069327107949e-05	2.40769005959545e-05	2.27336595659131e-05	7.59955800970616e-06	9.31948113271045e-06	8.18714625480855e-06	-0.06935	0.4194	0.8686	0.9998
k__Bacteria;p__Bacteroidota;c__Cytophagia;o__Cytophagales;f__Cyclobacteriaceae;g__Echinicola	3.15933893620412e-05	5.17114564965328e-05	8.87032674700648e-05	0.000101778373083442	8.11614641877221e-05	7.35438321239459e-05	6.69520441979518e-05	5.19958597976465e-05	8.0526456775644e-05	7.64298405547591e-05	7.93881726119779e-05	5.50771657141666e-05	-0.07059	0.4483	0.8749	0.9998
k__Bacteria;p__Firmicutes;c__Clostridia;o__Eubacteriales;f__Eubacteriaceae;g__Alkalibacter	5.57530400506609e-05	5.36385915212483e-05	4.06374575109164e-05	3.04905674638161e-05	1.68722757092756e-05	3.80758847166528e-05	5.92165490515749e-05	7.5048211432071e-05	6.38185864922621e-05	1.08565114424374e-05	2.86487753338877e-05	2.86550118918299e-05	-0.07095	0.4355	0.8706	0.9998
k__Bacteria;p__Bacteroidota;c__Bacteroidia;o__Bacteroidales;f__Dysgonomonadaceae;g__Petrimonas	2.74119113582416e-05	4.43241055684567e-05	5.68050481335391e-05	8.58889224332847e-05	6.60345963104406e-05	3.70327097929089e-05	5.22812775410301e-05	3.84205860573742e-05	6.16273903895235e-05	5.6670989729523e-05	6.21298742180696e-05	3.49814430887275e-05	-0.07238	0.4373	0.8685	0.9998
k__Bacteria;p__Firmicutes;c__Clostridia;o__Eubacteriales;f__Lachnospiraceae;g__Bariatricus	0.000436267538396422	0.00036583446552516	0.000259992335688121	0.000306623453086826	0.000118978633880926	0.000264966430630954	0.000447858494854029	0.000671335707042519	0.000412766565853386	9.94456448127263e-05	0.000222977215249294	0.000153322920771869	-0.0724	0.4249	0.8647	0.9998
k__Bacteria;p__Firmicutes;c__Clostridia;o__Eubacteriales;f__Lachnospiraceae;g__Lachnoanaerobaculum	0.000262271592571651	0.000242819013114154	9.56946580095773e-05	0.000215151750695378	6.16710767304555e-05	0.000185685136426417	0.000270475588911248	0.000488965991890183	0.000246509561558094	3.01811018099759e-05	0.000140137382958535	0.000113875761544155	-0.0725	0.5449	0.8941	0.9998
k__Bacteria;p__Firmicutes;c__Clostridia;o__Eubacteriales;f__Clostridiaceae;g__Proteiniclasticum	8.06096037399139e-05	0.000110489074750356	2.88394859754891e-05	4.68094627261402e-05	2.6762920090575e-05	4.38133467972443e-05	7.25536096487765e-05	8.83673479319607e-05	7.28572704160588e-05	2.36671949445135e-05	4.17650821132579e-05	3.20042989960698e-05	-0.07293	0.4247	0.8637	0.9998
k__Bacteria;p__Firmicutes;c__Culicoidibacteria;o__Culicoidibacterales;f__Culicoidibacteraceae;g__Culicoidibacter	1.02213906759545e-05	6.10259424493244e-06	6.9913905395125e-06	9.44778146766132e-06	3.78171696932038e-06	1.1474924161183e-05	9.86942484192916e-06	1.40875482210372e-05	1.01342819751661e-05	4.1254743481262e-06	3.45165967878165e-06	9.30357528955517e-06	-0.0735	0.4339	0.8655	0.9998
k__Bacteria;p__Firmicutes;c__Clostridia;o__Eubacteriales;f__Lachnospiraceae;g__Johnsonella	6.24898657234491e-05	0.00010149577796835	2.35959430708547e-05	7.90178086386219e-05	1.91994861519343e-05	5.58098584202993e-05	9.3626165392355e-05	0.000141387756691137	8.02525572628016e-05	8.90233938279864e-06	4.21102480811361e-05	3.27485850192342e-05	-0.07458	0.5757	0.8969	0.9998
k__Bacteria;p__Firmicutes;c__Erysipelotrichia;o__Erysipelotrichales;f__Coprobacillaceae;g__Eggerthia	3.18256936955856e-05	4.56088622516003e-05	1.70415144400617e-05	3.30672351368146e-05	2.93810318385661e-05	2.50361981698539e-05	4.45457823946532e-05	4.53362915477016e-05	3.09506449511829e-05	1.93245903675385e-05	2.55422816229842e-05	2.00957226254392e-05	-0.07466	0.3422	0.8273	0.9998
k__Bacteria;p__Firmicutes;c__Clostridia;o__Eubacteriales;f__Peptococcaceae;g__Phosphitispora	8.82756467468798e-06	4.81783756178877e-06	3.05873336103672e-06	9.01833685549489e-06	3.19991435865571e-06	3.12952477123174e-06	7.73549514637691e-06	1.02454896152998e-05	8.76478441095445e-06	6.51390686546242e-07	5.52265548605063e-06	4.83785915056869e-06	-0.07473	0.5632	0.8944	0.9998
k__Bacteria;p__Fusobacteria;c__Fusobacteriia;o__Fusobacteriales;f__Leptotrichiaceae;g__Leptotrichia	8.38618644095358e-05	5.01055106426032e-05	4.36961908719531e-05	3.82205704828117e-05	4.10170840518596e-05	6.83279575052263e-05	7.28203508607205e-05	0.000116798581614418	8.27176528783826e-05	1.47648555617148e-05	4.24554140490143e-05	4.61457334361937e-05	-0.07487	0.4237	0.8597	0.9998
k__Bacteria;p__Proteobacteria;c__Deltaproteobacteria;o__Desulfovibrionales;f__Desulfovibrionaceae;g__Solidesulfovibrio	1.62613033481094e-05	1.63806477100818e-05	1.79154382575008e-05	1.97544521596555e-05	2.3272104426587e-05	1.09533366993111e-05	6.90859738935041e-05	7.32552507493935e-05	1.67078702833819e-05	7.8166882385549e-06	1.00098130684668e-05	3.72143011582207e-06	-0.0749	0.6115	0.9025	0.9998
k__Bacteria;p__Firmicutes;c__Bacilli;o__Bacillales;f__Bacillaceae;g__Alkalicoccus	7.43373867342146e-06	1.34899451730085e-05	6.11746672207344e-06	6.87111379466278e-06	4.6544208853174e-06	5.21587461871957e-06	2.05390733196904e-05	2.30523516344245e-05	7.39528684674281e-06	1.51991160194123e-06	4.83232355029431e-06	4.09357312740428e-06	-0.07515	0.5214	0.8854	0.9998
k__Bacteria;p__Firmicutes;c__Clostridia;o__Eubacteriales;f__Oscillospiraceae;g__Ructibacterium	0.000107324602097522	9.12177245032007e-05	0.000119290601080432	9.49072592887796e-05	4.13079853571919e-05	0.000110054954454983	0.000185118401089158	0.000200555459219493	0.000149275234499068	1.86731996809923e-05	8.42204961622722e-05	5.95428818531531e-05	-0.07534	0.4741	0.8737	0.9998
k__Bacteria;p__Firmicutes;c__Tissierellia;o__Tissierellales;f__Peptoniphilaceae;g__Parvimonas	2.69473026911528e-05	2.3446809467372e-05	5.59311243161e-05	1.97544521596555e-05	2.12357952892606e-05	2.50361981698539e-05	4.56127472424294e-05	4.04696839804342e-05	3.14984439768675e-05	1.17250323578324e-05	2.89939413017658e-05	1.93514366022748e-05	-0.07539	0.3816	0.8434	0.9998
k__Bacteria;p__Firmicutes;c__Clostridia;o__Eubacteriales;f__Clostridiaceae;g__Anaeromicrobium	9.29217334177682e-06	1.44535126853663e-05	6.9913905395125e-06	6.87111379466278e-06	3.78171696932038e-06	1.04317492374391e-05	1.22700957494254e-05	1.33191364998897e-05	1.177767905222e-05	5.42825572121868e-06	4.48715758241614e-06	5.5821451737331e-06	-0.07583	0.4068	0.8521	0.9998
k__Bacteria;p__Bacteroidota;c__Cytophagia;o__Cytophagales;f__Fulvivirgaceae;g__Chryseolinea	4.64608667088841e-06	4.81783756178877e-06	1.13610096267078e-05	1.63188952623241e-05	2.1526696594593e-05	2.60793730935978e-06	4.80134181499256e-06	9.47707789415231e-06	9.3125834366391e-06	5.21112549236994e-06	1.31163067793703e-05	8.18714625480855e-06	-0.07594	0.6046	0.9	0.9998
k__Bacteria;p__Firmicutes;c__Clostridia;o__Eubacteriales;f__Desulfitobacteriaceae;g__Desulfitobacterium	0.000160986903146283	0.000130081614168297	5.72420100422586e-05	7.94472532507884e-05	6.07983728144585e-05	9.49289180606961e-05	0.000165379551405299	0.000244098790084518	0.000132841263728528	2.62727576906984e-05	7.35203511580491e-05	5.43328796910022e-05	-0.07634	0.4532	0.8662	0.9998
k__Bacteria;p__Bacteroidota;c__Flavobacteriia;o__Flavobacteriales;f__Weeksellaceae;g__Apibacter	2.64826940240639e-05	2.02349177595128e-05	4.28222670545141e-05	6.44166918249635e-05	5.03259258224943e-05	3.23384226360613e-05	4.08114054274368e-05	5.1227448076499e-05	2.98550468998136e-05	3.79977900485308e-05	3.21004350126693e-05	3.2376442007652e-05	-0.07635	0.4204	0.8559	0.9998
k__Bacteria;p__Tenericutes;c__Mollicutes;o__Acholeplasmatales;f__Acholeplasmataceae;g__Paracholeplasma	1.02213906759545e-05	1.09204318067212e-05	8.73923817439062e-06	2.36194536691533e-05	9.30884177063479e-06	6.25904954246348e-06	2.40067090749628e-05	1.51120971825672e-05	8.49088489811212e-06	4.55973480582369e-06	6.55815338968513e-06	1.48857204632883e-05	-0.07675	0.4438	0.8627	0.9998
k__Bacteria;p__Firmicutes;c__Clostridia;o__Eubacteriales;f__Vallitaleaceae;g__Petrocella	9.75678200886566e-06	1.60594585392959e-05	9.17620008311015e-06	5.58277995816351e-06	6.98163132797609e-06	1.04317492374391e-05	2.00055908958023e-05	2.04909792305996e-05	1.88990663861205e-05	1.30278137309248e-06	6.55815338968513e-06	8.93143227797297e-06	-0.07736	0.5583	0.8898	0.9998
k__Bacteria;p__Firmicutes;c__Clostridia;o__Thermoanaerobacterales;f__Thermoanaerobacteraceae;g__Thermoanaerobacter	1.74228250158315e-05	2.60163228336593e-05	9.61316199182969e-06	1.58894506501577e-05	1.16360522132935e-05	2.24282608604941e-05	2.64073799824591e-05	3.07364688458994e-05	1.53383727191703e-05	6.07964640776492e-06	1.58776345223956e-05	1.52578634748705e-05	-0.07776	0.3885	0.8414	0.9998
k__Bacteria;p__Firmicutes;c__Clostridia;o__Eubacteriales;f__Lachnospiraceae;g__Catenibacillus	0.00035681945632423	0.000357804736255512	0.000120601486806591	0.00021858730759271	9.01794046530246e-05	0.000183077199117057	0.000280078272541233	0.000534046146197502	0.000330322812487846	5.36311665256406e-05	0.000178795971360889	0.000118713620694724	-0.07782	0.4908	0.874	0.9998
k__Bacteria;p__Firmicutes;c__Bacilli;o__Bacillales;f__Bacillaceae;g__Bacillus	0.000711315869313016	0.000784665144229997	0.000608250976937587	0.000699565273219104	0.000644346391311127	0.000542450960346835	0.000759678971616601	0.000938486848761461	0.000712960431928576	0.000493754140402051	0.000561930195705652	0.000582031670114572	-0.07806	0.3116	0.8022	0.9998
k__Bacteria;p__Firmicutes;c__Bacilli;o__Bacillales;f__Alicyclobacillaceae;g__Tumebacillus	1.41705643462097e-05	2.44103769797298e-05	7.86531435695156e-06	1.33127829771591e-05	1.10542496026288e-05	2.19066733986222e-05	1.78716612002501e-05	2.81750964420744e-05	1.94468654118052e-05	4.55973480582369e-06	1.48421366187611e-05	1.33971484169594e-05	-0.07819	0.4165	0.8511	0.9998
k__Bacteria;p__Bacteroidota;c__Bacteroidia;o__Marinilabiliales;f__Marinilabiliaceae;g__Natronoflexus	9.29217334177682e-06	1.73442152224396e-05	1.92263239836594e-05	3.30672351368146e-05	3.02537357545631e-05	1.2518099084927e-05	1.57377315046978e-05	1.71611951056272e-05	1.31471766164317e-05	1.73704183078998e-05	2.79584433981313e-05	2.27007237065146e-05	-0.07835	0.4865	0.8721	0.9998
k__Bacteria;p__Firmicutes;c__Clostridia;o__Eubacteriales;f__Eubacteriaceae;g__Garciella	1.78874336829204e-05	1.92713502471551e-05	3.14612574278062e-05	7.3005584068292e-06	9.30884177063479e-06	1.1996511623055e-05	1.36038018091456e-05	3.25294295285768e-05	2.82116498227596e-05	3.6912138904287e-06	1.03549790363449e-05	1.86071505791103e-05	-0.07864	0.5328	0.8827	0.9998
k__Bacteria;p__Firmicutes;c__Erysipelotrichia;o__Erysipelotrichales;f__Erysipelotrichaceae;g__Faecalicoccus	0.000115455253771577	0.000123336641581792	6.81660577602469e-05	9.74839269617781e-05	9.51247268436743e-05	7.77165318189215e-05	0.000121367251434534	0.000144461403575727	0.000121337484189151	5.81909013314643e-05	6.10943763144351e-05	9.22914668723873e-05	-0.07937	0.3399	0.8154	0.9998
k__Bacteria;p__Firmicutes;c__Clostridia;o__Eubacteriales;f__Lachnospiraceae;g__Anaerobium	0.000334053631636877	0.000452234352466572	0.000138079963155372	0.000271838439501346	0.0001169423247436	0.0001971600605876	0.00040491315973104	0.000611399592793015	0.000385650514081996	4.08204830235645e-05	0.000235403190092908	0.000142158630424403	-0.07966	0.5298	0.8805	0.9998
k__Bacteria;p__Fibrobacteres;c__Fibrobacteria;o__Fibrobacterales;f__Fibrobacteraceae;g__Fibrobacter	0.000233001246545054	0.000304166144734264	0.00028926878357233	0.000341408466672307	0.000293228515774996	0.000211242922058142	0.000308886323431188	0.000401110918438987	0.000285677191894546	0.000203451024431276	0.000325836673676987	0.000181605789652117	-0.08009	0.3191	0.8018	0.9998
k__Bacteria;p__Firmicutes;c__Clostridia;o__Eubacteriales;f__Oscillospiraceae;g__Dysosmobacter	0.00113248362602905	0.000661007313477419	0.000212800449546412	0.000263249547258018	0.00018297692105404	0.000636336703483787	0.00103708983203839	0.000804527072041416	0.0006781751937976	9.705721229539e-05	0.000278548936077679	0.000314460844786965	-0.08088	0.5914	0.8912	0.9998
k__Bacteria;p__Firmicutes;c__Clostridia;o__Eubacteriales;f__Clostridiaceae;g__Marinisporobacter	2.09073900189978e-05	1.60594585392959e-05	1.00501239005492e-05	8.15944763116205e-06	6.10892741197908e-06	9.91016177556717e-06	1.54709902927538e-05	3.97012722592867e-05	1.56122722320126e-05	3.6912138904287e-06	1.13904769399794e-05	4.09357312740428e-06	-0.08103	0.5003	0.8713	0.9998
k__Bacteria;p__Firmicutes;c__Bacilli;o__Bacillales;f__Bacillaceae;g__Ornithinibacillus	1.71905206822871e-05	1.63806477100818e-05	6.9913905395125e-06	5.15333534599708e-06	1.04724469919641e-05	1.35612740086709e-05	1.52042490808098e-05	1.71611951056272e-05	1.09559805136931e-05	4.99399526352119e-06	1.34614727472484e-05	7.44286023164414e-06	-0.08109	0.4254	0.8488	0.9998
k__Bacteria;p__Firmicutes;c__Clostridia;o__Eubacteriales;f__Oscillospiraceae;g__Fournierella	0.000161219207479828	0.000133614695046942	5.76789719509781e-05	4.89566857869723e-05	5.03259258224943e-05	9.23209807513363e-05	0.000158444279894755	0.000192359067527254	0.000125445976881786	1.99759810540848e-05	9.0088317616201e-05	4.05635882624606e-05	-0.08136	0.5075	0.8726	0.9998
k__Bacteria;p__Firmicutes;c__Erysipelotrichia;o__Erysipelotrichales;f__Erysipelotrichaceae;g__Catenisphaera	2.99672590272303e-05	3.62943762988087e-05	2.09741716185375e-05	3.3496679748981e-05	2.82174266172367e-05	1.82555611655185e-05	3.4142875128836e-05	4.53362915477016e-05	3.58808361823448e-05	1.25935532732273e-05	2.3126119847837e-05	2.38171527412612e-05	-0.08194	0.3339	0.8062	0.9998
k__Bacteria;p__Bacteroidota;c__Cytophagia;o__Cytophagales;f__Spirosomaceae;g__Dyadobacter	6.71359523943375e-05	8.31879952335527e-05	0.000157306287139031	0.000197544521596555	0.000158832112711456	0.000115792416535574	0.000123501181130086	0.00010476013131644	0.000130102268600105	0.000127455444334215	0.000144969706508829	0.000100850756138778	-0.08261	0.4297	0.8475	0.9998
k__Bacteria;p__Firmicutes;c__Bacilli;o__Bacillales;f__Bacillaceae;g__Salibacterium	7.8983473405103e-06	8.02972926964794e-06	6.55442863079297e-06	5.15333534599708e-06	2.90901305332337e-06	4.69428715684761e-06	9.33594241804109e-06	1.45998227018022e-05	1.4242774667801e-05	1.30278137309248e-06	2.76132774302532e-06	4.09357312740428e-06	-0.08284	0.517	0.8727	0.9998
k__Bacteria;p__Firmicutes;c__Clostridia;o__Eubacteriales;f__unclassified;g__Neofamilia	5.34299967152167e-06	5.13902673257468e-06	9.17620008311015e-06	6.01222457032993e-06	2.61811174799104e-06	6.25904954246348e-06	8.00223635832094e-06	8.19639169223984e-06	7.39528684674281e-06	3.25695343273121e-06	2.76132774302532e-06	5.5821451737331e-06	-0.0829	0.4042	0.8375	0.9998
k__Bacteria;p__Firmicutes;c__Clostridia;o__Eubacteriales;f__Eubacteriaceae;g__Anaerofustis	0.000229052072874799	0.000168945503833393	0.000100938200914212	8.7177256269784e-05	8.46522798517102e-05	0.000113184479226215	0.000159777985954475	0.000218228928805886	0.000143797244242221	6.25335059084392e-05	0.000126330744243408	8.00107474901745e-05	-0.08422	0.3748	0.8222	0.9998
k__Bacteria;p__Firmicutes;c__Clostridia;o__Eubacteriales;f__Desulfotomaculaceae;g__Pelotomaculum	8.54879947443468e-05	6.74497258650427e-05	5.15615052289047e-05	6.31283579884643e-05	2.99628344492307e-05	5.73746208059152e-05	7.81551750996012e-05	0.000136265011883487	7.50484665187974e-05	2.1495892656026e-05	5.38458909889937e-05	3.38650140539808e-05	-0.08437	0.385	0.8265	0.9998
k__Bacteria;p__Firmicutes;c__Clostridia;o__Eubacteriales;f__Peptococcaceae;g__Thermanaerosceptrum	1.39382600126652e-05	1.41323235145804e-05	4.36961908719531e-06	9.87722607982774e-06	3.78171696932038e-06	7.82381192807935e-06	1.04029072658172e-05	1.99787047498346e-05	9.86038246232375e-06	3.47408366157996e-06	7.59365129331962e-06	4.46571613898648e-06	-0.08608	0.445	0.8466	0.9998
k__Bacteria;p__Bacteroidota;c__Flavobacteriia;o__Flavobacteriales;f__Flavobacteriaceae;g__Mesonia	1.64936076816539e-05	1.573826936851e-05	3.88896098760383e-05	3.90794597071445e-05	3.08355383652277e-05	2.4514610707982e-05	3.36093927049479e-05	1.43436854614197e-05	2.71160517713903e-05	4.06033527947157e-05	3.07197711411567e-05	1.74907215443637e-05	-0.08618	0.5052	0.8646	0.9998
k__Bacteria;p__Bacteroidota;c__Bacteroidia;o__Bacteroidales;f__Bacteroidaceae;g__Mediterranea	0.000215346117195678	0.00029581522629383	0.000531782642911669	0.000699135828606938	0.000604202011175265	0.000373456622700321	0.000431854022137387	0.000262028396911292	0.000511918189502308	0.000481594847586521	0.000585401481521367	0.000313344415752218	-0.08619	0.4812	0.8579	0.9998
k__Bacteria;p__Bacteroidota;c__Flavobacteriia;o__Flavobacteriales;f__Weeksellaceae;g__Ornithobacterium	1.95135640177313e-05	3.1155349566234e-05	7.25356768474422e-05	5.58277995816351e-05	4.88714192958327e-05	4.798604649222e-05	3.92109581557726e-05	3.12487433266644e-05	3.91676303364527e-05	4.69001294313294e-05	5.72975506677753e-05	4.27964463319538e-05	-0.08644	0.4806	0.8573	0.9998
k__Bacteria;p__Actinobacteria;c__Coriobacteriia;o__Coriobacteriales;f__Coriobacteriaceae;g__Collinsella	0.000378423759343861	0.000675139636991999	0.000278344735854341	0.000332819574428978	0.000224575807716564	0.000298869615652631	0.000609770410504055	0.000601154103177715	0.000387841710184734	0.00018890329909841	0.000296152400439465	0.000190909364941672	-0.08648	0.3636	0.812	0.9998
k__Bacteria;p__Proteobacteria;c__Deltaproteobacteria;o__Syntrophales;f__Syntrophaceae;g__Syntrophus	6.27221700569935e-06	4.81783756178877e-06	1.3982781079025e-05	6.01222457032993e-06	6.98163132797609e-06	1.2518099084927e-05	1.22700957494254e-05	2.76628219613094e-05	8.49088489811212e-06	3.6912138904287e-06	7.59365129331962e-06	2.60500108107545e-06	-0.08752	0.5038	0.8621	0.9998
k__Bacteria;p__Firmicutes;c__Bacilli;o__Bacillales;f__Bacillaceae;g__Neobacillus	6.1328344055727e-05	8.31879952335527e-05	4.63179623242703e-05	0.000104784485368607	4.68351101585063e-05	3.12952477123174e-05	8.64241526698661e-05	7.53043486724535e-05	8.0526456775644e-05	2.47528460887572e-05	7.04138574471456e-05	3.75864441698029e-05	-0.08819	0.3744	0.8138	0.9998
k__Bacteria;p__Proteobacteria;c__Alphaproteobacteria;o__Rhodospirillales;f__Rhodospirillaceae;g__Pararhodospirillum	1.44028686797541e-05	8.35091844043386e-06	9.61316199182969e-06	7.3005584068292e-06	8.14523654930544e-06	1.09533366993111e-05	1.36038018091456e-05	2.84312336824569e-05	1.06820810008507e-05	3.47408366157996e-06	8.28398322907595e-06	5.95428818531531e-06	-0.0893	0.4056	0.8257	0.9998
k__Bacteria;p__Firmicutes;c__Tissierellia;o__Tissierellales;f__Peptoniphilaceae;g__Miniphocaeibacter	2.46242593557086e-05	2.92282145415185e-05	2.40329049795742e-05	2.57666767299854e-05	8.14523654930544e-06	1.40828614705428e-05	2.5607156346627e-05	4.8666075672674e-05	2.08163629760168e-05	6.73103709431117e-06	2.1055124040568e-05	1.30250054053772e-05	-0.08984	0.4226	0.8316	0.9998
k__Bacteria;p__Firmicutes;c__Negativicutes;o__Selenomonadales;f__Sporomusaceae;g__Pelosinus	3.90271280354626e-05	2.56951336628734e-05	2.44698668882937e-05	1.88955629353226e-05	8.72703915997012e-06	1.92987360892624e-05	3.33426514930039e-05	5.71186046052964e-05	3.14984439768675e-05	4.77686503467244e-06	1.55324685545174e-05	1.63742925096171e-05	-0.08992	0.4947	0.8558	0.9998
k__Bacteria;p__Firmicutes;c__Clostridia;o__Eubacteriales;f__Lachnospiraceae;g__Butyribacter	4.99454317120504e-05	1.44535126853663e-05	1.22349334441469e-05	1.80366737109898e-05	3.78171696932038e-06	7.30222446620739e-06	2.18727793794106e-05	5.04590363553515e-05	2.16380615145438e-05	1.73704183078998e-06	1.24259748436139e-05	7.81500324322635e-06	-0.09013	0.7132	0.8994	0.9998
k__Bacteria;p__Firmicutes;c__Clostridia;o__Eubacteriales;f__Lachnospiraceae;g__Sellimonas	0.000176783597827304	0.000122051884898649	7.99640292956742e-05	9.31894808401139e-05	4.36351957998506e-05	0.000132483215315477	0.000157910797470867	0.000236414672873043	0.000123528680291889	2.56213670041522e-05	9.215931342347e-05	7.96386044785923e-05	-0.09024	0.4608	0.8447	0.9998
k__Bacteria;p__Bacteroidota;c__Chitinophagia;o__Chitinophagales;f__Chitinophagaceae;g__Arachidicoccus	1.85843466835536e-05	2.98705928830904e-05	5.24354290463437e-05	6.1840024151965e-05	4.68351101585063e-05	4.17269969497565e-05	3.4142875128836e-05	2.97119198843694e-05	4.51934196189839e-05	4.79857805755732e-05	4.45264098562832e-05	3.34928710423986e-05	-0.09027	0.464	0.8458	0.9998
k__Bacteria;p__Firmicutes;c__Bacilli;o__Lactobacillales;f__Streptococcaceae;g__Lactococcus	8.31649514089026e-05	8.25456168919809e-05	5.85528957684172e-05	5.58277995816351e-05	4.13079853571919e-05	4.69428715684761e-05	8.5090446610146e-05	0.000103991719595293	6.32707874665774e-05	4.2991785312052e-05	4.59070737277959e-05	3.64700151350563e-05	-0.09055	0.3411	0.7906	0.9998
k__Bacteria;p__Firmicutes;c__Clostridia;o__Eubacteriales;f__Lachnospiraceae;g__Zhenhengia	2.97349546936858e-05	4.6893618934744e-05	1.83524001662203e-05	2.01838967718219e-05	1.62904730986109e-05	3.02520727885735e-05	3.76105108841084e-05	4.8666075672674e-05	4.21805249777183e-05	6.73103709431117e-06	2.45067837193497e-05	1.86071505791103e-05	-0.09074	0.4276	0.8319	0.9998
k__Bacteria;p__Firmicutes;c__Bacilli;o__Bacillales;f__Bacillaceae;g__Schinkia	2.18366073531755e-05	5.4602159033606e-06	4.80658099591484e-06	3.86500150949781e-06	4.94532219064973e-06	1.04317492374391e-05	8.80245999415303e-06	2.04909792305996e-05	8.76478441095445e-06	1.30278137309248e-06	4.14199161453798e-06	1.22807193822128e-05	-0.09092	0.6386	0.8868	0.9998
k__Bacteria;p__Firmicutes;c__Negativicutes;o__Acidaminococcales;f__Acidaminococcaceae;g__Acidaminococcus	0.00026854380957735	0.0002029915559367	8.82663055613453e-05	0.000112514488387603	7.73797472184017e-05	0.000216458796676862	0.000198455461686359	0.000316585629112764	0.000180773678475935	3.79977900485308e-05	0.00017120232006757	0.000113875761544155	-0.09098	0.4715	0.847	0.9998
k__Bacteria;p__Firmicutes;c__Clostridia;o__Eubacteriales;f__Clostridiaceae;g__Mordavella	0.000596325224208527	0.000432963002219417	0.000387148251125505	0.000311776788432823	0.000156504902268797	0.000358852173767906	0.000823696862483169	0.00076482579978213	0.000503701204117038	0.000119421625866811	0.000257838978004989	0.000165603640154082	-0.09164	0.4568	0.841	0.9998
k__Bacteria;p__Actinobacteria;c__Coriobacteriia;o__Coriobacteriales;f__Coriobacteriaceae;g__Enorma	6.01668223880049e-05	5.20326456673187e-05	2.53437907057328e-05	5.92633564789664e-05	3.34536501132188e-05	4.17269969497565e-05	6.64185617740638e-05	6.55711335379187e-05	4.76585152345648e-05	2.64898879195472e-05	4.03844182417453e-05	2.71664398455011e-05	-0.09175	0.3424	0.7887	0.9998
k__Bacteria;p__Firmicutes;c__Clostridia;o__Eubacteriales;f__Lachnospiraceae;g__Robinsoniella	0.000640230743248423	0.000692483852214439	0.000357871803241296	0.000456499622732908	0.000190540354992681	0.000457432204061706	0.000723668908004157	0.00109652352607746	0.000708578039723099	9.31488681761126e-05	0.000443538268723442	0.000250080103783243	-0.09209	0.4865	0.8499	0.9998
k__Bacteria;p__Firmicutes;c__Clostridia;o__Eubacteriales;f__Lachnospiraceae;g__Butyrivibrio	0.00526657154578556	0.0115155953401875	0.00230846976376528	0.0036515675372511	0.00219892296700714	0.00353323346672063	0.00600114378631682	0.00974602199655393	0.00747855229864688	0.000734334433966463	0.00477778732736956	0.00235938669343119	-0.09278	0.5554	0.8673	0.9998
k__Bacteria;p__Bacteroidota;c__Cytophagia;o__Cytophagales;f__Cytophagaceae;g__Rhodonellum	9.29217334177682e-07	2.56951336628734e-06	6.55442863079297e-06	1.33127829771591e-05	1.10542496026288e-05	5.73746208059152e-06	3.20089454332838e-06	3.58592136535493e-06	4.93019123116188e-06	3.47408366157996e-06	8.97431516483228e-06	6.69857420847972e-06	-0.09359	0.7099	0.8951	0.9998
k__Bacteria;p__Firmicutes;c__Bacilli;o__Bacillales;f__Bacillaceae;g__Fictibacillus	1.3241347012032e-05	2.18408636134424e-05	5.24354290463437e-06	1.54600060379912e-05	1.01815456866318e-05	1.51260363942867e-05	1.54709902927538e-05	2.89435081632219e-05	1.2599377590747e-05	4.1254743481262e-06	1.51873025866392e-05	9.30357528955517e-06	-0.09399	0.4368	0.8296	0.9998
k__Bacteria;p__Bacteroidota;c__Bacteroidia;o__Bacteroidales;f__Porphyromonadaceae;g__Macellibacteroides	2.83411286924193e-05	4.11122138605975e-05	3.97635336934773e-05	5.49689103573022e-05	8.52340824623748e-05	3.44247724835491e-05	4.85469005738137e-05	3.09926060862819e-05	7.06660743133202e-05	5.25455153813968e-05	6.38557040574605e-05	1.89792935906926e-05	-0.0944	0.4874	0.8464	0.9998
k__Bacteria;p__Firmicutes;c__Clostridia;o__Eubacteriales;f__Clostridiales_Family_XVII.Incertae_Sedis;g__Sulfobacillus	6.7368256727882e-06	9.31448595279162e-06	6.9913905395125e-06	6.01222457032993e-06	3.19991435865571e-06	9.38857431369522e-06	1.60044727166419e-05	1.05016268556823e-05	9.3125834366391e-06	2.82269297503372e-06	2.41616177514715e-06	6.69857420847972e-06	-0.09517	0.4698	0.8395	0.9998
k__Bacteria;p__Firmicutes;c__Clostridia;o__Eubacteriales;f__Vallitaleaceae;g__Vallitalea	0.0001103445584336	0.000130723992509869	8.91402293787844e-05	8.37416993724526e-05	6.92345106690963e-05	7.92812942045374e-05	0.000138705430210896	0.000260235436228615	0.000127911072497366	2.56213670041522e-05	8.24946663228814e-05	5.47050227025844e-05	-0.09532	0.4113	0.8167	0.9998
k__Bacteria;p__Bacteroidota;c__Bacteroidia;o__Bacteroidales;f__Porphyromonadaceae;g__Porphyromonas	0.00115455253771577	0.00155712509997013	0.00257938614717139	0.00346347079712221	0.00314144319628391	0.00157832365962454	0.00228517196272452	0.00135266076645996	0.00200740952962141	0.00227139932398675	0.00256182181359174	0.00198463868076791	-0.09561	0.4679	0.8381	0.9998
k__Bacteria;p__Synergistetes;c__Synergistia;o__Synergistales;f__Synergistaceae;g__Pyramidobacter	7.31758650664925e-05	5.58869157167497e-05	2.44698668882937e-05	2.61961213421518e-05	2.79265253119044e-05	5.21587461871957e-05	7.7088210251825e-05	8.45252893262233e-05	6.13534908766811e-05	1.25935532732273e-05	3.00294392054003e-05	2.27007237065146e-05	-0.09584	0.4611	0.8353	0.9998
k__Bacteria;p__Bacteroidota;c__Bacteroidia;o__Marinilabiliales;f__Marinilabiliaceae;g__Carboxylicivirga	6.55098220595266e-05	8.9932967820057e-05	0.000166919449130861	0.000203127301554718	0.000171922671451411	0.000130396865467989	0.000116832650831486	0.00011090742508562	0.000132019565190001	0.000131363788453492	0.000156360183448809	0.000113875761544155	-0.09685	0.4414	0.8263	0.9998
k__Bacteria;p__Firmicutes;c__Clostridia;o__Eubacteriales;f__Oscillospiraceae;g__Anaerofilum	0.00037679762900905	0.000352665709522938	0.000141138696516409	0.000158894506501577	8.98885033476922e-05	0.000183077199117057	0.000335827185837535	0.000437738543813684	0.000248152958635148	5.42825572121868e-05	0.000197089767658432	0.000111642903474662	-0.09746	0.4749	0.8374	0.9998
k__Archaea;p__Euryarchaeota;c__Methanomicrobia;o__Methanomicrobiales;f__Methanomicrobiaceae;g__Methanomicrobium	8.82756467468798e-06	2.63375120044453e-05	8.73923817439062e-06	4.72389073383066e-06	6.98163132797609e-06	1.77339737036465e-05	1.17366133255374e-05	1.92102930286871e-05	1.45166741806433e-05	2.17130228848747e-06	1.72582983939082e-05	8.55928926639076e-06	-0.09748	0.5526	0.86	0.9998
k__Bacteria;p__Actinobacteria;c__Actinomycetia;o__Bifidobacteriales;f__Bifidobacteriaceae;g__Bifidobacterium	0.000527330837145835	0.000480498999495733	0.00028926878357233	0.000365457364953626	0.000249884221280478	0.000307215015042582	0.000473999133624544	0.000669542746359842	0.000503427304604196	0.000157853676373039	0.000308233209315201	0.000234077954285208	-0.09759	0.3467	0.7783	0.9998
k__Bacteria;p__Bacteroidota;c__Flavobacteriia;o__Flavobacteriales;f__Blattabacteriaceae;g__Blattabacterium	6.50452133924377e-06	8.9932967820057e-06	1.31088572615859e-05	1.33127829771591e-05	1.45450652666169e-05	8.3453993899513e-06	1.28035781733135e-05	6.91570549032736e-06	6.02578928253118e-06	1.17250323578324e-05	1.20808088757358e-05	1.45135774517061e-05	-0.0979	0.487	0.8407	0.9998
k__Bacteria;p__Bacteroidota;c__Cytophagia;o__Cytophagales;f__Cytophagaceae;g__Dawidia	7.43373867342146e-06	8.67210761121978e-06	2.40329049795742e-05	1.97544521596555e-05	1.39632626559522e-05	1.61692113180307e-05	1.17366133255374e-05	9.9893523749173e-06	1.36949756421163e-05	1.69361578502023e-05	1.93292942011772e-05	1.15364333590484e-05	-0.0992	0.4868	0.8385	0.9998
k__Bacteria;p__Verrucomicrobia;c__Methylacidiphilae;o__Methylacidiphilales;f__Methylacidiphilaceae;g__Candidatus_Methylacidithermus	8.13065167405472e-06	3.5330808786451e-06	4.36961908719531e-06	9.44778146766132e-06	4.36351957998506e-06	1.04317492374391e-05	9.60268362998513e-06	1.40875482210372e-05	5.75188976968886e-06	2.82269297503372e-06	9.66464710058861e-06	2.23285806949324e-06	-0.09927	0.4705	0.8329	0.9998
k__Bacteria;p__Actinobacteria;c__Coriobacteriia;o__Coriobacteriales;f__Atopobiaceae;g__Caniella	7.8983473405103e-06	7.06616175729019e-06	4.36961908719531e-06	1.63188952623241e-05	1.16360522132935e-05	2.08634984748783e-06	1.20033545374814e-05	4.8666075672674e-06	4.1084926926349e-06	5.21112549236994e-06	8.97431516483228e-06	7.44286023164414e-06	-0.1005	0.5621	0.858	0.9998
k__Bacteria;p__Actinobacteria;c__Actinomycetia;o__Corynebacteriales;f__Mycobacteriaceae;g__Mycolicibacterium	3.25226066962189e-06	7.06616175729019e-06	3.05873336103672e-06	1.24538937528263e-05	7.27253263330843e-06	3.6511122331037e-06	7.73549514637691e-06	6.91570549032736e-06	6.29968879537351e-06	3.90834411927745e-06	5.8678214539288e-06	2.60500108107545e-06	-0.1016	0.4309	0.8136	0.9998
k__Bacteria;p__Proteobacteria;c__Alphaproteobacteria;o__Rhodospirillales;f__Acetobacteraceae;g__Roseomonas	1.46351730132985e-05	9.31448595279162e-06	5.68050481335391e-06	5.15333534599708e-06	4.94532219064973e-06	1.04317492374391e-05	1.22700957494254e-05	2.12593909517471e-05	1.28732771035893e-05	1.95417205963873e-06	7.24848532544146e-06	3.72143011582207e-06	-0.1022	0.4943	0.8362	0.9998
k__Bacteria;p__Actinobacteria;c__Actinomycetia;o__Corynebacteriales;f__Mycobacteriaceae;g__Mycobacteroides	1.55643903474762e-05	1.1883999319079e-05	3.93265717847578e-06	2.27605644448204e-05	6.39982871731142e-06	9.38857431369522e-06	1.89386260480262e-05	1.56243716633322e-05	1.177767905222e-05	4.77686503467244e-06	5.52265548605063e-06	9.30357528955517e-06	-0.1024	0.469	0.8271	0.9998
k__Bacteria;p__Firmicutes;c__Clostridia;o__Eubacteriales;f__unclassified;g__Massilistercora	0.000414430931043246	0.00020459750179063	0.000185708811205801	0.000189814518577559	8.81430955156982e-05	0.000206548634901295	0.000360100636124442	0.000457204974082753	0.000302658961690771	7.07844546046916e-05	0.000115975765207063	0.000114247904555738	-0.1027	0.461	0.8238	0.9998
k__Bacteria;p__Firmicutes;c__Clostridia;o__Eubacteriales;f__Lachnospiraceae;g__Fusicatenibacter	0.000355193325989419	0.000600944938540452	0.00014944097278208	0.000244783428934861	9.832464120233e-05	0.000239408644999228	0.00038970891065023	0.000515860402130345	0.000352234773515232	5.38482967544893e-05	0.000286832919306755	0.000142530773435985	-0.1039	0.5192	0.8413	0.9998
k__Bacteria;p__Firmicutes;c__Clostridia;o__Eubacteriales;f__Clostridiaceae;g__Falcatimonas	0.000306641720278635	0.000520647645843973	0.000145071353694884	0.000197973966208721	0.000131778291315549	0.000209678159672527	0.000270742330123192	0.00064572198300427	0.000325666520769526	4.77686503467244e-05	0.000257493812037111	0.000152950777760287	-0.1046	0.5053	0.836	0.9998
k__Bacteria;p__Firmicutes;c__Clostridia;o__Eubacteriales;f__Xylanivirgaceae;g__Xylanivirga	2.78765200253305e-05	3.05129712246622e-05	1.52936668051836e-05	2.31900090569869e-05	1.42541639612845e-05	2.08634984748783e-05	3.57433224005002e-05	3.84205860573742e-05	3.20462430025522e-05	9.55373006934488e-06	1.24259748436139e-05	1.45135774517061e-05	-0.1051	0.372	0.7775	0.9998
k__Bacteria;p__Proteobacteria;c__Gammaproteobacteria;o__Alteromonadales;f__Ferrimonadaceae;g__Ferrimonas	4.41378233734399e-06	8.35091844043386e-06	3.93265717847578e-06	4.72389073383066e-06	3.78171696932038e-06	1.56476238561587e-06	8.80245999415303e-06	1.20384502979773e-05	1.36949756421163e-06	2.17130228848747e-06	4.14199161453798e-06	2.60500108107545e-06	-0.1051	0.5519	0.8489	0.9998
k__Bacteria;p__Firmicutes;c__Clostridia;o__Eubacteriales;f__Lachnospiraceae;g__Wansuia	9.84970374228343e-05	0.000121088317386291	4.80658099591484e-05	9.10422577792818e-05	5.0907728433159e-05	7.35438321239459e-05	0.000149908561112546	0.000186211773758074	0.000102712317315872	1.32449439597736e-05	0.000102169126491937	4.24243033203716e-05	-0.1052	0.4999	0.8333	0.9998
k__Bacteria;p__Firmicutes;c__Bacilli;o__Bacillales;f__Bacillaceae;g__Weizmannia	2.32304333544421e-05	2.37679986381579e-05	1.79154382575008e-05	2.2331119832654e-05	1.57086704879462e-05	1.56476238561587e-05	3.4142875128836e-05	3.79083115766092e-05	1.97207649246475e-05	5.64538595006743e-06	1.89841282332991e-05	1.67464355211993e-05	-0.1053	0.3682	0.7748	0.9998
k__Bacteria;p__Firmicutes;c__Clostridia;o__Eubacteriales;f__Oscillospiraceae;g__Petroclostridium	3.6471780366474e-05	5.49233482043919e-05	3.5393914606282e-05	2.96316782394832e-05	1.80358809306049e-05	3.5989534869165e-05	4.53460060304853e-05	7.68411721147485e-05	5.94361942867848e-05	8.90233938279864e-06	2.9339107269644e-05	2.12121516601858e-05	-0.1059	0.4295	0.8051	0.9998
k__Bacteria;p__Bacteroidota;c__Bacteroidia;o__Bacteroidales;f__Muribaculaceae;g__Candidatus_Amulumruptor	0.00233070937845117	0.00289455680712269	0.00590029665343983	0.00720049781219442	0.00597104019325155	0.00386444150500933	0.00443910724917257	0.00252858683705599	0.00408767632965888	0.00470868614281393	0.00593789014540807	0.0043231853655505	-0.106	0.4903	0.8289	0.9998
k__Bacteria;p__Candidatus_Saccharibacteria;c__Candidatus_Nanoperiomorbia;o__Candidatus_Nanoperiomorbales;f__Candidatus_Nanoperiomorbaceae;g__Candidatus_Nanoperiomorbus	1.25444340113987e-05	1.25263776606508e-05	3.93265717847578e-05	2.36194536691533e-05	5.81802610664675e-06	1.09533366993111e-05	2.48069327107949e-05	2.10032537113646e-05	8.76478441095445e-06	1.45477253328661e-05	1.20808088757358e-05	9.67571830113738e-06	-0.1065	0.4998	0.8312	0.9998
k__Bacteria;p__Firmicutes;c__Bacilli;o__Bacillales;f__Bacillaceae;g__Peribacillus	4.27439973721734e-05	3.43672412740932e-05	1.92263239836594e-05	1.80366737109898e-05	1.22178548239582e-05	2.55577856317259e-05	3.57433224005002e-05	4.8666075672674e-05	3.64286352080294e-05	6.07964640776492e-06	1.93292942011772e-05	1.78628645559459e-05	-0.1067	0.4513	0.813	0.9998
k__Bacteria;p__Bacteroidota;c__Cytophagia;o__Cytophagales;f__Spirosomaceae;g__Telluribacter	6.96913000633262e-06	1.1562810148293e-05	7.86531435695156e-06	1.76072290988234e-05	1.16360522132935e-05	8.3453993899513e-06	1.65379551405299e-05	5.1227448076499e-06	1.61600712576973e-05	1.36792044174711e-05	1.27711408114921e-05	3.72143011582207e-06	-0.1088	0.5139	0.8323	0.9998
k__Bacteria;p__Firmicutes;c__Clostridia;o__Eubacteriales;f__Eubacteriales_Family_XIII.Incertae_Sedis;g__Anaerovorax	0.000441842842401488	0.000400844085140825	0.000255185754692206	0.00027140899488918	0.000132360093926213	0.000218023559062478	0.000461462296663174	0.000568624673649139	0.000315258339281518	0.000116816063120626	0.000247483998968644	0.000120574335752635	-0.1109	0.4083	0.786	0.9998
k__Bacteria;p__Bacteroidota;c__Chitinophagia;o__Chitinophagales;f__Chitinophagaceae;g__Taibaiella	1.23121296778543e-05	1.31687560022226e-05	2.09741716185375e-05	1.93250075474891e-05	1.91994861519343e-05	1.56476238561587e-05	1.38705430210896e-05	1.94664302690696e-05	1.53383727191703e-05	1.67190276213535e-05	1.48421366187611e-05	1.56300064864527e-05	-0.1109	0.3805	0.7706	0.9998
k__Bacteria;p__Bacteroidota;c__Bacteroidia;o__Marinilabiliales;f__Prolixibacteraceae;g__Tangfeifania	1.48674773468429e-05	2.28044311258002e-05	5.59311243161e-05	4.72389073383066e-05	3.34536501132188e-05	2.92088978648296e-05	3.17422042213397e-05	2.17716654325121e-05	2.73899512842326e-05	3.43065761581021e-05	3.96940863059889e-05	2.75385828570833e-05	-0.1111	0.4755	0.8152	0.9998
k__Bacteria;p__Firmicutes;c__Bacilli;o__Bacillales;f__Planococcaceae;g__Sporosarcina	3.94917367025515e-05	3.62943762988087e-05	4.45701146893922e-05	5.62572441938015e-05	2.1526696594593e-05	4.22485844116285e-05	5.78828429918548e-05	6.91570549032736e-05	4.21805249777183e-05	1.45477253328661e-05	4.07295842096234e-05	2.64221538223367e-05	-0.1113	0.3519	0.7518	0.9998
k__Bacteria;p__Firmicutes;c__Clostridia;o__Eubacteriales;f__Oscillospiraceae;g__Zongyangia	0.000184914249501359	0.000160273396222173	6.29225148556125e-05	6.74228041101285e-05	4.53806036318446e-05	6.83279575052263e-05	0.000120300286586758	0.000207983439190586	0.0001106554031883	3.27866645561608e-05	8.35301642265159e-05	4.16800172972072e-05	-0.1113	0.4644	0.8106	0.9998
k__Bacteria;p__Firmicutes;c__Negativicutes;o__Acidaminococcales;f__Acidaminococcaceae;g__Phascolarctobacterium	0.000299440285938758	0.000213269609401849	0.0001118622486322	0.000143863945075752	8.90157994316952e-05	0.000147609251709764	0.00023953360832574	0.000418272113544614	0.000199672744862056	4.92885619486656e-05	0.000121843586660992	9.11750378376407e-05	-0.1114	0.4415	0.8008	0.9998
k__Bacteria;p__Thermotogae;c__Thermotogae;o__Kosmotogales;f__Kosmotogaceae;g__Mesotoga	8.59526034114356e-06	2.05561069302987e-05	7.86531435695156e-06	1.1165559916327e-05	1.51268678772815e-05	9.38857431369522e-06	1.17366133255374e-05	2.07471164709821e-05	8.76478441095445e-06	5.42825572121868e-06	2.17454559763244e-05	7.07071722006193e-06	-0.112	0.423	0.7912	0.9998
k__Bacteria;p__Firmicutes;c__Bacilli;o__Bacillales;f__Bacillaceae;g__Priestia	3.92594323690071e-05	3.72579438111665e-05	2.35959430708547e-05	2.79138997908175e-05	1.77449796252726e-05	2.97304853267015e-05	3.97444405796607e-05	6.55711335379187e-05	4.0263228387822e-05	8.90233938279864e-06	2.03647921048117e-05	2.1584294671768e-05	-0.1121	0.3924	0.7751	0.9998
k__Bacteria;p__Firmicutes;c__Bacilli;o__Bacillales;f__Paenibacillaceae;g__Thermobacillus	1.13829123436766e-05	1.99137285887269e-05	1.00501239005492e-05	2.57666767299854e-06	3.49081566398805e-06	8.86698685182326e-06	9.86942484192916e-06	1.71611951056272e-05	1.58861717448549e-05	2.38843251733622e-06	8.62914919695412e-06	2.60500108107545e-06	-0.1123	0.6068	0.8531	0.9998
k__Bacteria;p__Firmicutes;c__Clostridia;o__Eubacteriales;f__Oscillospiraceae;g__Ruthenibacterium	0.000474597753431251	0.000200422042570413	0.000138953886972811	0.000127115605201261	9.54156281490066e-05	0.000259750556012234	0.000267541435579863	0.000491271227053625	0.000363190754028925	3.64778784465895e-05	0.000138066387151266	0.000138065057296999	-0.1127	0.558	0.84	0.9998
k__Bacteria;p__Firmicutes;c__Bacilli;o__Bacillales;f__Bacillaceae;g__Lederbergia	1.78874336829204e-05	3.46884304448791e-05	8.73923817439062e-06	1.03066706919942e-05	8.43613785463778e-06	1.1474924161183e-05	2.5340415134683e-05	2.22839399132771e-05	2.21858605402284e-05	4.55973480582369e-06	9.66464710058861e-06	7.81500324322635e-06	-0.1138	0.4582	0.8039	0.9998
k__Bacteria;p__Bacteroidota;c__Bacteroidia;o__Marinilabiliales;f__Marinilabiliaceae;g__Marinilabilia	6.20252570563603e-05	7.54794551346907e-05	0.000150314896599519	0.000213433972246712	0.000179486105390052	0.000107447017145623	0.000128302522945079	8.52937010473708e-05	0.000121063584676308	0.0001126905887725	0.000121498420693114	0.000126900766949533	-0.1143	0.4648	0.8058	0.9998
k__Bacteria;p__Firmicutes;c__Tissierellia;o__unclassified;f__unclassified;g__Ezakiella	4.87839100443283e-06	5.4602159033606e-06	7.42835244823203e-06	3.00611228516496e-06	4.36351957998506e-06	1.04317492374391e-05	9.33594241804109e-06	1.33191364998897e-05	8.76478441095445e-06	3.47408366157996e-06	3.79682564665981e-06	1.48857204632883e-06	-0.1146	0.5052	0.8205	0.9998
k__Bacteria;p__Firmicutes;c__Clostridia;o__Eubacteriales;f__Christensenellaceae;g__Guopingia	7.24789520658592e-05	9.34660486987021e-05	2.70916383406109e-05	4.03677935436438e-05	2.96719331438984e-05	4.69428715684761e-05	9.49598714520751e-05	0.000109626738883708	5.91622947739425e-05	1.49819857905636e-05	3.52069287235728e-05	2.49335817760079e-05	-0.1162	0.4598	0.8005	0.9998
k__Bacteria;p__Proteobacteria;c__Epsilonproteobacteria;o__Campylobacterales;f__Thiovulaceae;g__Sulfuricurvum	6.27221700569935e-06	1.92713502471551e-06	5.24354290463437e-06	5.15333534599708e-06	4.6544208853174e-06	6.25904954246348e-06	7.20201272248884e-06	1.15261758172123e-05	4.1084926926349e-06	1.51991160194123e-06	4.83232355029431e-06	2.97714409265766e-06	-0.1164	0.4553	0.7981	0.9998
k__Bacteria;p__Firmicutes;c__Clostridia;o__Eubacteriales;f__Clostridiaceae;g__Sarcina	0.000228355159874165	0.000317334900736487	0.000103996934275248	0.00015846506188941	7.12708198064226e-05	0.000153346713790355	0.00024220102044518	0.000384461997814125	0.000235005782018716	3.38723157004046e-05	0.00015428918764154	8.85700367565653e-05	-0.1175	0.4972	0.8132	0.9998
k__Bacteria;p__Bacteroidota;c__Bacteroidia;o__Marinilabiliales;f__Marinilabiliaceae;g__Breznakibacter	4.01886497031848e-05	4.17545922021693e-05	0.000122349334441469	0.000129262828262093	8.81430955156982e-05	6.36336703483787e-05	6.61518205621198e-05	5.25081342784114e-05	7.72396626215361e-05	7.14358452912379e-05	0.000100788462620424	5.95428818531531e-05	-0.1184	0.4781	0.8045	0.9998
k__Bacteria;p__Firmicutes;c__Tissierellia;o__Tissierellales;f__Tissierellaceae;g__Anaerosalibacter	2.95026503601414e-05	3.17977279078059e-05	2.01002478010984e-05	1.80366737109898e-05	1.42541639612845e-05	2.03419110130063e-05	3.60100636124442e-05	4.20065074227292e-05	2.98550468998136e-05	7.38242778085741e-06	1.44969706508829e-05	1.56300064864527e-05	-0.1201	0.3834	0.7542	0.9998
k__Bacteria;p__Firmicutes;c__Clostridia;o__Eubacteriales;f__Peptostreptococcaceae;g__Acetoanaerobium	3.32195196968521e-05	4.59300514223862e-05	2.31589811621352e-05	3.3496679748981e-05	1.10542496026288e-05	4.01622345641407e-05	4.80134181499256e-05	6.65956824994487e-05	3.97154293621373e-05	7.38242778085741e-06	2.7268111462375e-05	1.56300064864527e-05	-0.1209	0.468	0.7962	0.9998
k__Bacteria;p__Firmicutes;c__Tissierellia;o__Tissierellales;f__Tissierellaceae;g__Keratinibaculum	2.11396943525423e-05	1.1562810148293e-05	9.17620008311015e-06	4.72389073383066e-06	4.6544208853174e-06	1.2518099084927e-05	1.84051436241382e-05	1.38314109806547e-05	1.2599377590747e-05	4.99399526352119e-06	6.55815338968513e-06	4.46571613898648e-06	-0.1209	0.4766	0.7998	0.9998
k__Bacteria;p__Firmicutes;c__Erysipelotrichia;o__Erysipelotrichales;f__Erysipelotrichaceae;g__Tannockella	4.15824757044513e-05	5.8777618253823e-05	1.57306287139031e-05	1.58894506501577e-05	2.85083279225691e-05	3.49463599454211e-05	2.90747921018994e-05	4.48240170669366e-05	2.49248556686517e-05	2.84440599791859e-05	2.07099580726899e-05	2.41892957528435e-05	-0.1209	0.4602	0.7928	0.9998
k__Bacteria;p__Firmicutes;c__Bacilli;o__Lactobacillales;f__Lactobacillaceae;g__Weissella	8.03772994063695e-05	0.000140359667633446	9.1325038922382e-05	0.000158035617277244	4.24715905785212e-05	4.38133467972443e-05	6.77522678337839e-05	1.86980185479221e-05	2.71160517713903e-05	0.000536094535027557	4.14199161453798e-05	0.000283572974825642	-0.121	0.9975	0.9035	0.9998
k__Bacteria;p__Bacteroidota;c__Flavobacteriia;o__Flavobacteriales;f__Flavobacteriaceae;g__Confluentibacter	5.57530400506609e-06	1.41323235145804e-05	1.04870858092687e-05	1.33127829771591e-05	9.89064438129947e-06	6.25904954246348e-06	1.09363896897053e-05	4.35433308650241e-06	8.49088489811212e-06	8.90233938279864e-06	1.82937962975427e-05	7.81500324322635e-06	-0.1215	0.4963	0.8067	0.9998
k__Bacteria;p__Firmicutes;c__Bacilli;o__Lactobacillales;f__Lactobacillaceae;g__Agrilactobacillus	7.43373867342146e-06	8.9932967820057e-06	5.68050481335391e-06	9.44778146766132e-06	3.49081566398805e-06	8.86698685182326e-06	1.22700957494254e-05	1.02454896152998e-05	1.83512673604359e-05	2.60556274618497e-06	3.10649371090348e-06	4.46571613898648e-06	-0.1228	0.4626	0.7906	0.9998
k__Bacteria;p__Firmicutes;c__Clostridia;o__Eubacteriales;f__Lachnospiraceae;g__Suipraeoptans	0.000158896164144384	0.000146141072707593	8.87032674700648e-05	7.81589194142891e-05	4.68351101585063e-05	9.75368553700559e-05	0.000151775749596154	0.000220021889488563	0.000167900401372346	2.45357158599084e-05	6.6962197768364e-05	5.99150248647353e-05	-0.1229	0.4653	0.7917	0.9998
k__Bacteria;p__Firmicutes;c__Clostridia;o__Eubacteriales;f__Lachnospiraceae;g__Muricomes	0.000204660117852635	0.000198494907545697	0.000106618705727566	0.00014772894658525	5.55621493184764e-05	0.000157519413485331	0.000246468879836285	0.000357055313093198	0.000213915519529857	2.90954506657321e-05	0.000106311118106475	7.14514582237837e-05	-0.1239	0.5025	0.8052	0.9998
k__Bacteria;p__Fusobacteria;c__Fusobacteriia;o__Fusobacteriales;f__Leptotrichiaceae;g__Pseudoleptotrichia	1.04536950094989e-05	1.79865935640114e-05	2.62177145231719e-06	7.73000301899562e-06	7.85433524397311e-06	3.12952477123174e-06	7.20201272248884e-06	2.22839399132771e-05	1.80773678475935e-05	1.30278137309248e-06	9.66464710058861e-06	1.86071505791103e-06	-0.1243	0.6907	0.8572	0.9998
k__Bacteria;p__Firmicutes;c__Bacilli;o__Bacillales;f__Bacillaceae;g__Rossellomorea	1.39382600126652e-05	9.95686429436345e-06	1.04870858092687e-05	5.15333534599708e-06	5.52712480131441e-06	7.30222446620739e-06	8.535718782209e-06	1.43436854614197e-05	9.3125834366391e-06	6.51390686546242e-06	4.48715758241614e-06	6.69857420847972e-06	-0.1259	0.4098	0.7587	0.9998
k__Bacteria;p__Firmicutes;c__Clostridia;o__Eubacteriales;f__Desulfallaceae;g__Desulfoscipio	1.11506080101322e-05	1.1562810148293e-05	9.17620008311015e-06	4.29444612166424e-06	6.39982871731142e-06	1.2518099084927e-05	1.17366133255374e-05	1.94664302690696e-05	1.86251668732782e-05	1.30278137309248e-06	1.10453109721013e-05	4.83785915056869e-06	-0.1262	0.5579	0.8211	0.9998
k__Bacteria;p__Firmicutes;c__Bacilli;o__Bacillales;f__Bacillaceae;g__Metabacillus	3.41487370310298e-05	4.20757813729552e-05	3.4519990788843e-05	2.27605644448204e-05	1.57086704879462e-05	2.50361981698539e-05	3.30759102810599e-05	5.89115652879738e-05	3.06767454383406e-05	1.12907719001349e-05	2.45067837193497e-05	1.9723579613857e-05	-0.1262	0.3711	0.7338	0.9998
k__Bacteria;p__Firmicutes;c__Clostridia;o__Eubacteriales;f__Desulfallaceae;g__Desulfotruncus	1.04536950094989e-05	5.4602159033606e-06	1.13610096267078e-05	1.76072290988234e-05	8.72703915997012e-06	8.3453993899513e-06	1.60044727166419e-05	2.10032537113646e-05	1.20515785650624e-05	4.1254743481262e-06	6.55815338968513e-06	5.5821451737331e-06	-0.1262	0.4009	0.7529	0.9998
k__Bacteria;p__Firmicutes;c__Clostridia;o__Eubacteriales;f__Oscillospiraceae;g__Neglectibacter	0.00574813842922314	0.00157768120690043	0.00308932069464709	0.00225458421387372	0.00236793662540523	0.00353375505418251	0.00591205222152751	0.00833265670412332	0.00293455938059269	0.000730426089847186	0.00163746735161401	0.00222802021034267	-0.1266	0.5137	0.8053	0.9998
k__Bacteria;p__Firmicutes;c__Bacilli;o__Bacillales;f__Paenibacillaceae;g__Gorillibacterium	6.50452133924378e-05	6.16683207908962e-05	1.26718953528664e-05	1.84661183231562e-05	1.30905587399552e-05	3.23384226360613e-05	3.52098399766121e-05	6.35220356148587e-05	3.42374391052908e-05	8.03381846740365e-06	3.07197711411567e-05	1.52578634748705e-05	-0.1268	0.5451	0.816	0.9998
k__Bacteria;p__Firmicutes;c__Clostridia;o__Eubacteriales;f__Oscillospiraceae;g__Lawsonibacter	0.00131066104985762	0.000879737138782629	0.000304999412286233	0.00028343344402984	0.000263265681325765	0.000731787209006355	0.000812760472793463	0.00104657676420287	0.00073815918711007	0.000140048997607442	0.000449060924209492	0.000353163717991514	-0.1269	0.5315	0.8113	0.9998
k__Bacteria;p__Firmicutes;c__Bacilli;o__Bacillales;f__Bacillaceae;g__Cytobacillus	2.34627376879865e-05	3.37248629325214e-05	1.3982781079025e-05	1.71777844866569e-05	1.01815456866318e-05	2.81657229410857e-05	2.34732266510748e-05	4.94344873938215e-05	2.43770566429671e-05	6.29677663661367e-06	1.62228004902737e-05	1.37692914285417e-05	-0.1273	0.4312	0.7678	0.9998
k__Bacteria;p__Firmicutes;c__Tissierellia;o__Tissierellales;f__Peptoniphilaceae;g__Anaerosphaera	2.50888680227974e-05	2.40891878089438e-05	1.09240477179883e-05	1.4171672201492e-05	9.59974307596713e-06	1.92987360892624e-05	3.12087217974517e-05	4.30310563842591e-05	2.10902624888591e-05	3.6912138904287e-06	1.07001450042231e-05	1.11642903474662e-05	-0.1288	0.4787	0.7878	0.9998
k__Bacteria;p__Firmicutes;c__Bacilli;o__Lactobacillales;f__Lactobacillaceae;g__Lapidilactobacillus	2.62503896905195e-05	2.85858361999467e-05	9.17620008311015e-06	1.4171672201492e-05	8.72703915997012e-06	1.09533366993111e-05	2.61406387705151e-05	3.12487433266644e-05	2.16380615145438e-05	3.90834411927745e-06	9.31948113271045e-06	1.04200043243018e-05	-0.1292	0.474	0.7852	0.9998
k__Bacteria;p__Bacteroidota;c__Flavobacteriia;o__Flavobacteriales;f__Flavobacteriaceae;g__Capnocytophaga	0.000165400685483627	0.000153528423635669	0.000297134097929281	0.000342696800508806	0.000317082422812248	0.000236279120227996	0.000222195429549378	0.000184931087556161	0.000221584705889442	0.000231026563495067	0.000266813293169821	0.000248591531736914	-0.1294	0.4279	0.7624	0.9998
k__Bacteria;p__Firmicutes;c__Clostridia;o__Eubacteriales;f__Oscillospiraceae;g__Phocea	0.000262503896905195	0.000233183337990576	0.000132836420250737	0.000107790597653772	7.18526224170873e-05	0.000155954651099715	0.000271809294970968	0.000437994681054066	0.000202685639503322	2.77926692926397e-05	0.000119082258917967	8.78257507334008e-05	-0.1295	0.5277	0.8062	0.9998
k__Bacteria;p__Firmicutes;c__Clostridia;o__Eubacteriales;f__Lachnospiraceae;g__Bilifractor	0.000113364514769677	0.000124942587435722	5.28723909550633e-05	6.26989133762978e-05	4.45078997158476e-05	6.72847825814824e-05	0.000118699839315094	0.000194920439931079	9.91516236489222e-05	1.6284767163656e-05	6.90331935756329e-05	3.90750162161317e-05	-0.1297	0.4733	0.7841	0.9998
k__Bacteria;p__Firmicutes;c__Clostridia;o__Eubacteriales;f__Lachnospiraceae;g__Pseudobutyrivibrio	0.000781239473709886	0.00134289192305592	0.000417298622827152	0.00052349298223087	0.000413079853571919	0.000520022699486341	0.000807692389766527	0.00153554275609306	0.00097480836620584	0.00011790171426487	0.000638902206542483	0.000384051587952838	-0.1307	0.4946	0.7916	0.9998
k__Bacteria;p__Proteobacteria;c__Gammaproteobacteria;o__Moraxellales;f__Moraxellaceae;g__Psychrobacter	7.43373867342146e-06	1.60594585392959e-05	1.52936668051836e-05	1.15950045284934e-05	1.62904730986109e-05	1.30396865467989e-05	1.81384024121941e-05	2.51014495574845e-05	1.75295688219089e-05	1.08565114424374e-05	8.28398322907595e-06	4.46571613898648e-06	-0.131	0.4242	0.7575	0.9998
k__Bacteria;p__Firmicutes;c__Clostridia;o__Eubacteriales;f__Clostridiaceae;g__Caloramator	7.15497347316815e-05	8.67210761121978e-05	6.07377053120148e-05	4.42327950531416e-05	3.75262683878715e-05	5.52882709584274e-05	6.37511496546235e-05	9.63076023838181e-05	6.13534908766811e-05	2.73584088349422e-05	5.38458909889937e-05	4.39128753667004e-05	-0.1317	0.343	0.7011	0.9998
k__Bacteria;p__Firmicutes;c__Bacilli;o__Bacillales;f__Bacillaceae;g__Alkalihalobacillus	3.83302150348294e-05	5.04266998133891e-05	2.796556215805e-05	2.79138997908175e-05	2.5890216174578e-05	3.5989534869165e-05	3.46763575527241e-05	5.35326832399414e-05	3.80720322850834e-05	1.47648555617148e-05	3.48617627556946e-05	2.71664398455011e-05	-0.1317	0.3378	0.6966	0.9998
k__Bacteria;p__Proteobacteria;c__Gammaproteobacteria;o__Moraxellales;f__Moraxellaceae;g__Moraxella	2.16043030196311e-05	2.60163228336593e-05	2.44698668882937e-05	3.30672351368146e-05	1.30905587399552e-05	2.19066733986222e-05	3.04084981616196e-05	2.4333037836337e-05	2.35553581044401e-05	1.34620741886223e-05	2.34712858157152e-05	1.63742925096171e-05	-0.133	0.3243	0.6816	0.9998
k__Bacteria;p__Firmicutes;c__Clostridia;o__Eubacteriales;f__Clostridiaceae;g__Senegalia	9.52447767532124e-06	1.12416209775071e-05	9.61316199182969e-06	6.01222457032993e-06	5.52712480131441e-06	5.73746208059152e-06	1.44040254449777e-05	2.20278026728946e-05	1.06820810008507e-05	2.82269297503372e-06	5.52265548605063e-06	2.60500108107545e-06	-0.1331	0.4575	0.7711	0.9998
k__Bacteria;p__Bacteroidota;c__Cytophagia;o__Cytophagales;f__Catalimonadaceae;g__Catalinimonas	7.66604300696588e-06	9.63567512357753e-06	1.00501239005492e-05	1.03066706919942e-05	8.43613785463778e-06	8.3453993899513e-06	9.60268362998513e-06	1.02454896152998e-05	1.04081814880084e-05	7.8166882385549e-06	7.24848532544146e-06	6.32643119689752e-06	-0.1351	0.3234	0.676	0.9998
k__Bacteria;p__Firmicutes;c__Bacilli;o__Bacillales;f__Staphylococcaceae;g__Mammaliicoccus	2.4856563689253e-05	1.31687560022226e-05	1.83524001662203e-05	6.01222457032993e-05	5.81802610664675e-06	1.56476238561587e-05	1.94721084719143e-05	1.25507247787422e-05	1.01342819751661e-05	1.28106835020761e-05	1.31163067793703e-05	5.32164506562556e-05	-0.136	0.6505	0.8344	0.9998
k__Bacteria;p__Bacteroidota;c__Cytophagia;o__Cytophagales;f__Fulvivirgaceae;g__Xanthovirga	4.41378233734399e-06	7.06616175729019e-06	9.61316199182969e-06	1.37422275893256e-05	9.30884177063479e-06	9.38857431369522e-06	7.20201272248884e-06	8.19639169223984e-06	7.94308587242747e-06	1.02051207558911e-05	7.24848532544146e-06	7.07071722006193e-06	-0.1378	0.429	0.748	0.9998
k__Bacteria;p__Firmicutes;c__Negativicutes;o__Selenomonadales;f__Selenomonadaceae;g__Anaerovibrio	0.000203266291851368	0.000189822799934477	0.000142449582242567	0.000164047841847574	9.62883320650036e-05	0.000201332760282575	0.000265940988308199	0.000400598643958222	0.00019775544827216	4.2123264396657e-05	0.000146350370380342	9.15471808492229e-05	-0.138	0.4161	0.7401	0.9998
k__Bacteria;p__Firmicutes;c__Bacilli;o__Bacillales;f__Paenibacillaceae;g__Brevibacillus	9.12956030829573e-05	0.000116912858166074	4.41331527806726e-05	5.28216872964701e-05	3.83989723038685e-05	6.31120828865067e-05	8.4823705398202e-05	0.000117823130575948	7.61440645701668e-05	2.62727576906984e-05	4.48715758241614e-05	4.54014474130292e-05	-0.1391	0.3893	0.7209	0.9998
k__Bacteria;p__Firmicutes;c__Clostridia;o__Eubacteriales;f__Oscillospiraceae;g__Acutalibacter	0.0203872606161919	0.0058639506910385	0.00428266366736013	0.00364040197733477	0.00263265681325765	0.00888993670014563	0.0097915364080415	0.0151087673984422	0.0114133927001397	0.000865915352648804	0.00347167930491858	0.00563796662547044	-0.1397	0.6587	0.8321	0.9998
k__Bacteria;p__Actinobacteria;c__Actinomycetia;o__Actinomycetales;f__Actinomycetaceae;g__Fannyhessea	6.03991267215493e-06	4.17545922021693e-06	7.86531435695156e-06	3.86500150949781e-06	6.39982871731142e-06	8.3453993899513e-06	6.66853029860078e-06	1.45998227018022e-05	1.01342819751661e-05	6.51390686546242e-07	4.48715758241614e-06	9.30357528955517e-06	-0.1407	0.6133	0.8185	0.9998
k__Bacteria;p__Bacteroidota;c__Bacteroidia;o__Bacteroidales;f__Porphyromonadaceae;g__Massilibacteroides	8.54879947443468e-05	0.000131687560022226	0.000203624249463302	0.00031220623304499	0.000228357524685885	0.000233671182918637	0.000186985589572766	0.000113212660249063	0.000207889730247326	0.000185212085207981	0.000231606364446249	0.000134343627181177	-0.1412	0.4707	0.7642	0.9998
k__Bacteria;p__Firmicutes;c__Clostridia;o__Eubacteriales;f__Eubacteriaceae;g__Gallibacter	3.48456500316631e-05	3.27612954201636e-05	3.23351812452453e-05	2.27605644448204e-05	1.62904730986109e-05	3.23384226360613e-05	4.72131945140935e-05	5.40449577207064e-05	3.25940420282368e-05	1.36792044174711e-05	2.3126119847837e-05	1.11642903474662e-05	-0.1417	0.3826	0.7111	0.9998
k__Bacteria;p__Firmicutes;c__Clostridia;o__Eubacteriales;f__Peptostreptococcaceae;g__Filifactor	2.53211723563418e-05	2.05561069302987e-05	1.3982781079025e-05	1.20244491406599e-05	6.98163132797609e-06	1.92987360892624e-05	2.02723321077464e-05	3.07364688458994e-05	2.65682527457057e-05	4.55973480582369e-06	1.31163067793703e-05	7.81500324322635e-06	-0.1432	0.4479	0.7491	0.9998
k__Bacteria;p__Firmicutes;c__Negativicutes;o__Veillonellales;f__Veillonellaceae;g__Veillonella	0.00015448238180704	0.00013136637085144	0.000106181743818846	0.000120673936018765	0.000108797088194294	0.000117878766383062	0.000153642938079762	0.000189797695123429	0.000129280570061578	5.14598642371531e-05	9.76819689095206e-05	0.000113503618532573	-0.1434	0.3229	0.6571	0.9998
k__Bacteria;p__Fusobacteria;c__Fusobacteriia;o__Fusobacteriales;f__Leptotrichiaceae;g__Oceanivirga	9.75678200886566e-06	8.67210761121978e-06	5.68050481335391e-06	5.58277995816351e-06	2.03630913732636e-06	4.17269969497565e-06	6.93527151054481e-06	7.68411721147485e-06	4.65629171831955e-06	3.90834411927745e-06	5.17748951817247e-06	2.97714409265766e-06	-0.1436	0.4206	0.7328	0.9998
k__Bacteria;p__Firmicutes;c__Clostridia;o__Eubacteriales;f__Oscillospiraceae;g__Vermiculatibacterium	0.0042030823068192	0.00763948442714305	0.00138342140300604	0.00139741276798954	0.00158628481797724	0.00277953958431566	0.00392189603921309	0.00375445966952661	0.00297728770459609	0.00161349473057504	0.00231123132091219	0.00109075116694745	-0.1436	0.4995	0.7737	0.9998
k__Bacteria;p__Firmicutes;c__Clostridia;o__Eubacteriales;f__Lachnospiraceae;g__Blautia	0.00731084968097646	0.00837500762824281	0.00393222021656706	0.00590615175112482	0.00237811817109186	0.00517414762176981	0.00852744980463874	0.0130419960057959	0.00740843402335925	0.001049390396026	0.0045289226645294	0.00290420406238754	-0.1442	0.484	0.7657	0.9998
k__Bacteria;p__Actinobacteria;c__Coriobacteriia;o__Eggerthellales;f__Eggerthellaceae;g__Raoultibacter	0.000134968817789308	0.000185968529885046	0.000179591344483727	0.000359445140383296	0.00013323279784221	0.000129875278006117	0.000323023607664222	0.000231804202546158	0.000152562028653176	0.000158070806601888	0.000128401740050677	7.85221754438457e-05	-0.1451	0.3958	0.7139	0.9998
k__Bacteria;p__Firmicutes;c__Clostridia;o__Eubacteriales;f__Desulfitobacteriaceae;g__Dehalobacter	0.000171672902489327	7.8048968500978e-05	4.67549242329898e-05	5.36805765208029e-05	2.53084135639133e-05	9.07562183657204e-05	9.44263890281871e-05	0.000166745343489004	0.000100795020725976	1.69361578502023e-05	5.69523846998972e-05	3.2376442007652e-05	-0.1453	0.5371	0.7868	0.9998
k__Bacteria;p__Firmicutes;c__Clostridia;o__Eubacteriales;f__Peptococcaceae;g__Paradesulfitobacterium	9.52447767532124e-06	8.67210761121978e-06	5.68050481335391e-06	3.86500150949781e-06	7.56343393864077e-06	2.08634984748783e-06	1.17366133255374e-05	1.43436854614197e-05	4.93019123116188e-06	1.95417205963873e-06	3.79682564665981e-06	2.97714409265766e-06	-0.146	0.5111	0.7752	0.9998
k__Bacteria;p__Firmicutes;c__Clostridia;o__Eubacteriales;f__Oscillospiraceae;g__Subdoligranulum	0.000728506389995303	0.000691841473872867	0.000238144240252144	0.000297605116231332	0.000195194775877998	0.000556012234355506	0.000574560570527443	0.00100610708022244	0.000592444646277952	8.96747845145326e-05	0.000331359329163038	0.000241892957528435	-0.1472	0.5152	0.7751	0.9998
k__Bacteria;p__Bacteroidota;c__Flavobacteriia;o__Flavobacteriales;f__Flavobacteriaceae;g__Kordia	6.27221700569935e-06	7.06616175729019e-06	1.13610096267078e-05	1.1165559916327e-05	2.00721900679313e-05	7.30222446620739e-06	1.7338178776362e-05	5.89115652879738e-06	7.94308587242747e-06	7.38242778085741e-06	7.59365129331962e-06	1.15364333590484e-05	-0.1474	0.4805	0.7591	0.9998
k__Bacteria;p__Firmicutes;c__Tissierellia;o__Tissierellales;f__Gottschalkiaceae;g__Andreesenia	6.7368256727882e-06	6.42378341571836e-06	4.36961908719531e-06	6.44166918249635e-06	5.81802610664675e-06	6.78063700433544e-06	6.13504787471272e-06	1.28068620191247e-05	1.47905736934856e-05	1.51991160194123e-06	3.10649371090348e-06	5.5821451737331e-06	-0.1474	0.465	0.7512	0.9998
k__Bacteria;p__Firmicutes;c__Tissierellia;o__Tissierellales;f__Peptoniphilaceae;g__Finegoldia	4.69254753759729e-05	2.02349177595128e-05	2.09741716185375e-05	1.84661183231562e-05	1.42541639612845e-05	2.4514610707982e-05	3.06752393735636e-05	3.84205860573742e-05	2.95811473869713e-05	9.77086029819363e-06	1.17356429078576e-05	2.04678656370214e-05	-0.148	0.4138	0.7205	0.9998
k__Bacteria;p__Firmicutes;c__Bacilli;o__Bacillales;f__Bacillaceae;g__Lentibacillus	1.30090426784875e-05	2.56951336628734e-05	1.17979715354273e-05	9.87722607982774e-06	1.10542496026288e-05	1.30396865467989e-05	1.49375078688658e-05	2.20278026728946e-05	1.4242774667801e-05	7.59955800970616e-06	1.27711408114921e-05	7.81500324322635e-06	-0.1483	0.3532	0.6746	0.9998
k__Bacteria;p__Firmicutes;c__Clostridia;o__Eubacteriales;f__Clostridiaceae;g__Haloimpatiens	2.27658246873532e-05	3.5330808786451e-05	2.57807526144523e-05	1.4171672201492e-05	1.39632626559522e-05	1.98203235511343e-05	3.65435460363323e-05	4.48240170669366e-05	2.54726546943364e-05	5.21112549236994e-06	2.17454559763244e-05	1.0792147335884e-05	-0.1501	0.4371	0.7313	0.9998
k__Bacteria;p__Firmicutes;c__Clostridia;o__Eubacteriales;f__Defluviitaleaceae;g__Defluviitalea	9.59416897538457e-05	0.000259520849995022	5.54941624073805e-05	0.000131410051322926	5.81802610664675e-05	7.87597067426654e-05	0.000132036899912295	0.000234877849430748	0.000115585594419462	2.56213670041522e-05	9.66464710058861e-05	5.84264528184065e-05	-0.1506	0.4752	0.7513	0.9998
k__Bacteria;p__Firmicutes;c__Tissierellia;o__Tissierellales;f__Tissierellaceae;g__Schnuerera	1.69582163487427e-05	8.9932967820057e-06	1.00501239005492e-05	1.46011168136584e-05	6.39982871731142e-06	6.78063700433544e-06	1.28035781733135e-05	1.76734695863921e-05	1.47905736934856e-05	3.47408366157996e-06	9.31948113271045e-06	5.5821451737331e-06	-0.1514	0.3882	0.6966	0.9998
k__Bacteria;p__Firmicutes;c__Clostridia;o__Eubacteriales;f__Peptostreptococcaceae;g__Tepidibacter	0.000147280947467163	0.000135863019242443	8.56445341090281e-05	6.61344702736292e-05	5.61439519291411e-05	9.49289180606961e-05	0.000141372842330337	0.000196713400613756	0.000142153847165167	2.41014554022109e-05	6.62718658326076e-05	5.91707388415709e-05	-0.1523	0.4374	0.7278	0.9998
k__Bacteria;p__Firmicutes;c__Erysipelotrichia;o__Erysipelotrichales;f__Erysipelotrichaceae;g__Galactobacillus	3.94917367025515e-05	4.62512405931722e-05	1.61675906226227e-05	2.36194536691533e-05	2.3272104426587e-05	2.97304853267015e-05	4.48125236065973e-05	4.94344873938215e-05	3.91676303364527e-05	7.16529755200866e-06	2.86487753338877e-05	1.67464355211993e-05	-0.1525	0.4258	0.7203	0.9998
k__Bacteria;p__Bacteroidota;c__Cytophagia;o__Cytophagales;f__Fulvivirgaceae;g__Fulvivirga	4.87839100443283e-05	6.84132933774005e-05	9.96273151880531e-05	0.000140857832790587	0.000112869706468947	9.49289180606961e-05	9.46931302401311e-05	6.37781728552412e-05	7.75135621343784e-05	8.27266171913727e-05	9.83723008452769e-05	8.11271765249211e-05	-0.153	0.426	0.7195	0.9998
k__Bacteria;p__Firmicutes;c__Erysipelotrichia;o__Erysipelotrichales;f__Erysipelotrichaceae;g__Traorella	0.0001103445584336	0.000141965613487376	8.87032674700648e-05	6.87111379466278e-05	7.01072145850933e-05	7.45870070476898e-05	0.000104829296294004	0.000140107070489225	0.000106273010982823	3.40894459292533e-05	6.21298742180696e-05	9.26636098839695e-05	-0.1534	0.3667	0.6757	0.9998
k__Bacteria;p__Bacteroidota;c__Flavobacteriia;o__Flavobacteriales;f__Flavobacteriaceae;g__Flavobacterium	0.000342184283310931	0.000391208410017248	0.000775170426068448	0.000922876471545644	0.000776997386542673	0.00050385348816831	0.000501206737242835	0.000500748304947778	0.000605044023868699	0.000503525000700245	0.000696890089146014	0.00043168589343536	-0.1536	0.4205	0.7149	0.9998
k__Bacteria;p__Firmicutes;c__Clostridia;o__Eubacteriales;f__Lachnospiraceae;g__Faecalicatena	0.00359676799626826	0.00205432593634673	0.00240984492658821	0.00185219461227378	0.000820050779731859	0.00217189019123483	0.00349457661767875	0.00439044843739634	0.00283403825937955	0.000648350863342359	0.00125709445501228	0.00100478613127196	-0.1551	0.4583	0.7351	0.9998
k__Bacteria;p__Bacteroidota;c__Flavobacteriia;o__Flavobacteriales;f__Flavobacteriaceae;g__Ulvibacter	9.75678200886566e-06	7.38735092807611e-06	6.9913905395125e-06	8.58889224332847e-06	9.89064438129947e-06	3.12952477123174e-06	7.20201272248884e-06	6.65956824994487e-06	5.75188976968886e-06	7.16529755200866e-06	6.90331935756329e-06	5.95428818531531e-06	-0.1553	0.4261	0.7155	0.9998
k__Bacteria;p__Firmicutes;c__Erysipelotrichia;o__Erysipelotrichales;f__Erysipelotrichaceae;g__Holdemanella	0.000125676644447532	0.000109204318067212	6.51073243992101e-05	9.96311500226103e-05	7.592524069174e-05	0.000116314003997446	0.000146974407781161	0.000183906538594631	0.000101068920238818	3.01811018099759e-05	6.21298742180696e-05	9.30357528955517e-05	-0.1555	0.3861	0.6872	0.9998
k__Bacteria;p__Firmicutes;c__Clostridia;o__Eubacteriales;f__unclassified;g__Flintibacter	0.011847753315099	0.00822083682626557	0.00238668594542608	0.00213047472095763	0.0022597213398216	0.00719216951175241	0.00725402725881793	0.00983515775620704	0.00667465722845465	0.000667458323481049	0.00270955284784359	0.00550399514130084	-0.1555	0.658	0.8132	0.9998
k__Bacteria;p__Proteobacteria;c__Gammaproteobacteria;o__Xanthomonadales;f__Xanthomonadaceae;g__Xanthomonas	2.0442781351909e-05	2.3446809467372e-05	2.70916383406109e-05	4.85272411748059e-05	4.6544208853174e-05	1.09533366993111e-05	2.48069327107949e-05	3.07364688458994e-05	2.54726546943364e-05	2.2364413571421e-05	2.03647921048117e-05	2.19564376833502e-05	-0.1556	0.4457	0.727	0.9998
k__Bacteria;p__Bacteroidota;c__Sphingobacteriia;o__Sphingobacteriales;f__Sphingobacteriaceae;g__Pedobacter	0.00029851106860458	0.000378039654015025	0.000691710701503018	0.000926741473055142	0.000754016183421418	0.000487684276850279	0.000519078398443085	0.000429542152121444	0.000570532685250566	0.000531317669992885	0.00059610162652559	0.000398937308416126	-0.1558	0.4343	0.7198	0.9998
k__Bacteria;p__Firmicutes;c__Clostridia;o__Eubacteriales;f__Eubacteriaceae;g__Pseudoramibacter	4.99454317120504e-05	5.94199965953948e-05	2.35959430708547e-05	2.8343344402984e-05	1.89085848466019e-05	3.75542972547809e-05	5.52154308724145e-05	8.75989362108132e-05	4.35500225419299e-05	5.64538595006743e-06	3.17552690447911e-05	2.23285806949324e-05	-0.1562	0.5108	0.7597	0.9998
k__Bacteria;p__Firmicutes;c__Clostridia;o__Eubacteriales;f__unclassified;g__Gemmiger	0.00155202525241027	0.00124846230684486	0.00041030723228764	0.000492143525542721	0.0003211550410869	0.000985278715476126	0.00110190794654079	0.0015847211062465	0.00118434149353022	0.000134186481428526	0.000637866708638848	0.000413823028879414	-0.1569	0.5601	0.7793	0.9998
k__Bacteria;p__Firmicutes;c__Clostridia;o__Eubacteriales;f__Lachnospiraceae;g__Niameybacter	4.8086997043695e-05	9.41084270402739e-05	2.1411133527257e-05	2.70550105664847e-05	2.3272104426587e-05	3.23384226360613e-05	4.56127472424294e-05	8.50375638069883e-05	5.14931084143574e-05	7.38242778085741e-06	5.72975506677753e-05	1.37692914285417e-05	-0.1577	0.5479	0.7735	0.9998
k__Bacteria;p__Proteobacteria;c__Betaproteobacteria;o__Burkholderiales;f__Comamonadaceae;g__Curvibacter	2.16043030196311e-05	2.11984852718706e-05	7.42835244823203e-06	3.00611228516496e-06	1.25087561292905e-05	9.38857431369522e-06	1.92053672599703e-05	3.27855667689593e-05	1.04081814880084e-05	1.95417205963873e-06	1.20808088757358e-05	4.46571613898648e-06	-0.1591	0.6488	0.8062	0.9998
k__Bacteria;p__Bacteroidota;c__Cytophagia;o__Cytophagales;f__Bernardetiaceae;g__Hugenholtzia	3.94917367025515e-06	8.35091844043386e-06	4.80658099591484e-06	1.97544521596555e-05	1.01815456866318e-05	8.3453993899513e-06	8.535718782209e-06	7.68411721147485e-06	6.02578928253118e-06	1.06393812135886e-05	1.24259748436139e-05	2.97714409265766e-06	-0.1593	0.5305	0.764	0.9998
k__Bacteria;p__Firmicutes;c__Clostridia;o__Eubacteriales;f__Lachnospiraceae;g__Oribacterium	0.000977536635554922	0.000945580918793742	0.000556689471708683	0.000873919785758672	0.000299046541881643	0.0008611408995506	0.00109017133321526	0.00173840345047599	0.000860318369837747	0.000145694383557509	0.000624750401859478	0.000459224476292443	-0.1593	0.473	0.7363	0.9998
k__Bacteria;p__Firmicutes;c__Clostridia;o__Eubacteriales;f__Eubacteriales_Family_XII.Incertae_Sedis;g__Acidaminobacter	4.71577797095174e-05	2.82646470291608e-05	1.44197429877445e-05	1.33127829771591e-05	1.33814600452875e-05	2.3471435784238e-05	2.69408624063472e-05	3.76521743362267e-05	2.6842152258548e-05	8.2509486962524e-06	1.00098130684668e-05	2.08400086486036e-05	-0.1608	0.4649	0.7294	0.9998
k__Bacteria;p__Firmicutes;c__Clostridia;o__Eubacteriales;f__Lachnospiraceae;g__Ohessyouella	0.000174228250158315	0.000210378906864776	8.52075722003086e-05	0.000108220042265939	5.58530506238088e-05	9.91016177556717e-05	0.000166179775041132	0.00023820763355572	0.000160779014038446	2.51871065464547e-05	0.000106311118106475	6.40085979921396e-05	-0.1608	0.4652	0.7296	0.9998
k__Bacteria;p__Firmicutes;c__Bacilli;o__Bacillales;f__Planococcaceae;g__Ureibacillus	2.36950420215309e-05	2.85858361999467e-05	1.44197429877445e-05	1.03066706919942e-05	8.72703915997012e-06	2.66009605554698e-05	2.32064854391307e-05	3.53469391727843e-05	2.49248556686517e-05	1.12907719001349e-05	9.31948113271045e-06	6.32643119689752e-06	-0.1608	0.475	0.7349	0.9998
k__Bacteria;p__Firmicutes;c__Clostridia;o__Eubacteriales;f__Peptostreptococcaceae;g__Peptoclostridium	4.27439973721734e-05	3.46884304448791e-05	3.18982193365258e-05	2.92022336273168e-05	1.91994861519343e-05	2.97304853267015e-05	4.40122999707652e-05	5.0202899114969e-05	3.25940420282368e-05	9.98799052704238e-06	2.48519496872279e-05	2.56778677991723e-05	-0.1611	0.3557	0.6507	0.9998
k__Bacteria;p__Bacteroidota;c__Flavobacteriia;o__Flavobacteriales;f__Flavobacteriaceae;g__Dokdonia	4.87839100443283e-06	3.85427004943101e-06	4.80658099591484e-06	5.58277995816351e-06	1.25087561292905e-05	5.21587461871957e-06	5.06808302693659e-06	5.37888204803239e-06	3.56069366695024e-06	5.21112549236994e-06	4.83232355029431e-06	7.81500324322635e-06	-0.1613	0.4818	0.7378	0.9998
k__Bacteria;p__Firmicutes;c__Bacilli;o__Bacillales;f__Bacillaceae;g__Domibacillus	2.11396943525423e-05	1.38111343437945e-05	1.13610096267078e-05	6.44166918249635e-06	8.43613785463778e-06	1.04317492374391e-05	1.7338178776362e-05	2.2796214394042e-05	1.58861717448549e-05	3.25695343273121e-06	1.10453109721013e-05	4.83785915056869e-06	-0.1615	0.4501	0.7197	0.9998
k__Bacteria;p__Firmicutes;c__Clostridia;o__Eubacteriales;f__Clostridiaceae;g__Thermobrachium	6.27221700569935e-06	1.25263776606508e-05	1.00501239005492e-05	8.58889224332847e-06	4.94532219064973e-06	8.3453993899513e-06	1.25368369613695e-05	1.12700385768298e-05	7.12138733390049e-06	3.6912138904287e-06	5.8678214539288e-06	7.44286023164414e-06	-0.1617	0.3526	0.6466	0.9998
k__Bacteria;p__Spirochaetes;c__Spirochaetia;o__Spirochaetales;f__Spirochaetaceae;g__Sediminispirochaeta	1.67259120151983e-05	6.42378341571836e-06	7.86531435695156e-06	8.15944763116205e-06	5.52712480131441e-06	1.46044489324148e-05	1.89386260480262e-05	2.40769005959545e-05	1.15037795393777e-05	3.03982320388246e-06	8.97431516483228e-06	2.23285806949324e-06	-0.162	0.5315	0.7605	0.9998
k__Bacteria;p__Firmicutes;c__Clostridia;o__Eubacteriales;f__Clostridiaceae;g__Anaeromonas	2.34627376879865e-05	2.44103769797298e-05	3.67048003324406e-05	1.46011168136584e-05	1.30905587399552e-05	2.03419110130063e-05	3.30759102810599e-05	3.35539784901068e-05	3.47852381309755e-05	8.2509486962524e-06	1.10453109721013e-05	1.33971484169594e-05	-0.163	0.4145	0.6941	0.9998
k__Bacteria;p__Firmicutes;c__Erysipelotrichia;o__Erysipelotrichales;f__Erysipelotrichaceae;g__Longibaculum	5.08746490462281e-05	8.9932967820057e-05	3.4519990788843e-05	1.93250075474891e-05	4.21806892731889e-05	3.96406471022687e-05	6.42846320785115e-05	6.30097611340937e-05	3.75242332593987e-05	1.99759810540848e-05	3.45165967878165e-05	2.79107258686655e-05	-0.1639	0.4227	0.6982	0.9998
k__Bacteria;p__Firmicutes;c__Clostridia;o__Eubacteriales;f__Pumilibacteraceae;g__Pumilibacter	0.00150115060336405	0.00273813768094995	0.000548824157351731	0.000474536296443898	0.000405807320938611	0.00283587103019783	0.00136251411061011	0.00378775751077633	0.000859770570812063	0.000214524666102562	0.00107450165800473	0.000665391704708986	-0.1644	0.6778	0.8083	0.9998
k__Bacteria;p__Firmicutes;c__Clostridia;o__Thermoanaerobacterales;f__Thermoanaerobacteraceae;g__Caldanaerobius	2.39273463550753e-05	2.63375120044453e-05	1.17979715354273e-05	1.37422275893256e-05	1.01815456866318e-05	9.38857431369522e-06	1.78716612002501e-05	2.91996454036044e-05	2.7663850797075e-05	3.25695343273121e-06	1.20808088757358e-05	9.67571830113738e-06	-0.1662	0.4654	0.7211	0.9998
k__Bacteria;p__Firmicutes;c__Clostridia;o__Eubacteriales;f__Oscillospiraceae;g__Hydrogeniiclostridium	8.99017770816907e-05	0.000123336641581792	2.57807526144523e-05	4.42327950531416e-05	2.38539070372517e-05	4.7464459030348e-05	6.58850793501757e-05	0.000123714287104745	8.40871504425942e-05	1.21592928155298e-05	3.38262648520601e-05	2.82828688802477e-05	-0.1664	0.5373	0.7568	0.9998
k__Bacteria;p__Firmicutes;c__Clostridia;o__Halanaerobiales;f__Halanaerobiaceae;g__Halanaerobium	3.53102586987519e-05	3.62943762988087e-05	6.16116291294539e-05	3.3496679748981e-05	1.51268678772815e-05	2.81657229410857e-05	3.54765811885562e-05	6.83886431821261e-05	6.10795913638388e-05	8.2509486962524e-06	3.5552094691451e-05	1.45135774517061e-05	-0.1668	0.4729	0.7243	0.9998
k__Bacteria;p__Bacteroidota;c__Bacteroidia;o__Marinilabiliales;f__Prolixibacteraceae;g__Prolixibacter	5.18038663804058e-05	3.95062680066679e-05	8.60814960177476e-05	0.000109937820714604	9.89064438129947e-05	7.51085945095617e-05	6.10837375351832e-05	6.22413494129463e-05	5.34104050042537e-05	6.25335059084392e-05	7.69720108368307e-05	8.26157485712499e-05	-0.1668	0.4464	0.7086	0.9998
k__Bacteria;p__Firmicutes;c__Tissierellia;o__Tissierellales;f__Tissierellaceae;g__Sporanaerobacter	3.67040847000184e-05	5.20326456673187e-05	1.92263239836594e-05	1.46011168136584e-05	1.22178548239582e-05	1.98203235511343e-05	3.25424278571718e-05	4.61047032688491e-05	2.98550468998136e-05	6.51390686546242e-06	1.76034643617864e-05	1.41414344401239e-05	-0.1671	0.4648	0.7193	0.9998
k__Bacteria;p__Firmicutes;c__Clostridia;o__Eubacteriales;f__Bianqueaceae;g__Bianquea	0.000333589022969788	0.000342066466887002	0.000170852106309337	0.000126256715976929	0.0001655228427341	0.000179426086883953	0.000307552617371468	0.000426212367996471	0.000239935973249878	5.60195990429768e-05	0.000182592797007549	0.000126900766949533	-0.1678	0.4308	0.697	0.9998
k__Bacteria;p__Firmicutes;c__Clostridia;o__Eubacteriales;f__Peptostreptococcaceae;g__Romboutsia	9.98908634241008e-05	0.000102459345480708	0.000101812124731651	6.1840024151965e-05	4.07261827465272e-05	7.66733568951776e-05	8.82913411534744e-05	0.000137033423604635	9.91516236489222e-05	2.67070181483959e-05	5.48813888926282e-05	6.32643119689752e-05	-0.1694	0.385	0.6599	0.9998
k__Bacteria;p__Bacteroidota;c__Cytophagia;o__Cytophagales;f__Reichenbachiellaceae;g__Reichenbachiella	2.43919550221642e-05	3.14765387370199e-05	5.33093528637828e-05	5.84044672546336e-05	5.14895310438237e-05	4.38133467972443e-05	4.90803829977018e-05	3.12487433266644e-05	3.12245444640252e-05	4.0386222565867e-05	4.28005800168924e-05	3.57257291118919e-05	-0.1706	0.4192	0.684	0.9998
k__Bacteria;p__Bacteroidota;c__Flavobacteriia;o__Flavobacteriales;f__Flavobacteriaceae;g__Pustulibacterium	3.48456500316631e-06	5.4602159033606e-06	4.80658099591484e-06	1.03066706919942e-05	1.36723613506199e-05	3.12952477123174e-06	5.86830666276869e-06	2.56137240382495e-06	6.84748782105816e-06	4.34260457697495e-06	6.21298742180696e-06	7.81500324322635e-06	-0.1712	0.5533	0.757	0.9998
k__Bacteria;p__Firmicutes;c__Clostridia;o__Eubacteriales;f__Symbiobacteriaceae;g__Symbiobacterium	3.71686933671073e-06	1.54170801977241e-05	9.17620008311015e-06	6.87111379466278e-06	3.19991435865571e-06	1.09533366993111e-05	7.20201272248884e-06	2.04909792305996e-05	1.12298800265354e-05	8.68520915394989e-07	1.13904769399794e-05	4.09357312740428e-06	-0.1716	0.6328	0.7863	0.9998
k__Bacteria;p__Firmicutes;c__Negativicutes;o__Selenomonadales;f__Sporomusaceae;g__Acetonema	2.23012160202644e-05	1.44535126853663e-05	3.93265717847578e-06	5.58277995816351e-06	2.90901305332337e-06	1.2518099084927e-05	1.60044727166419e-05	1.86980185479221e-05	1.04081814880084e-05	1.51991160194123e-06	5.52265548605063e-06	5.2100021621509e-06	-0.1722	0.6232	0.7823	0.9998
k__Bacteria;p__Firmicutes;c__Clostridia;o__Eubacteriales;f__unclassified;g__Colidextribacter	0.00743071871708538	0.00380705524132548	0.00111468982914352	0.00121876380932831	0.00163690164510506	0.00402821996803712	0.00449325571519721	0.00616240586636244	0.00411040998922479	0.000300508236726666	0.00144348407766648	0.00266491610594018	-0.173	0.6967	0.8039	0.9998
k__Bacteria;p__Firmicutes;c__Bacilli;o__Bacillales;f__Alicyclobacillaceae;g__Effusibacillus	1.37059556791208e-05	5.4602159033606e-06	5.24354290463437e-06	9.01833685549489e-06	3.78171696932038e-06	8.3453993899513e-06	1.41372842330337e-05	9.73321513453481e-06	6.29968879537351e-06	2.60556274618497e-06	7.93881726119779e-06	3.34928710423986e-06	-0.1735	0.4273	0.6847	0.9998
k__Bacteria;p__Bacteroidota;c__Flavobacteriia;o__Flavobacteriales;f__Flavobacteriaceae;g__Gaetbulibacter	2.78765200253305e-06	4.81783756178877e-06	5.68050481335391e-06	1.20244491406599e-05	1.13451509079612e-05	4.69428715684761e-06	4.80134181499256e-06	3.07364688458994e-06	7.94308587242747e-06	5.21112549236994e-06	1.13904769399794e-05	3.72143011582207e-06	-0.1736	0.5486	0.7517	0.9998
k__Bacteria;p__Bacteroidota;c__Cytophagia;o__Cytophagales;f__Reichenbachiellaceae;g__Marinoscillum	1.20798253443099e-05	1.63806477100818e-05	4.23853051457945e-05	4.93861303991387e-05	3.86898736092009e-05	2.76441354792137e-05	2.5340415134683e-05	2.6894410240162e-05	2.16380615145438e-05	2.21472833425722e-05	2.27809538799589e-05	3.12600129729054e-05	-0.1764	0.4771	0.7115	0.9998
k__Bacteria;p__Firmicutes;c__Bacilli;o__Bacillales;f__Planococcaceae;g__Rummeliibacillus	1.44028686797541e-05	1.50958910269381e-05	1.22349334441469e-05	9.01833685549489e-06	7.85433524397311e-06	1.46044489324148e-05	1.30703193852575e-05	1.15261758172123e-05	1.61600712576973e-05	6.29677663661367e-06	7.24848532544146e-06	1.30250054053772e-05	-0.1769	0.3763	0.6382	0.9998
k__Bacteria;p__Bacteroidota;c__Bacteroidia;o__Bacteroidales;f__Odoribacteraceae;g__Butyricimonas	0.000538946053823056	0.000587454993367444	0.00111075717196505	0.001476001132016	0.00107546212581365	0.00131596516630295	0.000930660088472725	0.000654942923658039	0.000997268126258911	0.000867218134021897	0.00109348578623803	0.000667252419766897	-0.1774	0.439	0.6861	0.9998
k__Bacteria;p__Firmicutes;c__Bacilli;o__Bacillales;f__Planococcaceae;g__Jeotgalibacillus	1.25444340113987e-05	1.83077827347973e-05	8.30227626567109e-06	7.73000301899562e-06	9.30884177063479e-06	5.21587461871957e-06	1.28035781733135e-05	2.02348419902171e-05	1.20515785650624e-05	3.03982320388246e-06	5.8678214539288e-06	6.69857420847972e-06	-0.1782	0.426	0.6757	0.9998
k__Bacteria;p__Firmicutes;c__Clostridia;o__Eubacteriales;f__Peptostreptococcaceae;g__Peptacetobacter	5.2500779381039e-05	2.37679986381579e-05	1.57306287139031e-05	2.70550105664847e-05	1.39632626559522e-05	3.44247724835491e-05	2.93415333138434e-05	5.40449577207064e-05	3.47852381309755e-05	7.16529755200866e-06	1.20808088757358e-05	2.75385828570833e-05	-0.1791	0.4894	0.7144	0.9998
k__Bacteria;p__Firmicutes;c__Clostridia;o__Eubacteriales;f__Lachnospiraceae;g__Diplocloster	0.00026645307057545	0.000320546792444346	0.000118853639171712	0.000148158391197416	7.91251550503957e-05	0.00018933624865952	0.000263540317400703	0.000353981666208608	0.000259382838661683	4.16890039389595e-05	0.000133924395536728	8.59650356754898e-05	-0.1792	0.4765	0.7068	0.9998
k__Bacteria;p__Firmicutes;c__Tissierellia;o__Tissierellales;f__Tissierellaceae;g__Paratissierella	2.9270346026597e-05	3.88638896650961e-05	1.96632858923789e-05	1.37422275893256e-05	1.01815456866318e-05	2.13850859367502e-05	2.77410860421793e-05	4.32871936246416e-05	3.25940420282368e-05	5.86251617891618e-06	1.82937962975427e-05	8.18714625480855e-06	-0.1799	0.4691	0.7013	0.9998
k__Bacteria;p__Firmicutes;c__Clostridia;o__Eubacteriales;f__Eubacteriales_Family_XIII.Incertae_Sedis;g__Senimuribacter	0.000203498596184912	0.000334036737617354	8.21488388392719e-05	0.000372757923360456	0.000190540354992681	0.000196116885663856	0.000137371724151176	0.000300192845728284	0.00030019386607519	0.000154162462482611	0.000207789912662655	0.000100478613127196	-0.1805	0.4522	0.6897	0.9998
k__Bacteria;p__Spirochaetes;c__Spirochaetia;o__Spirochaetales;f__Treponemataceae;g__Treponema	0.000830720296754848	0.000976093890018404	0.000397635336934773	0.000520057425333539	0.000374389979962718	0.000552882709584274	0.000742340792840239	0.0010960112515967	0.000714329929492787	0.000203885284888974	0.000514297292138465	0.000292504407103615	-0.1806	0.3891	0.6425	0.9998
k__Bacteria;p__Firmicutes;c__Clostridia;o__Eubacteriales;f__Lachnospiraceae;g__Porcincola	0.000101981602426001	0.000142607991828948	3.62678384237211e-05	7.98766978629548e-05	4.13079853571919e-05	6.57200201958665e-05	8.16228108548736e-05	0.000174429460700479	0.000101342819751661	1.19421625866811e-05	8.07688364834905e-05	4.16800172972072e-05	-0.1806	0.5252	0.7309	0.9998
k__Bacteria;p__Firmicutes;c__Negativicutes;o__Selenomonadales;f__Selenomonadaceae;g__Selenomonas	0.000572165573519908	0.000619573910446035	0.000284899164485134	0.000426438499881259	0.000207994433312621	0.000400579170717663	0.000641779355937339	0.000789671112099232	0.000454673191318262	0.00012658692341882	0.000312030034961861	0.000201701512277556	-0.1812	0.4073	0.6564	0.9998
k__Bacteria;p__Firmicutes;c__Clostridia;o__Eubacteriales;f__Lachnospiraceae;g__Acetatifactor	0.0145280807155345	0.0298147059673736	0.00730949880906032	0.00992747109945121	0.00450518851568191	0.0231746525184329	0.017833783948154	0.0317190113000066	0.0249758009780404	0.00128106835020761	0.0111022633568012	0.00803233476199035	-0.1815	0.6727	0.7873	0.9998
k__Bacteria;p__Firmicutes;c__Clostridia;o__Eubacteriales;f__Lachnospiraceae;g__Sporofaciens	0.00649174460089883	0.00458079995374876	0.00607508141692764	0.00253157598872107	0.00106818959318034	0.00408142188914806	0.00601368062327819	0.00921607404620255	0.00350618766389462	0.00100379304796776	0.00241926826885806	0.0021145165918101	-0.1824	0.5337	0.7325	0.9998
k__Bacteria;p__Bacteroidota;c__Bacteroidia;o__Marinilabiliales;f__Prolixibacteraceae;g__Sunxiuqinia	6.38836917247156e-05	8.89694003076992e-05	0.000201439439919704	0.000210427859961548	0.000148650567024824	0.000120486703692422	0.000102428625386508	9.09287203357857e-05	0.000131197866651474	0.000128106835020761	0.000149456864091245	9.22914668723873e-05	-0.1839	0.4623	0.6908	0.9998
k__Bacteria;p__Firmicutes;c__Clostridia;o__Thermoanaerobacterales;f__Thermoanaerobacterales_Family_III.Incertae_Sedis;g__Caldicellulosiruptor	3.06641720278635e-05	4.33605380560989e-05	2.84025240667695e-05	1.97544521596555e-05	1.77449796252726e-05	1.92987360892624e-05	3.62768048243883e-05	4.9178350153439e-05	2.90333483612866e-05	7.8166882385549e-06	1.93292942011772e-05	1.63742925096171e-05	-0.1842	0.3875	0.6345	0.9998
k__Bacteria;p__Firmicutes;c__Clostridia;o__Eubacteriales;f__Eubacteriales_Family_XIII.Incertae_Sedis;g__Alterileibacterium	1.41705643462097e-05	1.99137285887269e-05	8.73923817439062e-06	7.73000301899562e-06	5.52712480131441e-06	9.38857431369522e-06	1.36038018091456e-05	1.40875482210372e-05	1.91729658989629e-05	1.51991160194123e-06	1.07001450042231e-05	8.18714625480855e-06	-0.1846	0.5166	0.7208	0.9998
k__Bacteria;p__Firmicutes;c__Clostridia;o__Eubacteriales;f__Proteinivoraceae;g__Alkalicella	8.82756467468798e-06	1.63806477100818e-05	8.30227626567109e-06	4.72389073383066e-06	5.81802610664675e-06	8.3453993899513e-06	1.25368369613695e-05	1.22945875383598e-05	1.04081814880084e-05	1.95417205963873e-06	5.8678214539288e-06	7.44286023164414e-06	-0.1852	0.4432	0.6761	0.9998
k__Bacteria;p__Thermotogae;c__Thermotogae;o__Thermotogales;f__Thermotogaceae;g__Thermotoga	1.1615216677221e-05	9.63567512357753e-06	1.31088572615859e-05	9.44778146766132e-06	4.94532219064973e-06	8.3453993899513e-06	1.76049199883061e-05	1.81857440671571e-05	9.03868392379677e-06	2.17130228848747e-06	7.59365129331962e-06	5.95428818531531e-06	-0.1856	0.424	0.6616	0.9998
k__Bacteria;p__Firmicutes;c__Clostridia;o__Eubacteriales;f__Lachnospiraceae;g__Lacrimispora	0.00244895228422528	0.00227209219413958	0.0011142528672348	0.00325347238177282	0.000609438234671247	0.0022318727493501	0.00326731310510244	0.0047159988699225	0.00223063763258791	0.000283137818418766	0.00156256633658445	0.000871186790113947	-0.187	0.5677	0.7419	0.9998
k__Bacteria;p__Firmicutes;c__Erysipelotrichia;o__Erysipelotrichales;f__Erysipelotrichaceae;g__Massilimicrobiota	0.000214649204195045	0.000299027118001689	0.000106618705727566	6.78522487222949e-05	0.000235920958624526	0.000219588321448094	0.000160844950802251	0.000211313223315558	0.000195564252169421	0.000129409616393853	9.49206411664953e-05	0.000144019345482314	-0.1871	0.4815	0.6976	0.9998
k__Bacteria;p__Firmicutes;c__Bacilli;o__Bacillales;f__Bacillaceae;g__Terribacillus	9.29217334177682e-06	1.44535126853663e-05	6.11746672207344e-06	7.73000301899562e-06	4.07261827465272e-06	4.17269969497565e-06	8.80245999415303e-06	1.12700385768298e-05	7.12138733390049e-06	3.47408366157996e-06	4.83232355029431e-06	4.46571613898648e-06	-0.1875	0.3853	0.6264	0.9998
k__Bacteria;p__Firmicutes;c__Clostridia;o__Eubacteriales;f__Lachnospiraceae;g__Candidatus_Galacturonibacter	0.0002144168998615	0.000422684948754268	0.00011142528672348	0.000170918955642237	9.27975164010156e-05	0.000179426086883953	0.000230464407119643	0.000398037271554397	0.000256096044507575	3.45237063869508e-05	0.000185699290718453	9.26636098839695e-05	-0.1876	0.5031	0.7092	0.9998
k__Bacteria;p__Firmicutes;c__Clostridia;o__Eubacteriales;f__unclassified;g__Candidatus_Soleaferrea	0.000136594948124119	0.000136826586754801	4.45701146893922e-05	4.33739058288088e-05	3.72353670825392e-05	5.9460970653403e-05	0.000100027954479012	0.000155987579392939	8.87434421609138e-05	1.43305951040173e-05	5.83330485714098e-05	3.31207280308164e-05	-0.1892	0.5214	0.7167	0.9998
k__Bacteria;p__Bacteroidota;c__Sphingobacteriia;o__Sphingobacteriales;f__Sphingobacteriaceae;g__Parapedobacter	5.34299967152167e-05	7.96549143549076e-05	0.000169104258674459	0.000193250075474891	0.000140505330475519	8.4497168823257e-05	7.33538332846086e-05	8.04270934801034e-05	0.000110107604162615	0.000113993370145592	0.000118737092950089	9.04307518144763e-05	-0.1893	0.4839	0.6956	0.9998
k__Bacteria;p__Synergistetes;c__Synergistia;o__Synergistales;f__Synergistaceae;g__Cloacibacillus	9.40832550854903e-05	0.000102780534651494	6.59812482166492e-05	5.49689103573022e-05	3.75262683878715e-05	7.30222446620739e-05	8.88248235773624e-05	0.000148047324941082	7.09399738261626e-05	1.9758850825236e-05	5.35007250211155e-05	4.68900194593581e-05	-0.1905	0.4038	0.637	0.9998
k__Bacteria;p__Bacteroidota;c__Cytophagia;o__Cytophagales;f__Spirosomaceae;g__Runella	2.29981290208976e-05	5.23538348381046e-05	6.07377053120148e-05	8.03061424751212e-05	7.97069576610604e-05	3.91190596403967e-05	4.61462296663174e-05	3.40662529708718e-05	5.83405962354155e-05	4.40774364562957e-05	5.07393972780902e-05	4.27964463319538e-05	-0.1906	0.4521	0.6734	0.9998
k__Bacteria;p__Bacteroidota;c__Chitinophagia;o__Chitinophagales;f__Chitinophagaceae;g__Longitalea	5.34299967152167e-06	2.56951336628734e-06	1.09240477179883e-05	1.03066706919942e-05	1.30905587399552e-05	5.21587461871957e-06	9.33594241804109e-06	6.65956824994487e-06	2.19119610273861e-06	9.77086029819363e-06	5.52265548605063e-06	6.69857420847972e-06	-0.1909	0.6143	0.756	0.9998
k__Bacteria;p__Bacteroidota;c__Cytophagia;o__Cytophagales;f__Cyclobacteriaceae;g__Mongoliibacter	4.41378233734399e-06	1.60594585392959e-06	1.31088572615859e-05	1.67483398744905e-05	1.74540783199402e-05	8.86698685182326e-06	8.26897757026497e-06	5.89115652879738e-06	1.47905736934856e-05	4.99399526352119e-06	3.45165967878165e-06	8.93143227797297e-06	-0.191	0.6785	0.7783	0.9998
k__Bacteria;p__Tenericutes;c__Mollicutes;o__Entomoplasmatales;f__Spiroplasmataceae;g__Spiroplasma	1.55643903474762e-05	1.92713502471551e-05	1.92263239836594e-05	3.82205704828117e-05	4.13079853571919e-05	1.1474924161183e-05	1.78716612002501e-05	1.43436854614197e-05	2.82116498227596e-05	2.19301531137235e-05	1.31163067793703e-05	2.38171527412612e-05	-0.1913	0.5008	0.7025	0.9998
k__Bacteria;p__Bacteroidota;c__Flavobacteriia;o__Flavobacteriales;f__Flavobacteriaceae;g__Maribacter	2.64826940240639e-05	4.97843214718173e-05	7.86531435695156e-05	8.63183670454511e-05	6.02165702037938e-05	5.42450960346835e-05	3.3876133916892e-05	4.55924287880841e-05	5.99839933124695e-05	4.32089155409007e-05	7.73171768047089e-05	4.5029304401447e-05	-0.1915	0.4493	0.67	0.9998
k__Bacteria;p__Firmicutes;c__Clostridia;o__Eubacteriales;f__Christensenellaceae;g__Christensenella	0.000563802617512309	0.000369688735574591	0.000150751858508238	0.000214722306083212	0.000116069620827603	0.000263401668245338	0.000274743448302352	0.000428773740400296	0.000254178747917679	5.14598642371531e-05	0.00020502858491963	0.000305529412508992	-0.193	0.5134	0.707	0.9998
k__Bacteria;p__Firmicutes;c__Bacilli;o__Bacillales;f__Paenibacillaceae;g__Saccharibacillus	3.46133456981187e-05	4.14334030313834e-05	1.79154382575008e-05	2.2331119832654e-05	7.85433524397311e-06	2.50361981698539e-05	3.94776993677166e-05	5.58379184033839e-05	2.98550468998136e-05	3.25695343273121e-06	1.44969706508829e-05	1.67464355211993e-05	-0.1938	0.569	0.7334	0.9998
k__Bacteria;p__Firmicutes;c__Clostridia;o__Eubacteriales;f__Clostridiaceae;g__Lactonifactor	0.000694125348630729	0.000721069688414385	0.000329469279174527	0.000489996302481889	0.000197231085015325	0.000504896663092054	0.00069939545771725	0.0011090742508562	0.000695156963593825	8.27266171913727e-05	0.00034413046997453	0.000244125815597928	-0.1938	0.5091	0.7035	0.9998
k__Bacteria;p__Firmicutes;c__Clostridia;o__Eubacteriales;f__Oscillospiraceae;g__Ruminiclostridium	0.000499454317120504	0.000458336946711505	0.000212800449546412	0.000237912315140199	0.000139632626559522	0.000273833417482777	0.000316355077365621	0.000455412013400076	0.000615452205356708	6.47048081969267e-05	0.000228154704767467	0.000158160779922438	-0.1939	0.4806	0.6866	0.9998
k__Bacteria;p__Firmicutes;c__Erysipelotrichia;o__Erysipelotrichales;f__Erysipelotrichaceae;g__Absicoccus	3.205799802913e-05	3.37248629325214e-05	2.31589811621352e-05	1.28833383649927e-05	1.68722757092756e-05	2.03419110130063e-05	2.5607156346627e-05	3.97012722592867e-05	3.12245444640252e-05	5.86251617891618e-06	1.31163067793703e-05	2.12121516601858e-05	-0.1945	0.4379	0.6569	0.9998
k__Bacteria;p__Firmicutes;c__Clostridia;o__Eubacteriales;f__Heliobacteriaceae;g__Heliorestis	9.52447767532124e-06	1.38111343437945e-05	7.42835244823203e-06	7.3005584068292e-06	4.94532219064973e-06	1.2518099084927e-05	1.09363896897053e-05	1.17823130575948e-05	8.76478441095445e-06	2.82269297503372e-06	8.28398322907595e-06	7.81500324322635e-06	-0.195	0.3826	0.6103	0.9998
k__Bacteria;p__Firmicutes;c__Bacilli;o__Bacillales;f__unclassified;g__Gemella	3.18256936955856e-05	5.62081048875356e-05	2.53437907057328e-05	3.30672351368146e-05	2.00721900679313e-05	2.60793730935978e-05	3.57433224005002e-05	4.14942329419642e-05	4.24544244905606e-05	1.65018973925048e-05	1.96744601690554e-05	1.78628645559459e-05	-0.195	0.3508	0.5782	0.9998
k__Bacteria;p__Firmicutes;c__Clostridia;o__Eubacteriales;f__Lachnospiraceae;g__Lachnospira	0.000600506702212327	0.000971276052456615	0.00023333765925623	0.00034097902206014	0.000253375036944466	0.00038388837193776	0.000482001369982865	0.00109959717296205	0.000570806584763408	7.46927987239691e-05	0.00041557982532531	0.000220680805868249	-0.1954	0.53	0.7123	0.9998
k__Bacteria;p__Bacteroidota;c__Bacteroidia;o__Bacteroidales;f__Dysgonomonadaceae;g__Dysgonomonas	0.00105303554395686	0.00158538974699929	0.00280791722543171	0.00357254972861248	0.00274930823669592	0.00175253387188977	0.00185971972967379	0.00124457085101854	0.00197152869343907	0.00206165152291886	0.00234712858157152	0.0016835749843979	-0.1963	0.4676	0.6746	0.9998
k__Bacteria;p__Firmicutes;c__Clostridia;o__Eubacteriales;f__Clostridiaceae;g__Massilioclostridium	0.000114990645104488	0.000139717289291874	4.9376695685307e-05	5.02450196234716e-05	5.55621493184764e-05	6.57200201958665e-05	0.000106163002353724	0.000170331264854359	0.000102712317315872	1.91074601386898e-05	5.10845632459684e-05	3.68421581466385e-05	-0.197	0.4637	0.671	0.9998
k__Bacteria;p__Deinococcus-Thermus;c__Deinococci;o__Deinococcales;f__Deinococcaceae;g__Deinococcus	2.11396943525423e-05	3.17977279078059e-05	3.05873336103672e-05	4.59505735018073e-05	2.73447227012397e-05	1.87771486273904e-05	3.04084981616196e-05	3.22732922881944e-05	1.97207649246475e-05	1.45477253328661e-05	3.07197711411567e-05	2.56778677991723e-05	-0.1977	0.3556	0.5782	0.9998
k__Bacteria;p__Firmicutes;c__Clostridia;o__Eubacteriales;f__Lachnospiraceae;g__Marvinbryantia	0.00101911911125937	0.00120317463376405	0.0005033801188449	0.000798337534017381	0.000264429286547095	0.000853838675084393	0.000999212579942341	0.001691530335486	0.00103040996731283	0.000110736416712861	0.000640282870413995	0.000404147310578277	-0.1987	0.5379	0.7118	0.9998
k__Bacteria;p__Firmicutes;c__Erysipelotrichia;o__Erysipelotrichales;f__Erysipelotrichaceae;g__Solobacterium	5.59853443842054e-05	5.52445373751779e-05	2.70916383406109e-05	2.79138997908175e-05	2.44357096479163e-05	3.5467947407293e-05	3.46763575527241e-05	6.35220356148587e-05	5.75188976968886e-05	1.25935532732273e-05	2.9339107269644e-05	1.9723579613857e-05	-0.1989	0.3987	0.6178	0.9998
k__Bacteria;p__Firmicutes;c__Clostridia;o__Eubacteriales;f__Lachnospiraceae;g__Qiania	0.000160986903146283	0.000197852529204125	8.95771912875039e-05	8.67478116576176e-05	6.05074715091262e-05	0.000133004802777349	0.000214193193191057	0.000328111804929976	0.000184334372142886	1.60676369348073e-05	8.04236705156124e-05	5.28443076446734e-05	-0.1994	0.5694	0.7263	0.9998
k__Bacteria;p__Chlamydiae;c__Chlamydiia;o__Chlamydiales;f__Chlamydiaceae;g__Chlamydia	0.000369131586002084	0.000587454993367444	0.000693021587229176	0.000678522487222949	0.00071445360589622	0.000753172294943105	0.000483068334830641	0.000326574981487681	0.000397154293621373	0.000385623286435375	0.000781455751276165	0.00129654625235241	-0.1999	0.5244	0.7031	0.9998
k__Bacteria;p__Proteobacteria;c__Gammaproteobacteria;o__Aeromonadales;f__Succinivibrionaceae;g__Succinatimonas	1.48674773468429e-05	9.31448595279162e-06	1.35458191703055e-05	7.73000301899562e-06	6.69073002264376e-06	1.61692113180307e-05	1.60044727166419e-05	1.48559599421847e-05	2.10902624888591e-05	2.38843251733622e-06	6.55815338968513e-06	8.93143227797297e-06	-0.2008	0.4681	0.668	0.9998
k__Bacteria;p__Proteobacteria;c__Alphaproteobacteria;o__Rhodospirillales;f__Azospirillaceae;g__Azospirillum	0.000397705019028048	0.000193998259154694	0.000182650077844764	0.000349997358915635	0.00181726045441111	0.000264966430630954	0.000308619582219244	0.00022898669290195	0.00124405158732985	0.000109433635339769	0.000230570866542614	0.000453270188107128	-0.2022	0.7165	0.7778	0.9998
k__Bacteria;p__Bacteroidota;c__Bacteroidia;o__Bacteroidales;f__Muribaculaceae;g__Muribaculum	0.00637977391213042	0.00625869218193439	0.0182990908133565	0.02260982938595	0.0201009892971592	0.0137099264353044	0.0108432970067368	0.00717824616171942	0.0186196888830214	0.0103512493999063	0.0121926426493283	0.0109205366748799	-0.2026	0.5153	0.6942	0.9998
k__Bacteria;p__Firmicutes;c__Bacilli;o__Lactobacillales;f__Lactobacillaceae;g__Periweissella	6.27221700569935e-06	1.573826936851e-05	6.11746672207344e-06	6.44166918249635e-06	2.3272104426587e-06	1.56476238561587e-06	1.86718848360822e-06	6.14729376917988e-06	3.01289464126559e-06	5.21112549236994e-06	4.48715758241614e-06	7.44286023164414e-06	-0.2034	0.6579	0.7572	0.9998
k__Bacteria;p__Actinobacteria;c__Coriobacteriia;o__Coriobacteriales;f__Atopobiaceae;g__Thermophilibacter	4.36732147063511e-05	5.55657265459638e-05	1.74784763487812e-05	3.47850135854803e-05	1.91994861519343e-05	3.23384226360613e-05	5.06808302693659e-05	5.83992908072088e-05	3.58808361823448e-05	1.15079021289836e-05	2.1055124040568e-05	1.56300064864527e-05	-0.2044	0.4117	0.6195	0.9998
k__Bacteria;p__Firmicutes;c__Clostridia;o__Eubacteriales;f__Oscillospiraceae;g__Ligaoa	0.00019025724917288	0.00021166366354792	6.20485910381734e-05	6.26989133762978e-05	4.42169984105153e-05	0.000105360667298135	0.0001363047593034	0.000212850046757853	0.000106820810008507	2.34500647156647e-05	7.93881726119779e-05	5.47050227025844e-05	-0.2048	0.5144	0.6905	0.9998
k__Bacteria;p__Spirochaetes;c__Spirochaetia;o__Spirochaetales;f__Breznakiellaceae;g__Leadbettera	1.64936076816539e-05	1.09204318067212e-05	6.11746672207344e-06	6.44166918249635e-06	4.94532219064973e-06	1.46044489324148e-05	8.00223635832094e-06	1.81857440671571e-05	1.36949756421163e-05	0	7.93881726119779e-06	2.97714409265766e-06	-0.2054	0.4877	0.6737	0.9998
k__Bacteria;p__Bacteroidota;c__Cytophagia;o__Cytophagales;f__Cyclobacteriaceae;g__Algoriphagus	6.1328344055727e-05	8.02972926964794e-05	0.000104433896183968	0.000162330063398908	0.000127414771735564	6.98927198908422e-05	0.000102161884174564	7.01816038648036e-05	7.99786577499593e-05	9.879425412618e-05	8.87076537446883e-05	6.40085979921396e-05	-0.2066	0.4185	0.6216	0.9998
k__Bacteria;p__Firmicutes;c__Clostridia;o__Eubacteriales;f__Lachnospiraceae;g__Stomatobaculum	8.03772994063695e-05	0.000130723992509869	2.92764478842086e-05	7.04289163952935e-05	3.11264396705601e-05	6.10257330390189e-05	8.85580823654184e-05	0.000130629992595072	9.1482437289337e-05	9.55373006934488e-06	4.55619077599177e-05	3.79585871813851e-05	-0.2068	0.538	0.7007	0.9998
k__Bacteria;p__Firmicutes;c__Clostridia;o__Eubacteriales;f__Eubacteriales_Family_XIII.Incertae_Sedis;g__Sinanaerobacter	5.87729963867384e-05	5.55657265459638e-05	3.23351812452453e-05	3.47850135854803e-05	2.5017512258581e-05	2.66009605554698e-05	4.50792648185413e-05	7.73534465955134e-05	3.36896400796062e-05	1.58505067059586e-05	3.10649371090348e-05	1.82350075675281e-05	-0.2071	0.3789	0.5846	0.9998
k__Bacteria;p__Bacteroidota;c__Bacteroidia;o__Marinilabiliales;f__Marinilabiliaceae;g__Geofilum	4.90162143778727e-05	5.42809698628201e-05	0.000110551362906041	0.000155029504992079	0.000116360522132935	6.57200201958665e-05	7.04196799532243e-05	6.04483887302688e-05	8.16220548270133e-05	7.75154916990028e-05	9.38851432628608e-05	5.91707388415709e-05	-0.2074	0.4514	0.646	0.9998
k__Bacteria;p__Firmicutes;c__Clostridia;o__Eubacteriales;f__Eubacteriales_Family_XIII.Incertae_Sedis;g__Baileyella	2.25335203538088e-05	2.98705928830904e-05	9.61316199182969e-06	1.20244491406599e-05	9.89064438129947e-06	1.51260363942867e-05	2.32064854391307e-05	2.94557826439869e-05	1.45166741806433e-05	4.77686503467244e-06	1.76034643617864e-05	5.95428818531531e-06	-0.2082	0.4458	0.6404	0.9998
k__Bacteria;p__Bacteroidota;c__Cytophagia;o__Cytophagales;f__Marivirgaceae;g__Marivirga	1.55643903474762e-05	1.9592539417941e-05	2.01002478010984e-05	4.55211288896409e-05	2.7635624006572e-05	7.30222446620739e-06	1.97388496838583e-05	1.35752737402722e-05	1.78034683347512e-05	1.54162462482611e-05	1.76034643617864e-05	1.82350075675281e-05	-0.2103	0.4778	0.6599	0.9998
k__Bacteria;p__Firmicutes;c__Clostridia;o__Eubacteriales;f__Lachnospiraceae;g__Simiaoa	2.67149983576084e-05	0.000104386480505423	8.73923817439062e-06	2.5337232117819e-05	1.01815456866318e-05	2.55577856317259e-05	3.49430987646681e-05	5.78870163264438e-05	3.69764342337141e-05	1.95417205963873e-06	2.86487753338877e-05	1.52578634748705e-05	-0.2103	0.7483	0.7787	0.9998
k__Bacteria;p__Firmicutes;c__Bacilli;o__Lactobacillales;f__Lactobacillaceae;g__Companilactobacillus	3.57748673658408e-05	5.58869157167497e-05	2.75286002493305e-05	1.84661183231562e-05	1.94903874572666e-05	2.13850859367502e-05	2.37399678630188e-05	3.73960370958443e-05	2.46509561558094e-05	1.28106835020761e-05	2.03647921048117e-05	3.12600129729054e-05	-0.2107	0.4069	0.6045	0.9998
k__Bacteria;p__Candidatus_Cloacimonetes;c__unclassified;o__unclassified;f__unclassified;g__Candidatus_Cloacimonas	6.27221700569935e-06	1.09204318067212e-05	3.49569526975625e-06	3.43555689733139e-06	4.94532219064973e-06	5.21587461871957e-06	6.13504787471272e-06	5.1227448076499e-06	5.47799025684653e-06	2.82269297503372e-06	4.48715758241614e-06	4.09357312740428e-06	-0.211	0.3859	0.5845	0.9998
k__Bacteria;p__Firmicutes;c__Bacilli;o__Lactobacillales;f__Aerococcaceae;g__Globicatella	5.34299967152167e-06	1.28475668314367e-05	5.24354290463437e-06	3.86500150949781e-06	6.69073002264376e-06	4.69428715684761e-06	6.93527151054481e-06	7.42797997109235e-06	6.29968879537351e-06	3.90834411927745e-06	4.83232355029431e-06	2.97714409265766e-06	-0.2122	0.3869	0.5835	0.9998
k__Bacteria;p__Firmicutes;c__Clostridia;o__Eubacteriales;f__Lachnospiraceae;g__Luxibacter	0.000419773930714768	0.000372900627282451	0.000211052601911534	0.000238771204364531	0.000118687732575594	0.000232106420533021	0.00039371002882939	0.000562221242639576	0.000373872835029776	5.16769944660019e-05	0.000186389622654209	0.000112759332509409	-0.2122	0.4843	0.6613	0.9998
k__Bacteria;p__Firmicutes;c__Clostridia;o__Eubacteriales;f__Oscillospiraceae;g__Anaerobacterium	7.0155908730415e-05	5.4602159033606e-05	2.66546764318914e-05	2.44783428934861e-05	1.68722757092756e-05	3.44247724835491e-05	4.42790411827092e-05	6.94131921436561e-05	4.68368166960378e-05	6.94816732315991e-06	2.83036093660095e-05	2.08400086486036e-05	-0.2147	0.4917	0.6624	0.9998
k__Bacteria;p__Actinobacteria;c__Coriobacteriia;o__Coriobacteriales;f__Atopobiaceae;g__Olsenella	0.000243454941554553	0.000234789283844506	0.000129340724980981	0.000171777844866569	0.000115487818216938	0.000162213700642178	0.000273143001030688	0.000303522629853256	0.000208985328298695	5.77566408737668e-05	0.000110798275688891	8.78257507334008e-05	-0.2152	0.3775	0.5687	0.9998
k__Bacteria;p__Proteobacteria;c__Alphaproteobacteria;o__Rhodobacterales;f__Rhodobacteraceae;g__Paracoccus	1.53320860139318e-05	4.49664839100285e-06	8.30227626567109e-06	1.28833383649927e-05	1.94903874572666e-05	7.82381192807935e-06	1.62712139285859e-05	1.76734695863921e-05	9.03868392379677e-06	5.64538595006743e-06	5.52265548605063e-06	5.5821451737331e-06	-0.2168	0.4672	0.6426	0.9998
k__Bacteria;p__Firmicutes;c__Clostridia;o__Thermoanaerobacterales;f__Thermoanaerobacterales_Family_III.Incertae_Sedis;g__Thermoanaerobacterium	5.01777360455948e-05	4.20757813729552e-05	3.14612574278062e-05	2.5337232117819e-05	1.91994861519343e-05	3.18168351741893e-05	3.22756866452278e-05	5.30204087591764e-05	4.30022235162453e-05	1.28106835020761e-05	2.69229454944968e-05	1.63742925096171e-05	-0.2171	0.372	0.5596	0.9998
k__Bacteria;p__Actinobacteria;c__Actinomycetia;o__Actinomycetales;f__Actinomycetaceae;g__Actinomyces	6.24898657234491e-05	5.39597806920342e-05	3.97635336934773e-05	4.55211288896409e-05	3.17082422812248e-05	3.18168351741893e-05	5.65491369321346e-05	6.53149962975362e-05	4.13588264391913e-05	2.04102415117822e-05	2.79584433981313e-05	2.82828688802477e-05	-0.2172	0.333	0.5142	0.9998
k__Bacteria;p__Proteobacteria;c__Gammaproteobacteria;o__Enterobacterales;f__Enterobacteriaceae;g__Salmonella	6.85297783956041e-05	8.41515627459105e-05	6.68551720340883e-05	8.20239209237869e-05	6.80709054477669e-05	4.64212841066041e-05	7.04196799532243e-05	5.43010949610889e-05	4.1084926926349e-05	3.62607482177408e-05	6.10943763144351e-05	0.000114247904555738	-0.2193	0.4228	0.604	0.9998
k__Bacteria;p__Bacteroidota;c__Saprospiria;o__Saprospirales;f__Saprospiraceae;g__Membranihabitans	1.09183036765878e-05	1.1562810148293e-05	2.31589811621352e-05	3.69322366463124e-05	2.70538213959074e-05	1.66907987799026e-05	1.92053672599703e-05	1.53682344229497e-05	1.47905736934856e-05	2.04102415117822e-05	2.07099580726899e-05	1.04200043243018e-05	-0.2199	0.4625	0.6345	0.9998
k__Bacteria;p__Firmicutes;c__Clostridia;o__Eubacteriales;f__Clostridiaceae;g__Anaerosolibacter	1.53320860139318e-05	2.02349177595128e-05	1.22349334441469e-05	6.44166918249635e-06	6.10892741197908e-06	1.35612740086709e-05	1.52042490808098e-05	2.10032537113646e-05	1.72556693090666e-05	3.90834411927745e-06	5.8678214539288e-06	6.32643119689752e-06	-0.22	0.4518	0.6263	0.9998
k__Bacteria;p__Firmicutes;c__Clostridia;o__Eubacteriales;f__Proteinivoraceae;g__Anaerobranca	1.48674773468429e-05	9.63567512357753e-06	6.55442863079297e-06	6.01222457032993e-06	5.23622349598207e-06	7.82381192807935e-06	1.41372842330337e-05	1.45998227018022e-05	9.86038246232375e-06	3.47408366157996e-06	3.45165967878165e-06	3.72143011582207e-06	-0.2211	0.4341	0.6105	0.9998
k__Bacteria;p__Firmicutes;c__Negativicutes;o__Selenomonadales;f__Selenomonadaceae;g__Pectinatus	0.000119636731775377	0.000115306912312144	7.42835244823203e-05	8.24533655359533e-05	4.50897023265123e-05	7.45870070476898e-05	0.000121900733858422	0.000208239576430968	8.92912411865984e-05	1.56333764771098e-05	6.38557040574605e-05	4.91228775288513e-05	-0.2212	0.4611	0.6315	0.9998
k__Bacteria;p__Bacteroidota;c__Sphingobacteriia;o__Sphingobacteriales;f__Sphingobacteriaceae;g__Daejeonella	3.94917367025515e-06	3.21189170785918e-06	1.52936668051836e-05	6.87111379466278e-06	9.30884177063479e-06	8.3453993899513e-06	6.66853029860078e-06	6.14729376917988e-06	5.2040907440042e-06	6.07964640776492e-06	7.59365129331962e-06	4.09357312740428e-06	-0.2212	0.4905	0.6521	0.9998
k__Bacteria;p__Proteobacteria;c__Epsilonproteobacteria;o__Campylobacterales;f__Campylobacteraceae;g__Campylobacter	0.000483889926773028	0.000298063550489332	0.000266983726227634	0.000310917899208491	0.000185595032802031	0.000203419110130063	0.000443057153039036	0.000341687078670248	0.000283485995791808	0.000111387807399407	0.000205718916855386	0.000179372931582624	-0.2221	0.354	0.5303	0.9998
k__Bacteria;p__Tenericutes;c__Candidatus_Izimaplasma;o__Candidatus_Izemoplasmatales;f__Candidatus_Izemoplasmataceae;g__Xianfuyuplasma	4.87839100443283e-06	1.44535126853663e-05	8.30227626567109e-06	5.15333534599708e-06	1.22178548239582e-05	7.82381192807935e-06	5.06808302693659e-06	8.96480341338732e-06	9.03868392379677e-06	4.99399526352119e-06	9.66464710058861e-06	5.5821451737331e-06	-0.2246	0.4361	0.6066	0.9998
k__Bacteria;p__Proteobacteria;c__Betaproteobacteria;o__Burkholderiales;f__Burkholderiaceae;g__Burkholderia	2.4856563689253e-05	2.76222686875889e-05	2.88394859754891e-05	2.74844551786511e-05	3.40354527238835e-05	2.29498483223661e-05	4.05446642154928e-05	4.20065074227292e-05	2.24597600530708e-05	9.11946961164739e-06	2.45067837193497e-05	1.89792935906926e-05	-0.2251	0.3424	0.5108	0.9998
k__Bacteria;p__Spirochaetes;c__Spirochaetia;o__Spirochaetales;f__Spirochaetaceae;g__Bullifex	0.000120798253443099	0.000172157395541252	2.40329049795742e-05	2.96316782394832e-05	2.239940051059e-05	6.62416076577385e-05	7.57545041921049e-05	0.00010578468027797	6.16273903895235e-05	1.36792044174711e-05	3.90037543702326e-05	3.08878699613232e-05	-0.2255	0.6	0.7071	0.9998
k__Bacteria;p__Proteobacteria;c__Gammaproteobacteria;o__Aeromonadales;f__Succinivibrionaceae;g__Anaerobiospirillum	2.41596506886197e-05	2.3446809467372e-05	1.66045525313422e-05	1.88955629353226e-05	1.65813744039432e-05	1.56476238561587e-05	2.61406387705151e-05	2.5357586797867e-05	1.56122722320126e-05	9.55373006934488e-06	1.20808088757358e-05	1.45135774517061e-05	-0.2263	0.3241	0.4851	0.9998
k__Bacteria;p__Spirochaetes;c__Spirochaetia;o__Spirochaetales;f__Spirochaetaceae;g__Spirochaeta	2.13719986860867e-05	1.89501610763691e-05	1.70415144400617e-05	3.52144581976467e-05	1.91994861519343e-05	1.2518099084927e-05	3.25424278571718e-05	2.81750964420744e-05	2.21858605402284e-05	5.42825572121868e-06	1.69131324260301e-05	1.19085763706306e-05	-0.2263	0.3805	0.552	0.9998
k__Bacteria;p__Bacteroidota;c__Chitinophagia;o__Chitinophagales;f__Chitinophagaceae;g__Chitinophaga	0.00017236981548996	0.000229650257111931	0.000382778632038309	0.000499014639337384	0.000412498050961254	0.00023471435784238	0.0002726095186068	0.000220278026728946	0.0002873205889716	0.000271847046518632	0.000300294392054003	0.000196119367103823	-0.2273	0.4241	0.5919	0.9998
k__Bacteria;p__Firmicutes;c__Bacilli;o__Bacillales;f__Bacillaceae;g__Pontibacillus	1.06859993430433e-05	1.38111343437945e-05	1.48567048964641e-05	1.33127829771591e-05	9.89064438129947e-06	2.60793730935978e-05	1.60044727166419e-05	1.51120971825672e-05	2.38292576172824e-05	3.47408366157996e-06	8.62914919695412e-06	1.63742925096171e-05	-0.2275	0.4496	0.6128	0.9998
k__Bacteria;p__Firmicutes;c__Clostridia;o__Eubacteriales;f__Oscillospiraceae;g__Faecalibacterium	0.00268079200910261	0.00235110473015292	0.000959131389639371	0.00128189216731677	0.00100011868773258	0.00187510692542968	0.00231131260149503	0.00297324108636	0.00190524501133122	0.000396479797877813	0.00113145404270462	0.000928496813897606	-0.2279	0.4385	0.6032	0.9998
k__Bacteria;p__Proteobacteria;c__Gammaproteobacteria;o__Enterobacterales;f__Enterobacteriaceae;g__Citrobacter	1.67259120151983e-05	1.05992426359353e-05	1.44197429877445e-05	2.27605644448204e-05	3.89807749145332e-05	8.3453993899513e-06	1.7338178776362e-05	1.40875482210372e-05	1.04081814880084e-05	1.12907719001349e-05	2.27809538799589e-05	1.0792147335884e-05	-0.2279	0.482	0.6363	0.9998
k__Eukaryota;p__Chytridiomycota;c__Neocallimastigomycetes;o__Neocallimastigales;f__Neocallimastigaceae;g__Neocallimastix	2.62503896905195e-05	7.38735092807611e-06	4.80658099591484e-06	5.15333534599708e-06	2.1526696594593e-05	1.35612740086709e-05	9.06920120609706e-06	1.28068620191247e-05	1.12298800265354e-05	5.86251617891618e-06	1.20808088757358e-05	5.5821451737331e-06	-0.2282	0.5452	0.6755	0.9998
k__Bacteria;p__Bacteroidota;c__Cytophagia;o__Cytophagales;f__Hymenobacteraceae;g__Hymenobacter	9.98908634241008e-05	0.000109204318067212	0.00025169005942245	0.00030018178390433	0.000254538642165795	0.000171080687494002	0.000160311468378363	0.000158805089037147	0.000137497555446848	0.000146562904472904	0.000183973460879062	0.000142158630424403	-0.2285	0.4362	0.6003	0.9998
k__Bacteria;p__Firmicutes;c__Clostridia;o__Eubacteriales;f__Clostridiaceae;g__Paraclostridium	1.74228250158315e-05	3.24401062493777e-05	1.74784763487812e-05	1.54600060379912e-05	8.43613785463778e-06	1.35612740086709e-05	1.52042490808098e-05	2.94557826439869e-05	2.46509561558094e-05	4.55973480582369e-06	1.24259748436139e-05	1.04200043243018e-05	-0.2292	0.4189	0.5843	0.9998
k__Bacteria;p__Proteobacteria;c__Deltaproteobacteria;o__Desulfobacterales;f__Desulfocapsaceae;g__Desulfopila	4.41378233734399e-06	6.74497258650427e-06	8.30227626567109e-06	7.73000301899562e-06	8.43613785463778e-06	4.17269969497565e-06	6.66853029860078e-06	9.22094065376981e-06	5.2040907440042e-06	3.25695343273121e-06	1.07001450042231e-05	2.23285806949324e-06	-0.2303	0.4179	0.5816	0.9998
k__Bacteria;p__Actinobacteria;c__Actinomycetia;o__Propionibacteriales;f__Nocardioidaceae;g__Nocardioides	1.90489553506425e-05	2.85858361999467e-05	3.27721431539648e-05	3.52144581976467e-05	1.89085848466019e-05	2.97304853267015e-05	2.74743448302352e-05	3.63714881343143e-05	2.5198755181494e-05	1.65018973925048e-05	2.14002900084462e-05	1.45135774517061e-05	-0.2309	0.3263	0.4791	0.9998
k__Bacteria;p__Firmicutes;c__Clostridia;o__Eubacteriales;f__Lachnospiraceae;g__Jingyaoa	0.000187934205837436	0.000242176634772582	7.99640292956742e-05	0.00014772894658525	5.70166558451381e-05	0.000134047977701093	0.000195521308354975	0.000305059453295551	0.000188442864835521	1.75875485367485e-05	0.000109762777785256	6.77300281079617e-05	-0.2321	0.5542	0.6753	0.9998
k__Bacteria;p__Firmicutes;c__Bacilli;o__Bacillales;f__Paenibacillaceae;g__Aneurinibacillus	3.01995633607747e-05	4.11122138605975e-05	2.92764478842086e-05	2.19016752204876e-05	1.68722757092756e-05	2.71225480173417e-05	3.84107345199405e-05	4.04696839804342e-05	2.71160517713903e-05	1.23764230443786e-05	1.44969706508829e-05	1.74907215443637e-05	-0.2333	0.3559	0.5121	0.9998
k__Bacteria;p__Firmicutes;c__Clostridia;o__Eubacteriales;f__Clostridiaceae;g__Beduini	0.000103375428427267	0.000105992426359353	5.63680862248195e-05	5.36805765208029e-05	9.832464120233e-05	6.78063700433544e-05	7.17533860129444e-05	0.00010168648443185	8.98390402122831e-05	3.38723157004046e-05	4.93587334065776e-05	7.33121732816948e-05	-0.2334	0.3806	0.5396	0.9998
k__Bacteria;p__Bacteroidota;c__Cytophagia;o__Cytophagales;f__Flammeovirgaceae;g__Sediminitomix	4.64608667088841e-06	8.35091844043386e-06	1.00501239005492e-05	1.24538937528263e-05	1.59995717932786e-05	5.73746208059152e-06	6.66853029860078e-06	7.17184273070986e-06	7.39528684674281e-06	7.16529755200866e-06	8.97431516483228e-06	7.07071722006193e-06	-0.2338	0.4442	0.5986	0.9998
k__Bacteria;p__Thermotogae;c__Thermotogae;o__Petrotogales;f__Petrotogaceae;g__Petrotoga	1.27767383449431e-05	1.50958910269381e-05	5.68050481335391e-06	8.15944763116205e-06	1.10542496026288e-05	1.1996511623055e-05	1.65379551405299e-05	1.43436854614197e-05	2.43770566429671e-05	1.30278137309248e-06	8.28398322907595e-06	6.69857420847972e-06	-0.2344	0.5504	0.6702	0.9998
k__Bacteria;p__Firmicutes;c__Clostridia;o__Eubacteriales;f__Peptostreptococcaceae;g__Criibacterium	3.06641720278635e-05	3.14765387370199e-05	1.04870858092687e-05	1.37422275893256e-05	2.09448939839283e-05	2.24282608604941e-05	2.5340415134683e-05	4.66169777496141e-05	1.69817697962242e-05	4.99399526352119e-06	8.62914919695412e-06	2.67942968339189e-05	-0.2345	0.5203	0.6522	0.9998
k__Bacteria;p__Bacteroidota;c__Sphingobacteriia;o__Sphingobacteriales;f__Sphingobacteriaceae;g__Mucilaginibacter	0.00017027907648806	0.00022033577115914	0.000346073831705869	0.000451775731999078	0.000371771868214727	0.000275919767330265	0.000255538081042382	0.000225656908776978	0.000245140063993882	0.000224729786858453	0.000289939413017658	0.000234822240308373	-0.235	0.4015	0.5583	0.9998
k__Bacteria;p__Firmicutes;c__Erysipelotrichia;o__Erysipelotrichales;f__Erysipelotrichaceae;g__Absiella	5.80760833861051e-05	4.56088622516003e-05	2.88394859754891e-05	1.97544521596555e-05	1.27996574346228e-05	4.69428715684761e-05	3.94776993677166e-05	5.09713108361165e-05	3.67025347208717e-05	4.77686503467244e-06	1.82937962975427e-05	4.87507345172691e-05	-0.2357	0.5834	0.6862	0.9998
k__Bacteria;p__Firmicutes;c__Clostridia;o__Eubacteriales;f__Oscillospiraceae;g__Marasmitruncus	0.000147280947467163	0.00014710464021995	6.3359476764332e-05	0.000101778373083442	4.45078997158476e-05	0.000113184479226215	0.000168580445948628	0.00025255131901714	0.000123802579804732	1.41134648751686e-05	6.93783595435111e-05	4.68900194593581e-05	-0.2383	0.5443	0.6615	0.9998
k__Bacteria;p__Bacteroidota;c__Bacteroidia;o__Marinilabiliales;f__Marinifilaceae;g__Marinifilum	3.67040847000184e-05	4.6893618934744e-05	8.87032674700648e-05	0.000107361153041606	8.69794902943688e-05	6.31120828865067e-05	5.17477951171421e-05	5.1739722557264e-05	6.10795913638388e-05	5.9276552475708e-05	6.14395422823133e-05	5.24721646330912e-05	-0.2399	0.4301	0.577	0.9998
k__Bacteria;p__Bacteroidota;c__Flavobacteriia;o__Flavobacteriales;f__Vicingaceae;g__Vicingus	6.03991267215493e-06	2.24832419550142e-06	3.93265717847578e-06	1.07361153041606e-05	5.81802610664675e-06	7.30222446620739e-06	7.20201272248884e-06	5.37888204803239e-06	2.46509561558094e-06	4.34260457697495e-06	8.97431516483228e-06	2.23285806949324e-06	-0.2402	0.5232	0.6462	0.9998
k__Bacteria;p__Firmicutes;c__Bacilli;o__Bacillales;f__Sporolactobacillaceae;g__Pullulanibacillus	7.66604300696588e-06	1.09204318067212e-05	3.49569526975625e-06	5.58277995816351e-06	4.6544208853174e-06	6.25904954246348e-06	9.33594241804109e-06	1.22945875383598e-05	7.94308587242747e-06	1.73704183078998e-06	5.52265548605063e-06	1.86071505791103e-06	-0.2417	0.4562	0.5963	0.9998
k__Bacteria;p__Firmicutes;c__Negativicutes;o__Acidaminococcales;f__Acidaminococcaceae;g__Succiniclasticum	5.15715620468614e-05	8.25456168919809e-05	3.71417622411602e-05	5.19627980721372e-05	3.66535644718745e-05	5.42450960346835e-05	7.36205744965526e-05	0.000110651287845238	6.65575816206853e-05	9.55373006934488e-06	5.14297292138465e-05	2.08400086486036e-05	-0.2426	0.4583	0.5966	0.9998
k__Bacteria;p__Firmicutes;c__Clostridia;o__Eubacteriales;f__Lachnospiraceae;g__Cuneatibacter	0.000793086994720652	0.00114536058302258	0.000300629793199037	0.00100833594936676	0.000269956411348409	0.000733873558853843	0.000919190216359132	0.00159599114482333	0.000857031575683639	0.00010226833778776	0.000524997437142689	0.000268315111350771	-0.2431	0.5594	0.6639	0.9998
k__Bacteria;p__Actinobacteria;c__Actinomycetia;o__Pseudonocardiales;f__Pseudonocardiaceae;g__Saccharothrix	1.39382600126652e-05	5.78140507414652e-06	1.87893620749398e-05	1.67483398744905e-05	6.69073002264376e-06	1.35612740086709e-05	1.57377315046978e-05	1.02454896152998e-05	1.12298800265354e-05	1.06393812135886e-05	1.07001450042231e-05	3.72143011582207e-06	-0.2453	0.4655	0.5982	0.9998
k__Bacteria;p__Firmicutes;c__Clostridia;o__Natranaerobiales;f__Natranaerobiaceae;g__Natranaerobius	8.59526034114356e-06	8.35091844043386e-06	2.18480954359766e-06	5.15333534599708e-06	6.10892741197908e-06	1.04317492374391e-05	8.535718782209e-06	1.69050578652447e-05	7.66918635958514e-06	2.82269297503372e-06	2.07099580726899e-06	2.60500108107545e-06	-0.2457	0.5451	0.6521	0.9998
k__Bacteria;p__Firmicutes;c__Clostridia;o__Eubacteriales;f__Clostridiaceae;g__Anaerophilus	1.09183036765878e-05	1.47747018561522e-05	5.68050481335391e-06	6.87111379466278e-06	2.03630913732636e-06	3.6511122331037e-06	8.80245999415303e-06	1.48559599421847e-05	9.86038246232375e-06	1.08565114424374e-06	4.83232355029431e-06	2.23285806949324e-06	-0.2462	0.594	0.6786	0.9998
k__Bacteria;p__Proteobacteria;c__Deltaproteobacteria;o__Desulfuromonadales;f__Desulfuromonadaceae;g__Desulfuromonas	3.11287806949524e-05	2.08772961010847e-05	4.23853051457945e-05	3.60733474219796e-05	3.54899592505452e-05	2.55577856317259e-05	4.10781466393808e-05	5.43010949610889e-05	3.53330371566601e-05	9.11946961164739e-06	2.34712858157152e-05	1.78628645559459e-05	-0.2463	0.3768	0.5135	0.9998
k__Bacteria;p__Firmicutes;c__Clostridia;o__Eubacteriales;f__Oscillospiraceae;g__Oscillibacter	0.0242725505947223	0.0151707281037313	0.00418259939026335	0.00456542567194125	0.00433879296903181	0.0188856388194598	0.0164189885600029	0.0166240753125451	0.0131655278837921	0.00137747417181645	0.00478365514882348	0.00766986746870929	-0.2472	0.6613	0.7085	0.9998
k__Bacteria;p__Proteobacteria;c__Alphaproteobacteria;o__Maricaulales;f__Maricaulaceae;g__Glycocaulis	1.02213906759545e-05	1.60594585392959e-06	1.83524001662203e-05	7.21466948439592e-05	4.36351957998506e-06	2.92088978648296e-05	2.32064854391307e-05	2.04909792305996e-06	3.83459317979257e-06	9.48859100069026e-05	4.48715758241614e-06	9.67571830113738e-06	-0.2475	1.216	0.8387	0.9998
k__Bacteria;p__Firmicutes;c__Clostridia;o__Eubacteriales;f__Oscillospiraceae;g__Anaeromassilibacillus	0.00131484252786142	0.00125617084694372	0.000557126433617402	0.000587050784831501	0.000325809461972218	0.000759431344485569	0.000905319673338042	0.00139415499940192	0.000843336600041523	0.000226466828689243	0.000481851691157918	0.00037772515675594	-0.2482	0.4437	0.5759	0.9998
k__Bacteria;p__Firmicutes;c__Bacilli;o__Bacillales;f__Bacillaceae;g__Paraliobacillus	1.7655129349376e-05	3.08341603954481e-05	7.86531435695156e-06	1.03066706919942e-05	7.85433524397311e-06	1.66907987799026e-05	1.52042490808098e-05	1.56243716633322e-05	1.23254780779047e-05	4.99399526352119e-06	1.55324685545174e-05	8.18714625480855e-06	-0.2518	0.4245	0.5531	0.9998
k__Archaea;p__Euryarchaeota;c__Methanobacteria;o__Methanobacteriales;f__Methanobacteriaceae;g__Methanobrevibacter	6.03991267215493e-05	5.20326456673187e-05	6.3359476764332e-05	4.80977965626394e-05	4.10170840518596e-05	3.85974721785248e-05	5.81495842037988e-05	5.89115652879738e-05	5.39582040299383e-05	2.08445019694797e-05	3.45165967878165e-05	3.60978721234741e-05	-0.2526	0.3198	0.4295	0.9998
k__Bacteria;p__Firmicutes;c__Clostridia;o__Eubacteriales;f__Lachnospiraceae;g__Merdimonas	0.000469487058093274	0.00036904635723302	0.000294949288385684	0.000206133413839883	0.00011577871952227	0.000275398179868393	0.000414782584572969	0.000544035498572419	0.000371133839901352	8.51150497087089e-05	0.000152908523770027	9.75014690345382e-05	-0.2531	0.4707	0.5908	0.9998
k__Bacteria;p__Firmicutes;c__Clostridia;o__Eubacteriales;f__Peptostreptococcaceae;g__Peptoanaerobacter	4.9713127378506e-05	3.98274571774538e-05	2.49068287970133e-05	8.37416993724526e-05	2.53084135639133e-05	3.12952477123174e-05	6.48181145023996e-05	8.42691520858408e-05	5.06714098758304e-05	8.03381846740365e-06	1.82937962975427e-05	2.53057247875901e-05	-0.2534	0.4864	0.6024	0.9998
k__Bacteria;p__Firmicutes;c__Bacilli;o__Bacillales;f__Alicyclobacillaceae;g__Alicyclobacillus	7.0155908730415e-05	6.10259424493244e-05	4.10744194196359e-05	5.45394657451358e-05	3.86898736092009e-05	4.38133467972443e-05	5.33482423888063e-05	7.42797997109235e-05	5.66971991583616e-05	1.60676369348073e-05	4.14199161453798e-05	3.4237157065563e-05	-0.2548	0.3392	0.4524	0.9998
k__Bacteria;p__Firmicutes;c__Clostridia;o__Eubacteriales;f__Oscillospiraceae;g__Solibaculum	2.32304333544421e-05	1.09204318067212e-05	8.73923817439062e-06	3.43555689733139e-06	3.19991435865571e-06	1.66907987799026e-05	1.6804696352474e-05	1.22945875383598e-05	1.04081814880084e-05	4.34260457697495e-06	5.8678214539288e-06	2.23285806949324e-06	-0.2561	0.608	0.6736	0.9998
k__Bacteria;p__Spirochaetes;c__Spirochaetia;o__Spirochaetales;f__Breznakiellaceae;g__Breznakiella	1.85843466835536e-05	1.89501610763691e-05	7.86531435695156e-06	2.44783428934861e-05	1.01815456866318e-05	1.2518099084927e-05	2.42734502869068e-05	3.94451350189042e-05	2.6020453720021e-05	1.95417205963873e-06	1.10453109721013e-05	4.83785915056869e-06	-0.2571	0.5765	0.6556	0.9998
k__Bacteria;p__Firmicutes;c__Clostridia;o__Eubacteriales;f__Eubacteriaceae;g__Irregularibacter	1.97458683512757e-05	2.18408636134424e-05	1.31088572615859e-05	3.26377905246482e-05	8.43613785463778e-06	1.61692113180307e-05	1.78716612002501e-05	2.22839399132771e-05	2.57465542071787e-05	3.25695343273121e-06	1.51873025866392e-05	1.52578634748705e-05	-0.2579	0.4552	0.571	0.9998
k__Bacteria;p__Proteobacteria;c__Gammaproteobacteria;o__Vibrionales;f__Vibrionaceae;g__Vibrio	0.000487374491776194	0.000736807957782895	0.000481095061500204	0.000595210232462663	0.000621656089495205	0.000387017896708992	0.00057696124143494	0.000611655730033398	0.000562041800352454	0.000274669739493665	0.0004853033508367	0.000285805832895135	-0.2583	0.3197	0.4191	0.9998
k__Bacteria;p__Firmicutes;c__Bacilli;o__Bacillales;f__Planococcaceae;g__Bhargavaea	6.27221700569935e-06	3.5330808786451e-06	3.49569526975625e-06	9.44778146766132e-06	5.52712480131441e-06	3.12952477123174e-06	7.20201272248884e-06	8.96480341338732e-06	3.83459317979257e-06	1.08565114424374e-06	2.76132774302532e-06	5.2100021621509e-06	-0.2584	0.4703	0.5827	0.9998
k__Bacteria;p__Firmicutes;c__Clostridia;o__Eubacteriales;f__Oscillospiraceae;g__Agathobaculum	0.000614212657891448	0.00037450657313638	0.000190515392201716	0.000243065650486196	0.00012945108087289	0.000296261678343271	0.000416116290632689	0.000569649222610669	0.000393319700441581	4.45116969139932e-05	0.000189841282332991	0.000156300064864527	-0.2586	0.53	0.6257	0.9998
k__Bacteria;p__Firmicutes;c__Negativicutes;o__Veillonellales;f__Veillonellaceae;g__Megasphaera	0.000323135327960289	0.000263375120044453	0.000108366553362444	0.000168771732581404	0.000104142667308977	0.000291045803724552	0.00022566306530465	0.000411868682535052	0.000201590041451952	4.82029108044219e-05	0.000126330744243408	0.000122062907798964	-0.2639	0.4607	0.5668	0.9998
k__Bacteria;p__Actinobacteria;c__Coriobacteriia;o__Eggerthellales;f__Eggerthellaceae;g__Xiamenia	3.41487370310298e-05	5.49233482043919e-05	4.9376695685307e-05	8.4171143984619e-05	3.34536501132188e-05	3.07736602504454e-05	6.74855266218399e-05	3.38101157304893e-05	3.8619831310768e-05	3.19181436407659e-05	2.96842732375222e-05	2.82828688802477e-05	-0.2659	0.3781	0.4819	0.9998
k__Bacteria;p__Actinobacteria;c__Actinomycetia;o__Actinomycetales;f__Actinomycetaceae;g__Trueperella	1.67259120151983e-05	1.12416209775071e-05	7.86531435695156e-06	1.28833383649927e-05	4.36351957998506e-06	1.2518099084927e-05	1.52042490808098e-05	1.89541557883046e-05	9.58648294948143e-06	1.08565114424374e-06	1.13904769399794e-05	8.55928926639076e-06	-0.2679	0.5631	0.6343	0.9998
k__Bacteria;p__Fusobacteria;c__Fusobacteriia;o__Fusobacteriales;f__Fusobacteriaceae;g__Fusobacterium	0.000490162143778727	0.000466687865151939	0.000291016631207208	0.000435456836736753	0.000328718475025541	0.000430831243506236	0.00051080942087282	0.000655199060898422	0.000500688309475773	0.000125067011816878	0.000265777795266187	0.000213237945636605	-0.2684	0.3534	0.4476	0.9998
k__Bacteria;p__Balneolaeota;c__Balneolia;o__Balneolales;f__Natronogracilivirgulaceae;g__Natronogracilivirgula	1.62613033481094e-06	6.42378341571836e-06	7.42835244823203e-06	1.37422275893256e-05	2.03630913732636e-06	9.91016177556717e-06	5.60156545082466e-06	5.89115652879738e-06	4.38239220547722e-06	4.1254743481262e-06	2.41616177514715e-06	4.09357312740428e-06	-0.2712	0.5716	0.6351	0.9998
k__Bacteria;p__Firmicutes;c__Erysipelotrichia;o__Erysipelotrichales;f__Coprobacillaceae;g__Kandleria	5.71468660519275e-05	6.19895099616821e-05	2.66546764318914e-05	3.22083459124818e-05	5.99256688984615e-05	3.85974721785248e-05	6.05502551112951e-05	6.68518197398312e-05	4.24544244905606e-05	1.60676369348073e-05	2.27809538799589e-05	3.16321559844876e-05	-0.2718	0.3993	0.496	0.9998
k__Bacteria;p__Firmicutes;c__Tissierellia;o__Tissierellales;f__Peptoniphilaceae;g__Helcococcus	2.50888680227974e-05	3.85427004943101e-05	1.96632858923789e-05	2.40488982813197e-05	2.90901305332337e-05	3.33815975598052e-05	4.08114054274368e-05	3.63714881343143e-05	2.46509561558094e-05	1.60676369348073e-05	1.10453109721013e-05	1.93514366022748e-05	-0.2719	0.3815	0.476	0.9998
k__Eukaryota;p__Mucoromycota;c__Glomeromycetes;o__Glomerales;f__Glomeraceae;g__Rhizophagus	8.64172120785244e-05	0.000154491991148026	8.56445341090281e-05	0.000199691744657387	4.07261827465272e-05	5.58098584202993e-05	4.40122999707652e-05	8.19639169223984e-06	2.13641620017015e-05	0.000842682418161988	5.14297292138465e-05	0.000348698001852528	-0.2731	1.215	0.8222	0.9998
k__Bacteria;p__Firmicutes;c__Clostridia;o__Eubacteriales;f__Lachnospiraceae;g__Lachnoclostridium	0.0111761614868221	0.00869170015063772	0.0038570627682673	0.0076011696353457	0.0026079302023044	0.00914760090631037	0.00918843452783605	0.015814425495696	0.00794883776219716	0.00113341979459046	0.00486338848740334	0.0029112747796076	-0.2735	0.5329	0.6078	0.9998
k__Bacteria;p__Firmicutes;c__Negativicutes;o__Selenomonadales;f__Selenomonadaceae;g__Megamonas	0.000118707514441199	0.000213269609401849	4.80658099591484e-05	8.03061424751212e-05	4.07261827465272e-05	7.197906973833e-05	9.28259417565229e-05	0.000164952382806327	8.62783465453328e-05	1.95417205963873e-05	6.97235255113893e-05	4.39128753667004e-05	-0.2735	0.4825	0.5709	0.9998
k__Bacteria;p__Firmicutes;c__Tissierellia;o__unclassified;f__unclassified;g__Sedimentibacter	0.000220224508200111	0.000179544746469328	7.86531435695156e-05	0.000101348928471276	6.80709054477669e-05	0.00014656607678602	0.00015017530232449	0.00025562496590173	0.000146262339857802	3.06153622676734e-05	7.76623427725871e-05	6.51250270268862e-05	-0.2741	0.4528	0.5449	0.9998
k__Bacteria;p__Kiritimatiellaeota;c__Kiritimatiellae;o__Kiritimatiellales;f__Pontiellaceae;g__Pontiella	6.96913000633262e-06	1.05992426359353e-05	1.00501239005492e-05	1.50305614258248e-05	1.30905587399552e-05	5.73746208059152e-06	9.60268362998513e-06	5.37888204803239e-06	1.04081814880084e-05	8.90233938279864e-06	1.17356429078576e-05	4.09357312740428e-06	-0.2754	0.4491	0.5397	0.9998
k__Bacteria;p__Actinobacteria;c__Actinomycetia;o__Corynebacteriales;f__Nocardiaceae;g__Rhodococcus	1.02213906759545e-05	1.63806477100818e-05	1.00501239005492e-05	1.1165559916327e-05	1.13451509079612e-05	1.92987360892624e-05	1.54709902927538e-05	1.86980185479221e-05	1.20515785650624e-05	6.94816732315991e-06	6.55815338968513e-06	7.07071722006193e-06	-0.2775	0.3581	0.4384	0.9998
k__Bacteria;p__Proteobacteria;c__Gammaproteobacteria;o__Oceanospirillales;f__Oceanospirillaceae;g__Marinomonas	1.02213906759545e-05	1.60594585392959e-05	1.13610096267078e-05	1.80366737109898e-05	1.22178548239582e-05	8.86698685182326e-06	1.49375078688658e-05	1.15261758172123e-05	1.01342819751661e-05	7.8166882385549e-06	1.13904769399794e-05	6.32643119689752e-06	-0.2788	0.3334	0.4031	0.9998
k__Bacteria;p__Firmicutes;c__Clostridia;o__Eubacteriales;f__Yeguiaceae;g__Yeguia	0.000166794511484894	0.000178902368127756	8.34597245654305e-05	8.15944763116205e-05	4.47988010211799e-05	8.65835186707448e-05	0.000126702075673415	0.000152401658027584	9.25780353407063e-05	3.10496227253709e-05	7.17945213186583e-05	5.32164506562556e-05	-0.2792	0.4173	0.5035	0.9998
k__Bacteria;p__Bacteroidota;c__Chitinophagia;o__Chitinophagales;f__Chitinophagaceae;g__Ferruginibacter	3.01995633607747e-06	3.85427004943101e-06	3.93265717847578e-06	1.33127829771591e-05	1.22178548239582e-05	3.6511122331037e-06	6.93527151054481e-06	2.81750964420744e-06	4.65629171831955e-06	2.38843251733622e-06	3.79682564665981e-06	8.55928926639076e-06	-0.2796	0.5642	0.6202	0.9998
k__Bacteria;p__Proteobacteria;c__Gammaproteobacteria;o__Enterobacterales;f__Morganellaceae;g__Morganella	3.71686933671073e-06	2.56951336628734e-06	8.30227626567109e-06	1.1165559916327e-05	9.59974307596713e-06	3.12952477123174e-06	6.40178908665675e-06	7.68411721147485e-06	2.19119610273861e-06	4.55973480582369e-06	3.45165967878165e-06	4.09357312740428e-06	-0.28	0.5351	0.6008	0.9998
k__Bacteria;p__Firmicutes;c__Bacilli;o__Lactobacillales;f__Aerococcaceae;g__Ruoffia	1.27767383449431e-05	4.81783756178877e-06	9.17620008311015e-06	3.43555689733139e-06	8.72703915997012e-07	4.69428715684761e-06	7.46875393443288e-06	5.63501928841489e-06	5.2040907440042e-06	4.34260457697495e-06	1.38066387151266e-06	1.48857204632883e-06	-0.2831	0.678	0.6763	0.9998
k__Bacteria;p__Fusobacteria;c__Fusobacteriia;o__Fusobacteriales;f__Leptotrichiaceae;g__Sebaldella	1.46351730132985e-05	2.24832419550142e-05	1.79154382575008e-05	1.15950045284934e-05	6.10892741197908e-06	1.35612740086709e-05	1.54709902927538e-05	2.02348419902171e-05	1.80773678475935e-05	3.25695343273121e-06	8.28398322907595e-06	9.67571830113738e-06	-0.2837	0.4269	0.5064	0.9998
k__Bacteria;p__Bacteroidota;c__Bacteroidia;o__Bacteroidales;f__Bacteroidaceae;g__Phocaeicola	0.00311450419983005	0.00456506168438025	0.00744146130549362	0.0097217671302235	0.0105009553198867	0.00670970110952085	0.0048330840192139	0.00333388232081855	0.0068852859538304	0.0045753681823008	0.0068715640885185	0.00536518579798068	-0.2837	0.4776	0.5525	0.9998
k__Bacteria;p__Firmicutes;c__Tissierellia;o__Tissierellales;f__Peptoniphilaceae;g__Murdochiella	3.53102586987519e-05	2.24832419550142e-05	8.30227626567109e-06	1.63188952623241e-05	8.43613785463778e-06	2.08634984748783e-05	3.28091690691158e-05	3.38101157304893e-05	1.69817697962242e-05	2.60556274618497e-06	1.44969706508829e-05	6.69857420847972e-06	-0.2846	0.5563	0.6089	0.9998
k__Bacteria;p__Actinobacteria;c__Coriobacteriia;o__Coriobacteriales;f__Atopobiaceae;g__Paratractidigestivibacter	9.0598690082324e-06	1.44535126853663e-05	6.11746672207344e-06	2.14722306083212e-06	5.52712480131441e-06	6.78063700433544e-06	8.26897757026497e-06	9.9893523749173e-06	9.58648294948143e-06	1.51991160194123e-06	5.17748951817247e-06	2.60500108107545e-06	-0.2856	0.5312	0.5908	0.9998
k__Bacteria;p__Firmicutes;c__Clostridia;o__Thermoanaerobacterales;f__Thermoanaerobacterales_Family_IV.Incertae_Sedis;g__Mahella	3.08964763614079e-05	2.76222686875889e-05	1.48567048964641e-05	1.28833383649927e-05	7.85433524397311e-06	3.91190596403967e-05	3.33426514930039e-05	3.50908019324018e-05	2.19119610273861e-05	5.21112549236994e-06	1.41518046830048e-05	6.69857420847972e-06	-0.2858	0.5173	0.5806	0.9998
k__Bacteria;p__Bacteroidota;c__Flavobacteriia;o__Flavobacteriales;f__Flavobacteriaceae;g__Leeuwenhoekiella	1.04536950094989e-05	1.86289719055832e-05	4.41331527806726e-05	6.95700271709606e-05	3.63626631665422e-05	2.81657229410857e-05	2.16060381674665e-05	2.15155281921296e-05	2.71160517713903e-05	3.25695343273121e-05	2.62326135587405e-05	1.41414344401239e-05	-0.2873	0.5355	0.5916	0.9998
k__Bacteria;p__Firmicutes;c__Tissierellia;o__unclassified;f__unclassified;g__Kallipyga	1.78874336829204e-05	8.9932967820057e-06	6.55442863079297e-06	9.01833685549489e-06	3.49081566398805e-06	9.91016177556717e-06	1.20033545374814e-05	1.38314109806547e-05	1.01342819751661e-05	1.30278137309248e-06	6.21298742180696e-06	5.95428818531531e-06	-0.2896	0.5106	0.5706	0.9998
k__Bacteria;p__Proteobacteria;c__Gammaproteobacteria;o__Pasteurellales;f__Pasteurellaceae;g__Glaesserella	5.80760833861051e-06	4.49664839100285e-06	6.11746672207344e-06	1.20244491406599e-05	2.38539070372517e-05	3.6511122331037e-06	8.00223635832094e-06	6.91570549032736e-06	1.09559805136931e-05	2.82269297503372e-06	5.8678214539288e-06	4.09357312740428e-06	-0.2898	0.5181	0.5759	0.9998
k__Bacteria;p__Firmicutes;c__Clostridia;o__Eubacteriales;f__Oscillospiraceae;g__Qingrenia	7.03882130639594e-05	8.73634544537696e-05	0.000104870858092687	5.02450196234716e-05	3.02537357545631e-05	5.52882709584274e-05	7.09531623771123e-05	0.000113468797489445	9.3947532904918e-05	1.23764230443786e-05	5.59168867962627e-05	2.56778677991723e-05	-0.2901	0.4723	0.5391	0.9998
k__Bacteria;p__Bacteroidota;c__Flavobacteriia;o__Flavobacteriales;f__Flavobacteriaceae;g__Muricauda	3.90271280354626e-05	5.71716723998934e-05	8.52075722003086e-05	8.7177256269784e-05	7.56343393864077e-05	7.35438321239459e-05	5.44152072365824e-05	4.66169777496141e-05	5.64232996455193e-05	5.86251617891618e-05	5.83330485714098e-05	4.72621624709403e-05	-0.2902	0.4022	0.4705	0.9998
k__Bacteria;p__Bacteroidota;c__Bacteroidia;o__Marinilabiliales;f__Prolixibacteraceae;g__Maribellus	7.08528217310483e-05	9.08965353324147e-05	0.00014944097278208	0.000210857304573714	0.000172213572756744	0.000133526390239221	9.44263890281871e-05	0.00010066193547032	9.75082265718682e-05	9.40173890915076e-05	0.000114249935367673	0.000116852905636813	-0.2907	0.4266	0.4956	0.9998
k__Bacteria;p__Firmicutes;c__Bacilli;o__Bacillales;f__Planococcaceae;g__Paenisporosarcina	6.96913000633262e-06	4.81783756178877e-06	3.05873336103672e-06	6.44166918249635e-06	7.85433524397311e-06	6.78063700433544e-06	9.86942484192916e-06	1.28068620191247e-05	8.49088489811212e-06	1.08565114424374e-06	4.83232355029431e-06	1.48857204632883e-06	-0.2942	0.5315	0.58	0.9998
k__Bacteria;p__Bacteroidota;c__Flavobacteriia;o__Flavobacteriales;f__Flavobacteriaceae;g__Salegentibacter	1.69582163487427e-05	2.40891878089438e-05	2.66546764318914e-05	4.12266827679767e-05	2.90901305332337e-05	2.08634984748783e-05	2.29397442271867e-05	1.51120971825672e-05	2.30075590787554e-05	2.25815438002697e-05	3.00294392054003e-05	1.22807193822128e-05	-0.2943	0.4178	0.4812	0.9998
k__Bacteria;p__Firmicutes;c__Bacilli;o__Bacillales;f__Bacillaceae;g__Amphibacillus	1.88166510170981e-05	3.62943762988087e-05	1.09240477179883e-05	1.63188952623241e-05	1.74540783199402e-05	2.55577856317259e-05	2.61406387705151e-05	4.61047032688491e-05	3.20462430025522e-05	2.60556274618497e-06	1.31163067793703e-05	9.67571830113738e-06	-0.2954	0.5435	0.5868	0.9998
k__Bacteria;p__Firmicutes;c__Erysipelotrichia;o__Erysipelotrichales;f__Erysipelotrichaceae;g__Bulleidia	2.23012160202644e-05	3.1155349566234e-05	1.87893620749398e-05	1.63188952623241e-05	1.71631770146079e-05	1.66907987799026e-05	3.22756866452278e-05	2.66382729997795e-05	1.2599377590747e-05	5.64538595006743e-06	1.41518046830048e-05	1.71185785327815e-05	-0.2956	0.3856	0.4433	0.9998
k__Bacteria;p__Firmicutes;c__Clostridia;o__Eubacteriales;f__Oscillospiraceae;g__Yanshouia	8.80433424133354e-05	4.36817272268848e-05	1.70415144400617e-05	2.44783428934861e-05	1.91994861519343e-05	5.52882709584274e-05	5.01473478454779e-05	8.14516424416334e-05	4.43717210804569e-05	6.29677663661367e-06	1.76034643617864e-05	1.9723579613857e-05	-0.2957	0.5746	0.6068	0.9998
k__Bacteria;p__Cyanobacteria;c__unclassified;o__Pseudanabaenales;f__Pseudanabaenaceae;g__Pseudanabaena	6.03991267215493e-06	7.38735092807611e-06	9.61316199182969e-06	5.58277995816351e-06	4.94532219064973e-06	3.6511122331037e-06	9.86942484192916e-06	2.20278026728946e-05	3.83459317979257e-06	1.73704183078998e-06	6.21298742180696e-06	1.11642903474662e-06	-0.2961	0.5701	0.6035	0.9998
k__Bacteria;p__Bacteroidota;c__Cytophagia;o__Cytophagales;f__Hymenobacteraceae;g__Rufibacter	1.64936076816539e-05	1.76654043932255e-05	3.23351812452453e-05	4.29444612166424e-05	3.25809461972218e-05	2.71225480173417e-05	3.20089454332838e-05	1.84418813075396e-05	2.43770566429671e-05	1.82389392232948e-05	1.69131324260301e-05	1.93514366022748e-05	-0.297	0.399	0.4566	0.9998
k__Bacteria;p__Bacteroidota;c__Chitinophagia;o__Chitinophagales;f__Chitinophagaceae;g__Haoranjiania	4.64608667088841e-06	1.86289719055832e-05	1.70415144400617e-05	2.31900090569869e-05	2.61811174799104e-05	1.30396865467989e-05	1.14698721135933e-05	9.9893523749173e-06	8.21698538526979e-06	1.38963346463198e-05	1.79486303296646e-05	1.15364333590484e-05	-0.2977	0.5382	0.5803	0.9998
k__Bacteria;p__Bacteroidota;c__Flavobacteriia;o__Flavobacteriales;f__Schleiferiaceae;g__Owenweeksia	3.25226066962189e-06	4.81783756178877e-06	1.13610096267078e-05	1.24538937528263e-05	1.16360522132935e-05	5.73746208059152e-06	5.60156545082466e-06	8.70866617300482e-06	4.38239220547722e-06	6.94816732315991e-06	5.17748951817247e-06	4.46571613898648e-06	-0.2997	0.485	0.5365	0.9998
k__Bacteria;p__Firmicutes;c__Erysipelotrichia;o__Erysipelotrichales;f__Coprobacillaceae;g__Coprobacillus	0.000562408791511042	0.000739056281978397	0.000516925938015205	0.000454781844284243	0.000800560392274592	0.000775600555803599	0.000576161017799108	0.000548133694418539	0.000474120056730067	0.000582126143543492	0.000399702190802915	0.000410473741775174	-0.3001	0.3916	0.4435	0.9998
k__Bacteria;p__Firmicutes;c__Erysipelotrichia;o__Erysipelotrichales;f__Erysipelotrichaceae;g__Anaerorhabdus	4.46024320405287e-05	5.26750240088905e-05	2.22850573446961e-05	3.77911258706453e-05	2.5890216174578e-05	3.33815975598052e-05	4.48125236065973e-05	5.58379184033839e-05	3.36896400796062e-05	9.77086029819363e-06	1.79486303296646e-05	2.71664398455011e-05	-0.3007	0.3892	0.4397	0.9998
k__Bacteria;p__Actinobacteria;c__Actinomycetia;o__Micromonosporales;f__Micromonosporaceae;g__Micromonospora	1.02213906759545e-05	6.42378341571836e-06	3.93265717847578e-06	9.01833685549489e-06	5.81802610664675e-06	4.69428715684761e-06	8.80245999415303e-06	2.79189592016919e-05	8.76478441095445e-06	2.17130228848747e-07	7.59365129331962e-06	3.72143011582207e-06	-0.3008	0.8286	0.7166	0.9998
k__Bacteria;p__Firmicutes;c__Bacilli;o__Bacillales;f__Thermoactinomycetaceae;g__Thermoactinomyces	6.96913000633262e-06	1.60594585392959e-05	8.30227626567109e-06	7.3005584068292e-06	7.27253263330843e-06	5.73746208059152e-06	6.66853029860078e-06	1.53682344229497e-05	9.86038246232375e-06	2.82269297503372e-06	5.17748951817247e-06	4.46571613898648e-06	-0.3019	0.3898	0.4386	0.9998
k__Bacteria;p__Firmicutes;c__Clostridia;o__Eubacteriales;f__Eubacteriales_Family_XIII.Incertae_Sedis;g__Lentihominibacter	0.000113364514769677	0.00021005771769399	0.000136769077429213	8.1165031699454e-05	4.33442944945183e-05	9.85800302937998e-05	0.000149908561112546	0.000156243716633322	0.000126815474445997	3.08324924965221e-05	6.6962197768364e-05	4.20521603087894e-05	-0.3036	0.4448	0.4949	0.9998
k__Bacteria;p__Bacteroidota;c__Cytophagia;o__Cytophagales;f__Spirosomaceae;g__Larkinella	1.74228250158315e-05	2.31256202965861e-05	3.23351812452453e-05	4.38033504409752e-05	4.47988010211799e-05	2.76441354792137e-05	3.3876133916892e-05	1.84418813075396e-05	2.24597600530708e-05	2.21472833425722e-05	2.76132774302532e-05	1.86071505791103e-05	-0.3062	0.4134	0.4589	0.9998
k__Bacteria;p__Proteobacteria;c__Betaproteobacteria;o__Burkholderiales;f__Oxalobacteraceae;g__Massilia	2.02104770183646e-05	1.60594585392959e-05	2.31589811621352e-05	3.77911258706453e-05	3.25809461972218e-05	2.55577856317259e-05	3.09419805855076e-05	2.30523516344245e-05	1.53383727191703e-05	1.23764230443786e-05	2.1055124040568e-05	1.86071505791103e-05	-0.3081	0.3707	0.4059	0.9998
k__Bacteria;p__Firmicutes;c__Clostridia;o__Eubacteriales;f__unclassified;g__Evtepia	0.000123818209779176	9.92474537728486e-05	3.40830288801234e-05	4.20855719923095e-05	3.14173409758924e-05	5.32019211109396e-05	0.000112298050228437	9.7844425826113e-05	7.8061361160063e-05	6.94816732315991e-06	2.9339107269644e-05	3.57257291118919e-05	-0.3091	0.5873	0.5987	0.9998
k__Bacteria;p__Actinobacteria;c__Actinomycetia;o__Bifidobacteriales;f__Bifidobacteriaceae;g__Gardnerella	1.74228250158315e-05	3.01917820538763e-05	6.11746672207344e-06	8.58889224332847e-06	8.14523654930544e-06	1.40828614705428e-05	1.30703193852575e-05	1.45998227018022e-05	9.86038246232375e-06	5.42825572121868e-06	1.31163067793703e-05	5.2100021621509e-06	-0.3091	0.4486	0.4908	0.9998
k__Bacteria;p__Proteobacteria;c__Gammaproteobacteria;o__Pasteurellales;f__Pasteurellaceae;g__Caviibacterium	2.32304333544421e-06	2.66587011752312e-05	2.18480954359766e-06	1.71777844866569e-06	4.94532219064973e-06	5.21587461871957e-07	2.66741211944031e-07	9.9893523749173e-06	3.28679415410792e-06	8.68520915394989e-07	1.82937962975427e-05	7.44286023164414e-07	-0.3105	1.174	0.7914	0.9998
k__Bacteria;p__Firmicutes;c__Clostridia;o__Eubacteriales;f__Feifaniaceae;g__Feifania	9.80324287557455e-05	0.000111131453091928	4.8502771867868e-05	5.49689103573022e-05	5.38167414864824e-05	6.36336703483787e-05	9.78940247834595e-05	0.000148303462181465	8.76478441095445e-05	1.21592928155298e-05	4.83232355029431e-05	2.86550118918299e-05	-0.3115	0.4742	0.5113	0.9998
k__Bacteria;p__Bacteroidota;c__Sphingobacteriia;o__Sphingobacteriales;f__Sphingobacteriaceae;g__Olivibacter	2.62503896905195e-05	3.82215113235242e-05	5.81159338596976e-05	8.03061424751212e-05	6.54527936997759e-05	4.06838220260126e-05	4.05446642154928e-05	3.40662529708718e-05	4.08110274135066e-05	3.97348318793208e-05	3.65875925950855e-05	3.31207280308164e-05	-0.3118	0.4176	0.4553	0.9998
k__Bacteria;p__Firmicutes;c__Erysipelotrichia;o__Erysipelotrichales;f__Erysipelotrichaceae;g__Holdemania	0.000434873712395155	0.000370973492257735	0.00022416145917312	0.000292451780885334	0.000196940183709992	0.000275919767330265	0.00034009504522864	0.00048768530568827	0.000282938196766123	7.75154916990028e-05	0.00020123175927297	0.000171185785327815	-0.3125	0.3719	0.4008	0.9998
k__Bacteria;p__Proteobacteria;c__Deltaproteobacteria;o__Syntrophorhabdales;f__Syntrophorhabdaceae;g__Syntrophorhabdus	1.30090426784875e-05	7.70854009886203e-06	9.17620008311015e-06	1.54600060379912e-05	1.45450652666169e-05	7.30222446620739e-06	1.20033545374814e-05	1.25507247787422e-05	8.49088489811212e-06	3.25695343273121e-06	5.52265548605063e-06	1.41414344401239e-05	-0.3131	0.4293	0.4658	0.9998
k__Bacteria;p__Firmicutes;c__Tissierellia;o__Tissierellales;f__Peptoniphilaceae;g__Peptoniphilus	0.000169349859153883	0.000181793070664829	0.000133273382159457	0.000156747283440745	0.00012566936390357	0.000131440040391733	0.000165112810193355	0.000215923693642443	0.000143249445216537	5.38482967544893e-05	9.97529647167896e-05	8.29878915828322e-05	-0.3141	0.3147	0.3183	0.9998
k__Bacteria;p__Tenericutes;c__Mollicutes;o__Haloplasmatales;f__Haloplasmataceae;g__Haloplasma	9.52447767532124e-06	1.05992426359353e-05	1.09240477179883e-05	1.03066706919942e-05	7.56343393864077e-06	1.1996511623055e-05	1.22700957494254e-05	1.45998227018022e-05	8.49088489811212e-06	4.1254743481262e-06	8.62914919695412e-06	4.09357312740428e-06	-0.3144	0.3288	0.339	0.9998
k__Archaea;p__Euryarchaeota;c__Methanobacteria;o__Methanobacteriales;f__Methanobacteriaceae;g__Methanobacterium	1.46351730132985e-05	9.95686429436345e-06	7.86531435695156e-06	1.07361153041606e-05	1.59995717932786e-05	9.38857431369522e-06	1.25368369613695e-05	1.86980185479221e-05	7.66918635958514e-06	5.42825572121868e-06	7.24848532544146e-06	5.5821451737331e-06	-0.3157	0.3695	0.3929	0.9998
k__Bacteria;p__Proteobacteria;c__Deltaproteobacteria;o__Desulfobacterales;f__Desulfobulbaceae;g__Desulfogranum	8.59526034114356e-06	3.21189170785918e-06	1.26718953528664e-05	1.1165559916327e-05	5.52712480131441e-06	1.30396865467989e-05	1.04029072658172e-05	9.9893523749173e-06	6.02578928253118e-06	4.77686503467244e-06	2.76132774302532e-06	7.07071722006193e-06	-0.3164	0.4935	0.5214	0.9998
k__Bacteria;p__Bacteroidota;c__Bacteroidia;o__Bacteroidales;f__Prevotellaceae;g__Prevotella	0.028938383133962	0.153927982964126	0.0622434760494623	0.10246376668446	0.072042290068164	0.139517343826282	0.0383395146163514	0.0372554177508743	0.0999807174742959	0.050908787716335	0.0910416660194805	0.0866535002469169	-0.3179	0.5703	0.5772	0.9998
k__Bacteria;p__Firmicutes;c__Clostridia;o__Thermoanaerobacterales;f__Thermoanaerobacteraceae;g__Calorimonas	2.06750856854534e-05	2.08772961010847e-05	1.92263239836594e-05	1.63188952623241e-05	8.14523654930544e-06	2.24282608604941e-05	2.00055908958023e-05	2.86873709228394e-05	1.4242774667801e-05	5.42825572121868e-06	1.41518046830048e-05	8.18714625480855e-06	-0.3198	0.3816	0.4019	0.9998
k__Bacteria;p__Firmicutes;c__Erysipelotrichia;o__Erysipelotrichales;f__Erysipelotrichaceae;g__Faecalibacillus	2.95026503601414e-05	4.78571864471017e-05	2.01002478010984e-05	1.84661183231562e-05	3.78171696932038e-05	2.92088978648296e-05	2.5873897558571e-05	3.38101157304893e-05	2.82116498227596e-05	1.36792044174711e-05	1.51873025866392e-05	2.30728667180968e-05	-0.3223	0.3897	0.4082	0.9998
k__Bacteria;p__Firmicutes;c__Clostridia;o__Eubacteriales;f__unclassified;g__Anaerovirgula	2.11396943525423e-05	2.53739444920875e-05	1.31088572615859e-05	9.87722607982774e-06	1.19269535186258e-05	1.77339737036465e-05	1.7338178776362e-05	1.94664302690696e-05	1.94468654118052e-05	7.38242778085741e-06	9.66464710058861e-06	6.32643119689752e-06	-0.3245	0.3832	0.3971	0.9998
k__Bacteria;p__Firmicutes;c__Clostridia;o__Eubacteriales;f__Oscillospiraceae;g__Pusillibacter	0.000263200809905828	0.00015031653192781	4.67549242329898e-05	4.16561273801431e-05	5.14895310438237e-05	0.00018672831135016	0.000172581564127788	0.000182113577911954	0.000147631837422014	1.10736416712861e-05	4.79780695350649e-05	5.54493087257488e-05	-0.3247	0.6911	0.6385	0.9998
k__Bacteria;p__Bacteroidota;c__Saprospiria;o__Saprospirales;f__Saprospiraceae;g__Candidatus_Parvibacillus	9.0598690082324e-06	7.70854009886203e-06	1.48567048964641e-05	1.71777844866569e-05	1.13451509079612e-05	1.30396865467989e-05	1.33370605972016e-05	4.35433308650241e-06	1.58861717448549e-05	8.03381846740365e-06	1.34614727472484e-05	5.2100021621509e-06	-0.3251	0.4718	0.4908	0.9998
k__Bacteria;p__Firmicutes;c__Clostridia;o__Eubacteriales;f__Syntrophomonadaceae;g__Dethiobacter	1.99781726848202e-05	1.22051884898649e-05	1.22349334441469e-05	1.50305614258248e-05	5.81802610664675e-06	7.30222446620739e-06	9.86942484192916e-06	1.63927833844797e-05	8.49088489811212e-06	3.25695343273121e-06	1.41518046830048e-05	5.95428818531531e-06	-0.3265	0.4171	0.4338	0.9998
k__Bacteria;p__Firmicutes;c__Bacilli;o__Lactobacillales;f__Lactobacillaceae;g__Leuconostoc	1.55643903474762e-05	2.08772961010847e-05	5.54941624073805e-05	1.07361153041606e-05	1.89085848466019e-05	1.92987360892624e-05	3.09419805855076e-05	2.25400771536595e-05	1.61600712576973e-05	7.8166882385549e-06	1.10453109721013e-05	1.41414344401239e-05	-0.3275	0.4586	0.4753	0.9998
k__Bacteria;p__Cyanobacteria;c__unclassified;o__Nostocales;f__Nostocaceae;g__Nostoc	7.66604300696588e-06	1.573826936851e-05	7.86531435695156e-06	9.87722607982774e-06	8.72703915997012e-06	2.60793730935978e-06	7.20201272248884e-06	1.53682344229497e-05	6.02578928253118e-06	2.17130228848747e-06	6.90331935756329e-06	4.09357312740428e-06	-0.3293	0.4704	0.4839	0.9998
k__Bacteria;p__Firmicutes;c__Clostridia;o__Eubacteriales;f__unclassified;g__Fenollaria	3.94917367025515e-06	9.95686429436345e-06	7.42835244823203e-06	5.15333534599708e-06	6.69073002264376e-06	1.1474924161183e-05	1.09363896897053e-05	1.05016268556823e-05	9.03868392379677e-06	1.95417205963873e-06	5.8678214539288e-06	1.86071505791103e-06	-0.3296	0.4672	0.4805	0.9998
k__Bacteria;p__Firmicutes;c__Clostridia;o__Eubacteriales;f__Oscillospiraceae;g__Acetanaerobacterium	0.000136594948124119	0.000123015452411006	4.8502771867868e-05	5.19627980721372e-05	3.49081566398805e-05	6.25904954246348e-05	0.000103762331446228	0.000156499853873704	9.01129397251254e-05	1.02051207558911e-05	3.86585884023544e-05	2.97714409265766e-05	-0.3305	0.5537	0.5507	0.9998
k__Bacteria;p__Bacteroidota;c__Bacteroidia;o__Bacteroidales;f__Porphyromonadaceae;g__Sanguibacteroides	0.000117545992773477	0.000112095020604285	0.000190515392201716	0.000272697328725679	0.000230102932517879	0.00026913913032593	0.000138705430210896	0.00012012836573939	0.000182143176040147	0.000142003169667081	0.00015981184312759	0.00011796933467156	-0.3311	0.4282	0.4394	0.9998
k__Bacteria;p__Firmicutes;c__Negativicutes;o__Selenomonadales;f__Sporomusaceae;g__Anaeromusa	1.99781726848202e-05	2.89070253707326e-06	6.9913905395125e-06	5.58277995816351e-06	3.49081566398805e-06	1.2518099084927e-05	6.66853029860078e-06	1.43436854614197e-05	1.09559805136931e-05	1.08565114424374e-06	3.79682564665981e-06	4.09357312740428e-06	-0.3322	0.6232	0.594	0.9998
k__Bacteria;p__Bacteroidota;c__Saprospiria;o__Saprospirales;f__Lewinellaceae;g__Neolewinella	1.95135640177313e-05	2.15196744426565e-05	3.67048003324406e-05	4.93861303991387e-05	4.50897023265123e-05	3.02520727885735e-05	2.18727793794106e-05	2.17716654325121e-05	2.7663850797075e-05	1.99759810540848e-05	2.48519496872279e-05	3.01435839381588e-05	-0.3327	0.424	0.4327	0.9998
k__Bacteria;p__Bacteroidota;c__Bacteroidia;o__Bacteroidales;f__Salinivirgaceae;g__Salinivirga	8.82756467468798e-06	1.34899451730085e-05	1.83524001662203e-05	3.13494566881489e-05	2.85083279225691e-05	1.1474924161183e-05	1.60044727166419e-05	1.58805089037147e-05	1.23254780779047e-05	1.23764230443786e-05	1.07001450042231e-05	1.00478613127196e-05	-0.3357	0.4285	0.4333	0.9998
k__Bacteria;p__Synergistetes;c__Synergistia;o__Synergistales;f__Synergistaceae;g__Fretibacterium	5.94699093873717e-05	3.59731871280228e-05	2.1411133527257e-05	1.76072290988234e-05	1.42541639612845e-05	5.78962082677872e-05	5.22812775410301e-05	5.0715173595734e-05	3.8619831310768e-05	8.2509486962524e-06	1.65679664581519e-05	8.55928926639076e-06	-0.3358	0.5421	0.5357	0.9998
k__Bacteria;p__Planctomycetota;c__Candidatus_Brocadiia;o__Candidatus_Brocadiales;f__Candidatus_Brocadiaceae;g__Candidatus_Brocadia	3.04318676943191e-05	4.33605380560989e-05	5.46202385899414e-05	2.57666767299854e-05	1.10542496026288e-05	5.73746208059152e-06	8.00223635832094e-06	2.56137240382495e-05	9.3947532904918e-05	3.25695343273121e-06	4.83232355029431e-05	6.32643119689752e-06	-0.3359	0.829	0.6853	0.9998
k__Bacteria;p__Bacteroidota;c__Flavobacteriia;o__Flavobacteriales;f__Weeksellaceae;g__Cruoricaptor	2.78765200253305e-06	5.13902673257468e-06	9.17620008311015e-06	6.01222457032993e-06	1.13451509079612e-05	3.12952477123174e-06	3.46763575527241e-06	3.32978412497243e-06	5.2040907440042e-06	2.38843251733622e-06	7.93881726119779e-06	4.46571613898648e-06	-0.3361	0.5125	0.512	0.9998
k__Bacteria;p__Candidatus_Saccharibacteria;c__Candidatus_Saccharimonadia;o__Candidatus_Saccharimonadales;f__Candidatus_Saccharimonadaceae;g__Candidatus_Saccharimonas	3.15933893620412e-05	4.52876730808144e-05	8.91402293787844e-05	4.4662239665308e-05	1.04724469919641e-05	3.49463599454211e-05	5.33482423888063e-05	4.8666075672674e-05	1.78034683347512e-05	2.71412786060934e-05	1.17356429078576e-05	2.45614387644257e-05	-0.3408	0.5539	0.5384	0.9998
k__Bacteria;p__Proteobacteria;c__Betaproteobacteria;o__Neisseriales;f__Chromobacteriaceae;g__Chromobacterium	3.94917367025515e-06	6.42378341571836e-06	4.36961908719531e-06	1.67483398744905e-05	5.23622349598207e-06	5.73746208059152e-06	1.20033545374814e-05	9.9893523749173e-06	6.84748782105816e-06	3.90834411927745e-06	7.59365129331962e-06	3.72143011582207e-07	-0.3417	0.723	0.6365	0.9998
k__Bacteria;p__Bacteroidota;c__Flavobacteriia;o__Flavobacteriales;f__Weeksellaceae;g__Chryseobacterium	0.000120798253443099	0.0001801871248109	0.000228968040169034	0.000332390129816812	0.000278101647897714	0.000173688624803362	0.000167780222312796	0.000153170069748732	0.000187073367271309	0.00013353509074198	0.000181557299103915	0.000122435050810546	-0.3436	0.3834	0.3701	0.9998
k__Bacteria;p__Firmicutes;c__Erysipelotrichia;o__Erysipelotrichales;f__Turicibacteraceae;g__Turicibacter	0.000110809167100689	8.83270219661274e-05	0.000329469279174527	5.49689103573022e-05	5.14895310438237e-05	8.97130434419765e-05	9.84275072073475e-05	0.00010066193547032	8.38132509297519e-05	4.82029108044219e-05	5.69523846998972e-05	6.06593108878997e-05	-0.3482	0.4829	0.4708	0.9998
k__Bacteria;p__Firmicutes;c__Negativicutes;o__Selenomonadales;f__Selenomonadaceae;g__Propionispira	2.95026503601414e-05	3.56519979572369e-05	1.61675906226227e-05	3.9508904319311e-05	1.19269535186258e-05	2.66009605554698e-05	3.17422042213397e-05	5.60940556437664e-05	2.43770566429671e-05	6.94816732315991e-06	1.24259748436139e-05	9.67571830113738e-06	-0.3486	0.4507	0.4393	0.9998
k__Bacteria;p__Actinobacteria;c__Coriobacteriia;o__Coriobacteriales;f__Atopobiaceae;g__Parafannyhessea	1.7655129349376e-05	1.60594585392959e-05	1.13610096267078e-05	1.54600060379912e-05	5.81802610664675e-06	1.04317492374391e-05	1.25368369613695e-05	1.81857440671571e-05	1.4242774667801e-05	3.6912138904287e-06	8.97431516483228e-06	4.83785915056869e-06	-0.349	0.3882	0.3686	0.9998
k__Bacteria;p__Chloroflexi;c__Anaerolineae;o__Anaerolineales;f__Anaerolineaceae;g__Flexilinea	2.0442781351909e-05	2.15196744426565e-05	4.36961908719531e-06	3.30672351368146e-05	3.19991435865571e-06	1.04317492374391e-05	2.72076036182912e-05	2.3308488874807e-05	1.31471766164317e-05	1.08565114424374e-06	6.90331935756329e-06	5.2100021621509e-06	-0.3494	0.7375	0.6357	0.9998
k__Bacteria;p__Fusobacteria;c__Fusobacteriia;o__Fusobacteriales;f__Fusobacteriaceae;g__Hypnocyclicus	9.75678200886566e-06	2.02349177595128e-05	4.36961908719531e-06	3.86500150949781e-06	5.23622349598207e-06	5.73746208059152e-06	3.20089454332838e-06	1.28068620191247e-05	8.49088489811212e-06	1.73704183078998e-06	4.83232355029431e-06	5.5821451737331e-06	-0.351	0.5416	0.517	0.9998
k__Bacteria;p__Bacteroidota;c__Flavobacteriia;o__Flavobacteriales;f__Weeksellaceae;g__Kaistella	1.55643903474762e-05	2.66587011752312e-05	4.41331527806726e-05	3.90794597071445e-05	3.22900448918894e-05	1.92987360892624e-05	2.48069327107949e-05	2.25400771536595e-05	1.78034683347512e-05	1.58505067059586e-05	1.82937962975427e-05	2.60500108107545e-05	-0.3517	0.4059	0.3863	0.9998
k__Bacteria;p__Bacteroidota;c__Bacteroidia;o__Marinilabiliales;f__Marinilabiliaceae;g__Anaerophaga	3.87948237019182e-05	4.62512405931722e-05	7.34096006648812e-05	0.000104784485368607	9.04703059583569e-05	4.27701718735004e-05	5.1481053905198e-05	3.84205860573742e-05	4.62890176703532e-05	5.10256037794556e-05	5.35007250211155e-05	3.57257291118919e-05	-0.352	0.4322	0.4153	0.9998
k__Bacteria;p__Bacteroidota;c__Bacteroidia;o__Marinilabiliales;f__Marinilabiliaceae;g__Labilibacter	2.60180853569751e-05	3.85427004943101e-05	4.45701146893922e-05	7.51528071291241e-05	6.37073858677819e-05	4.38133467972443e-05	3.36093927049479e-05	3.25294295285768e-05	3.31418410539215e-05	3.01811018099759e-05	4.24554140490143e-05	3.38650140539808e-05	-0.3525	0.4065	0.3858	0.9998
[truncated: 244 more rows]
