# Supplementary material for: Mongolian medicine Wulanwendusu-11 alleviates myocardial ischemia-reperfusion injury by modulating the intestinal microbiota and associated metabolic pathways
Source: Front Microbiol. 2026 Jan 9;16:1693472. doi: 10.3389/fmicb.2025.1693472 (PMC12828672; doi:10.3389/fmicb.2025.1693472)
Supplement: Supplementary file 7 [file Data_Sheet_7.xlsx]

## Sheet: file explanation
表头名称

## Sheet: S vs I
Pathway

## Sheet: S vs H
Pathway

## Sheet: I vs H
Pathway
