# Supplementary material for: Mongolian medicine Wulanwendusu-11 alleviates myocardial ischemia-reperfusion injury by modulating the intestinal microbiota and associated metabolic pathways
Source: Front Microbiol. 2026 Jan 9;16:1693472. doi: 10.3389/fmicb.2025.1693472 (PMC12828672; doi:10.3389/fmicb.2025.1693472)
Supplement: Supplementary file 8 [file Data_Sheet_8.xls]

ID	Description	GeneRatio	BgRatio	pvalue	p.adjust	qvalue	Count
ko00190	Oxidative phosphorylation [PATH:ko00190]	107/4098	6517/382955	1.54883883378537e-05	0.00207102583950698	0.00177189425345947	107
ko00250	Alanine, aspartate and glutamate metabolism [PATH:ko00250]	175/4098	11843/382955	1.89134779863651e-05	0.00207102583950698	0.00177189425345947	175
ko03018	RNA degradation [PATH:ko03018]	124/4098	8096/382955	7.10088666328467e-05	0.00518364726419781	0.00443493974057779	124
ko00020	Citrate cycle (TCA cycle) [PATH:ko00020]	94/4098	6059/382955	0.000329477877977731	0.0133281754368406	0.0114031013110196	94
ko00720	Carbon fixation pathways in prokaryotes [PATH:ko00720]	142/4098	9886/382955	0.000359183377581708	0.0133281754368406	0.0114031013110196	142
ko04940	Type I diabetes mellitus [PATH:ko04940]	17/4098	604/382955	0.000365155491420289	0.0133281754368406	0.0114031013110196	17
ko00480	Glutathione metabolism [PATH:ko00480]	27/4098	1232/382955	0.000502403458078216	0.0157180510455899	0.0134477918102139	27
ko04973	Carbohydrate digestion and absorption [PATH:ko04973]	10/4098	263/382955	0.000623350823330675	0.0170642287886772	0.0145995324411658	10
ko04970	Salivary secretion [PATH:ko04970]	10/4098	274/382955	0.000851737471428025	0.0199946152450643	0.0171066643288702	10
ko00630	Glyoxylate and dicarboxylate metabolism [PATH:ko00630]	102/4098	6908/382955	0.000964623397665211	0.0199946152450643	0.0171066643288702	102
ko04216	Ferroptosis [PATH:ko04216]	24/4098	1096/382955	0.00100429574290277	0.0199946152450643	0.0171066643288702	24
ko04972	Pancreatic secretion [PATH:ko04972]	10/4098	291/382955	0.00133628691574979	0.0243872362124337	0.0208648307897775	10
ko05152	Tuberculosis [PATH:ko05152]	32/4098	1707/382955	0.00208649647288301	0.0351494405816445	0.0300725807427672	32
ko04217	Necroptosis [PATH:ko04217]	55/4098	3425/382955	0.00252492148357961	0.0394969860645667	0.0337921822614414	55
ko00240	Pyrimidine metabolism [PATH:ko00240]	176/4098	13347/382955	0.00328957905193602	0.0469844263073899	0.0401981633391752	176
ko04727	GABAergic synapse [PATH:ko04727]	27/4098	1413/382955	0.00343321660253166	0.0469844263073899	0.0401981633391752	27
ko00071	Fatty acid degradation [PATH:ko00071]	32/4098	1774/382955	0.00368311418482726	0.0469844263073899	0.0401981633391752	32
ko00540	Lipopolysaccharide biosynthesis [PATH:ko00540]	34/4098	1924/382955	0.00386173366910054	0.0469844263073899	0.0401981633391752	34
ko04146	Peroxisome [PATH:ko04146]	32/4098	1818/382955	0.00521865050578893	0.0601518137246198	0.0514637002786942	32
ko00430	Taurine and hypotaurine metabolism [PATH:ko00430]	24/4098	1257/382955	0.00559613029365046	0.0612776267154725	0.0524269048563043	24
ko00280	Valine, leucine and isoleucine degradation [PATH:ko00280]	29/4098	1619/382955	0.00600294360696812	0.0626021261869532	0.053560098347886	29
ko00130	Ubiquinone and other terpenoid-quinone biosynthesis [PATH:ko00130]	16/4098	732/382955	0.00648408399085162	0.064546108818023	0.0552232990608416	16
ko01055	Biosynthesis of vancomycin group antibiotics [PATH:ko01055]	12/4098	492/382955	0.00762967658472422	0.0726477900893307	0.0621548023835658	12
ko04920	Adipocytokine signaling pathway [PATH:ko04920]	21/4098	1090/382955	0.00826279966122963	0.0753980469087204	0.0645078219166173	21
ko03320	PPAR signaling pathway [PATH:ko03320]	29/4098	1670/382955	0.00893327676722504	0.0782555044808913	0.0669525585080445	29
ko04714	Thermogenesis [PATH:ko04714]	21/4098	1107/382955	0.00970338492614383	0.0817323576471345	0.0699272274029798	21
ko00195	Photosynthesis [PATH:ko00195]	33/4098	1990/382955	0.0105719598216254	0.0857503407754063	0.0733648673781414	33
ko04212	Longevity regulating pathway - worm [PATH:ko04212]	35/4098	2157/382955	0.0117511308583331	0.0919106306419625	0.0786353869467403	35
ko04724	Glutamatergic synapse [PATH:ko04724]	25/4098	1429/382955	0.0131941556073132	0.0963659307776617	0.0824471794204459	25
ko00140	Steroid hormone biosynthesis [PATH:ko00140]	3/4098	46/382955	0.0132008124352961	0.0963659307776617	0.0824471794204459	3
ko03020	RNA polymerase [PATH:ko03020]	46/4098	3037/382955	0.0139406047343127	0.0984836269940152	0.0842590031479678	46
ko00311	Penicillin and cephalosporin biosynthesis [PATH:ko00311]	6/4098	185/382955	0.0152519418240171	0.104380476858117	0.0893041330485212	6
ko04614	Renin-angiotensin system [PATH:ko04614]	4/4098	96/382955	0.0200077385349748	0.132778628459378	0.113600556913094	4
ko00970	Aminoacyl-tRNA biosynthesis [PATH:ko00970]	233/4098	19106/382955	0.0231576097726187	0.149162251182456	0.127617787601428	233
ko00910	Nitrogen metabolism [PATH:ko00910]	52/4098	3632/382955	0.0240883231056626	0.150724078861146	0.128954030460389	52
ko00650	Butanoate metabolism [PATH:ko00650]	84/4098	6331/382955	0.0292376592093145	0.177862426856663	0.152172612259005	84
ko00564	Glycerophospholipid metabolism [PATH:ko00564]	65/4098	4775/382955	0.0324925279309591	0.188584260660397	0.161345822627016	65
ko00500	Starch and sucrose metabolism [PATH:ko00500]	228/4098	18856/382955	0.032722383128288	0.188584260660397	0.161345822627016	228
ko00450	Selenocompound metabolism [PATH:ko00450]	52/4098	3766/382955	0.0414327743733674	0.232660963788909	0.19905624395302	52
ko00983	Drug metabolism - other enzymes [PATH:ko00983]	54/4098	3960/382955	0.0460908603452902	0.248464504780996	0.212577177846755	54
ko00410	beta-Alanine metabolism [PATH:ko00410]	13/4098	713/382955	0.0465161858265792	0.248464504780996	0.212577177846755	13
ko00380	Tryptophan metabolism [PATH:ko00380]	15/4098	872/382955	0.0520370633339843	0.271336115955776	0.232145295073915	15
ko00521	Streptomycin biosynthesis [PATH:ko00521]	49/4098	3607/382955	0.0577575538470322	0.294160564941862	0.251673062050715	49
ko05111	Biofilm formation - Vibrio cholerae [PATH:ko05111]	46/4098	3377/382955	0.0619661407643734	0.308422382440859	0.263874953494222	46
ko00010	Glycolysis / Gluconeogenesis [PATH:ko00010]	173/4098	14398/382955	0.0660125973087633	0.321261306902648	0.274859469496137	173
ko01501	beta-Lactam resistance [PATH:ko01501]	73/4098	5731/382955	0.0770292185348012	0.366726062154814	0.313757457647474	73
ko00710	Carbon fixation in photosynthetic organisms [PATH:ko00710]	81/4098	6431/382955	0.0792898805817751	0.369457103136356	0.316094036809764	81
ko03420	Nucleotide excision repair [PATH:ko03420]	113/4098	9235/382955	0.0828404468556051	0.377959538778698	0.323368410971441	113
ko00591	Linoleic acid metabolism [PATH:ko00591]	2/4098	46/382955	0.0870227209080525	0.388938283242112	0.332761424739707	2
ko00643	Styrene degradation [PATH:ko00643]	4/4098	158/382955	0.0907221982147927	0.389764054691896	0.333467924706357	4
ko00525	Acarbose and validamycin biosynthesis [PATH:ko00525]	14/4098	874/382955	0.0916322913853082	0.389764054691896	0.333467924706357	14
ko00592	alpha-Linolenic acid metabolism [PATH:ko00592]	2/4098	48/382955	0.0935495610941308	0.389764054691896	0.333467924706357	2
ko00471	D-Glutamine and D-glutamate metabolism [PATH:ko00471]	27/4098	1915/382955	0.0943264607245228	0.389764054691896	0.333467924706357	27
ko00620	Pyruvate metabolism [PATH:ko00620]	135/4098	11298/382955	0.104809450398111	0.425060548836785	0.363666319120152	135
ko04514	Cell adhesion molecules [PATH:ko04514]	1/4098	11/382955	0.111612141221025	0.444419253225534	0.380228921288849	1
ko00590	Arachidonic acid metabolism [PATH:ko00590]	2/4098	54/382955	0.11391069479267	0.445472181421333	0.381129768291263	2
ko04213	Longevity regulating pathway - multiple species [PATH:ko04213]	20/4098	1411/382955	0.128764803922509	0.494727930860167	0.423271192949337	20
ko05418	Fluid shear stress and atherosclerosis [PATH:ko05418]	26/4098	1917/382955	0.134781178926718	0.502099476564131	0.429578018882073	26
ko01053	Biosynthesis of siderophore group nonribosomal peptides [PATH:ko01053]	2/4098	60/382955	0.13526880875472	0.502099476564131	0.429578018882073	2
ko00908	Zeatin biosynthesis [PATH:ko00908]	10/4098	629/382955	0.141983981015374	0.510172085778015	0.436484649211664	10
ko04964	Proximal tubule bicarbonate reclamation [PATH:ko04964]	4/4098	188/382955	0.143996002485368	0.510172085778015	0.436484649211664	4
ko00270	Cysteine and methionine metabolism [PATH:ko00270]	144/4098	12296/382955	0.144432279991949	0.510172085778015	0.436484649211664	144
ko00310	Lysine degradation [PATH:ko00310]	15/4098	1040/382955	0.154047984462758	0.535500136465779	0.458154406589323	15
ko04659	Th17 cell differentiation [PATH:ko04659]	14/4098	971/382955	0.164241894600598	0.562015233086421	0.480839757218856	14
ko00565	Ether lipid metabolism [PATH:ko00565]	2/4098	69/382955	0.168734720595698	0.568506212468584	0.486393202688815	2
ko04657	IL-17 signaling pathway [PATH:ko04657]	14/4098	993/382955	0.183955869891679	0.608026824624562	0.520205598573286	14
ko00120	Primary bile acid biosynthesis [PATH:ko00120]	6/4098	358/382955	0.188014503000453	0.608026824624562	0.520205598573286	6
ko04066	HIF-1 signaling pathway [PATH:ko04066]	36/4098	2881/382955	0.195542548241595	0.608026824624562	0.520205598573286	36
ko03010	Ribosome [PATH:ko03010]	151/4098	13155/382955	0.199645318334043	0.608026824624562	0.520205598573286	151
ko00361	Chlorocyclohexane and chlorobenzene degradation [PATH:ko00361]	3/4098	144/382955	0.200843477688798	0.608026824624562	0.520205598573286	3
ko00524	Neomycin, kanamycin and gentamicin biosynthesis [PATH:ko00524]	10/4098	687/382955	0.205714936705734	0.608026824624562	0.520205598573286	10
ko05215	Prostate cancer [PATH:ko05215]	14/4098	1017/382955	0.206693093173255	0.608026824624562	0.520205598573286	14
ko04910	Insulin signaling pathway [PATH:ko04910]	23/4098	1778/382955	0.207086443642579	0.608026824624562	0.520205598573286	23
ko04612	Antigen processing and presentation [PATH:ko04612]	14/4098	1018/382955	0.207666938433494	0.608026824624562	0.520205598573286	14
ko00260	Glycine, serine and threonine metabolism [PATH:ko00260]	103/4098	8857/382955	0.208228364597453	0.608026824624562	0.520205598573286	103
ko05230	Central carbon metabolism in cancer [PATH:ko05230]	32/4098	2576/382955	0.220784757222353	0.635730007227368	0.543907432282968	32
ko04915	Estrogen signaling pathway [PATH:ko04915]	14/4098	1034/382955	0.223521509390445	0.635730007227368	0.543907432282968	14
ko04922	Glucagon signaling pathway [PATH:ko04922]	42/4098	3472/382955	0.231746620903038	0.648289765501995	0.554653103866163	42
ko04914	Progesterone-mediated oocyte maturation [PATH:ko04914]	15/4098	1132/382955	0.237146152106236	0.648289765501995	0.554653103866163	15
ko00982	Drug metabolism - cytochrome P450 [PATH:ko00982]	1/4098	26/382955	0.244015521830759	0.648289765501995	0.554653103866163	1
ko00460	Cyanoamino acid metabolism [PATH:ko00460]	52/4098	4382/382955	0.244086388304824	0.648289765501995	0.554653103866163	52
ko00523	Polyketide sugar unit biosynthesis [PATH:ko00523]	23/4098	1828/382955	0.245048986291528	0.648289765501995	0.554653103866163	23
ko04931	Insulin resistance [PATH:ko04931]	27/4098	2177/382955	0.245698860898017	0.648289765501995	0.554653103866163	27
ko00770	Pantothenate and CoA biosynthesis [PATH:ko00770]	63/4098	5386/382955	0.254285715973544	0.662959188073882	0.567203727359534	63
ko01503	Cationic antimicrobial peptide (CAMP) resistance [PATH:ko01503]	32/4098	2645/382955	0.265858480355856	0.668633331691446	0.572058317909528	32
ko00966	Glucosinolate biosynthesis [PATH:ko00966]	11/4098	824/382955	0.271727248421174	0.668633331691446	0.572058317909528	11
ko05146	Amoebiasis [PATH:ko05146]	9/4098	656/382955	0.272696789395911	0.668633331691446	0.572058317909528	9
ko00051	Fructose and mannose metabolism [PATH:ko00051]	96/4098	8409/382955	0.273607418741511	0.668633331691446	0.572058317909528	96
ko00830	Retinol metabolism [PATH:ko00830]	1/4098	30/382955	0.275861202906414	0.668633331691446	0.572058317909528	1
ko00980	Metabolism of xenobiotics by cytochrome P450 [PATH:ko00980]	1/4098	30/382955	0.275861202906414	0.668633331691446	0.572058317909528	1
ko00220	Arginine biosynthesis [PATH:ko00220]	66/4098	5706/382955	0.277833941479094	0.668633331691446	0.572058317909528	66
ko00473	D-Alanine metabolism [PATH:ko00473]	18/4098	1435/382955	0.280918063205508	0.668707128717459	0.572121455956298	18
ko00330	Arginine and proline metabolism [PATH:ko00330]	38/4098	3219/382955	0.292806268723443	0.689511536026173	0.589920948871227	38
ko00640	Propanoate metabolism [PATH:ko00640]	61/4098	5295/382955	0.297422188352413	0.692930417544452	0.592846019336277	61
ko02026	Biofilm formation - Escherichia coli [PATH:ko02026]	42/4098	3618/382955	0.318273062838648	0.733703165912251	0.627729697343815	42
ko05134	Legionellosis [PATH:ko05134]	34/4098	2907/382955	0.324057821585974	0.739256905493003	0.63248127458666	34
ko01523	Antifolate resistance [PATH:ko01523]	24/4098	2017/382955	0.328308756732443	0.741233172416547	0.634172096564025	24
ko04974	Protein digestion and absorption [PATH:ko04974]	3/4098	190/382955	0.332353513216716	0.742364726465482	0.635140212981763	3
ko00950	Isoquinoline alkaloid biosynthesis [PATH:ko00950]	8/4098	613/382955	0.335589533881656	0.742364726465482	0.635140212981763	8
ko04975	Fat digestion and absorption [PATH:ko04975]	3/4098	193/382955	0.341086534521707	0.746979510602539	0.639088454156462	3
ko00230	Purine metabolism [PATH:ko00230]	210/4098	19126/382955	0.360278474870665	0.781197881155205	0.668364445304621	210
ko00940	Phenylpropanoid biosynthesis [PATH:ko00940]	36/4098	3149/382955	0.367476268957259	0.788993165702351	0.675033806753273	36
ko09113	Global maps only	4/4098	292/382955	0.380838447968438	0.809743884515417	0.692787365747389	4
ko05219	Bladder cancer [PATH:ko05219]	1/4098	46/382955	0.390385057732181	0.821407440183255	0.702766279032056	1
ko00360	Phenylalanine metabolism [PATH:ko00360]	27/4098	2365/382955	0.393825485019369	0.821407440183255	0.702766279032056	27
ko00627	Aminobenzoate degradation [PATH:ko00627]	3/4098	214/382955	0.401744994578983	0.829388393282769	0.70959449172955	3
ko00790	Folate biosynthesis [PATH:ko00790]	36/4098	3203/382955	0.406107712893261	0.829388393282769	0.70959449172955	36
ko00261	Monobactam biosynthesis [PATH:ko00261]	28/4098	2480/382955	0.41346993170661	0.829388393282769	0.70959449172955	28
ko00981	Insect hormone biosynthesis [PATH:ko00981]	3/4098	219/382955	0.415978813434044	0.829388393282769	0.70959449172955	3
ko00670	One carbon pool by folate [PATH:ko00670]	63/4098	5703/382955	0.416587777447966	0.829388393282769	0.70959449172955	63
ko00604	Glycosphingolipid biosynthesis - ganglio series [PATH:ko00604]	6/4098	487/382955	0.421296489134922	0.831206586671603	0.711150071749797	6
ko00052	Galactose metabolism [PATH:ko00052]	132/4098	12108/382955	0.425940616818021	0.832866027528095	0.712569828887291	132
ko04918	Thyroid hormone synthesis [PATH:ko04918]	1/4098	54/382955	0.440665871510962	0.854033857176112	0.730680252714963	1
ko04919	Thyroid hormone signaling pathway [PATH:ko04919]	13/4098	1140/382955	0.446950794083391	0.855108115173443	0.731599348718447	13
ko05200	Pathways in cancer [PATH:ko05200]	14/4098	1237/382955	0.453186726040659	0.855108115173443	0.731599348718447	14
ko04151	PI3K-Akt signaling pathway [PATH:ko04151]	15/4098	1329/382955	0.453203806174206	0.855108115173443	0.731599348718447	15
ko00513	Various types of N-glycan biosynthesis [PATH:ko00513]	6/4098	506/382955	0.456838582078963	0.855108115173443	0.731599348718447	6
ko00680	Methane metabolism [PATH:ko00680]	98/4098	9045/382955	0.464397790080059	0.859390552572764	0.73526324613291	98
ko00121	Secondary bile acid biosynthesis [PATH:ko00121]	14/4098	1253/382955	0.472065991842632	0.859390552572764	0.73526324613291	14
ko00053	Ascorbate and aldarate metabolism [PATH:ko00053]	13/4098	1162/382955	0.473944860212168	0.859390552572764	0.73526324613291	13
ko00900	Terpenoid backbone biosynthesis [PATH:ko00900]	57/4098	5251/382955	0.474823090690888	0.859390552572764	0.73526324613291	57
ko00960	Tropane, piperidine and pyridine alkaloid biosynthesis [PATH:ko00960]	12/4098	1079/382955	0.486107258244098	0.86419536762787	0.739374070837591	12
ko04214	Apoptosis - fly [PATH:ko04214]	3/4098	245/382955	0.487899760561281	0.86419536762787	0.739374070837591	3
ko00300	Lysine biosynthesis [PATH:ko00300]	77/4098	7142/382955	0.489316098565552	0.86419536762787	0.739374070837591	77
ko03030	DNA replication [PATH:ko03030]	128/4098	11923/382955	0.4976507056698	0.871884036333489	0.745952215656626	128
ko03440	Homologous recombination [PATH:ko03440]	170/4098	15873/382955	0.5065154511893	0.880113831349544	0.752993328431717	170
ko04112	Cell cycle - Caulobacter [PATH:ko04112]	74/4098	6904/382955	0.510470483435101	0.880113831349544	0.752993328431717	74
ko00072	Synthesis and degradation of ketone bodies [PATH:ko00072]	3/4098	255/382955	0.514404431108409	0.880113831349544	0.752993328431717	3
ko03070	Bacterial secretion system [PATH:ko03070]	74/4098	6954/382955	0.535557758294845	0.909202705942411	0.777880709722419	74
ko00625	Chloroalkane and chloroalkene degradation [PATH:ko00625]	8/4098	744/382955	0.542514343646113	0.91392800968076	0.781923507441362	8
ko00785	Lipoic acid metabolism [PATH:ko00785]	2/4098	173/382955	0.553631004530745	0.925535801467429	0.791854711180977	2
ko00401	Novobiocin biosynthesis [PATH:ko00401]	15/4098	1428/382955	0.563773236917617	0.931699131190394	0.797127831539967	15
ko00520	Amino sugar and nucleotide sugar metabolism [PATH:ko00520]	199/4098	18776/382955	0.565826413006038	0.931699131190394	0.797127831539967	199
ko05130	Pathogenic Escherichia coli infection [PATH:ko05130]	6/4098	572/382955	0.574630042127845	0.939134173328344	0.80348898270822	6
ko00340	Histidine metabolism [PATH:ko00340]	43/4098	4115/382955	0.583393879529595	0.946394515681343	0.809700667105402	43
ko00660	C5-Branched dibasic acid metabolism [PATH:ko00660]	25/4098	2425/382955	0.601567495669006	0.963032779737685	0.823935759640989	25
ko00750	Vitamin B6 metabolism [PATH:ko00750]	17/4098	1665/382955	0.60986501674918	0.963032779737685	0.823935759640989	17
ko00061	Fatty acid biosynthesis [PATH:ko00061]	58/4098	5599/382955	0.616833916405263	0.963032779737685	0.823935759640989	58
ko00903	Limonene and pinene degradation [PATH:ko00903]	3/4098	298/382955	0.619211371022128	0.963032779737685	0.823935759640989	3
ko04013	MAPK signaling pathway - fly [PATH:ko04013]	3/4098	298/382955	0.619211371022128	0.963032779737685	0.823935759640989	3
ko04152	AMPK signaling pathway [PATH:ko04152]	13/4098	1287/382955	0.620034803392756	0.963032779737685	0.823935759640989	13
ko04141	Protein processing in endoplasmic reticulum [PATH:ko04141]	15/4098	1497/382955	0.635650143627341	0.980333672213997	0.838737772910798	15
ko03060	Protein export [PATH:ko03060]	72/4098	6991/382955	0.645281342049805	0.988228069293057	0.845491931430734	72
ko00740	Riboflavin metabolism [PATH:ko00740]	14/4098	1433/382955	0.669574104887059	0.999573459444145	0.855198633891169	14
ko02024	Quorum sensing [PATH:ko02024]	169/4098	16285/382955	0.669829577763314	0.999573459444145	0.855198633891169	169
ko05012	Parkinson disease [PATH:ko05012]	8/4098	836/382955	0.671237992794137	0.999573459444145	0.855198633891169	8
ko00562	Inositol phosphate metabolism [PATH:ko00562]	12/4098	1237/382955	0.671981883497216	0.999573459444145	0.855198633891169	12
ko00290	Valine, leucine and isoleucine biosynthesis [PATH:ko00290]	46/4098	4561/382955	0.677548950534232	0.999573459444145	0.855198633891169	46
ko04621	NOD-like receptor signaling pathway [PATH:ko04621]	30/4098	3015/382955	0.680514846299451	0.999573459444145	0.855198633891169	30
ko05132	Salmonella infection [PATH:ko05132]	36/4098	3605/382955	0.684639355783661	0.999573459444145	0.855198633891169	36
ko04211	Longevity regulating pathway [PATH:ko04211]	3/4098	346/382955	0.716674487832731	0.999999658916051	0.855563274631372	3
ko00400	Phenylalanine, tyrosine and tryptophan biosynthesis [PATH:ko00400]	66/4098	6605/382955	0.730146933687124	0.999999658916051	0.855563274631372	66
ko00510	N-Glycan biosynthesis [PATH:ko00510]	2/4098	245/382955	0.738545258806409	0.999999658916051	0.855563274631372	2
ko02060	Phosphotransferase system (PTS) [PATH:ko02060]	30/4098	3119/382955	0.746061696767948	0.999999658916051	0.855563274631372	30
ko04626	Plant-pathogen interaction [PATH:ko04626]	32/4098	3322/382955	0.748983864551879	0.999999658916051	0.855563274631372	32
ko00350	Tyrosine metabolism [PATH:ko00350]	14/4098	1521/382955	0.749246499389393	0.999999658916051	0.855563274631372	14
ko00440	Phosphonate and phosphinate metabolism [PATH:ko00440]	7/4098	814/382955	0.767320646511538	0.999999658916051	0.855563274631372	7
ko00040	Pentose and glucuronate interconversions [PATH:ko00040]	55/4098	5643/382955	0.776011223275582	0.999999658916051	0.855563274631372	55
ko05020	Prion diseases [PATH:ko05020]	2/4098	268/382955	0.781968839691561	0.999999658916051	0.855563274631372	2
ko04210	Apoptosis [PATH:ko04210]	2/4098	271/382955	0.787139910526217	0.999999658916051	0.855563274631372	2
ko00531	Glycosaminoglycan degradation [PATH:ko00531]	12/4098	1363/382955	0.788127384107165	0.999999658916051	0.855563274631372	12
ko01502	Vancomycin resistance [PATH:ko01502]	50/4098	5186/382955	0.790348310075322	0.999999658916051	0.855563274631372	50
ko03008	Ribosome biogenesis in eukaryotes [PATH:ko03008]	6/4098	742/382955	0.804965224612776	0.999999658916051	0.855563274631372	6
ko05010	Alzheimer disease [PATH:ko05010]	6/4098	746/382955	0.808941726397674	0.999999658916051	0.855563274631372	6
ko03430	Mismatch repair [PATH:ko03430]	153/4098	15275/382955	0.809700244094687	0.999999658916051	0.855563274631372	153
ko00730	Thiamine metabolism [PATH:ko00730]	51/4098	5334/382955	0.8098373571541	0.999999658916051	0.855563274631372	51
ko00633	Nitrotoluene degradation [PATH:ko00633]	6/4098	749/382955	0.811882257428541	0.999999658916051	0.855563274631372	6
ko05206	MicroRNAs in cancer [PATH:ko05206]	22/4098	2437/382955	0.815764533916141	0.999999658916051	0.855563274631372	22
ko05120	Epithelial cell signaling in Helicobacter pylori infection [PATH:ko05120]	14/4098	1634/382955	0.831250527308951	0.999999658916051	0.855563274631372	14
ko04113	Meiosis - yeast [PATH:ko04113]	3/4098	430/382955	0.839151770621318	0.999999658916051	0.855563274631372	3
ko00603	Glycosphingolipid biosynthesis - globo and isoglobo series [PATH:ko00603]	18/4098	2072/382955	0.841876546451473	0.999999658916051	0.855563274631372	18
ko00944	Flavone and flavonol biosynthesis [PATH:ko00944]	1/4098	174/382955	0.846250822697912	0.999999658916051	0.855563274631372	1
ko00572	Arabinogalactan biosynthesis - Mycobacterium [PATH:ko00572]	1/4098	186/382955	0.864880749873783	0.999999658916051	0.855563274631372	1
ko00600	Sphingolipid metabolism [PATH:ko00600]	35/4098	3899/382955	0.872571771863478	0.999999658916051	0.855563274631372	35
ko00511	Other glycan degradation [PATH:ko00511]	40/4098	4430/382955	0.879176287767762	0.999999658916051	0.855563274631372	40
ko05205	Proteoglycans in cancer [PATH:ko05205]	6/4098	845/382955	0.888413515329505	0.999999658916051	0.855563274631372	6
ko05016	Huntington disease [PATH:ko05016]	5/4098	738/382955	0.895821296722704	0.999999658916051	0.855563274631372	5
ko00626	Naphthalene degradation [PATH:ko00626]	2/4098	362/382955	0.900071172805944	0.999999658916051	0.855563274631372	2
ko03410	Base excision repair [PATH:ko03410]	58/4098	6346/382955	0.902267367055776	0.999999658916051	0.855563274631372	58
ko00362	Benzoate degradation [PATH:ko00362]	7/4098	989/382955	0.904066819626549	0.999999658916051	0.855563274631372	7
ko04070	Phosphatidylinositol signaling system [PATH:ko04070]	5/4098	768/382955	0.913579750248912	0.999999658916051	0.855563274631372	5
ko00030	Pentose phosphate pathway [PATH:ko00030]	88/4098	9428/382955	0.914895506982034	0.999999658916051	0.855563274631372	88
ko05133	Pertussis [PATH:ko05133]	1/4098	240/382955	0.924444643360819	0.999999658916051	0.855563274631372	1
ko01051	Biosynthesis of ansamycins [PATH:ko01051]	11/4098	1529/382955	0.935517697727063	0.999999658916051	0.855563274631372	11
ko04120	Ubiquitin mediated proteolysis [PATH:ko04120]	2/4098	419/382955	0.939120715071928	0.999999658916051	0.855563274631372	2
ko00920	Sulfur metabolism [PATH:ko00920]	27/4098	3333/382955	0.944598688184596	0.999999658916051	0.855563274631372	27
ko00998	Biosynthesis of various secondary metabolites - part 2 [PATH:ko00998]	6/4098	981/382955	0.950618290711974	0.999999658916051	0.855563274631372	6
ko04930	Type II diabetes mellitus [PATH:ko04930]	4/4098	726/382955	0.951496972040705	0.999999658916051	0.855563274631372	4
ko04111	Cell cycle - yeast [PATH:ko04111]	1/4098	285/382955	0.953456261617327	0.999999658916051	0.855563274631372	1
ko04142	Lysosome [PATH:ko04142]	15/4098	2070/382955	0.956464787245157	0.999999658916051	0.855563274631372	15
ko00550	Peptidoglycan biosynthesis [PATH:ko00550]	120/4098	12990/382955	0.957187808254897	0.999999658916051	0.855563274631372	120
ko05340	Primary immunodeficiency [PATH:ko05340]	2/4098	464/382955	0.959201927276132	0.999999658916051	0.855563274631372	2
ko00780	Biotin metabolism [PATH:ko00780]	25/4098	3209/382955	0.960515570601964	0.999999658916051	0.855563274631372	25
ko05166	Human T-cell leukemia virus 1 infection [PATH:ko05166]	1/4098	305/382955	0.962473298722351	0.999999658916051	0.855563274631372	1
ko00333	Prodigiosin biosynthesis [PATH:ko00333]	10/4098	1544/382955	0.967569056945319	0.999999658916051	0.855563274631372	10
ko04917	Prolactin signaling pathway [PATH:ko04917]	2/4098	494/382955	0.968873600669987	0.999999658916051	0.855563274631372	2
ko04068	FoxO signaling pathway [PATH:ko04068]	3/4098	661/382955	0.972626120685013	0.999999658916051	0.855563274631372	3
ko00760	Nicotinate and nicotinamide metabolism [PATH:ko00760]	41/4098	5115/382955	0.978182785751957	0.999999658916051	0.855563274631372	41
ko02020	Two-component system [PATH:ko02020]	247/4098	26020/382955	0.978366173388756	0.999999658916051	0.855563274631372	247
ko04110	Cell cycle [PATH:ko04110]	1/4098	367/382955	0.980751608186149	0.999999658916051	0.855563274631372	1
ko03013	RNA transport [PATH:ko03013]	7/4098	1294/382955	0.984902716521421	0.999999658916051	0.855563274631372	7
ko00332	Carbapenem biosynthesis [PATH:ko00332]	3/4098	745/382955	0.986356096807677	0.999999658916051	0.855563274631372	3
ko04016	MAPK signaling pathway - plant [PATH:ko04016]	2/4098	591/382955	0.987240246093828	0.999999658916051	0.855563274631372	2
ko04114	Oocyte meiosis [PATH:ko04114]	1/4098	421/382955	0.98923974913153	0.999999658916051	0.855563274631372	1
ko04978	Mineral absorption [PATH:ko04978]	1/4098	429/382955	0.990128088210645	0.999999658916051	0.855563274631372	1
ko00621	Dioxin degradation [PATH:ko00621]	1/4098	433/382955	0.990544371398272	0.999999658916051	0.855563274631372	1
ko00622	Xylene degradation [PATH:ko00622]	1/4098	447/382955	0.991867934930224	0.999999658916051	0.855563274631372	1
ko02030	Bacterial chemotaxis [PATH:ko02030]	69/4098	8505/382955	0.993594158662847	0.999999658916051	0.855563274631372	69
ko02025	Biofilm formation - Pseudomonas aeruginosa [PATH:ko02025]	6/4098	1302/382955	0.994453713965918	0.999999658916051	0.855563274631372	6
ko00860	Porphyrin and chlorophyll metabolism [PATH:ko00860]	52/4098	6714/382955	0.994493645644406	0.999999658916051	0.855563274631372	52
ko05203	Viral carcinogenesis [PATH:ko05203]	4/4098	1018/382955	0.994882993363406	0.999999658916051	0.855563274631372	4
ko05165	Human papillomavirus infection [PATH:ko05165]	4/4098	1024/382955	0.995126402512881	0.999999658916051	0.855563274631372	4
ko00561	Glycerolipid metabolism [PATH:ko00561]	34/4098	4749/382955	0.995258702119693	0.999999658916051	0.855563274631372	34
ko01524	Platinum drug resistance [PATH:ko01524]	1/4098	521/382955	0.996335609908899	0.999999658916051	0.855563274631372	1
ko05131	Shigellosis [PATH:ko05131]	8/4098	1776/382955	0.998580924583155	0.999999658916051	0.855563274631372	8
ko05014	Amyotrophic lateral sclerosis [PATH:ko05014]	2/4098	854/382955	0.998961637521862	0.999999658916051	0.855563274631372	2
ko04122	Sulfur relay system [PATH:ko04122]	15/4098	2845/382955	0.999340794499544	0.999999658916051	0.855563274631372	15
ko02010	ABC transporters [PATH:ko02010]	228/4098	27467/382955	0.999985958491241	0.999999658916051	0.855563274631372	228
ko02040	Flagellar assembly [PATH:ko02040]	54/4098	9147/382955	0.999999658916051	0.999999658916051	0.855563274631372	54
