# Supplementary material for: Mongolian medicine Wulanwendusu-11 alleviates myocardial ischemia-reperfusion injury by modulating the intestinal microbiota and associated metabolic pathways
Source: Front Microbiol. 2026 Jan 9;16:1693472. doi: 10.3389/fmicb.2025.1693472 (PMC12828672; doi:10.3389/fmicb.2025.1693472)
Supplement: Supplementary file 9 [file Data_Sheet_9.xls]

ID	Description	GeneRatio	BgRatio	pvalue	p.adjust	qvalue	Count
ko03020	RNA polymerase [PATH:ko03020]	80/6605	3037/382955	0.000192227675956767	0.0348669733051818	0.0325502584797124	80
ko00250	Alanine, aspartate and glutamate metabolism [PATH:ko00250]	254/6605	11843/382955	0.000315538219956396	0.0348669733051818	0.0325502584797124	254
ko00970	Aminoacyl-tRNA biosynthesis [PATH:ko00970]	389/6605	19106/382955	0.000513649347867258	0.037838835292888	0.0353246569059588	389
ko00311	Penicillin and cephalosporin biosynthesis [PATH:ko00311]	10/6605	185/382955	0.00153171439360335	0.0769564593416764	0.0718431342270473	10
ko03070	Bacterial secretion system [PATH:ko03070]	153/6605	6954/382955	0.0017410963651963	0.0769564593416764	0.0718431342270473	153
ko00720	Carbon fixation pathways in prokaryotes [PATH:ko00720]	206/6605	9886/382955	0.0038193620908665	0.140679837013583	0.131332450843831	206
ko00460	Cyanoamino acid metabolism [PATH:ko00460]	99/6605	4382/382955	0.00500421230365935	0.157990131301245	0.147492573160486	99
ko04973	Carbohydrate digestion and absorption [PATH:ko04973]	11/6605	263/382955	0.0065272816523307	0.180316155645636	0.168335158402213	11
ko03018	RNA degradation [PATH:ko03018]	169/6605	8096/382955	0.00760568413621847	0.18676179934492	0.174352525227932	169
ko04970	Salivary secretion [PATH:ko04970]	11/6605	274/382955	0.00873203638422817	0.190730184915517	0.178057233833967	11
ko00190	Oxidative phosphorylation [PATH:ko00190]	138/6605	6517/382955	0.00954744691465159	0.190730184915517	0.178057233833967	138
ko00020	Citrate cycle (TCA cycle) [PATH:ko00020]	128/6605	6059/382955	0.012938720135677	0.190730184915517	0.178057233833967	128
ko04972	Pancreatic secretion [PATH:ko04972]	11/6605	291/382955	0.0132206710843677	0.190730184915517	0.178057233833967	11
ko09113	Global maps only	11/6605	292/382955	0.013530571200961	0.190730184915517	0.178057233833967	11
ko00620	Pyruvate metabolism [PATH:ko00620]	226/6605	11298/382955	0.0137082351022949	0.190730184915517	0.178057233833967	226
ko00290	Valine, leucine and isoleucine biosynthesis [PATH:ko00290]	99/6605	4561/382955	0.0138085201748791	0.190730184915517	0.178057233833967	99
ko00130	Ubiquinone and other terpenoid-quinone biosynthesis [PATH:ko00130]	21/6605	732/382955	0.018030518116002	0.234396735508026	0.218822387042501	21
ko00650	Butanoate metabolism [PATH:ko00650]	131/6605	6331/382955	0.0212626576792366	0.250422613853014	0.233783435652254	131
ko00940	Phenylpropanoid biosynthesis [PATH:ko00940]	70/6605	3149/382955	0.0215295459873632	0.250422613853014	0.233783435652254	70
ko00240	Pyrimidine metabolism [PATH:ko00240]	260/6605	13347/382955	0.0253016723780631	0.279583479777597	0.261006725584229	260
ko04112	Cell cycle - Caulobacter [PATH:ko04112]	140/6605	6904/382955	0.0307259451729422	0.323353994439058	0.301868935032414	140
ko00051	Fructose and mannose metabolism [PATH:ko00051]	167/6605	8409/382955	0.0367091761530487	0.368760360446535	0.344258302679309	167
ko00270	Cysteine and methionine metabolism [PATH:ko00270]	238/6605	12296/382955	0.0385175636287512	0.370103546171914	0.345512241246464	238
ko02024	Quorum sensing [PATH:ko02024]	310/6605	16285/382955	0.0406892407225389	0.374680091653379	0.349784700948141	310
ko00450	Selenocompound metabolism [PATH:ko00450]	79/6605	3766/382955	0.0474615500877433	0.419560102775651	0.391682687039902	79
ko00430	Taurine and hypotaurine metabolism [PATH:ko00430]	30/6605	1257/382955	0.0502332746013467	0.426982834111447	0.398612219508662	30
ko03030	DNA replication [PATH:ko03030]	229/6605	11923/382955	0.0529769333064477	0.433626009656479	0.404813993296832	229
ko00480	Glutathione metabolism [PATH:ko00480]	29/6605	1232/382955	0.0611910902484074	0.463771447319466	0.432956435697144	29
ko03420	Nucleotide excision repair [PATH:ko03420]	179/6605	9235/382955	0.0619442206909597	0.463771447319466	0.432956435697144	179
ko04940	Type I diabetes mellitus [PATH:ko04940]	16/6605	604/382955	0.0629554000886153	0.463771447319466	0.432956435697144	16
ko00630	Glyoxylate and dicarboxylate metabolism [PATH:ko00630]	136/6605	6908/382955	0.0658399338552395	0.469375012322836	0.438187675233512	136
ko00710	Carbon fixation in photosynthetic organisms [PATH:ko00710]	127/6605	6431/382955	0.0684260753149569	0.472567582643921	0.441168117162222	127
ko00280	Valine, leucine and isoleucine degradation [PATH:ko00280]	36/6605	1619/382955	0.0776721306921876	0.52016790554465	0.485605665571571	36
ko04614	Renin-angiotensin system [PATH:ko04614]	4/6605	96/382955	0.0849624091869064	0.53796298876586	0.502218365316068	4
ko01053	Biosynthesis of siderophore group nonribosomal peptides [PATH:ko01053]	3/6605	60/382955	0.0851977584018331	0.53796298876586	0.502218365316068	3
ko03320	PPAR signaling pathway [PATH:ko03320]	36/6605	1670/382955	0.106234729605471	0.578511293350206	0.540072462475067	36
ko00010	Glycolysis / Gluconeogenesis [PATH:ko00010]	268/6605	14398/382955	0.106420772349907	0.578511293350206	0.540072462475067	268
ko00983	Drug metabolism - other enzymes [PATH:ko00983]	79/6605	3960/382955	0.107146589170159	0.578511293350206	0.540072462475067	79
ko04727	GABAergic synapse [PATH:ko04727]	31/6605	1413/382955	0.10756658304223	0.578511293350206	0.540072462475067	31
ko04964	Proximal tubule bicarbonate reclamation [PATH:ko04964]	6/6605	188/382955	0.108471615764744	0.578511293350206	0.540072462475067	6
ko00220	Arginine biosynthesis [PATH:ko00220]	111/6605	5706/382955	0.109246398629087	0.578511293350206	0.540072462475067	111
ko00195	Photosynthesis [PATH:ko00195]	42/6605	1990/382955	0.109943322718139	0.578511293350206	0.540072462475067	42
ko00550	Peptidoglycan biosynthesis [PATH:ko00550]	242/6605	12990/382955	0.116489116825734	0.598699879499701	0.558919630302174	242
ko00966	Glucosinolate biosynthesis [PATH:ko00966]	19/6605	824/382955	0.127280307429673	0.639294271408132	0.596816752541052	19
ko03060	Protein export [PATH:ko03060]	133/6605	6991/382955	0.135077835909061	0.645422455622776	0.602537753284421	133
ko00680	Methane metabolism [PATH:ko00680]	170/6605	9045/382955	0.135498161826706	0.645422455622776	0.602537753284421	170
ko05111	Biofilm formation - Vibrio cholerae [PATH:ko05111]	67/6605	3377/382955	0.137261789204844	0.645422455622776	0.602537753284421	67
ko00260	Glycine, serine and threonine metabolism [PATH:ko00260]	166/6605	8857/382955	0.146652170635813	0.656036201273997	0.612446275064079	166
ko01055	Biosynthesis of vancomycin group antibiotics [PATH:ko01055]	12/6605	492/382955	0.148123312367395	0.656036201273997	0.612446275064079	12
ko04212	Longevity regulating pathway - worm [PATH:ko04212]	44/6605	2157/382955	0.148424479926244	0.656036201273997	0.612446275064079	44
ko03430	Mismatch repair [PATH:ko03430]	280/6605	15275/382955	0.154463906188823	0.6693435934849	0.624869465696787	280
ko04724	Glutamatergic synapse [PATH:ko04724]	30/6605	1429/382955	0.16103003617484	0.684377653743068	0.638904596968999	30
ko00410	beta-Alanine metabolism [PATH:ko00410]	16/6605	713/382955	0.17587418453844	0.73336216571689	0.684634362850729	16
ko00071	Fatty acid degradation [PATH:ko00071]	36/6605	1774/382955	0.183336773006886	0.73830393157783	0.689247776085995	36
ko00525	Acarbose and validamycin biosynthesis [PATH:ko00525]	19/6605	874/382955	0.183740797451496	0.73830393157783	0.689247776085995	19
ko00591	Linoleic acid metabolism [PATH:ko00591]	2/6605	46/382955	0.188167117599118	0.74258808909652	0.693247275365172	2
ko03440	Homologous recombination [PATH:ko03440]	288/6605	15873/382955	0.195566638058804	0.758249596684135	0.707868163610814	288
ko00592	alpha-Linolenic acid metabolism [PATH:ko00592]	2/6605	48/382955	0.200702493403427	0.764745707623401	0.713932644411463	2
ko00500	Starch and sucrose metabolism [PATH:ko00500]	339/6605	18856/382955	0.222003549173869	0.824733519213188	0.769934602361443	339
ko00910	Nitrogen metabolism [PATH:ko00910]	69/6605	3632/382955	0.223909552727562	0.824733519213188	0.769934602361443	69
ko00590	Arachidonic acid metabolism [PATH:ko00590]	2/6605	54/382955	0.238779114772221	0.853018461145449	0.796340168537785	2
ko04626	Plant-pathogen interaction [PATH:ko04626]	63/6605	3322/382955	0.23962339105696	0.853018461145449	0.796340168537785	63
ko01501	beta-Lactam resistance [PATH:ko01501]	106/6605	5731/382955	0.245436149126398	0.853018461145449	0.796340168537785	106
ko05146	Amoebiasis [PATH:ko05146]	14/6605	656/382955	0.247027970648456	0.853018461145449	0.796340168537785	14
ko00640	Propanoate metabolism [PATH:ko00640]	98/6605	5295/382955	0.252763055514227	0.85939438874837	0.802292451510743	98
ko00471	D-Glutamine and D-glutamate metabolism [PATH:ko00471]	37/6605	1915/382955	0.264872937247455	0.875108984840919	0.816962900827912	37
ko04216	Ferroptosis [PATH:ko04216]	22/6605	1096/382955	0.265304533865799	0.875108984840919	0.816962900827912	22
ko00230	Purine metabolism [PATH:ko00230]	341/6605	19126/382955	0.27071564425885	0.879825843841264	0.821366351002085	341
ko00660	C5-Branched dibasic acid metabolism [PATH:ko00660]	46/6605	2425/382955	0.277042619090387	0.881813409889453	0.823221854433593	46
ko00120	Primary bile acid biosynthesis [PATH:ko00120]	8/6605	358/382955	0.279307414897112	0.881813409889453	0.823221854433593	8
ko00626	Naphthalene degradation [PATH:ko00626]	8/6605	362/382955	0.289181872105972	0.889135584539394	0.830057511644302	8
ko00908	Zeatin biosynthesis [PATH:ko00908]	13/6605	629/382955	0.293669466433328	0.889135584539394	0.830057511644302	13
ko00400	Phenylalanine, tyrosine and tryptophan biosynthesis [PATH:ko00400]	120/6605	6605/382955	0.293696369553737	0.889135584539394	0.830057511644302	120
ko00625	Chloroalkane and chloroalkene degradation [PATH:ko00625]	15/6605	744/382955	0.306699338445318	0.907664859710627	0.847355620401443	15
ko05418	Fluid shear stress and atherosclerosis [PATH:ko05418]	36/6605	1917/382955	0.325886550608879	0.907664859710627	0.847355620401443	36
ko04210	Apoptosis [PATH:ko04210]	6/6605	271/382955	0.326536276866689	0.907664859710627	0.847355620401443	6
ko00261	Monobactam biosynthesis [PATH:ko00261]	46/6605	2480/382955	0.329251765674716	0.907664859710627	0.847355620401443	46
ko00521	Streptomycin biosynthesis [PATH:ko00521]	66/6605	3607/382955	0.330275493575037	0.907664859710627	0.847355620401443	66
ko00604	Glycosphingolipid biosynthesis - ganglio series [PATH:ko00604]	10/6605	487/382955	0.333285832471808	0.907664859710627	0.847355620401443	10
ko00540	Lipopolysaccharide biosynthesis [PATH:ko00540]	36/6605	1924/382955	0.333672019713139	0.907664859710627	0.847355620401443	36
ko00565	Ether lipid metabolism [PATH:ko00565]	2/6605	69/382955	0.334381424154138	0.907664859710627	0.847355620401443	2
ko00300	Lysine biosynthesis [PATH:ko00300]	128/6605	7142/382955	0.341576269716451	0.907664859710627	0.847355620401443	128
ko00310	Lysine degradation [PATH:ko00310]	20/6605	1040/382955	0.342585626152629	0.907664859710627	0.847355620401443	20
ko04917	Prolactin signaling pathway [PATH:ko04917]	10/6605	494/382955	0.349066424413427	0.907664859710627	0.847355620401443	10
ko00785	Lipoic acid metabolism [PATH:ko00785]	4/6605	173/382955	0.349101869119472	0.907664859710627	0.847355620401443	4
ko05134	Legionellosis [PATH:ko05134]	53/6605	2907/382955	0.360276763708684	0.917219487200696	0.856275396481716	53
ko00982	Drug metabolism - cytochrome P450 [PATH:ko00982]	1/6605	26/382955	0.363875516031575	0.917219487200696	0.856275396481716	1
ko04217	Necroptosis [PATH:ko04217]	62/6605	3425/382955	0.367433734878608	0.917219487200696	0.856275396481716	62
ko00950	Isoquinoline alkaloid biosynthesis [PATH:ko00950]	12/6605	613/382955	0.369377983533312	0.917219487200696	0.856275396481716	12
ko00513	Various types of N-glycan biosynthesis [PATH:ko00513]	10/6605	506/382955	0.376359304826326	0.924171181851313	0.862765190011228	10
ko00770	Pantothenate and CoA biosynthesis [PATH:ko00770]	96/6605	5386/382955	0.385986944747519	0.92679598256474	0.865215587438385	96
ko00330	Arginine and proline metabolism [PATH:ko00330]	58/6605	3219/382955	0.38624072675065	0.92679598256474	0.865215587438385	58
ko05120	Epithelial cell signaling in Helicobacter pylori infection [PATH:ko05120]	30/6605	1634/382955	0.390009169133578	0.92679598256474	0.865215587438385	30
ko00830	Retinol metabolism [PATH:ko00830]	1/6605	30/382955	0.406642239633713	0.945461020947483	0.882640438703056	1
ko00980	Metabolism of xenobiotics by cytochrome P450 [PATH:ko00980]	1/6605	30/382955	0.406642239633713	0.945461020947483	0.882640438703056	1
ko05152	Tuberculosis [PATH:ko05152]	31/6605	1707/382955	0.410698000049585	0.945461020947483	0.882640438703056	31
ko00510	N-Glycan biosynthesis [PATH:ko00510]	5/6605	245/382955	0.415543462784421	0.946753662632547	0.883847191597901	5
ko04920	Adipocytokine signaling pathway [PATH:ko04920]	20/6605	1090/382955	0.420959552237361	0.9493067453516	0.886230636289181	20
ko00860	Porphyrin and chlorophyll metabolism [PATH:ko00860]	118/6605	6714/382955	0.430495931743009	0.961006069850555	0.897152606290588	118
ko00760	Nicotinate and nicotinamide metabolism [PATH:ko00760]	90/6605	5115/382955	0.438447437505264	0.968968836886634	0.904586292116124	90
ko04714	Thermogenesis [PATH:ko04714]	20/6605	1107/382955	0.447942215793893	0.980150789014361	0.915025266238698	20
ko00361	Chlorocyclohexane and chlorobenzene degradation [PATH:ko00361]	3/6605	144/382955	0.453086110750347	0.981686573292419	0.916459006264892	3
ko03450	Non-homologous end-joining [PATH:ko03450]	3/6605	145/382955	0.4575530166735	0.981739967814014	0.91650885301999	3
ko04213	Longevity regulating pathway - multiple species [PATH:ko04213]	25/6605	1411/382955	0.473541396607281	0.999766705069745	0.93333781468764	25
ko00523	Polyketide sugar unit biosynthesis [PATH:ko00523]	32/6605	1828/382955	0.490542378751483	0.999766705069745	0.93333781468764	32
ko00401	Novobiocin biosynthesis [PATH:ko00401]	25/6605	1428/382955	0.497468122726117	0.999766705069745	0.93333781468764	25
ko00750	Vitamin B6 metabolism [PATH:ko00750]	29/6605	1665/382955	0.504280941947949	0.999766705069745	0.93333781468764	29
ko04659	Th17 cell differentiation [PATH:ko04659]	17/6605	971/382955	0.508487233717866	0.999766705069745	0.93333781468764	17
ko00643	Styrene degradation [PATH:ko00643]	3/6605	158/382955	0.514074710061962	0.999766705069745	0.93333781468764	3
ko00981	Insect hormone biosynthesis [PATH:ko00981]	4/6605	219/382955	0.523273413722484	0.999766705069745	0.93333781468764	4
ko01502	Vancomycin resistance [PATH:ko01502]	89/6605	5186/382955	0.533798874726047	0.999766705069745	0.93333781468764	89
ko00900	Terpenoid backbone biosynthesis [PATH:ko00900]	90/6605	5251/382955	0.538745585846845	0.999766705069745	0.93333781468764	90
ko00380	Tryptophan metabolism [PATH:ko00380]	15/6605	872/382955	0.539461415562055	0.999766705069745	0.93333781468764	15
ko04657	IL-17 signaling pathway [PATH:ko04657]	17/6605	993/382955	0.54549278395819	0.999766705069745	0.93333781468764	17
ko05219	Bladder cancer [PATH:ko05219]	1/6605	46/382955	0.55082921359456	0.999766705069745	0.93333781468764	1
ko04066	HIF-1 signaling pathway [PATH:ko04066]	49/6605	2881/382955	0.559095168632078	0.999766705069745	0.93333781468764	49
ko04016	MAPK signaling pathway - plant [PATH:ko04016]	10/6605	591/382955	0.567387854255112	0.999766705069745	0.93333781468764	10
ko00531	Glycosaminoglycan degradation [PATH:ko00531]	23/6605	1363/382955	0.570604433955212	0.999766705069745	0.93333781468764	23
ko00520	Amino sugar and nucleotide sugar metabolism [PATH:ko00520]	321/6605	18776/382955	0.57292855110816	0.999766705069745	0.93333781468764	321
ko01523	Antifolate resistance [PATH:ko01523]	34/6605	2017/382955	0.577169155833029	0.999766705069745	0.93333781468764	34
ko00944	Flavone and flavonol biosynthesis [PATH:ko00944]	3/6605	174/382955	0.579048576256183	0.999766705069745	0.93333781468764	3
ko00121	Secondary bile acid biosynthesis [PATH:ko00121]	21/6605	1253/382955	0.582497688860516	0.999766705069745	0.93333781468764	21
ko05215	Prostate cancer [PATH:ko05215]	17/6605	1017/382955	0.584797189839232	0.999766705069745	0.93333781468764	17
ko04612	Antigen processing and presentation [PATH:ko04612]	17/6605	1018/382955	0.586406001771209	0.999766705069745	0.93333781468764	17
ko00473	D-Alanine metabolism [PATH:ko00473]	24/6605	1435/382955	0.588304343014562	0.999766705069745	0.93333781468764	24
ko04978	Mineral absorption [PATH:ko04978]	7/6605	429/382955	0.609729086531143	0.999766705069745	0.93333781468764	7
ko04915	Estrogen signaling pathway [PATH:ko04915]	17/6605	1034/382955	0.611792378237245	0.999766705069745	0.93333781468764	17
ko03010	Ribosome [PATH:ko03010]	223/6605	13155/382955	0.614038878970983	0.999766705069745	0.93333781468764	223
ko04146	Peroxisome [PATH:ko04146]	30/6605	1818/382955	0.621426909452064	0.999766705069745	0.93333781468764	30
ko00350	Tyrosine metabolism [PATH:ko00350]	25/6605	1521/382955	0.62317283262647	0.999766705069745	0.93333781468764	25
ko00360	Phenylalanine metabolism [PATH:ko00360]	39/6605	2365/382955	0.633347033277097	0.999766705069745	0.93333781468764	39
ko04974	Protein digestion and absorption [PATH:ko04974]	3/6605	190/382955	0.638252472047775	0.999766705069745	0.93333781468764	3
ko00524	Neomycin, kanamycin and gentamicin biosynthesis [PATH:ko00524]	11/6605	687/382955	0.638652433026005	0.999766705069745	0.93333781468764	11
ko04975	Fat digestion and absorption [PATH:ko04975]	3/6605	193/382955	0.648677980465275	0.999766705069745	0.93333781468764	3
ko00740	Riboflavin metabolism [PATH:ko00740]	23/6605	1433/382955	0.664244673089188	0.999766705069745	0.93333781468764	23
ko04080	Neuroactive ligand-receptor interaction [PATH:ko04080]	1/6605	63/382955	0.665847877739516	0.999766705069745	0.93333781468764	1
ko04914	Progesterone-mediated oocyte maturation [PATH:ko04914]	18/6605	1132/382955	0.667656091493264	0.999766705069745	0.93333781468764	18
ko04621	NOD-like receptor signaling pathway [PATH:ko04621]	49/6605	3015/382955	0.682483213451968	0.999766705069745	0.93333781468764	49
ko04931	Insulin resistance [PATH:ko04931]	35/6605	2177/382955	0.685556240443187	0.999766705069745	0.93333781468764	35
ko04979	Cholesterol metabolism [PATH:ko04979]	1/6605	69/382955	0.698975767665673	0.999766705069745	0.93333781468764	1
ko00603	Glycosphingolipid biosynthesis - globo and isoglobo series [PATH:ko00603]	33/6605	2072/382955	0.701449915563581	0.999766705069745	0.93333781468764	33
ko00561	Glycerolipid metabolism [PATH:ko00561]	77/6605	4749/382955	0.724206087902753	0.999766705069745	0.93333781468764	77
ko00030	Pentose phosphate pathway [PATH:ko00030]	155/6605	9428/382955	0.739698379844614	0.999766705069745	0.93333781468764	155
ko00340	Histidine metabolism [PATH:ko00340]	66/6605	4115/382955	0.741558372628133	0.999766705069745	0.93333781468764	66
ko00633	Nitrotoluene degradation [PATH:ko00633]	11/6605	749/382955	0.743711763768606	0.999766705069745	0.93333781468764	11
ko05206	MicroRNAs in cancer [PATH:ko05206]	38/6605	2437/382955	0.756485338695559	0.999766705069745	0.93333781468764	38
ko00903	Limonene and pinene degradation [PATH:ko00903]	4/6605	298/382955	0.756620542398519	0.999766705069745	0.93333781468764	4
ko04151	PI3K-Akt signaling pathway [PATH:ko04151]	20/6605	1329/382955	0.75994778690965	0.999766705069745	0.93333781468764	20
ko00960	Tropane, piperidine and pyridine alkaloid biosynthesis [PATH:ko00960]	16/6605	1079/382955	0.761366921834729	0.999766705069745	0.93333781468764	16
ko05130	Pathogenic Escherichia coli infection [PATH:ko05130]	8/6605	572/382955	0.769958543603316	0.999766705069745	0.93333781468764	8
ko04070	Phosphatidylinositol signaling system [PATH:ko04070]	11/6605	768/382955	0.771395452682848	0.999766705069745	0.93333781468764	11
ko02026	Biofilm formation - Escherichia coli [PATH:ko02026]	57/6605	3618/382955	0.772954084961743	0.999766705069745	0.93333781468764	57
ko01503	Cationic antimicrobial peptide (CAMP) resistance [PATH:ko01503]	41/6605	2645/382955	0.775656456295498	0.999766705069745	0.93333781468764	41
ko05012	Parkinson disease [PATH:ko05012]	12/6605	836/382955	0.776271317826856	0.999766705069745	0.93333781468764	12
ko00920	Sulfur metabolism [PATH:ko00920]	52/6605	3333/382955	0.78594317944438	0.999766705069745	0.93333781468764	52
ko01524	Platinum drug resistance [PATH:ko01524]	7/6605	521/382955	0.794494023926877	0.999766705069745	0.93333781468764	7
ko04214	Apoptosis - fly [PATH:ko04214]	3/6605	245/382955	0.795742270706965	0.999766705069745	0.93333781468764	3
ko00562	Inositol phosphate metabolism [PATH:ko00562]	18/6605	1237/382955	0.796493360469607	0.999766705069745	0.93333781468764	18
ko05132	Salmonella infection [PATH:ko05132]	56/6605	3605/382955	0.803212228443796	0.999766705069745	0.93333781468764	56
ko04142	Lysosome [PATH:ko04142]	31/6605	2070/382955	0.809249624731772	0.999766705069745	0.93333781468764	31
ko00072	Synthesis and degradation of ketone bodies [PATH:ko00072]	3/6605	255/382955	0.817201600903618	0.999766705069745	0.93333781468764	3
ko05010	Alzheimer disease [PATH:ko05010]	10/6605	746/382955	0.827763091388152	0.999766705069745	0.93333781468764	10
ko00564	Glycerophospholipid metabolism [PATH:ko00564]	74/6605	4775/382955	0.839101224189999	0.999766705069745	0.93333781468764	74
ko05020	Prion diseases [PATH:ko05020]	3/6605	268/382955	0.842202980226668	0.999766705069745	0.93333781468764	3
ko00040	Pentose and glucuronate interconversions [PATH:ko00040]	88/6605	5643/382955	0.844504708859972	0.999766705069745	0.93333781468764	88
ko05200	Pathways in cancer [PATH:ko05200]	17/6605	1237/382955	0.85639070951216	0.999766705069745	0.93333781468764	17
ko00791	Atrazine degradation [PATH:ko00791]	1/6605	113/382955	0.860020017127449	0.999766705069745	0.93333781468764	1
ko04910	Insulin signaling pathway [PATH:ko04910]	25/6605	1778/382955	0.871983622347492	0.999766705069745	0.93333781468764	25
ko01051	Biosynthesis of ansamycins [PATH:ko01051]	21/6605	1529/382955	0.878817830925929	0.999766705069745	0.93333781468764	21
ko00627	Aminobenzoate degradation [PATH:ko00627]	2/6605	214/382955	0.885181588344115	0.999766705069745	0.93333781468764	2
ko00780	Biotin metabolism [PATH:ko00780]	47/6605	3209/382955	0.887998776703208	0.999766705069745	0.93333781468764	47
ko04139	Mitophagy - yeast [PATH:ko04139]	1/6605	127/382955	0.890288767432025	0.999766705069745	0.93333781468764	1
ko04152	AMPK signaling pathway [PATH:ko04152]	17/6605	1287/382955	0.893112482688972	0.999766705069745	0.93333781468764	17
ko00440	Phosphonate and phosphinate metabolism [PATH:ko00440]	10/6605	814/382955	0.894739914310069	0.999766705069745	0.93333781468764	10
ko00332	Carbapenem biosynthesis [PATH:ko00332]	9/6605	745/382955	0.895411554477933	0.999766705069745	0.93333781468764	9
ko03410	Base excision repair [PATH:ko03410]	97/6605	6346/382955	0.897801434523472	0.999766705069745	0.93333781468764	97
ko00670	One carbon pool by folate [PATH:ko00670]	86/6605	5703/382955	0.908421040355292	0.999766705069745	0.93333781468764	86
ko04919	Thyroid hormone signaling pathway [PATH:ko04919]	14/6605	1140/382955	0.926205785701726	0.999766705069745	0.93333781468764	14
ko00061	Fatty acid biosynthesis [PATH:ko00061]	83/6605	5599/382955	0.92984676278589	0.999766705069745	0.93333781468764	83
ko04930	Type II diabetes mellitus [PATH:ko04930]	8/6605	726/382955	0.932780453329338	0.999766705069745	0.93333781468764	8
ko04141	Protein processing in endoplasmic reticulum [PATH:ko04141]	19/6605	1497/382955	0.933058923756315	0.999766705069745	0.93333781468764	19
ko03013	RNA transport [PATH:ko03013]	16/6605	1294/382955	0.933928081358291	0.999766705069745	0.93333781468764	16
ko05150	Staphylococcus aureus infection [PATH:ko05150]	1/6605	158/382955	0.936036398385901	0.999766705069745	0.93333781468764	1
ko00053	Ascorbate and aldarate metabolism [PATH:ko00053]	14/6605	1162/382955	0.936897916002469	0.999766705069745	0.93333781468764	14
ko00621	Dioxin degradation [PATH:ko00621]	4/6605	433/382955	0.941230515255587	0.999766705069745	0.93333781468764	4
ko00622	Xylene degradation [PATH:ko00622]	4/6605	447/382955	0.949994575468372	0.999766705069745	0.93333781468764	4
ko04922	Glucagon signaling pathway [PATH:ko04922]	48/6605	3472/382955	0.951516137139756	0.999766705069745	0.93333781468764	48
ko00730	Thiamine metabolism [PATH:ko00730]	77/6605	5334/382955	0.952774114620182	0.999766705069745	0.93333781468764	77
ko05230	Central carbon metabolism in cancer [PATH:ko05230]	34/6605	2576/382955	0.956236650803793	0.999766705069745	0.93333781468764	34
ko00600	Sphingolipid metabolism [PATH:ko00600]	54/6605	3899/382955	0.959180128365662	0.999766705069745	0.93333781468764	54
ko05100	Bacterial invasion of epithelial cells [PATH:ko05100]	1/6605	192/382955	0.964607050154896	0.999766705069745	0.93333781468764	1
ko02030	Bacterial chemotaxis [PATH:ko02030]	126/6605	8505/382955	0.965269619333063	0.999766705069745	0.93333781468764	126
ko05166	Human T-cell leukemia virus 1 infection [PATH:ko05166]	2/6605	305/382955	0.9685361973371	0.999766705069745	0.93333781468764	2
ko00511	Other glycan degradation [PATH:ko00511]	61/6605	4430/382955	0.970996881417569	0.999766705069745	0.93333781468764	61
ko05131	Shigellosis [PATH:ko05131]	21/6605	1776/382955	0.97359049087193	0.999766705069745	0.93333781468764	21
ko00998	Biosynthesis of various secondary metabolites - part 2 [PATH:ko00998]	10/6605	981/382955	0.973863939615973	0.999766705069745	0.93333781468764	10
ko00362	Benzoate degradation [PATH:ko00362]	10/6605	989/382955	0.975690543855441	0.999766705069745	0.93333781468764	10
ko02060	Phosphotransferase system (PTS) [PATH:ko02060]	40/6605	3119/382955	0.979687511602547	0.999766705069745	0.93333781468764	40
ko05340	Primary immunodeficiency [PATH:ko05340]	3/6605	464/382955	0.986864410404811	0.999766705069745	0.93333781468764	3
ko05016	Huntington disease [PATH:ko05016]	6/6605	738/382955	0.987806564386675	0.999766705069745	0.93333781468764	6
ko00052	Galactose metabolism [PATH:ko00052]	178/6605	12108/382955	0.988334629029661	0.999766705069745	0.93333781468764	178
ko03008	Ribosome biogenesis in eukaryotes [PATH:ko03008]	6/6605	742/382955	0.988344804042275	0.999766705069745	0.93333781468764	6
ko02025	Biofilm formation - Pseudomonas aeruginosa [PATH:ko02025]	13/6605	1302/382955	0.98861238602984	0.999766705069745	0.93333781468764	13
ko00333	Prodigiosin biosynthesis [PATH:ko00333]	16/6605	1544/382955	0.990059266242765	0.999766705069745	0.93333781468764	16
ko04111	Cell cycle - yeast [PATH:ko04111]	1/6605	285/382955	0.992988929529891	0.999766705069745	0.93333781468764	1
ko04122	Sulfur relay system [PATH:ko04122]	33/6605	2845/382955	0.994211467195789	0.999766705069745	0.93333781468764	33
ko04120	Ubiquitin mediated proteolysis [PATH:ko04120]	2/6605	419/382955	0.994315926378813	0.999766705069745	0.93333781468764	2
ko04013	MAPK signaling pathway - fly [PATH:ko04013]	1/6605	298/382955	0.994409080079148	0.999766705069745	0.93333781468764	1
ko04113	Meiosis - yeast [PATH:ko04113]	2/6605	430/382955	0.995198381429777	0.999766705069745	0.93333781468764	2
ko05203	Viral carcinogenesis [PATH:ko05203]	8/6605	1018/382955	0.996417479855244	0.999766705069745	0.93333781468764	8
ko05205	Proteoglycans in cancer [PATH:ko05205]	6/6605	845/382955	0.996489429812199	0.999766705069745	0.93333781468764	6
ko00790	Folate biosynthesis [PATH:ko00790]	37/6605	3203/382955	0.996501035186205	0.999766705069745	0.93333781468764	37
ko05165	Human papillomavirus infection [PATH:ko05165]	8/6605	1024/382955	0.996647445079872	0.999766705069745	0.93333781468764	8
ko04211	Longevity regulating pathway [PATH:ko04211]	1/6605	346/382955	0.997576202547378	0.999766705069745	0.93333781468764	1
ko02020	Two-component system [PATH:ko02020]	392/6605	26020/382955	0.997986348588102	0.999766705069745	0.93333781468764	392
ko04110	Cell cycle [PATH:ko04110]	1/6605	367/382955	0.998318584331904	0.999766705069745	0.93333781468764	1
ko02010	ABC transporters [PATH:ko02010]	412/6605	27467/382955	0.998855554550959	0.999766705069745	0.93333781468764	412
ko05014	Amyotrophic lateral sclerosis [PATH:ko05014]	5/6605	854/382955	0.999030268651359	0.999766705069745	0.93333781468764	5
ko04068	FoxO signaling pathway [PATH:ko04068]	3/6605	661/382955	0.999197359159478	0.999766705069745	0.93333781468764	3
ko04114	Oocyte meiosis [PATH:ko04114]	1/6605	421/382955	0.999343496197798	0.999766705069745	0.93333781468764	1
ko02040	Flagellar assembly [PATH:ko02040]	117/6605	9147/382955	0.999766705069745	0.999766705069745	0.93333781468764	117
