# Supplementary material for: Mongolian medicine Wulanwendusu-11 alleviates myocardial ischemia-reperfusion injury by modulating the intestinal microbiota and associated metabolic pathways
Source: Front Microbiol. 2026 Jan 9;16:1693472. doi: 10.3389/fmicb.2025.1693472 (PMC12828672; doi:10.3389/fmicb.2025.1693472)
Supplement: Supplementary file 10 [file Data_Sheet_10.xls]

ID	Description	GeneRatio	BgRatio	pvalue	p.adjust	qvalue	Count
ko00970	Aminoacyl-tRNA biosynthesis [PATH:ko00970]	284/4359	19106/382955	4.61254027795628e-06	0.0009916961597606	0.000932218666702742	284
ko03020	RNA polymerase [PATH:ko03020]	58/4359	3037/382955	0.000145034862895933	0.0155912477613128	0.0146561545663259	58
ko00620	Pyruvate metabolism [PATH:ko00620]	165/4359	11298/382955	0.000917540705002885	0.0657570838585401	0.0618132685475628	165
ko00720	Carbon fixation pathways in prokaryotes [PATH:ko00720]	145/4359	9886/382955	0.00153869629399713	0.0805806945484934	0.0757478254752055	145
ko04940	Type I diabetes mellitus [PATH:ko04940]	16/4359	604/382955	0.00187396964066264	0.0805806945484934	0.0757478254752055	16
ko05120	Epithelial cell signaling in Helicobacter pylori infection [PATH:ko05120]	31/4359	1634/382955	0.00490815917447559	0.175875703752042	0.165327466929704	31
ko03420	Nucleotide excision repair [PATH:ko03420]	131/4359	9235/382955	0.00721784022533315	0.195243552738535	0.183533719098158	131
ko03018	RNA degradation [PATH:ko03018]	116/4359	8096/382955	0.008273157440804	0.195243552738535	0.183533719098158	116
ko03070	Bacterial secretion system [PATH:ko03070]	101/4359	6954/382955	0.00921953306057258	0.195243552738535	0.183533719098158	101
ko00540	Lipopolysaccharide biosynthesis [PATH:ko00540]	34/4359	1924/382955	0.00933657112139177	0.195243552738535	0.183533719098158	34
ko04212	Longevity regulating pathway - worm [PATH:ko04212]	37/4359	2157/382955	0.0107246869614207	0.195243552738535	0.183533719098158	37
ko03030	DNA replication [PATH:ko03030]	163/4359	11923/382955	0.0108973145714531	0.195243552738535	0.183533719098158	163
ko00650	Butanoate metabolism [PATH:ko00650]	92/4359	6331/382955	0.0122658651421865	0.19599338805431	0.184238582650808	92
ko00525	Acarbose and validamycin biosynthesis [PATH:ko00525]	18/4359	874/382955	0.0130419348042122	0.19599338805431	0.184238582650808	18
ko00190	Oxidative phosphorylation [PATH:ko00190]	94/4359	6517/382955	0.0136739573061146	0.19599338805431	0.184238582650808	94
ko05152	Tuberculosis [PATH:ko05152]	30/4359	1707/382955	0.0148312254710428	0.199294592267137	0.187341795423698	30
ko04066	HIF-1 signaling pathway [PATH:ko04066]	46/4359	2881/382955	0.0160179020833225	0.202579349877314	0.190429547987487	46
ko00010	Glycolysis / Gluconeogenesis [PATH:ko00010]	190/4359	14398/382955	0.0219356922430273	0.26200965734727	0.246295491851534	190
ko00020	Citrate cycle (TCA cycle) [PATH:ko00020]	86/4359	6059/382955	0.0246849403155832	0.279329587781599	0.262576650448309	86
ko05134	Legionellosis [PATH:ko05134]	44/4359	2907/382955	0.0383082989702548	0.41181421393024	0.387115442225733	44
ko00261	Monobactam biosynthesis [PATH:ko00261]	38/4359	2480/382955	0.0439838753742709	0.44326938893982	0.416684076751263	38
ko00480	Glutathione metabolism [PATH:ko00480]	21/4359	1232/382955	0.0473179515020949	0.44326938893982	0.416684076751263	21
ko03320	PPAR signaling pathway [PATH:ko03320]	27/4359	1670/382955	0.0474195160261202	0.44326938893982	0.416684076751263	27
ko04974	Protein digestion and absorption [PATH:ko04974]	5/4359	190/382955	0.067370649808734	0.582189660247059	0.547272532521103	5
ko04152	AMPK signaling pathway [PATH:ko04152]	21/4359	1287/382955	0.0676964721217511	0.582189660247059	0.547272532521103	21
ko00240	Pyrimidine metabolism [PATH:ko00240]	170/4359	13347/382955	0.0739953324759467	0.592427292571786	0.556896157521581	170
ko00640	Propanoate metabolism [PATH:ko00640]	72/4359	5295/382955	0.0743978460438987	0.592427292571786	0.556896157521581	72
ko00130	Ubiquinone and other terpenoid-quinone biosynthesis [PATH:ko00130]	13/4359	732/382955	0.0797411309016437	0.612297969423336	0.575575080192316	13
ko00430	Taurine and hypotaurine metabolism [PATH:ko00430]	20/4359	1257/382955	0.0882106264132237	0.653181523723173	0.614006622055566	20
ko04210	Apoptosis [PATH:ko04210]	6/4359	271/382955	0.0914523562844153	0.653181523723173	0.614006622055566	6
ko05111	Biofilm formation - Vibrio cholerae [PATH:ko05111]	47/4359	3377/382955	0.097263308620738	0.653181523723173	0.614006622055566	47
ko00604	Glycosphingolipid biosynthesis - ganglio series [PATH:ko00604]	9/4359	487/382955	0.108000108855739	0.653181523723173	0.614006622055566	9
ko03060	Protein export [PATH:ko03060]	91/4359	6991/382955	0.108516980349052	0.653181523723173	0.614006622055566	91
ko00760	Nicotinate and nicotinamide metabolism [PATH:ko00760]	68/4359	5115/382955	0.110890934500342	0.653181523723173	0.614006622055566	68
ko02024	Quorum sensing [PATH:ko02024]	202/4359	16285/382955	0.112548460467763	0.653181523723173	0.614006622055566	202
ko00710	Carbon fixation in photosynthetic organisms [PATH:ko00710]	84/4359	6431/382955	0.112584284392732	0.653181523723173	0.614006622055566	84
ko00670	One carbon pool by folate [PATH:ko00670]	75/4359	5703/382955	0.115510756868482	0.653181523723173	0.614006622055566	75
ko09113	Global maps only	6/4359	292/382955	0.118742016524492	0.653181523723173	0.614006622055566	6
ko04920	Adipocytokine signaling pathway [PATH:ko04920]	17/4359	1090/382955	0.123297391071373	0.653181523723173	0.614006622055566	17
ko04918	Thyroid hormone synthesis [PATH:ko04918]	2/4359	54/382955	0.126000470212363	0.653181523723173	0.614006622055566	2
ko00550	Peptidoglycan biosynthesis [PATH:ko00550]	162/4359	12990/382955	0.126260948925136	0.653181523723173	0.614006622055566	162
ko00513	Various types of N-glycan biosynthesis [PATH:ko00513]	9/4359	506/382955	0.127598251145922	0.653181523723173	0.614006622055566	9
ko04922	Glucagon signaling pathway [PATH:ko04922]	47/4359	3472/382955	0.132076752988872	0.660383764944361	0.620776905112936	47
ko00625	Chloroalkane and chloroalkene degradation [PATH:ko00625]	12/4359	744/382955	0.147236828878955	0.713954074073306	0.671134307084821	12
ko00510	N-Glycan biosynthesis [PATH:ko00510]	5/4359	245/382955	0.149432248061855	0.713954074073306	0.671134307084821	5
ko04919	Thyroid hormone signaling pathway [PATH:ko04919]	17/4359	1140/382955	0.16122972365111	0.724365672346422	0.680921464335437	17
ko00311	Penicillin and cephalosporin biosynthesis [PATH:ko00311]	4/4359	185/382955	0.161432604796695	0.724365672346422	0.680921464335437	4
ko03410	Base excision repair [PATH:ko03410]	81/4359	6346/382955	0.161718847779666	0.724365672346422	0.680921464335437	81
ko04964	Proximal tubule bicarbonate reclamation [PATH:ko04964]	4/4359	188/382955	0.167973180384915	0.737025179239932	0.692821710717586	4
ko00380	Tryptophan metabolism [PATH:ko00380]	13/4359	872/382955	0.200108213083502	0.838863278319516	0.788552016829117	13
ko01055	Biosynthesis of vancomycin group antibiotics [PATH:ko01055]	8/4359	492/382955	0.201916719546811	0.838863278319516	0.788552016829117	8
ko03430	Mismatch repair [PATH:ko03430]	185/4359	15275/382955	0.202887862663325	0.838863278319516	0.788552016829117	185
ko00361	Chlorocyclohexane and chlorobenzene degradation [PATH:ko00361]	3/4359	144/382955	0.226227651461385	0.896364124505258	0.842604219853168	3
ko03450	Non-homologous end-joining [PATH:ko03450]	3/4359	145/382955	0.229216185057759	0.896364124505258	0.842604219853168	3
ko00626	Naphthalene degradation [PATH:ko00626]	6/4359	362/382955	0.233090558670009	0.896364124505258	0.842604219853168	6
ko00450	Selenocompound metabolism [PATH:ko00450]	48/4359	3766/382955	0.233471585917649	0.896364124505258	0.842604219853168	48
ko03440	Homologous recombination [PATH:ko03440]	190/4359	15873/382955	0.248039708393974	0.924494560479829	0.869047518296828	190
ko00680	Methane metabolism [PATH:ko00680]	110/4359	9045/382955	0.25289426602657	0.924494560479829	0.869047518296828	110
ko00523	Polyketide sugar unit biosynthesis [PATH:ko00523]	24/4359	1828/382955	0.268218003656998	0.924494560479829	0.869047518296828	24
ko00750	Vitamin B6 metabolism [PATH:ko00750]	22/4359	1665/382955	0.269479535058398	0.924494560479829	0.869047518296828	22
ko05230	Central carbon metabolism in cancer [PATH:ko05230]	33/4359	2576/382955	0.270326106939765	0.924494560479829	0.869047518296828	33
ko04216	Ferroptosis [PATH:ko04216]	15/4359	1096/382955	0.271503901022224	0.924494560479829	0.869047518296828	15
ko00300	Lysine biosynthesis [PATH:ko00300]	87/4359	7142/382955	0.274996946980288	0.924494560479829	0.869047518296828	87
ko00260	Glycine, serine and threonine metabolism [PATH:ko00260]	107/4359	8857/382955	0.278724610867784	0.924494560479829	0.869047518296828	107
ko04112	Cell cycle - Caulobacter [PATH:ko04112]	84/4359	6904/382955	0.28265534643907	0.924494560479829	0.869047518296828	84
ko04714	Thermogenesis [PATH:ko04714]	15/4359	1107/382955	0.283798330193808	0.924494560479829	0.869047518296828	15
ko00071	Fatty acid degradation [PATH:ko00071]	23/4359	1774/382955	0.293196604498908	0.933038214926754	0.877078762623925	23
ko00531	Glycosaminoglycan degradation [PATH:ko00531]	18/4359	1363/382955	0.295100458674508	0.933038214926754	0.877078762623925	18
ko05146	Amoebiasis [PATH:ko05146]	9/4359	656/382955	0.333013451081489	0.999668230417946	0.939712608275376	9
ko00603	Glycosphingolipid biosynthesis - globo and isoglobo series [PATH:ko00603]	26/4359	2072/382955	0.335133789652821	0.999668230417946	0.939712608275376	26
ko00521	Streptomycin biosynthesis [PATH:ko00521]	44/4359	3607/382955	0.342125183101527	0.999668230417946	0.939712608275376	44
ko02026	Biofilm formation - Escherichia coli [PATH:ko02026]	44/4359	3618/382955	0.349480696785493	0.999668230417946	0.939712608275376	44
ko00250	Alanine, aspartate and glutamate metabolism [PATH:ko00250]	139/4359	11843/382955	0.367958249416886	0.999668230417946	0.939712608275376	139
ko01501	beta-Lactam resistance [PATH:ko01501]	68/4359	5731/382955	0.381116915281771	0.999668230417946	0.939712608275376	68
ko00280	Valine, leucine and isoleucine degradation [PATH:ko00280]	20/4359	1619/382955	0.387041597293656	0.999668230417946	0.939712608275376	20
ko00140	Steroid hormone biosynthesis [PATH:ko00140]	1/4359	46/382955	0.409408454507715	0.999668230417946	0.939712608275376	1
ko05202	Transcriptional misregulation in cancer [PATH:ko05202]	1/4359	46/382955	0.409408454507715	0.999668230417946	0.939712608275376	1
ko00910	Nitrogen metabolism [PATH:ko00910]	43/4359	3632/382955	0.418263982743433	0.999668230417946	0.939712608275376	43
ko00600	Sphingolipid metabolism [PATH:ko00600]	46/4359	3899/382955	0.423341036240118	0.999668230417946	0.939712608275376	46
ko04931	Insulin resistance [PATH:ko04931]	26/4359	2177/382955	0.429417873003008	0.999668230417946	0.939712608275376	26
ko00400	Phenylalanine, tyrosine and tryptophan biosynthesis [PATH:ko00400]	77/4359	6605/382955	0.431643941735789	0.999668230417946	0.939712608275376	77
ko04626	Plant-pathogen interaction [PATH:ko04626]	39/4359	3322/382955	0.444786227886305	0.999668230417946	0.939712608275376	39
ko00981	Insect hormone biosynthesis [PATH:ko00981]	3/4359	219/382955	0.45509210872539	0.999668230417946	0.939712608275376	3
ko00983	Drug metabolism - other enzymes [PATH:ko00983]	46/4359	3960/382955	0.464952415558143	0.999668230417946	0.939712608275376	46
ko05130	Pathogenic Escherichia coli infection [PATH:ko05130]	7/4359	572/382955	0.475697161302425	0.999668230417946	0.939712608275376	7
ko00270	Cysteine and methionine metabolism [PATH:ko00270]	141/4359	12296/382955	0.476144495973888	0.999668230417946	0.939712608275376	141
ko05010	Alzheimer disease [PATH:ko05010]	9/4359	746/382955	0.476159805235342	0.999668230417946	0.939712608275376	9
ko00633	Nitrotoluene degradation [PATH:ko00633]	9/4359	749/382955	0.48088386499085	0.999668230417946	0.939712608275376	9
ko00630	Glyoxylate and dicarboxylate metabolism [PATH:ko00630]	79/4359	6908/382955	0.498781998427909	0.999668230417946	0.939712608275376	79
ko00471	D-Glutamine and D-glutamate metabolism [PATH:ko00471]	22/4359	1915/382955	0.511690292329787	0.999668230417946	0.939712608275376	22
ko00460	Cyanoamino acid metabolism [PATH:ko00460]	50/4359	4382/382955	0.512512035790826	0.999668230417946	0.939712608275376	50
ko04080	Neuroactive ligand-receptor interaction [PATH:ko04080]	1/4359	63/382955	0.513866056513866	0.999668230417946	0.939712608275376	1
ko00561	Glycerolipid metabolism [PATH:ko00561]	54/4359	4749/382955	0.521797234879038	0.999668230417946	0.939712608275376	54
ko04214	Apoptosis - fly [PATH:ko04214]	3/4359	245/382955	0.528993280531219	0.999668230417946	0.939712608275376	3
ko00860	Porphyrin and chlorophyll metabolism [PATH:ko00860]	76/4359	6714/382955	0.535442320644853	0.999668230417946	0.939712608275376	76
ko04978	Mineral absorption [PATH:ko04978]	5/4359	429/382955	0.539757744635049	0.999668230417946	0.939712608275376	5
ko04934	Cushing syndrome [PATH:ko04934]	2/4359	159/382955	0.541502343192828	0.999668230417946	0.939712608275376	2
ko00051	Fructose and mannose metabolism [PATH:ko00051]	95/4359	8409/382955	0.543950603702592	0.999668230417946	0.939712608275376	95
ko00565	Ether lipid metabolism [PATH:ko00565]	1/4359	69/382955	0.546141497835081	0.999668230417946	0.939712608275376	1
ko04979	Cholesterol metabolism [PATH:ko04979]	1/4359	69/382955	0.546141497835081	0.999668230417946	0.939712608275376	1
ko00730	Thiamine metabolism [PATH:ko00730]	60/4359	5334/382955	0.55475348667573	0.999668230417946	0.939712608275376	60
ko00230	Purine metabolism [PATH:ko00230]	216/4359	19126/382955	0.557244938557364	0.999668230417946	0.939712608275376	216
ko03010	Ribosome [PATH:ko03010]	148/4359	13155/382955	0.569397665736051	0.999668230417946	0.939712608275376	148
ko01502	Vancomycin resistance [PATH:ko01502]	58/4359	5186/382955	0.571998604337565	0.999668230417946	0.939712608275376	58
ko00908	Zeatin biosynthesis [PATH:ko00908]	7/4359	629/382955	0.574895169148091	0.999668230417946	0.939712608275376	7
ko00520	Amino sugar and nucleotide sugar metabolism [PATH:ko00520]	211/4359	18776/382955	0.585973053774519	0.999668230417946	0.939712608275376	211
ko05211	Renal cell carcinoma [PATH:ko05211]	2/4359	173/382955	0.587172118889876	0.999668230417946	0.939712608275376	2
ko00944	Flavone and flavonol biosynthesis [PATH:ko00944]	2/4359	174/382955	0.590301710096253	0.999668230417946	0.939712608275376	2
ko00511	Other glycan degradation [PATH:ko00511]	49/4359	4430/382955	0.599881064953071	0.999668230417946	0.939712608275376	49
ko00030	Pentose phosphate pathway [PATH:ko00030]	105/4359	9428/382955	0.603550534983211	0.999668230417946	0.939712608275376	105
ko05012	Parkinson disease [PATH:ko05012]	9/4359	836/382955	0.611390262106913	0.999668230417946	0.939712608275376	9
ko00572	Arabinogalactan biosynthesis - Mycobacterium [PATH:ko00572]	2/4359	186/382955	0.626474318711521	0.999668230417946	0.939712608275376	2
ko00052	Galactose metabolism [PATH:ko00052]	134/4359	12108/382955	0.642295438106555	0.999668230417946	0.939712608275376	134
ko00920	Sulfur metabolism [PATH:ko00920]	36/4359	3333/382955	0.647102719662397	0.999668230417946	0.939712608275376	36
ko04151	PI3K-Akt signaling pathway [PATH:ko04151]	14/4359	1329/382955	0.650349791722385	0.999668230417946	0.939712608275376	14
ko00061	Fatty acid biosynthesis [PATH:ko00061]	61/4359	5599/382955	0.652912485693659	0.999668230417946	0.939712608275376	61
ko00903	Limonene and pinene degradation [PATH:ko00903]	3/4359	298/382955	0.660360249598272	0.999668230417946	0.939712608275376	3
ko04917	Prolactin signaling pathway [PATH:ko04917]	5/4359	494/382955	0.662876018329643	0.999668230417946	0.939712608275376	5
ko00473	D-Alanine metabolism [PATH:ko00473]	15/4359	1435/382955	0.664444384732374	0.999668230417946	0.939712608275376	15
ko04016	MAPK signaling pathway - plant [PATH:ko04016]	6/4359	591/382955	0.664631432599629	0.999668230417946	0.939712608275376	6
ko04659	Th17 cell differentiation [PATH:ko04659]	10/4359	971/382955	0.666697317464826	0.999668230417946	0.939712608275376	10
ko04614	Renin-angiotensin system [PATH:ko04614]	1/4359	96/382955	0.666838323307485	0.999668230417946	0.939712608275376	1
ko05418	Fluid shear stress and atherosclerosis [PATH:ko05418]	20/4359	1917/382955	0.682351801575286	0.999668230417946	0.939712608275376	20
ko00340	Histidine metabolism [PATH:ko00340]	44/4359	4115/382955	0.682732188626889	0.999668230417946	0.939712608275376	44
ko04122	Sulfur relay system [PATH:ko04122]	30/4359	2845/382955	0.688000432514626	0.999668230417946	0.939712608275376	30
ko01523	Antifolate resistance [PATH:ko01523]	21/4359	2017/382955	0.688696036188635	0.999668230417946	0.939712608275376	21
ko04657	IL-17 signaling pathway [PATH:ko04657]	10/4359	993/382955	0.69308963729925	0.999668230417946	0.939712608275376	10
ko00950	Isoquinoline alkaloid biosynthesis [PATH:ko00950]	6/4359	613/382955	0.698066972357379	0.999668230417946	0.939712608275376	6
ko01524	Platinum drug resistance [PATH:ko01524]	5/4359	521/382955	0.707198965703578	0.999668230417946	0.939712608275376	5
ko04930	Type II diabetes mellitus [PATH:ko04930]	7/4359	726/382955	0.719486436241007	0.999668230417946	0.939712608275376	7
ko00966	Glucosinolate biosynthesis [PATH:ko00966]	8/4359	824/382955	0.720342119280235	0.999668230417946	0.939712608275376	8
ko05215	Prostate cancer [PATH:ko05215]	10/4359	1017/382955	0.720366406218286	0.999668230417946	0.939712608275376	10
ko04612	Antigen processing and presentation [PATH:ko04612]	10/4359	1018/382955	0.721467884760233	0.999668230417946	0.939712608275376	10
ko04910	Insulin signaling pathway [PATH:ko04910]	18/4359	1778/382955	0.72264358563829	0.999668230417946	0.939712608275376	18
ko04915	Estrogen signaling pathway [PATH:ko04915]	10/4359	1034/382955	0.738705343426625	0.999668230417946	0.939712608275376	10
ko04621	NOD-like receptor signaling pathway [PATH:ko04621]	31/4359	3015/382955	0.739691462488575	0.999668230417946	0.939712608275376	31
ko00360	Phenylalanine metabolism [PATH:ko00360]	24/4359	2365/382955	0.741311352669174	0.999668230417946	0.939712608275376	24
ko00195	Photosynthesis [PATH:ko00195]	20/4359	1990/382955	0.741702273229467	0.999668230417946	0.939712608275376	20
ko00310	Lysine degradation [PATH:ko00310]	10/4359	1040/382955	0.744981100301207	0.999668230417946	0.939712608275376	10
ko05200	Pathways in cancer [PATH:ko05200]	12/4359	1237/382955	0.748542380732427	0.999668230417946	0.939712608275376	12
ko00740	Riboflavin metabolism [PATH:ko00740]	14/4359	1433/382955	0.751998512537567	0.999668230417946	0.939712608275376	14
ko01051	Biosynthesis of ansamycins [PATH:ko01051]	15/4359	1529/382955	0.752249465843408	0.999668230417946	0.939712608275376	15
ko04146	Peroxisome [PATH:ko04146]	18/4359	1818/382955	0.754861757425358	0.999668230417946	0.939712608275376	18
ko05132	Salmonella infection [PATH:ko05132]	37/4359	3605/382955	0.7589633653468	0.999668230417946	0.939712608275376	37
ko04217	Necroptosis [PATH:ko04217]	35/4359	3425/382955	0.76224150886553	0.999668230417946	0.939712608275376	35
ko00040	Pentose and glucuronate interconversions [PATH:ko00040]	59/4359	5643/382955	0.762751897470982	0.999668230417946	0.939712608275376	59
ko00053	Ascorbate and aldarate metabolism [PATH:ko00053]	11/4359	1162/382955	0.769160698241497	0.999668230417946	0.939712608275376	11
ko00524	Neomycin, kanamycin and gentamicin biosynthesis [PATH:ko00524]	6/4359	687/382955	0.793520018958362	0.999668230417946	0.939712608275376	6
ko04142	Lysosome [PATH:ko04142]	20/4359	2070/382955	0.798101224925672	0.999668230417946	0.939712608275376	20
ko04727	GABAergic synapse [PATH:ko04727]	13/4359	1413/382955	0.814344680897079	0.999668230417946	0.939712608275376	13
ko00350	Tyrosine metabolism [PATH:ko00350]	14/4359	1521/382955	0.821001489388349	0.999668230417946	0.939712608275376	14
ko04724	Glutamatergic synapse [PATH:ko04724]	13/4359	1429/382955	0.825864178627207	0.999668230417946	0.939712608275376	13
ko04914	Progesterone-mediated oocyte maturation [PATH:ko04914]	10/4359	1132/382955	0.828371044076028	0.999668230417946	0.939712608275376	10
ko00643	Styrene degradation [PATH:ko00643]	1/4359	158/382955	0.83620306543065	0.999668230417946	0.939712608275376	1
ko05150	Staphylococcus aureus infection [PATH:ko05150]	1/4359	158/382955	0.83620306543065	0.999668230417946	0.939712608275376	1
ko03008	Ribosome biogenesis in eukaryotes [PATH:ko03008]	6/4359	742/382955	0.848053112909129	0.999668230417946	0.939712608275376	6
ko00220	Arginine biosynthesis [PATH:ko00220]	57/4359	5706/382955	0.856711588321519	0.999668230417946	0.939712608275376	57
ko00940	Phenylpropanoid biosynthesis [PATH:ko00940]	30/4359	3149/382955	0.858927209225064	0.999668230417946	0.939712608275376	30
ko00785	Lipoic acid metabolism [PATH:ko00785]	1/4359	173/382955	0.862057658394147	0.999668230417946	0.939712608275376	1
ko04068	FoxO signaling pathway [PATH:ko04068]	5/4359	661/382955	0.871337208062443	0.999668230417946	0.939712608275376	5
ko00770	Pantothenate and CoA biosynthesis [PATH:ko00770]	53/4359	5386/382955	0.874195611889362	0.999668230417946	0.939712608275376	53
ko02025	Biofilm formation - Pseudomonas aeruginosa [PATH:ko02025]	11/4359	1302/382955	0.874364724179059	0.999668230417946	0.939712608275376	11
ko00790	Folate biosynthesis [PATH:ko00790]	30/4359	3203/382955	0.880113783148738	0.999668230417946	0.939712608275376	30
ko00330	Arginine and proline metabolism [PATH:ko00330]	30/4359	3219/382955	0.885895751366904	0.999668230417946	0.939712608275376	30
ko05100	Bacterial invasion of epithelial cells [PATH:ko05100]	1/4359	192/382955	0.889034063347074	0.999668230417946	0.939712608275376	1
ko04975	Fat digestion and absorption [PATH:ko04975]	1/4359	193/382955	0.890297770962152	0.999668230417946	0.939712608275376	1
ko05340	Primary immunodeficiency [PATH:ko05340]	3/4359	464/382955	0.898608591123829	0.999668230417946	0.939712608275376	3
ko01054	Nonribosomal peptide structures [PATH:ko01054]	1/4359	201/382955	0.89990298386157	0.999668230417946	0.939712608275376	1
ko00121	Secondary bile acid biosynthesis [PATH:ko00121]	10/4359	1253/382955	0.904110957109095	0.999668230417946	0.939712608275376	10
ko00410	beta-Alanine metabolism [PATH:ko00410]	5/4359	713/382955	0.908278797303646	0.999668230417946	0.939712608275376	5
ko00900	Terpenoid backbone biosynthesis [PATH:ko00900]	50/4359	5251/382955	0.913764786801123	0.999668230417946	0.939712608275376	50
ko00780	Biotin metabolism [PATH:ko00780]	29/4359	3209/382955	0.91411369880802	0.999668230417946	0.939712608275376	29
ko00120	Primary bile acid biosynthesis [PATH:ko00120]	2/4359	358/382955	0.915072915918145	0.999668230417946	0.939712608275376	2
ko02060	Phosphotransferase system (PTS) [PATH:ko02060]	28/4359	3119/382955	0.916688794248056	0.999668230417946	0.939712608275376	28
ko05205	Proteoglycans in cancer [PATH:ko05205]	6/4359	845/382955	0.918452985020572	0.999668230417946	0.939712608275376	6
ko00500	Starch and sucrose metabolism [PATH:ko00500]	195/4359	18856/382955	0.923396775891151	0.999668230417946	0.939712608275376	195
ko00960	Tropane, piperidine and pyridine alkaloid biosynthesis [PATH:ko00960]	8/4359	1079/382955	0.923554849960119	0.999668230417946	0.939712608275376	8
ko01503	Cationic antimicrobial peptide (CAMP) resistance [PATH:ko01503]	23/4359	2645/382955	0.924062484093896	0.999668230417946	0.939712608275376	23
ko00405	Phenazine biosynthesis [PATH:ko00405]	1/4359	234/382955	0.931410013691482	0.999668230417946	0.939712608275376	1
ko00401	Novobiocin biosynthesis [PATH:ko00401]	11/4359	1428/382955	0.932331480781581	0.999668230417946	0.939712608275376	11
ko00333	Prodigiosin biosynthesis [PATH:ko00333]	12/4359	1544/382955	0.935241805647472	0.999668230417946	0.939712608275376	12
ko00562	Inositol phosphate metabolism [PATH:ko00562]	9/4359	1237/382955	0.941648357420615	0.999668230417946	0.939712608275376	9
ko05203	Viral carcinogenesis [PATH:ko05203]	7/4359	1018/382955	0.943738789383449	0.999668230417946	0.939712608275376	7
ko05165	Human papillomavirus infection [PATH:ko05165]	7/4359	1024/382955	0.945811070986262	0.999668230417946	0.939712608275376	7
ko00072	Synthesis and degradation of ketone bodies [PATH:ko00072]	1/4359	255/382955	0.946075318954797	0.999668230417946	0.939712608275376	1
ko00660	C5-Branched dibasic acid metabolism [PATH:ko00660]	20/4359	2425/382955	0.946183907530334	0.999668230417946	0.939712608275376	20
ko02030	Bacterial chemotaxis [PATH:ko02030]	82/4359	8505/382955	0.946203284081189	0.999668230417946	0.939712608275376	82
ko00290	Valine, leucine and isoleucine biosynthesis [PATH:ko00290]	41/4359	4561/382955	0.949817931897371	0.999668230417946	0.939712608275376	41
ko04973	Carbohydrate digestion and absorption [PATH:ko04973]	1/4359	263/382955	0.950797544148679	0.999668230417946	0.939712608275376	1
ko05020	Prion diseases [PATH:ko05020]	1/4359	268/382955	0.953536614340483	0.999668230417946	0.939712608275376	1
ko00440	Phosphonate and phosphinate metabolism [PATH:ko00440]	5/4359	814/382955	0.95438764955394	0.999668230417946	0.939712608275376	5
ko04970	Salivary secretion [PATH:ko04970]	1/4359	274/382955	0.956623020465899	0.999668230417946	0.939712608275376	1
ko04113	Meiosis - yeast [PATH:ko04113]	2/4359	430/382955	0.956754375405362	0.999668230417946	0.939712608275376	2
ko04213	Longevity regulating pathway - multiple species [PATH:ko04213]	10/4359	1411/382955	0.959079439439081	0.999668230417946	0.939712608275376	10
ko04972	Pancreatic secretion [PATH:ko04972]	1/4359	291/382955	0.964299247204993	0.999668230417946	0.939712608275376	1
ko00564	Glycerophospholipid metabolism [PATH:ko00564]	42/4359	4775/382955	0.965391337777891	0.999668230417946	0.939712608275376	42
ko05131	Shigellosis [PATH:ko05131]	13/4359	1776/382955	0.965682695098988	0.999668230417946	0.939712608275376	13
ko04013	MAPK signaling pathway - fly [PATH:ko04013]	1/4359	298/382955	0.967050530979284	0.999668230417946	0.939712608275376	1
ko05016	Huntington disease [PATH:ko05016]	4/4359	738/382955	0.968541808710492	0.999668230417946	0.939712608275376	4
ko05166	Human T-cell leukemia virus 1 infection [PATH:ko05166]	1/4359	305/382955	0.969589831534256	0.999668230417946	0.939712608275376	1
ko00332	Carbapenem biosynthesis [PATH:ko00332]	4/4359	745/382955	0.970238931407609	0.999668230417946	0.939712608275376	4
ko04138	Autophagy - yeast [PATH:ko04138]	1/4359	313/382955	0.972253207221472	0.999668230417946	0.939712608275376	1
ko04141	Protein processing in endoplasmic reticulum [PATH:ko04141]	10/4359	1497/382955	0.975218127541344	0.999668230417946	0.939712608275376	10
ko04070	Phosphatidylinositol signaling system [PATH:ko04070]	4/4359	768/382955	0.975230956651313	0.999668230417946	0.939712608275376	4
ko03013	RNA transport [PATH:ko03013]	8/4359	1294/382955	0.979653676836507	0.999668230417946	0.939712608275376	8
ko04211	Longevity regulating pathway [PATH:ko04211]	1/4359	346/382955	0.980989040045854	0.999668230417946	0.939712608275376	1
ko00998	Biosynthesis of various secondary metabolites - part 2 [PATH:ko00998]	5/4359	981/382955	0.986956826637603	0.999668230417946	0.939712608275376	5
ko05206	MicroRNAs in cancer [PATH:ko05206]	17/4359	2437/382955	0.98909831553011	0.999668230417946	0.939712608275376	17
ko00621	Dioxin degradation [PATH:ko00621]	1/4359	433/382955	0.992985094937042	0.999668230417946	0.939712608275376	1
ko00622	Xylene degradation [PATH:ko00622]	1/4359	447/382955	0.994025009182967	0.999668230417946	0.939712608275376	1
ko02020	Two-component system [PATH:ko02020]	255/4359	26020/382955	0.994938530722483	0.999668230417946	0.939712608275376	255
ko00362	Benzoate degradation [PATH:ko00362]	4/4359	989/382955	0.99612814931077	0.999668230417946	0.939712608275376	4
ko05014	Amyotrophic lateral sclerosis [PATH:ko05014]	3/4359	854/382955	0.996667483577077	0.999668230417946	0.939712608275376	3
ko02040	Flagellar assembly [PATH:ko02040]	78/4359	9147/382955	0.997126190798752	0.999668230417946	0.939712608275376	78
ko02010	ABC transporters [PATH:ko02010]	257/4359	27467/382955	0.999668230417946	0.999668230417946	0.939712608275376	257
